# Supplementary material for: Proteomic profiling of end-stage COVID-19 lung biopsies
Source: Clin Proteomics. 2022 Dec 17;19:46. doi: 10.1186/s12014-022-09386-6 (PMC9758034; doi:10.1186/s12014-022-09386-6)
Supplement: Supplementary file 2 — Additional file 2: Table S1. Patient metadata. [file 12014_2022_9386_MOESM2_ESM.xlsx]

## Sheet: Tabelle1
Case ID	Group	Age (y)	Gender	Cause of death	Comorbidities	SARS-CoV-2 positive PCR (days before death)	Antiinfective therapy	Other medications	Oxygen therapy	Smoking status	ICU	Autopsy time after death (hrs)	HHV4/EBV	Bacterial/Fungal pathogens	Histopathology of the Lung (descriptive)	Interstitial edema/thickening of ACMs (non fibrotic) (Score 0-3)	Alveolar edema (Score 0-3)	Hyaline membranes (Score 0-3)	Intraalveolar (loose) fibrin (Score 0-3)	Scaled of pneumocytes (Score 0-3)	Intraalveolar proliferation of pneumocytes (Score 0-3)	Virus induced changes in Pneum +/ AM (Score 0-3)	Intraalveolar macrophage accumulation (Score 0-3)	Lymphocytes (ACM) (Score 0-3)	Lymphocytes (interstitium) (Score 0-3)	Intraalveolar (fibro-) cellular infiltrate (Score 0-3)	Lymphocytes (alveolar) (Score 0-3)	Megakaryocytes (capillaries) (Score 0-3)	Alveolar hemorrhage (Score 0-3)	Interstitial hemorrhage (Score 0-3)	Interstitial hemosidern (free) (Score 0-3)	Alveolar hemosiderin (siderophages) (Score 0-3)	Fibrin thrombi (capillaries) (Score 0-3)	Fibrin thrombi (larger vessels) (Score 0-3)	Vascular remodeling (fissures,....) (Score 0-3)	Alvelar septal fibrosis (early stage organizing DAD) (Score 0-3)	Alvelar septal fibrosis (end stage organizing DAD) (Score 0-3)	Bronchialisation (Score 0-3)	Squamous metaplasia (Score 0-3)	Alveolar neutrophiles (Score 0-3)	Bronchial neutrophiles (Score 0-3)
P1	COVID19	80	female	pneumonia (bacterial)	Diabetes mellitus type II, hypertension, dementia	7	Ceftriaxone	Enalapril/Hydrochlorothiazide, Thyroxine, Acetylsalicylic acid (low-dose), Atorvastatin, Trazodone, Metformin, Lorazepam; Paracetamol, Morphine	yes	N/A	no	46	Yes	Staphylococcus aureus	severe acute pneumonia	n.a.	3	n.a.	3	n.a.	n.a.	n.a.	n.a.	n.a.	n.a.	n.a.	n.a.	n.a.	3	n.a.	n.a.	n.a.	n.a.	n.a.	n.a.	n.a.	n.a.	n.a.	n.a.	3	3
P2	COVID19	81	female	pneumonia (bacterial)	Cerebrovascular disease, previous cerebral infarction, dementia, peripheral artery disease	11	none	Acetylsalicylic acid (low-dose), Esomeprazole, Donepezil, Risperidone; Morphine, Ipratropium/Salbutamol, Prednisolone	yes	Non smoker	no	23	No	Candida glabrata, Staphylococcus aureus, Klebsiella pneumoniae	severe hemorrhagic necrotizing pneumonia	n.a.	3	n.a.	3	1	n.a.	1	n.a.	n.a.	n.a.	n.a.	n.a.	n.a.	3	n.a.	n.a.	n.a.	n.a.	n.a.	n.a.	n.a.	n.a.	n.a.	n.a.	3	3
P3	COVID19	80	male	pneumonia (bacterial)	Chronic kidney disease (G3), coronary artery disease ( II), hypertension, diabetes mellitus type II, hyperuricemia, hyperlipidemia	6	Ceftriaxone	Pregabalin, Pantoprazole, Zolpidem, Amlodipine, Sertraline, Oxazepam, Candesartan, Rosuvastatin, Quetiapine, Mirtazapine, Torasemide, Dalteparin sodium; Enoxaparin sodium, Paracetamol, Furosemide, Morphine, Insulin glargin, Insulin aspart	yes	Former smoker	no	7	No	Candida albicans, Enterococcus faecium	severe acute pneumonia (possibly aspiration)	0	2.25	0	1.25	0	0	0	0	0	0	0	0	0	0.5	0	0	0	0	0	0	0	0	0	0	3	2.25
P4	COVID19	54	male	DAD/ARDS + pneumonia (fungal)	Secondary acute myeloid leukemia, diabetes mellitus type II, cytokine release syndrome (during COVID-19)	23	Meropenem, linezolid, piperacillin/tazobactam, voriconazole	Tocilizumab (because of Cytokine Release Syndrom)	yes	N/A	yes	14	No	Rhizopus microsporus	severe organizing (late) DAD, alveolar hemorrhage, acute bronchitis, severe fungal pneumonia with angioinvasion and consecutive infarction (mucor)	0.6	0	0	1.6	0.8	0.6	0.8	0.4	0.6	0.6	1	0	0	1.8	0	0.4	0	0	0	0.8	0.6	0	0	0	1.6	1.2
P5	COVID19	65	male	DAD/ARDS	Coronary artery disease, hypertension, hypercholesterinemia	34	azithromycin, piperacillin/tazobactam, meropenem, levofloxacin, isavuconazole, anidulafungin, lopinavir (for 2 d), hydroxychloroquin (for 4 d)	Metoclopramide, Midazolam, Morphine	yes	N/A	yes	57	No	No	severe organizing DAD, focal peripheral pulmonary embolism (no infarction)	1	1	0	0	2.75	2.75	2	1	2.75	1	1	0	1	0.125	0.125	0	0	0	0.125	3	0.625	2.75	1	0	0	0.25
P6	COVID19	79	female	DAD/ARDS	Heart failure (NYHA IV), hypertension, diabetes mellitus type II, chronic kidney disease	2	none	Bisoprolol, lisinopril, moxinobene, norvasc, insulin, metformin, spirono, TASS	yes	N/A	yes	12	No	No	severe exudative (early) DAD; hemosiderin in alveolar septa and lumina, edema	2.3	1.8	1.7	1.1	2.4	1.6	2	1.1	2	0.7	0.7	0.2	0.9	0.4	0.4	0.2	0.5	0.5	0	1.2	0.6	0	0.1	0	0	0
HP1	Control	58	male	multiorgan failure	Myocarditis, hypertension, liver cirrhosis, pancytopenia	Neg	piperacillin/tazobactam	Bisoprolol, Candesartan, Pantoprazole, Venlafaxine	yes	Current smoker (py NA)	no	48	NA	No	NA	NA	NA	NA	NA	NA	NA	NA	NA	NA	NA	NA	NA	NA	NA	NA	NA	NA	NA	NA	NA	NA	NA	NA	NA	NA	NA
HP2	Control	61	male	ruptured aortic aneurysm	Hypertension, chronic alcohol abuse, liver cirrhosis	Neg	none	Midazolam, Pantoprazole, Ketamine, Fentanyl, Rocuronium bromide, Adrenaline, Tranexamic acid	yes	Current smoker (py NA)	no	61	NA	No	NA	NA	NA	NA	NA	NA	NA	NA	NA	NA	NA	NA	NA	NA	NA	NA	NA	NA	NA	NA	NA	NA	NA	NA	NA	NA	NA
HP3	Control	82	male	myocardial infarction	Coronary artery disease, hypertension, hyperlipidemia, heart failure, diverticulitis, peritonitis	Neg	Cefuroxime axetil	Metamizole, Enoxaparin sodium, Indapamide, Amlodipine, Losartan, Nicorandil, Pantoprazole, Metoclopramide, Zolpidem	yes	Current smoker (50 py)	yes	39	NA	No	NA	NA	NA	NA	NA	NA	NA	NA	NA	NA	NA	NA	NA	NA	NA	NA	NA	NA	NA	NA	NA	NA	NA	NA	NA	NA	NA
HP4	Control	82	female	myocardial infarction	Coronary artery disease, hypertension	Neg	NA	NA	no	N/A	no	102	NA	No	NA	NA	NA	NA	NA	NA	NA	NA	NA	NA	NA	NA	NA	NA	NA	NA	NA	NA	NA	NA	NA	NA	NA	NA	NA	NA	NA
HP5	Control	74	male	metastatic cancer	Chronic kidney disease, hyperkalemia, hypertension	Neg	none	Piritramide	no	Current smoker (py NA)	no	28	NA	No	NA	NA	NA	NA	NA	NA	NA	NA	NA	NA	NA	NA	NA	NA	NA	NA	NA	NA	NA	NA	NA	NA	NA	NA	NA	NA	NA
HP6	Control	82	male	pulmonary embolism	Acute pancreatitis, acute kidney failure, COPD, hypertension, coronary artery disease	Neg	PIperacillin/tazobactam, meropenem	Bisoprolol, Metamizole, Quetiapine, Glycopyrronium bromide, Xipamide, Enoxaparin sodium, Furosemide, Methylprednisolone aceponate, Mirtazapine, Sertraline	yes	Non smoker (but COPD?)	yes	22	NA	No	NA	NA	NA	NA	NA	NA	NA	NA	NA	NA	NA	NA	NA	NA	NA	NA	NA	NA	NA	NA	NA	NA	NA	NA	NA	NA	NA
