# Supplementary material for: Proteomic profiling of end-stage COVID-19 lung biopsies
Source: Clin Proteomics. 2022 Dec 17;19:46. doi: 10.1186/s12014-022-09386-6 (PMC9758034; doi:10.1186/s12014-022-09386-6)
Supplement: Supplementary file 3 — Additional file 3: Table S2. output of the limma analysis of the proteomics data. [file 12014_2022_9386_MOESM3_ESM.xlsx]

## Sheet: sheet1
Protein.Group	Protein.Names	logFC	AveExpr	t	P.Value	adj.P.Val	B	classic.cutoff.fdr	classic.cutoff.p	dyn.cutoff	dyn.cutoff.fdr	dyn.cutoff.p	First.Protein.Description	Genes
P15090	FABP4_HUMAN	-3.14646	16.0842	-8.65099	2.0378e-06	0.00699168	4.81218	TRUE	TRUE	0.0663272	TRUE	TRUE	Fatty acid-binding protein, adipocyte	FABP4
P24821	TENA_HUMAN	1.51821	14.8909	6.75395	1.54327e-05	0.025702	3.24182	TRUE	TRUE	0.0377114	TRUE	TRUE	Tenascin	TNC
P50454	SERPH_HUMAN	1.25365	15.9648	6.50535	2.24733e-05	0.025702	2.91538	TRUE	TRUE	0.0284842	TRUE	TRUE	Serpin H1	SERPINH1
Q13501	SQSTM_HUMAN	1.65312	12.673	6.00369	6.94307e-05	0.0595541	1.91042	FALSE	TRUE	0.0416674	FALSE	TRUE	Sequestosome-1	SQSTM1
Q9Y5X3	SNX5_HUMAN	-0.626641	12.7885	-5.51074	0.000110048	0.0604804	1.50598	FALSE	TRUE	0.00192787	FALSE	TRUE	Sorting nexin-5	SNX5
P19823	ITIH2_HUMAN	2.34949	14.9519	5.44633	0.000122553	0.0604804	1.40898	FALSE	TRUE	0.0563865	FALSE	TRUE	Inter-alpha-trypsin inhibitor heavy chain H2	ITIH2
Q92598	HS105_HUMAN	1.27166	13.2018	5.08547	0.000226378	0.0604804	0.852895	FALSE	TRUE	0.0291796	FALSE	TRUE	Heat shock protein 105 kDa	HSPH1
P02774	VTDB_HUMAN	1.83238	17.0057	5.07582	0.000230178	0.0604804	0.837741	FALSE	TRUE	0.0462688	FALSE	TRUE	Vitamin D-binding protein	GC
P08697	A2AP_HUMAN	2.41074	15.1491	5.04117	0.000244391	0.0604804	0.783178	FALSE	TRUE	0.0573476	FALSE	TRUE	Alpha-2-antiplasmin	SERPINF2
P29590	PML_HUMAN	0.663314	14.1313	5.01835	0.000254251	0.0604804	0.747138	FALSE	TRUE	0.00299358	FALSE	TRUE	Protein PML	PML
Q9H9S4	CB39L_HUMAN	1.8277	11.6515	5.41445	0.000331646	0.0604804	0.533562	FALSE	TRUE	0.0461573	FALSE	TRUE	Calcium-binding protein 39-like	CAB39L
Q08380	LG3BP_HUMAN	1.05298	14.8762	4.8727	0.000327786	0.0604804	0.51523	FALSE	TRUE	0.02006	FALSE	TRUE	Galectin-3-binding protein	LGALS3BP
P01008	ANT3_HUMAN	1.607	16.5242	4.86121	0.000334465	0.0604804	0.496789	FALSE	TRUE	0.0403662	FALSE	TRUE	Antithrombin-III	SERPINC1
Q8WWX9	SELM_HUMAN	0.929666	11.8437	5.66503	0.000352858	0.0604804	0.456307	FALSE	TRUE	0.0143827	FALSE	TRUE	Selenoprotein M	SELENOM
P14543	NID1_HUMAN	-0.849044	15.6105	-4.82543	0.000356172	0.0604804	0.439266	FALSE	TRUE	0.0106158	FALSE	TRUE	Nidogen-1	NID1
Q15417;Q99439	CNN2_HUMAN;CNN3_HUMAN	1.27461	11.8214	5.63755	0.000365052	0.0604804	0.428791	FALSE	TRUE	0.0292926	FALSE	TRUE	Calponin-3	CNN2;CNN3
P10909	CLUS_HUMAN	1.08741	16.785	4.8081	0.000367216	0.0604804	0.411317	FALSE	TRUE	0.0215883	FALSE	TRUE	Clusterin	CLU
Q63HN8	RN213_HUMAN	1.04838	12.4407	4.78169	0.000384725	0.0604804	0.368669	FALSE	TRUE	0.0198534	FALSE	TRUE	E3 ubiquitin-protein ligase RNF213	RNF213
P00747	PLMN_HUMAN	2.02279	15.4458	4.76545	0.000395925	0.0604804	0.342382	FALSE	TRUE	0.05047	FALSE	TRUE	Plasminogen	PLG
Q7Z5L7	PODN_HUMAN	-1.07865	12.1079	-4.87091	0.000416453	0.0604804	0.320918	FALSE	TRUE	0.0212026	FALSE	TRUE	Podocan	PODN
P06753;P07951;P67936	TPM2_HUMAN;TPM3_HUMAN;TPM4_HUMAN	-0.62742	15.7066	-4.73785	0.000415749	0.0604804	0.29761	FALSE	TRUE	0.00194819	FALSE	TRUE	Tropomyosin alpha-3 chain	TPM2;TPM3;TPM4
Q99459	CDC5L_HUMAN	0.949086	12.94	4.79461	0.000472906	0.0604804	0.206098	FALSE	TRUE	0.0152911	FALSE	TRUE	Cell division cycle 5-like protein	CDC5L
P0C0L4	CO4A_HUMAN	1.67559	13.9902	4.65424	0.000482339	0.0604804	0.161332	FALSE	TRUE	0.042283	FALSE	TRUE	Complement C4-A	C4A
P09493	TPM1_HUMAN	-1.12798	16.4601	-4.62975	0.000503879	0.0604804	0.12122	FALSE	TRUE	0.0233481	FALSE	TRUE	Tropomyosin alpha-1 chain	TPM1
P20591	MX1_HUMAN	3.7431	13.75	5.01381	0.000582996	0.0604804	0.0505377	FALSE	TRUE	0.0712689	TRUE	TRUE	Interferon-induced GTP-binding protein Mx1	MX1
P01019	ANGT_HUMAN	2.16919	14.641	4.5852	0.000545654	0.0604804	0.0480466	FALSE	TRUE	0.0532998	FALSE	TRUE	Angiotensinogen	AGT
P49407	ARRB1_HUMAN	-0.863357	11.9319	-4.58375	0.000547076	0.0604804	0.0456544	FALSE	TRUE	0.0112798	FALSE	TRUE	Beta-arrestin-1	ARRB1
P42574	CASP3_HUMAN	0.773565	12.4894	4.97915	0.000612817	0.0604804	0.00740193	FALSE	TRUE	0.0072211	FALSE	TRUE	Caspase-3	CASP3
O15230	LAMA5_HUMAN	-0.862801	15.3356	-4.55121	0.000579942	0.0604804	-0.00797573	FALSE	TRUE	0.0112539	FALSE	TRUE	Laminin subunit alpha-5	LAMA5
Q9BQE5	APOL2_HUMAN	1.37854	13.5257	4.54507	0.000586375	0.0604804	-0.0181193	FALSE	TRUE	0.0331	FALSE	TRUE	Apolipoprotein L2	APOL2
P05161	ISG15_HUMAN	3.33579	12.6131	4.54435	0.000587127	0.0604804	-0.0192982	FALSE	TRUE	0.0680672	TRUE	TRUE	Ubiquitin-like protein ISG15	ISG15
Q16787	LAMA3_HUMAN	-1.01308	14.019	-4.53758	0.000594312	0.0604804	-0.0304841	FALSE	TRUE	0.0182523	FALSE	TRUE	Laminin subunit alpha-3	LAMA3
Q00577	PURA_HUMAN	-0.507888	13.4986	-4.53505	0.000597021	0.0604804	-0.0346668	FALSE	TRUE	0.000129502	FALSE	FALSE	Transcriptional activator protein Pur-alpha	PURA
P00734	THRB_HUMAN	2.04219	14.6951	4.52654	0.000606229	0.0604804	-0.0487445	FALSE	TRUE	0.0508635	FALSE	TRUE	Prothrombin	F2
O95433	AHSA1_HUMAN	0.760989	12.582	4.50797	0.000626821	0.0604804	-0.0794741	FALSE	TRUE	0.00668293	FALSE	TRUE	Activator of 90 kDa heat shock protein ATPase homolog 1	AHSA1
P05155	IC1_HUMAN	1.51644	17.058	4.47916	0.000660229	0.0604804	-0.127262	FALSE	TRUE	0.0376562	FALSE	TRUE	Plasma protease C1 inhibitor	SERPING1
Q9UHD1	CHRD1_HUMAN	1.12363	10.914	4.46884	0.000672645	0.0604804	-0.144414	FALSE	TRUE	0.0231617	FALSE	TRUE	Cysteine and histidine-rich domain-containing protein 1	CHORDC1
Q14195;Q16555	DPYL2_HUMAN;DPYL3_HUMAN	-0.661876	14.9527	-4.46266	0.000680186	0.0604804	-0.154677	FALSE	TRUE	0.00294785	FALSE	TRUE	Dihydropyrimidinase-related protein 3	DPYSL2;DPYSL3
P01042	KNG1_HUMAN	1.62158	16.006	4.44561	0.000701466	0.0604804	-0.183045	FALSE	TRUE	0.0407831	FALSE	TRUE	Kininogen-1	KNG1
P01911;Q30154	DRB5_HUMAN;DRB_HUMAN	-1.48588	14.8912	-4.44134	0.000706901	0.0604804	-0.190152	FALSE	TRUE	0.0366929	FALSE	TRUE	HLA class II histocompatibility antigen, DRB1 beta chain	HLA-DRB1;HLA-DRB5
Q13753	LAMC2_HUMAN	-0.931582	14.5149	-4.4291	0.000722732	0.0604804	-0.210553	FALSE	TRUE	0.0144724	FALSE	TRUE	Laminin subunit gamma-2	LAMC2
P02751	FINC_HUMAN	1.01355	17.1833	4.40247	0.000758449	0.0612586	-0.254993	FALSE	TRUE	0.018274	FALSE	TRUE	Fibronectin	FN1
Q13751	LAMB3_HUMAN	-0.943691	14.1506	-4.39576	0.000767742	0.0612586	-0.266215	FALSE	TRUE	0.015039	FALSE	TRUE	Laminin subunit beta-3	LAMB3
P98160	PGBM_HUMAN	-0.779769	16.0043	-4.35386	0.000828437	0.0621521	-0.336353	FALSE	TRUE	0.00749024	FALSE	TRUE	Basement membrane-specific heparan sulfate proteoglycan core protein	HSPG2
P55268	LAMB2_HUMAN	-0.83796	15.8281	-4.33466	0.000857898	0.0621521	-0.368576	FALSE	TRUE	0.0101046	FALSE	TRUE	Laminin subunit beta-2	LAMB2
P68104	EF1A1_HUMAN	0.474665	16.7421	4.3272	0.000869625	0.0621521	-0.381099	FALSE	FALSE	2.68579e-05	FALSE	FALSE	Elongation factor 1-alpha 1	EEF1A1
P13674	P4HA1_HUMAN	1.20194	11.3672	4.32381	0.000875027	0.0621521	-0.38681	FALSE	TRUE	0.02643	FALSE	TRUE	Prolyl 4-hydroxylase subunit alpha-1	P4HA1
P01031	CO5_HUMAN	1.53936	14.1214	4.31878	0.000883085	0.0621521	-0.395266	FALSE	TRUE	0.0383622	FALSE	TRUE	Complement C5	C5
O95379	TFIP8_HUMAN	1.36473	10.8148	4.86857	0.000985699	0.0638101	-0.395364	FALSE	TRUE	0.0326132	FALSE	TRUE	Tumor necrosis factor alpha-induced protein 8	TNFAIP8
Q14520	HABP2_HUMAN	2.03666	12.5528	4.51304	0.000951806	0.0638101	-0.397917	FALSE	TRUE	0.050752	FALSE	TRUE	Hyaluronan-binding protein 2	HABP2
O15230;Q16787	LAMA3_HUMAN;LAMA5_HUMAN	-1.08893	12.5127	-4.31596	0.000887628	0.0621521	-0.399999	FALSE	TRUE	0.0216554	FALSE	TRUE	Laminin subunit alpha-5	LAMA3;LAMA5
O15162	PLS1_HUMAN	1.30615	13.3323	4.50745	0.000960411	0.0638101	-0.406008	FALSE	TRUE	0.0304834	FALSE	TRUE	Phospholipid scramblase 1	PLSCR1
P00748	FA12_HUMAN	1.44371	13.6339	4.37221	0.000969449	0.0638101	-0.446013	FALSE	TRUE	0.0353208	FALSE	TRUE	Coagulation factor XII	F12
Q96AY3	FKB10_HUMAN	1.11018	12.5244	4.32981	0.0010432	0.0641008	-0.512935	FALSE	TRUE	0.0225816	FALSE	TRUE	Peptidyl-prolyl cis-trans isomerase FKBP10	FKBP10
P49961	ENTP1_HUMAN	-1.04927	13.9345	-4.24359	0.00101311	0.0641008	-0.52202	FALSE	TRUE	0.0198934	FALSE	TRUE	Ectonucleoside triphosphate diphosphohydrolase 1	ENTPD1
P08294	SODE_HUMAN	-1.34892	15.3274	-4.22602	0.00104624	0.0641008	-0.551731	FALSE	TRUE	0.0320487	FALSE	TRUE	Extracellular superoxide dismutase [Cu-Zn]	SOD3
P06748	NPM_HUMAN	0.448632	15.8946	4.20105	0.00109529	0.065477	-0.594039	FALSE	FALSE	4.1344e-06	FALSE	FALSE	Nucleophosmin	NPM1
P20036	DPA1_HUMAN	-1.61842	13.4714	-4.19351	0.00111055	0.065477	-0.606827	FALSE	TRUE	0.0406932	FALSE	TRUE	HLA class II histocompatibility antigen, DP alpha 1 chain	HLA-DPA1
Q8TCT9	HM13_HUMAN	0.733862	13.7124	4.18601	0.00112595	0.065477	-0.619545	FALSE	TRUE	0.00556164	FALSE	TRUE	Minor histocompatibility antigen H13	HM13
P10412	H14_HUMAN	-0.823662	15.346	-4.22762	0.001246	0.0676546	-0.675265	FALSE	TRUE	0.00945007	FALSE	TRUE	Histone H1.4	H1-4
P07900	HS90A_HUMAN	0.623397	16.0028	4.11853	0.00127488	0.0676546	-0.734327	FALSE	TRUE	0.00184432	FALSE	TRUE	Heat shock protein HSP 90-alpha	HSP90AA1
P35237	SPB6_HUMAN	-0.583462	14.7937	-4.11471	0.00128389	0.0676546	-0.740839	FALSE	TRUE	0.000972656	FALSE	FALSE	Serpin B6	SERPINB6
P0C0L4;P0C0L5	CO4A_HUMAN;CO4B_HUMAN	1.80767	15.5698	4.10256	0.001313	0.0676546	-0.761561	FALSE	TRUE	0.0456748	FALSE	TRUE	Complement C4-A	C4A;C4B
P22792	CPN2_HUMAN	1.61885	13.5863	4.26176	0.00143322	0.0676546	-0.767543	FALSE	TRUE	0.0407054	FALSE	TRUE	Carboxypeptidase N subunit 2	CPN2
Q16610	ECM1_HUMAN	1.18956	13.0933	4.1537	0.00141795	0.0676546	-0.793559	FALSE	TRUE	0.0259259	FALSE	TRUE	Extracellular matrix protein 1	ECM1
P05546	HEP2_HUMAN	2.28937	14.4903	4.14706	0.00143457	0.0676546	-0.804225	FALSE	TRUE	0.0554018	FALSE	TRUE	Heparin cofactor 2	SERPIND1
P19474	RO52_HUMAN	0.751479	11.9878	4.23634	0.0014945	0.0676546	-0.804929	FALSE	TRUE	0.00628323	FALSE	TRUE	E3 ubiquitin-protein ligase TRIM21	TRIM21
P13861	KAP2_HUMAN	-0.697657	13.5129	-4.07494	0.00138174	0.0676546	-0.808736	FALSE	TRUE	0.00417058	FALSE	TRUE	cAMP-dependent protein kinase type II-alpha regulatory subunit	PRKAR2A
O95786	DDX58_HUMAN	1.85204	11.8001	4.14152	0.00144857	0.0676546	-0.813119	FALSE	TRUE	0.0467332	FALSE	TRUE	Antiviral innate immune response receptor RIG-I	DDX58
Q6RW13	ATRAP_HUMAN	0.836144	12.2281	4.05593	0.00143118	0.0676546	-0.841244	FALSE	TRUE	0.0100211	FALSE	TRUE	Type-1 angiotensin II receptor-associated protein	AGTRAP
O95757;P34932;Q92598	HS105_HUMAN;HS74L_HUMAN;HSP74_HUMAN	0.749709	13.1354	4.04866	0.00145059	0.0676546	-0.853698	FALSE	TRUE	0.0062096	FALSE	TRUE	Heat shock 70 kDa protein 4L	HSPA4;HSPA4L;HSPH1
O14791	APOL1_HUMAN	2.04547	12.4007	4.11284	0.0015234	0.0676546	-0.859251	FALSE	TRUE	0.0509294	FALSE	TRUE	Apolipoprotein L1	APOL1
Q9NZN4	EHD2_HUMAN	-0.813282	17.3132	-4.04409	0.00146291	0.0676546	-0.86152	FALSE	TRUE	0.00897912	FALSE	TRUE	EH domain-containing protein 2	EHD2
Q9Y4F1	FARP1_HUMAN	-0.759538	11.7618	-4.19697	0.00159491	0.0676546	-0.863754	FALSE	TRUE	0.0066215	FALSE	TRUE	FERM, ARHGEF and pleckstrin domain-containing protein 1	FARP1
Q99715	COCA1_HUMAN	-1.12872	14.3955	-4.03768	0.00148038	0.0676546	-0.8725	FALSE	TRUE	0.0233799	FALSE	TRUE	Collagen alpha-1(XII) chain	COL12A1
P32455	GBP1_HUMAN	1.35266	14.6449	4.02927	0.00150363	0.0676546	-0.88691	FALSE	TRUE	0.0321831	FALSE	TRUE	Guanylate-binding protein 1	GBP1
P19652	A1AG2_HUMAN	1.73906	16.3982	4.01286	0.00155007	0.0676546	-0.915048	FALSE	TRUE	0.0439598	FALSE	TRUE	Alpha-1-acid glycoprotein 2	ORM2
P02647	APOA1_HUMAN	2.0311	18.5212	4.01186	0.00155295	0.0676546	-0.916764	FALSE	TRUE	0.0506393	FALSE	TRUE	Apolipoprotein A-I	APOA1
P22105	TENX_HUMAN	-1.6654	14.0214	-4.00774	0.00156486	0.0676546	-0.923831	FALSE	TRUE	0.0420052	FALSE	TRUE	Tenascin-X	TNXB
Q10471	GALT2_HUMAN	0.894561	11.0559	4.00236	0.00158056	0.0676546	-0.933062	FALSE	TRUE	0.0127373	FALSE	TRUE	Polypeptide N-acetylgalactosaminyltransferase 2	GALNT2
P19827	ITIH1_HUMAN	2.36976	13.6795	3.99672	0.00159721	0.0676546	-0.942756	FALSE	TRUE	0.0567091	FALSE	TRUE	Inter-alpha-trypsin inhibitor heavy chain H1	ITIH1
Q01469	FABP5_HUMAN	-0.924802	15.6877	-3.97881	0.00165122	0.0690893	-0.973519	FALSE	TRUE	0.0141548	FALSE	TRUE	Fatty acid-binding protein 5	FABP5
O15061	SYNEM_HUMAN	-0.632042	12.4276	-4.12229	0.00180526	0.0697531	-0.975432	FALSE	TRUE	0.00207099	FALSE	TRUE	Synemin	SYNM
O00471	EXOC5_HUMAN	-0.646028	11.0143	-4.1142	0.00182972	0.0697531	-0.987575	FALSE	TRUE	0.00246441	FALSE	TRUE	Exocyst complex component 5	EXOC5
P49753;Q86TX2	ACOT1_HUMAN;ACOT2_HUMAN	-1.53798	13.235	-3.96903	0.00168152	0.0692923	-0.990345	FALSE	TRUE	0.0383204	FALSE	TRUE	Acyl-coenzyme A thioesterase 2, mitochondrial	ACOT1;ACOT2
P01024	CO3_HUMAN	1.49764	17.6353	3.95587	0.00172316	0.0692923	-1.01297	FALSE	TRUE	0.0370667	FALSE	TRUE	Complement C3	C3
Q9Y3E1	HDGR3_HUMAN	-0.972363	11.3018	-3.95227	0.00173474	0.0692923	-1.01918	FALSE	TRUE	0.0163753	FALSE	TRUE	Hepatoma-derived growth factor-related protein 3	HDGFL3
P38919	IF4A3_HUMAN	0.423771	13.5725	3.95162	0.00173685	0.0692923	-1.0203	FALSE	FALSE	2.50688e-07	FALSE	FALSE	Eukaryotic initiation factor 4A-III	EIF4A3
P07900;P08238;Q58FF6	H90B4_HUMAN;HS90A_HUMAN;HS90B_HUMAN	0.683868	17.401	3.92714	0.00181785	0.0697531	-1.06247	FALSE	TRUE	0.00367937	FALSE	TRUE	Heat shock protein HSP 90-alpha	HSP90AA1;HSP90AB1;HSP90AB4P
P28838	AMPL_HUMAN	0.703478	16.5707	3.9253	0.00182407	0.0697531	-1.06563	FALSE	TRUE	0.00438477	FALSE	TRUE	Cytosol aminopeptidase	LAP3
O95104	SCAF4_HUMAN	0.754783	10.3929	4.15884	0.00209845	0.0749978	-1.07512	FALSE	TRUE	0.00642133	FALSE	TRUE	SR-related and CTD-associated factor 4	SCAF4
Q7Z7G0	TARSH_HUMAN	-1.18527	12.8053	-3.88186	0.001978	0.0745773	-1.14061	FALSE	TRUE	0.02575	FALSE	TRUE	Target of Nesh-SH3	ABI3BP
P56199	ITA1_HUMAN	-1.06953	13.6984	-3.86102	0.00205649	0.0749978	-1.17663	FALSE	TRUE	0.0207987	FALSE	TRUE	Integrin alpha-1	ITGA1
P35237;P50452	SPB6_HUMAN;SPB8_HUMAN	-0.569868	14.2169	-3.86053	0.00205839	0.0749978	-1.17748	FALSE	TRUE	0.000744526	FALSE	FALSE	Serpin B6	SERPINB6;SERPINB8
P08238	HS90B_HUMAN	0.728232	17.4954	3.85721	0.00207119	0.0749978	-1.18322	FALSE	TRUE	0.00533667	FALSE	TRUE	Heat shock protein HSP 90-beta	HSP90AB1
Q9Y6K5	OAS3_HUMAN	1.91536	12.9055	3.85236	0.00209008	0.0749978	-1.19162	FALSE	TRUE	0.0481787	FALSE	TRUE	2'-5'-oligoadenylate synthase 3	OAS3
P11387	TOP1_HUMAN	0.561371	12.2388	3.8395	0.00214093	0.0752005	-1.21387	FALSE	TRUE	0.000619811	FALSE	FALSE	DNA topoisomerase 1	TOP1
P12882;P12883;P13533;P13535;P35749;Q9UKX2;Q9Y623	MYH11_HUMAN;MYH1_HUMAN;MYH2_HUMAN;MYH4_HUMAN;MYH6_HUMAN;MYH7_HUMAN;MYH8_HUMAN	-1.10411	13.9282	-3.83775	0.00214796	0.0752005	-1.21691	FALSE	TRUE	0.0223184	FALSE	TRUE	Myosin-1	MYH1;MYH11;MYH2;MYH4;MYH6;MYH7;MYH8
P0C0L5	CO4B_HUMAN	1.77848	14.3184	3.82427	0.00220283	0.0752568	-1.24026	FALSE	TRUE	0.0449569	FALSE	TRUE	Complement C4-B	C4B
P00736;Q9NZP8	C1RL_HUMAN;C1R_HUMAN	1.43725	14.4586	3.87403	0.00232545	0.0760681	-1.24724	FALSE	TRUE	0.0351064	FALSE	TRUE	Complement C1r subcomponent	C1R;C1RL
Q9H9B4	SFXN1_HUMAN	0.623959	13.1347	3.81725	0.00223196	0.0752568	-1.25242	FALSE	TRUE	0.00185868	FALSE	FALSE	Sideroflexin-1	SFXN1
Q9BW30	TPPP3_HUMAN	-1.10177	13.6269	-3.81416	0.0022449	0.0752568	-1.25777	FALSE	TRUE	0.0222168	FALSE	TRUE	Tubulin polymerization-promoting protein family member 3	TPPP3
Q9Y5M8	SRPRB_HUMAN	0.684132	12.7827	3.81255	0.00225166	0.0752568	-1.26055	FALSE	TRUE	0.00368857	FALSE	TRUE	Signal recognition particle receptor subunit beta	SRPRB
P80217	IN35_HUMAN	1.02166	12.0361	3.81076	0.00225924	0.0752568	-1.26366	FALSE	TRUE	0.0186443	FALSE	TRUE	Interferon-induced 35 kDa protein	IFI35
P50148	GNAQ_HUMAN	-0.588976	13.2743	-3.79477	0.00232794	0.0760681	-1.29139	FALSE	TRUE	0.00107525	FALSE	FALSE	Guanine nucleotide-binding protein G(q) subunit alpha	GNAQ
O43813	LANC1_HUMAN	-0.430125	14.8474	-3.78584	0.00236724	0.0763008	-1.30689	FALSE	FALSE	5.89233e-07	FALSE	FALSE	Glutathione S-transferase LANCL1	LANCL1
P25311	ZA2G_HUMAN	1.47046	15.7652	3.78202	0.00238427	0.0763008	-1.31352	FALSE	TRUE	0.0361971	FALSE	TRUE	Zinc-alpha-2-glycoprotein	AZGP1
P78539	SRPX_HUMAN	-1.12136	11.0058	-3.89891	0.00262572	0.0798613	-1.31663	FALSE	TRUE	0.0230641	FALSE	TRUE	Sushi repeat-containing protein SRPX	SRPX
P13671	CO6_HUMAN	1.82571	13.5752	3.77811	0.00240178	0.0763008	-1.32029	FALSE	TRUE	0.0461096	FALSE	TRUE	Complement component C6	C6
Q15293	RCN1_HUMAN	0.45278	14.5909	3.77073	0.00243525	0.0764826	-1.33311	FALSE	FALSE	5.88577e-06	FALSE	FALSE	Reticulocalbin-1	RCN1
P07947;P12931	SRC_HUMAN;YES_HUMAN	-0.589292	12.4452	-3.88749	0.00267693	0.0798613	-1.33422	FALSE	TRUE	0.0010813	FALSE	FALSE	Tyrosine-protein kinase Yes	SRC;YES1
P21926	CD9_HUMAN	-0.807944	14.655	-3.76706	0.00245208	0.0764826	-1.33948	FALSE	TRUE	0.00873854	FALSE	TRUE	CD9 antigen	CD9
P29622	KAIN_HUMAN	2.13735	12.3218	3.86883	0.00276284	0.0798613	-1.36027	FALSE	TRUE	0.052711	FALSE	TRUE	Kallistatin	SERPINA4
P18583	SON_HUMAN	0.704312	10.5769	3.78854	0.00270946	0.0798613	-1.38765	FALSE	TRUE	0.00441577	FALSE	TRUE	Protein SON	SON
P09543	CN37_HUMAN	0.596056	13.6569	3.73369	0.00261066	0.0798613	-1.39749	FALSE	TRUE	0.00121545	FALSE	FALSE	2',3'-cyclic-nucleotide 3'-phosphodiesterase	CNP
P07951;P67936	TPM2_HUMAN;TPM4_HUMAN	-0.663169	17.874	-3.71652	0.00269627	0.0798613	-1.42736	FALSE	TRUE	0.00298897	FALSE	TRUE	Tropomyosin beta chain	TPM2;TPM4
Q9H8L6	MMRN2_HUMAN	-1.10794	12.3249	-3.70993	0.00272989	0.0798613	-1.43883	FALSE	TRUE	0.0224848	FALSE	TRUE	Multimerin-2	MMRN2
Q15714	T22D1_HUMAN	-1.07177	10.9079	-3.75176	0.00289425	0.0819833	-1.44828	FALSE	TRUE	0.0208981	FALSE	TRUE	TSC22 domain family protein 1	TSC22D1
P06753;P09493	TPM1_HUMAN;TPM3_HUMAN	-0.941025	16.3462	-3.70299	0.00276572	0.0798613	-1.4509	FALSE	TRUE	0.0149143	FALSE	TRUE	Tropomyosin alpha-3 chain	TPM1;TPM3
P29692	EF1D_HUMAN	0.427384	14.4143	3.70219	0.00276989	0.0798613	-1.4523	FALSE	FALSE	4.13446e-07	FALSE	FALSE	Elongation factor 1-delta	EEF1D
P08603;Q02985	CFAH_HUMAN;FHR3_HUMAN	1.04742	11.7471	3.79772	0.00311744	0.0822764	-1.46976	FALSE	TRUE	0.0198104	FALSE	TRUE	Complement factor H	CFH;CFHR3
Q9P2E9	RRBP1_HUMAN	0.496467	14.4313	3.69041	0.00283197	0.0809708	-1.47282	FALSE	FALSE	8.1093e-05	FALSE	FALSE	Ribosome-binding protein 1	RRBP1
Q96JJ7	TMX3_HUMAN	0.577311	12.8073	3.73447	0.00298556	0.0819833	-1.47683	FALSE	TRUE	0.000865046	FALSE	FALSE	Protein disulfide-isomerase TMX3	TMX3
P51178	PLCD1_HUMAN	-0.884158	11.9529	-3.72979	0.00301075	0.0819833	-1.48455	FALSE	TRUE	0.0122503	FALSE	TRUE	1-phosphatidylinositol 4,5-bisphosphate phosphodiesterase delta-1	PLCD1
Q96PK6	RBM14_HUMAN	0.682555	12.2224	3.6718	0.00293293	0.0819833	-1.50524	FALSE	TRUE	0.00363387	FALSE	TRUE	RNA-binding protein 14	RBM14
P03952	KLKB1_HUMAN	1.81781	11.6514	3.66753	0.0029566	0.0819833	-1.51268	FALSE	TRUE	0.0459199	FALSE	TRUE	Plasma kallikrein	KLKB1
Q15424	SAFB1_HUMAN	0.56954	11.9589	3.77154	0.0032596	0.0836021	-1.5137	FALSE	TRUE	0.000739447	FALSE	FALSE	Scaffold attachment factor B1	SAFB
O00501	CLD5_HUMAN	-0.889796	12.5436	-3.66069	0.00299498	0.0819833	-1.52462	FALSE	TRUE	0.0125141	FALSE	TRUE	Claudin-5	CLDN5
Q9Y2T2	AP3M1_HUMAN	0.651345	11.1417	3.83768	0.00348511	0.0853686	-1.52936	FALSE	TRUE	0.00262226	FALSE	FALSE	AP-3 complex subunit mu-1	AP3M1
P01023	A2MG_HUMAN	1.02118	18.35	3.65106	0.0030498	0.0822764	-1.54141	FALSE	TRUE	0.0186224	FALSE	TRUE	Alpha-2-macroglobulin	A2M
P02747	C1QC_HUMAN	0.951669	16.1733	3.64625	0.00307754	0.0822764	-1.54979	FALSE	TRUE	0.0154117	FALSE	TRUE	Complement C1q subcomponent subunit C	C1QC
P02652	APOA2_HUMAN	3.31189	16.1261	3.64009	0.0031135	0.0822764	-1.56054	FALSE	TRUE	0.0678574	FALSE	TRUE	Apolipoprotein A-II	APOA2
P02790	HEMO_HUMAN	1.68979	17.9172	3.62298	0.00321563	0.0836021	-1.59041	FALSE	TRUE	0.042666	FALSE	TRUE	Hemopexin	HPX
Q9UJC5	SH3L2_HUMAN	-0.632065	10.8683	-3.78426	0.00379684	0.086761	-1.6064	FALSE	TRUE	0.00207161	FALSE	FALSE	SH3 domain-binding glutamic acid-rich-like protein 2	SH3BGRL2
P46783	RS10_HUMAN	0.333096	14.0757	3.61346	0.00327388	0.0836021	-1.60703	FALSE	FALSE	0	FALSE	FALSE	40S ribosomal protein S10	RPS10
O00423	EMAL1_HUMAN	-0.79243	12.2479	-3.61187	0.00328374	0.0836021	-1.60981	FALSE	TRUE	0.00804633	FALSE	TRUE	Echinoderm microtubule-associated protein-like 1	EML1
Q9UHB9	SRP68_HUMAN	0.482061	12.008	3.61094	0.0032895	0.0836021	-1.61143	FALSE	FALSE	4.05276e-05	FALSE	FALSE	Signal recognition particle subunit SRP68	SRP68
P55290	CAD13_HUMAN	-1.09359	13.5071	-3.60566	0.00332242	0.0838177	-1.62065	FALSE	TRUE	0.0218596	FALSE	TRUE	Cadherin-13	CDH13
P61803	DAD1_HUMAN	0.41979	14.771	3.59898	0.0033646	0.0842624	-1.63232	FALSE	FALSE	1.37568e-07	FALSE	FALSE	Dolichyl-diphosphooligosaccharide--protein glycosyltransferase subunit DAD1	DAD1
P00738	HPT_HUMAN	3.41879	19.0361	3.57972	0.00348924	0.0853686	-1.66598	FALSE	TRUE	0.0687755	FALSE	TRUE	Haptoglobin	HP
P11047	LAMC1_HUMAN	-0.64582	15.8481	-3.57816	0.00349953	0.0853686	-1.66871	FALSE	TRUE	0.00245832	FALSE	FALSE	Laminin subunit gamma-1	LAMC1
P08603	CFAH_HUMAN	1.28547	16.1898	3.57683	0.0035083	0.0853686	-1.67102	FALSE	TRUE	0.0297063	FALSE	TRUE	Complement factor H	CFH
P27918	PROP_HUMAN	0.996888	12.1916	3.66723	0.00389619	0.086761	-1.67649	FALSE	TRUE	0.0175094	FALSE	TRUE	Properdin	CFP
Q99536	VAT1_HUMAN	-0.543368	16.5316	-3.5643	0.00359235	0.0867293	-1.69293	FALSE	TRUE	0.000400131	FALSE	FALSE	Synaptic vesicle membrane protein VAT-1 homolog	VAT1
P09917	LOX5_HUMAN	-0.735005	12.0182	-3.56101	0.00361477	0.0867293	-1.69869	FALSE	TRUE	0.00560767	FALSE	TRUE	Polyunsaturated fatty acid 5-lipoxygenase	ALOX5
Q14624	ITIH4_HUMAN	1.95137	16.4114	3.55224	0.00367519	0.086761	-1.71403	FALSE	TRUE	0.0489685	FALSE	TRUE	Inter-alpha-trypsin inhibitor heavy chain H4	ITIH4
Q14194;Q16555	DPYL1_HUMAN;DPYL2_HUMAN	-0.552167	16.117	-3.54986	0.00369179	0.086761	-1.71819	FALSE	TRUE	0.000500051	FALSE	FALSE	Dihydropyrimidinase-related protein 1	CRMP1;DPYSL2
Q63HR2;Q68CZ2;Q9HBL0	TENS1_HUMAN;TENS3_HUMAN;TNS2_HUMAN	-0.570413	13.5124	-3.54736	0.00370925	0.086761	-1.72256	FALSE	TRUE	0.000752978	FALSE	FALSE	Tensin-2	TNS1;TNS2;TNS3
O60645	EXOC3_HUMAN	-0.547163	11.9415	-3.54348	0.00373655	0.086761	-1.72934	FALSE	TRUE	0.000441507	FALSE	FALSE	Exocyst complex component 3	EXOC3
P36955	PEDF_HUMAN	1.05104	14.1531	3.53816	0.00377434	0.086761	-1.73865	FALSE	TRUE	0.0199731	FALSE	TRUE	Pigment epithelium-derived factor	SERPINF1
O00505	IMA4_HUMAN	0.843255	9.59041	3.68756	0.00443765	0.0889854	-1.74684	FALSE	TRUE	0.0103484	FALSE	TRUE	Importin subunit alpha-4	KPNA3
P24844	MYL9_HUMAN	-0.578813	18.4753	-3.5279	0.00384831	0.086761	-1.75661	FALSE	TRUE	0.000890663	FALSE	FALSE	Myosin regulatory light polypeptide 9	MYL9
P07204	TRBM_HUMAN	-1.30103	12.6209	-3.61355	0.00427264	0.0889854	-1.76071	FALSE	TRUE	0.0302923	FALSE	TRUE	Thrombomodulin	THBD
P62854;Q5JNZ5	RS26L_HUMAN;RS26_HUMAN	0.477191	14.4472	3.52524	0.00386775	0.086761	-1.76127	FALSE	FALSE	3.10575e-05	FALSE	FALSE	40S ribosomal protein S26	RPS26;RPS26P11
O95837;P29992;P50148	GNA11_HUMAN;GNA14_HUMAN;GNAQ_HUMAN	-0.703751	13.6417	-3.52518	0.00386819	0.086761	-1.76138	FALSE	TRUE	0.00439491	FALSE	TRUE	Guanine nucleotide-binding protein subunit alpha-14	GNA11;GNA14;GNAQ
Q05639	EF1A2_HUMAN	0.409741	19.4389	3.52119	0.00389751	0.086761	-1.76836	FALSE	FALSE	2.28206e-08	FALSE	FALSE	Elongation factor 1-alpha 2	EEF1A2
P42224	STAT1_HUMAN	1.46261	14.4162	3.51584	0.00393715	0.086761	-1.77772	FALSE	TRUE	0.0359422	FALSE	TRUE	Signal transducer and activator of transcription 1-alpha/beta	STAT1
P00736	C1R_HUMAN	1.33509	14.4217	3.5126	0.00396137	0.086761	-1.7834	FALSE	TRUE	0.0315487	FALSE	TRUE	Complement C1r subcomponent	C1R
Q92973	TNPO1_HUMAN	0.502403	13.2464	3.50463	0.00402158	0.086761	-1.79735	FALSE	TRUE	0.000104254	FALSE	FALSE	Transportin-1	TNPO1
P02763;P19652	A1AG1_HUMAN;A1AG2_HUMAN	1.55862	19.4848	3.50292	0.0040346	0.086761	-1.80034	FALSE	TRUE	0.0389449	FALSE	TRUE	Alpha-1-acid glycoprotein 1	ORM1;ORM2
P62834	RAP1A_HUMAN	-0.418031	13.9101	-3.50291	0.00403474	0.086761	-1.80037	FALSE	FALSE	1.03632e-07	FALSE	FALSE	Ras-related protein Rap-1A	RAP1A
Q9NPQ8;Q9NVN3	RIC8A_HUMAN;RIC8B_HUMAN	1.09704	10.3149	3.53694	0.00426481	0.0889854	-1.8047	FALSE	TRUE	0.0220102	FALSE	TRUE	Synembryn-A	RIC8A;RIC8B
O00182	LEG9_HUMAN	1.07736	13.6766	3.49914	0.00406361	0.086761	-1.80697	FALSE	TRUE	0.0211457	FALSE	TRUE	Galectin-9	LGALS9
P51888	PRELP_HUMAN	-0.980276	17.7144	-3.49815	0.00407127	0.086761	-1.80871	FALSE	TRUE	0.0167423	FALSE	TRUE	Prolargin	PRELP
P01859;P01861	IGHG2_HUMAN;IGHG4_HUMAN	1.0011	18.9194	3.48965	0.00413731	0.0876242	-1.82359	FALSE	TRUE	0.017703	FALSE	TRUE	Immunoglobulin heavy constant gamma 2	IGHG2;IGHG4
P08240	SRPRA_HUMAN	0.792893	10.9382	3.6224	0.00493245	0.0914281	-1.84217	FALSE	TRUE	0.00806682	FALSE	TRUE	Signal recognition particle receptor subunit alpha	SRPRA
Q16706	MA2A1_HUMAN	0.860618	10.7759	3.51208	0.00446156	0.0889854	-1.84617	FALSE	TRUE	0.0111524	FALSE	TRUE	Alpha-mannosidase 2	MAN2A1
Q03252	LMNB2_HUMAN	-0.462003	15.5641	-3.47103	0.00428586	0.0889854	-1.85621	FALSE	FALSE	1.18901e-05	FALSE	FALSE	Lamin-B2	LMNB2
Q13510	ASAH1_HUMAN	-1.23269	15.5568	-3.46472	0.00433741	0.0889854	-1.86727	FALSE	TRUE	0.0276618	FALSE	TRUE	Acid ceramidase	ASAH1
P10301	RRAS_HUMAN	-0.662228	14.7897	-3.45912	0.00438365	0.0889854	-1.87707	FALSE	TRUE	0.00295903	FALSE	FALSE	Ras-related protein R-Ras	RRAS
Q96PD5	PGRP2_HUMAN	1.48414	12.649	3.49024	0.004642	0.0893337	-1.88262	FALSE	TRUE	0.0366374	FALSE	TRUE	N-acetylmuramoyl-L-alanine amidase	PGLYRP2
P01859;P01860;P01861	IGHG2_HUMAN;IGHG3_HUMAN;IGHG4_HUMAN	0.919442	20.1842	3.44904	0.00446818	0.0889854	-1.89474	FALSE	TRUE	0.0139036	FALSE	TRUE	Immunoglobulin heavy constant gamma 2	IGHG2;IGHG3;IGHG4
P08185	CBG_HUMAN	1.24771	14.4082	3.44697	0.00448577	0.0889854	-1.89837	FALSE	TRUE	0.0282525	FALSE	TRUE	Corticosteroid-binding globulin	SERPINA6
P00738;P00739	HPTR_HUMAN;HPT_HUMAN	3.30067	18.718	3.4433	0.0045171	0.0889854	-1.9048	FALSE	TRUE	0.067758	FALSE	TRUE	Haptoglobin	HP;HPR
P02753	RET4_HUMAN	1.89773	13.6628	3.44225	0.00452615	0.0889854	-1.90665	FALSE	TRUE	0.0477836	FALSE	TRUE	Retinol-binding protein 4	RBP4
P62873	GBB1_HUMAN	-0.377193	15.5052	-3.44113	0.00453572	0.0889854	-1.90861	FALSE	FALSE	2.11613e-13	FALSE	FALSE	Guanine nucleotide-binding protein G(I)/G(S)/G(T) subunit beta-1	GNB1
P01023;P20742	A2MG_HUMAN;PZP_HUMAN	1.03787	16.692	3.44078	0.00453875	0.0889854	-1.90922	FALSE	TRUE	0.0193797	FALSE	TRUE	Alpha-2-macroglobulin	A2M;PZP
P02679	FIBG_HUMAN	1.70846	18.8367	3.43467	0.00459163	0.0892536	-1.91993	FALSE	TRUE	0.0431626	FALSE	TRUE	Fibrinogen gamma chain	FGG
P02671	FIBA_HUMAN	1.74458	19.3038	3.4332	0.00460446	0.0892536	-1.92251	FALSE	TRUE	0.0441014	FALSE	TRUE	Fibrinogen alpha chain	FGA
P35542	SAA4_HUMAN	2.44907	14.3647	3.46377	0.00487072	0.0908231	-1.92685	FALSE	TRUE	0.0579285	FALSE	TRUE	Serum amyloid A-4 protein	SAA4
P23246;Q15233	NONO_HUMAN;SFPQ_HUMAN	0.661629	15.2899	3.4268	0.00466066	0.0893337	-1.93373	FALSE	TRUE	0.00294003	FALSE	FALSE	Splicing factor, proline- and glutamine-rich	NONO;SFPQ
P29992	GNA11_HUMAN	-0.469808	12.9427	-3.41886	0.00473138	0.0901853	-1.94765	FALSE	FALSE	2.00045e-05	FALSE	FALSE	Guanine nucleotide-binding protein subunit alpha-11	GNA11
Q9BV79	MECR_HUMAN	-1.16879	11.3515	-3.48901	0.00529782	0.09347	-1.9572	FALSE	TRUE	0.0250694	FALSE	TRUE	Enoyl-[acyl-carrier-protein] reductase, mitochondrial	MECR
O14639	ABLM1_HUMAN	-0.5358	12.1566	-3.48743	0.00531234	0.09347	-1.9597	FALSE	TRUE	0.000325217	FALSE	FALSE	Actin-binding LIM protein 1	ABLIM1
P35749	MYH11_HUMAN	-0.823361	16.5125	-3.40968	0.00481453	0.0908231	-1.96375	FALSE	TRUE	0.00943636	FALSE	TRUE	Myosin-11	MYH11
P41226	UBA7_HUMAN	0.690405	11.9719	3.40627	0.00484579	0.0908231	-1.96973	FALSE	TRUE	0.0039093	FALSE	FALSE	Ubiquitin-like modifier-activating enzyme 7	UBA7
Q16555	DPYL2_HUMAN	-0.491491	16.255	-3.40392	0.00486744	0.0908231	-1.97385	FALSE	FALSE	6.47396e-05	FALSE	FALSE	Dihydropyrimidinase-related protein 2	DPYSL2
P49792	RBP2_HUMAN	0.649504	10.888	3.51888	0.00584022	0.0972709	-1.99471	FALSE	TRUE	0.0025671	FALSE	FALSE	E3 SUMO-protein ligase RanBP2	RANBP2
Q15046	SYK_HUMAN	0.456975	13.9693	3.39056	0.00499244	0.0914281	-1.99728	FALSE	FALSE	8.21107e-06	FALSE	FALSE	Lysine--tRNA ligase	KARS1
P05156	CFAI_HUMAN	1.41084	13.3896	3.38998	0.004998	0.0914281	-1.99831	FALSE	TRUE	0.0342163	FALSE	TRUE	Complement factor I	CFI
P04196	HRG_HUMAN	1.39341	14.0415	3.38874	0.00500976	0.0914281	-2.00048	FALSE	TRUE	0.0336179	FALSE	TRUE	Histidine-rich glycoprotein	HRG
Q16822	PCKGM_HUMAN	-0.54795	13.2016	-3.3817	0.00507712	0.0914905	-2.01283	FALSE	TRUE	0.00045042	FALSE	FALSE	Phosphoenolpyruvate carboxykinase [GTP], mitochondrial	PCK2
O76021	RL1D1_HUMAN	0.701297	12.4688	3.38086	0.00508526	0.0914905	-2.01431	FALSE	TRUE	0.00430405	FALSE	FALSE	Ribosomal L1 domain-containing protein 1	RSL1D1
P09871	C1S_HUMAN	1.42083	15.1251	3.38004	0.00509318	0.0914905	-2.01574	FALSE	TRUE	0.0345552	FALSE	TRUE	Complement C1s subcomponent	C1S
P32455;P32456	GBP1_HUMAN;GBP2_HUMAN	1.42879	11.8726	3.37677	0.00512487	0.0915804	-2.02148	FALSE	TRUE	0.0348234	FALSE	TRUE	Guanylate-binding protein 1	GBP1;GBP2
Q5U651	RAIN_HUMAN	-0.839137	12.4822	-3.36901	0.00520091	0.0924576	-2.03508	FALSE	TRUE	0.0101587	FALSE	TRUE	Ras-interacting protein 1	RASIP1
O60264	SMCA5_HUMAN	0.786254	10.9171	3.41962	0.00597579	0.0979171	-2.06726	FALSE	TRUE	0.00777399	FALSE	TRUE	SWI/SNF-related matrix-associated actin-dependent regulator of chromatin subfamily A member 5	SMARCA5
P37235;P61601	HPCL1_HUMAN;NCALD_HUMAN	-0.48359	14.0657	-3.34662	0.00542692	0.0949989	-2.07438	FALSE	FALSE	4.39004e-05	FALSE	FALSE	Hippocalcin-like protein 1	HPCAL1;NCALD
Q02809	PLOD1_HUMAN	0.796773	11.5472	3.40828	0.00609474	0.098637	-2.07906	FALSE	TRUE	0.00823899	FALSE	TRUE	Procollagen-lysine,2-oxoglutarate 5-dioxygenase 1	PLOD1
P12268	IMDH2_HUMAN	0.587697	13.4513	3.33739	0.00552285	0.0961873	-2.09056	FALSE	TRUE	0.00105094	FALSE	FALSE	Inosine-5'-monophosphate dehydrogenase 2	IMPDH2
P22087	FBRL_HUMAN	0.444356	13.6411	3.3334	0.00556493	0.0964306	-2.09757	FALSE	FALSE	2.79359e-06	FALSE	FALSE	rRNA 2'-O-methyltransferase fibrillarin	FBL
P07900;Q14568	HS902_HUMAN;HS90A_HUMAN	0.677909	16.4441	3.32713	0.00563163	0.0970239	-2.10858	FALSE	TRUE	0.0034746	FALSE	FALSE	Heat shock protein HSP 90-alpha	HSP90AA1;HSP90AA2P
P35579;P35580;P35749	MYH10_HUMAN;MYH11_HUMAN;MYH9_HUMAN	-0.538748	16.4581	-3.32325	0.00567335	0.0970239	-2.11539	FALSE	TRUE	0.000353218	FALSE	FALSE	Myosin-9	MYH10;MYH11;MYH9
P35579;P35749;Q7Z406	MYH11_HUMAN;MYH14_HUMAN;MYH9_HUMAN	-0.490032	16.2853	-3.32226	0.005684	0.0970239	-2.11712	FALSE	FALSE	6.04373e-05	FALSE	FALSE	Myosin-9	MYH11;MYH14;MYH9
P34897	GLYM_HUMAN	0.664139	13.793	3.31873	0.00572229	0.097194	-2.12332	FALSE	TRUE	0.00301999	FALSE	FALSE	Serine hydroxymethyltransferase, mitochondrial	SHMT2
P02749	APOH_HUMAN	1.61523	16.7239	3.31263	0.00578893	0.0972709	-2.13401	FALSE	TRUE	0.0406022	FALSE	TRUE	Beta-2-glycoprotein 1	APOH
Q9UH99	SUN2_HUMAN	-0.464834	13.575	-3.31231	0.00579246	0.0972709	-2.13457	FALSE	FALSE	1.44632e-05	FALSE	FALSE	SUN domain-containing protein 2	SUN2
P27361;P28482	MK01_HUMAN;MK03_HUMAN	-0.416894	12.8105	-3.30916	0.00582727	0.0972709	-2.14011	FALSE	FALSE	8.57261e-08	FALSE	FALSE	Mitogen-activated protein kinase 3	MAPK1;MAPK3
P02675	FIBB_HUMAN	1.63487	19.5615	3.30401	0.00588466	0.0975375	-2.14915	FALSE	TRUE	0.0411586	FALSE	TRUE	Fibrinogen beta chain	FGB
Q9NY15	STAB1_HUMAN	-1.23607	10.5921	-3.36327	0.00659145	0.10374	-2.15035	FALSE	TRUE	0.0277952	FALSE	TRUE	Stabilin-1	STAB1
P27797	CALR_HUMAN	0.413039	17.1002	3.2978	0.00595448	0.0979171	-2.16004	FALSE	FALSE	4.32874e-08	FALSE	FALSE	Calreticulin	CALR
P12110	CO6A2_HUMAN	-0.96955	18.996	-3.29439	0.00599318	0.0979171	-2.16602	FALSE	TRUE	0.0162446	FALSE	TRUE	Collagen alpha-2(VI) chain	COL6A2
Q8NE71	ABCF1_HUMAN	0.664026	11.7636	3.29038	0.00603914	0.0982004	-2.17307	FALSE	TRUE	0.00301635	FALSE	FALSE	ATP-binding cassette sub-family F member 1	ABCF1
Q8N357	S35F6_HUMAN	0.695376	10.2059	3.45902	0.00758723	0.109634	-2.1798	FALSE	TRUE	0.00408769	FALSE	FALSE	Solute carrier family 35 member F6	SLC35F6
P26022	PTX3_HUMAN	2.37672	12.5229	3.27979	0.00616189	0.0992556	-2.19164	FALSE	TRUE	0.0568189	FALSE	TRUE	Pentraxin-related protein PTX3	PTX3
O77727;P02533;P13646;P19012	K1C13_HUMAN;K1C14_HUMAN;K1C15_HUMAN;K1C15_SHEEP	1.82497	11.7437	3.33857	0.0068816	0.105878	-2.19625	FALSE	TRUE	0.0460919	FALSE	TRUE	Keratin, type I cytoskeletal 15	KRT13;KRT14;KRT15
O95793	STAU1_HUMAN	0.49383	11.9394	3.27607	0.00620565	0.0994934	-2.19817	FALSE	FALSE	7.20953e-05	FALSE	FALSE	Double-stranded RNA-binding protein Staufen homolog 1	STAU1
Q9NZP8	C1RL_HUMAN	1.318	11.825	3.32951	0.00699119	0.107084	-2.20392	FALSE	TRUE	0.0309228	FALSE	TRUE	Complement C1r subcomponent-like protein	C1RL
O94979	SC31A_HUMAN	0.377182	13.9062	3.26362	0.00635431	0.101403	-2.22002	FALSE	FALSE	2.1019e-13	FALSE	FALSE	Protein transport protein Sec31A	SEC31A
Q9Y2J2	E41L3_HUMAN	0.618695	11.4355	3.2861	0.00673435	0.10536	-2.22456	FALSE	TRUE	0.00172652	FALSE	FALSE	Band 4.1-like protein 3	EPB41L3
P60468	SC61B_HUMAN	0.482367	14.4969	3.24849	0.00653992	0.10374	-2.24658	FALSE	FALSE	4.11864e-05	FALSE	FALSE	Protein transport protein Sec61 subunit beta	SEC61B
P26006	ITA3_HUMAN	-0.909876	13.6425	-3.24579	0.00657358	0.10374	-2.25131	FALSE	TRUE	0.0134551	FALSE	TRUE	Integrin alpha-3	ITGA3
P20591;P20592	MX1_HUMAN;MX2_HUMAN	3.08321	12.7324	3.22935	0.00678238	0.10536	-2.28015	FALSE	TRUE	0.0657035	FALSE	TRUE	Interferon-induced GTP-binding protein Mx1	MX1;MX2
P11387;Q969P6	TOP1M_HUMAN;TOP1_HUMAN	0.864964	11.1409	3.22903	0.00678649	0.10536	-2.28071	FALSE	TRUE	0.0113545	FALSE	TRUE	DNA topoisomerase 1	TOP1;TOP1MT
P0C0S5;Q71UI9	H2AV_HUMAN;H2AZ_HUMAN	-0.480602	16.205	-3.22525	0.00683552	0.105643	-2.28735	FALSE	FALSE	3.74918e-05	FALSE	FALSE	Histone H2A.Z	H2AZ1;H2AZ2
P07225	PROS_HUMAN	1.5039	13.8748	3.2442	0.00727079	0.109413	-2.29493	FALSE	TRUE	0.0372641	FALSE	TRUE	Vitamin K-dependent protein S	PROS1
P51688	SPHM_HUMAN	-0.958805	11.8275	-3.26941	0.0077653	0.109634	-2.29946	FALSE	TRUE	0.0157445	FALSE	TRUE	N-sulphoglucosamine sulphohydrolase	SGSH
Q8N9N7	LRC57_HUMAN	-0.641459	11.732	-3.20996	0.0070373	0.107311	-2.31417	FALSE	TRUE	0.00233234	FALSE	FALSE	Leucine-rich repeat-containing protein 57	LRRC57
P11233;P11234	RALA_HUMAN;RALB_HUMAN	-0.488895	14.3112	-3.20672	0.0070808	0.107497	-2.31985	FALSE	FALSE	5.72317e-05	FALSE	FALSE	Ras-related protein Ral-A	RALA;RALB
O75954	TSN9_HUMAN	-1.08416	11.248	-3.22759	0.00749522	0.109634	-2.32283	FALSE	TRUE	0.0214454	FALSE	TRUE	Tetraspanin-9	TSPAN9
O96009	NAPSA_HUMAN	-1.69758	16.8532	-3.20283	0.00713346	0.107819	-2.32668	FALSE	TRUE	0.042874	FALSE	TRUE	Napsin-A	NAPSA
Q9NPQ8	RIC8A_HUMAN	0.453544	12.3838	3.22451	0.0075376	0.109634	-2.32801	FALSE	FALSE	6.26441e-06	FALSE	FALSE	Synembryn-A	RIC8A
P08236	BGLR_HUMAN	-1.26501	12.9498	-3.18436	0.00738863	0.109634	-2.35907	FALSE	TRUE	0.0289241	FALSE	TRUE	Beta-glucuronidase	GUSB
Q5TAX3	TUT4_HUMAN	0.490907	14.4211	3.17445	0.00752927	0.109634	-2.37645	FALSE	FALSE	6.29911e-05	FALSE	FALSE	Terminal uridylyltransferase 4	TUT4
O75629	CREG1_HUMAN	0.717762	11.3051	3.21882	0.00848444	0.113711	-2.38002	FALSE	TRUE	0.00492636	FALSE	FALSE	Protein CREG1	CREG1
Q03135	CAV1_HUMAN	-0.817355	17.4421	-3.16502	0.00766569	0.109634	-2.39299	FALSE	TRUE	0.00916349	FALSE	TRUE	Caveolin-1	CAV1
Q969G5	CAVN3_HUMAN	-0.640629	15.0327	-3.16436	0.00767535	0.109634	-2.39415	FALSE	TRUE	0.00230871	FALSE	FALSE	Caveolae-associated protein 3	CAVIN3
Q6NZI2	CAVN1_HUMAN	-0.62957	16.6435	-3.16048	0.0077322	0.109634	-2.40095	FALSE	TRUE	0.00200486	FALSE	FALSE	Caveolae-associated protein 1	CAVIN1
O15305	PMM2_HUMAN	0.666921	12.2615	3.15987	0.00774115	0.109634	-2.40201	FALSE	TRUE	0.00310969	FALSE	FALSE	Phosphomannomutase 2	PMM2
Q15365	PCBP1_HUMAN	0.442501	16.3217	3.15964	0.00774454	0.109634	-2.40242	FALSE	FALSE	2.3343e-06	FALSE	FALSE	Poly(rC)-binding protein 1	PCBP1
P04217	A1BG_HUMAN	1.28123	16.2668	3.15828	0.00776459	0.109634	-2.4048	FALSE	TRUE	0.0295453	FALSE	TRUE	Alpha-1B-glycoprotein	A1BG
Q02790	FKBP4_HUMAN	0.853346	12.8845	3.15702	0.00778334	0.109634	-2.40702	FALSE	TRUE	0.0108149	FALSE	TRUE	Peptidyl-prolyl cis-trans isomerase FKBP4	FKBP4
P21266	GSTM3_HUMAN	-0.786563	12.8088	-3.15513	0.00781131	0.109634	-2.41032	FALSE	TRUE	0.00778758	FALSE	FALSE	Glutathione S-transferase Mu 3	GSTM3
P35579;P35749	MYH11_HUMAN;MYH9_HUMAN	-0.443551	16.4671	-3.15499	0.0078134	0.109634	-2.41057	FALSE	FALSE	2.58604e-06	FALSE	FALSE	Myosin-9	MYH11;MYH9
O75368	SH3L1_HUMAN	-0.448311	15.601	-3.1549	0.00781478	0.109634	-2.41073	FALSE	FALSE	4.01851e-06	FALSE	FALSE	SH3 domain-binding glutamic acid-rich-like protein	SH3BGRL
P01714	LV319_HUMAN	1.83584	16.7517	3.15396	0.00782873	0.109634	-2.41237	FALSE	TRUE	0.0463511	FALSE	TRUE	Immunoglobulin lambda variable 3-19	IGLV3-19
P04003	C4BPA_HUMAN	1.65167	16.9415	3.14725	0.00792941	0.110593	-2.42414	FALSE	TRUE	0.0416272	FALSE	TRUE	C4b-binding protein alpha chain	C4BPA
Q5VT79	AXA81_HUMAN	-1.05036	11.1694	-3.22702	0.00945843	0.116391	-2.43085	FALSE	TRUE	0.0199425	FALSE	TRUE	Annexin A8-like protein 1	ANXA8L1
P46939	UTRO_HUMAN	-0.481236	13.4766	-3.1428	0.00799685	0.111082	-2.43194	FALSE	FALSE	3.87891e-05	FALSE	FALSE	Utrophin	UTRN
P06681	CO2_HUMAN	1.38751	13.1549	3.1397	0.0080442	0.111289	-2.43738	FALSE	TRUE	0.0334132	FALSE	TRUE	Complement C2	C2
Q9HB40	RISC_HUMAN	-1.18619	13.201	-3.13646	0.0080939	0.111336	-2.44305	FALSE	TRUE	0.0257877	FALSE	TRUE	Retinoid-inducible serine carboxypeptidase	SCPEP1
P02763	A1AG1_HUMAN	1.54263	19.2059	3.13526	0.00811248	0.111336	-2.44516	FALSE	TRUE	0.038462	FALSE	TRUE	Alpha-1-acid glycoprotein 1	ORM1
Q5T9A4	ATD3B_HUMAN	0.784504	10.3114	3.18091	0.00906749	0.115077	-2.44827	FALSE	TRUE	0.00769718	FALSE	FALSE	ATPase family AAA domain-containing protein 3B	ATAD3B
P30044	PRDX5_HUMAN	-0.527259	16.5707	-3.13208	0.00816166	0.111564	-2.45072	FALSE	TRUE	0.000252398	FALSE	FALSE	Peroxiredoxin-5, mitochondrial	PRDX5
Q07507	DERM_HUMAN	-0.803204	13.9958	-3.12848	0.00821779	0.111844	-2.45703	FALSE	TRUE	0.0085259	FALSE	TRUE	Dermatopontin	DPT
P09914	IFIT1_HUMAN	2.31256	12.2017	3.12659	0.00824734	0.111844	-2.46034	FALSE	TRUE	0.0557867	FALSE	TRUE	Interferon-induced protein with tetratricopeptide repeats 1	IFIT1
P63267	ACTH_HUMAN	-0.791595	16.6467	-3.12285	0.00830632	0.112201	-2.46689	FALSE	TRUE	0.00800936	FALSE	FALSE	Actin, gamma-enteric smooth muscle	ACTG2
P31942	HNRH3_HUMAN	0.412207	13.876	3.11519	0.00842833	0.113402	-2.48032	FALSE	FALSE	3.70211e-08	FALSE	FALSE	Heterogeneous nuclear ribonucleoprotein H3	HNRNPH3
Q8NBJ7	SUMF2_HUMAN	-0.58726	12.6601	-3.1086	0.00853475	0.113941	-2.49186	FALSE	TRUE	0.00104271	FALSE	FALSE	Inactive C-alpha-formylglycine-generating enzyme 2	SUMF2
P62873;P62879	GBB1_HUMAN;GBB2_HUMAN	-0.381042	15.0638	-3.1005	0.00866728	0.114607	-2.50604	FALSE	FALSE	1.93029e-12	FALSE	FALSE	Guanine nucleotide-binding protein G(I)/G(S)/G(T) subunit beta-1	GNB1;GNB2
P43121	MUC18_HUMAN	-0.593686	14.4987	-3.09993	0.00867671	0.114607	-2.50704	FALSE	TRUE	0.00116747	FALSE	FALSE	Cell surface glycoprotein MUC18	MCAM
P01861	IGHG4_HUMAN	1.97641	17.3023	3.09944	0.00868487	0.114607	-2.5079	FALSE	TRUE	0.0495046	FALSE	TRUE	Immunoglobulin heavy constant gamma 4	IGHG4
Q8TCS8	PNPT1_HUMAN	0.844372	11.9205	3.21825	0.011039	0.121799	-2.51558	FALSE	TRUE	0.0103999	FALSE	FALSE	Polyribonucleotide nucleotidyltransferase 1, mitochondrial	PNPT1
O14683	P5I11_HUMAN	1.01252	11.4047	3.21395	0.011114	0.122142	-2.52164	FALSE	TRUE	0.0182267	FALSE	TRUE	Tumor protein p53-inducible protein 11	TP53I11
Q15124	PGM5_HUMAN	-1.0481	13.9571	-3.09052	0.00883358	0.114902	-2.52352	FALSE	TRUE	0.0198406	FALSE	TRUE	Phosphoglucomutase-like protein 5	PGM5
A0A0B4J1X5	HV374_HUMAN	1.17385	15.475	3.21231	0.0111426	0.122142	-2.52395	FALSE	TRUE	0.0252795	FALSE	TRUE	Immunoglobulin heavy variable 3-74	IGHV3-74
Q8WUW1	BRK1_HUMAN	-0.454284	12.925	-3.08944	0.00885174	0.114902	-2.52541	FALSE	FALSE	6.64981e-06	FALSE	FALSE	Protein BRICK1	BRK1
Q86UP2	KTN1_HUMAN	-0.386489	12.5561	-3.08923	0.00885528	0.114902	-2.52578	FALSE	FALSE	2.52702e-11	FALSE	FALSE	Kinectin	KTN1
Q14919	NC2A_HUMAN	0.483009	12.5574	3.08836	0.00887	0.114902	-2.52731	FALSE	FALSE	4.25955e-05	FALSE	FALSE	Dr1-associated corepressor	DRAP1
P28065	PSB9_HUMAN	0.327899	13.4785	3.08808	0.0088747	0.114902	-2.52779	FALSE	FALSE	0	FALSE	FALSE	Proteasome subunit beta type-9	PSMB9
P07900;P08238;Q14568	HS902_HUMAN;HS90A_HUMAN;HS90B_HUMAN	0.644434	17.1645	3.08589	0.00891176	0.114948	-2.53163	FALSE	TRUE	0.00241795	FALSE	FALSE	Heat shock protein HSP 90-alpha	HSP90AA1;HSP90AA2P;HSP90AB1
P11216	PYGB_HUMAN	-0.494661	13.7715	-3.08275	0.00896511	0.115017	-2.53712	FALSE	FALSE	7.48478e-05	FALSE	FALSE	Glycogen phosphorylase, brain form	PYGB
P00450	CERU_HUMAN	1.17568	16.6842	3.08164	0.00898415	0.115017	-2.53907	FALSE	TRUE	0.0253549	FALSE	TRUE	Ceruloplasmin	CP
P11142;P54652	HSP72_HUMAN;HSP7C_HUMAN	0.348289	15.5688	3.07657	0.00907129	0.115077	-2.54794	FALSE	FALSE	2.01276e-37	FALSE	FALSE	Heat shock cognate 71 kDa protein	HSPA2;HSPA8
Q14118	DAG1_HUMAN	-0.874253	13.1768	-3.07552	0.00908942	0.115077	-2.54978	FALSE	TRUE	0.0117875	FALSE	TRUE	Dystroglycan	DAG1
P29992;P50148	GNA11_HUMAN;GNAQ_HUMAN	-0.641066	12.3205	-3.08925	0.0096583	0.116391	-2.55533	FALSE	TRUE	0.00232113	FALSE	FALSE	Guanine nucleotide-binding protein subunit alpha-11	GNA11;GNAQ
P35580;P35749;Q7Z406	MYH10_HUMAN;MYH11_HUMAN;MYH14_HUMAN	-0.895993	14.473	-3.07025	0.00918107	0.11581	-2.559	FALSE	TRUE	0.0128044	FALSE	TRUE	Myosin-10	MYH10;MYH11;MYH14
P50895	BCAM_HUMAN	-0.852724	14.8557	-3.06736	0.0092316	0.115958	-2.56405	FALSE	TRUE	0.0107861	FALSE	TRUE	Basal cell adhesion molecule	BCAM
O14879	IFIT3_HUMAN	2.29275	13.589	3.06572	0.00926043	0.115958	-2.56692	FALSE	TRUE	0.0554583	FALSE	TRUE	Interferon-induced protein with tetratricopeptide repeats 3	IFIT3
Q96A49	SYAP1_HUMAN	0.772243	10.1603	3.09457	0.0105526	0.120286	-2.57834	FALSE	TRUE	0.00716404	FALSE	FALSE	Synapse-associated protein 1	SYAP1
P51659	DHB4_HUMAN	-0.726484	14.5806	-3.05581	0.00943675	0.116391	-2.58425	FALSE	TRUE	0.00526744	FALSE	FALSE	Peroxisomal multifunctional enzyme type 2	HSD17B4
P07900;P08238	HS90A_HUMAN;HS90B_HUMAN	0.598422	15.2996	3.05479	0.00945521	0.116391	-2.58605	FALSE	TRUE	0.00126443	FALSE	FALSE	Heat shock protein HSP 90-alpha	HSP90AA1;HSP90AB1
P49593	PPM1F_HUMAN	-0.747288	11.6235	-3.053	0.0094874	0.116391	-2.58917	FALSE	TRUE	0.00610929	FALSE	FALSE	Protein phosphatase 1F	PPM1F
O14672	ADA10_HUMAN	-0.841898	13.4818	-3.05093	0.00952482	0.116391	-2.59279	FALSE	TRUE	0.0102859	FALSE	TRUE	Disintegrin and metalloproteinase domain-containing protein 10	ADAM10
Q8N8S7	ENAH_HUMAN	0.712359	12.2977	3.08523	0.0107274	0.121417	-2.59326	FALSE	TRUE	0.00471893	FALSE	FALSE	Protein enabled homolog	ENAH
P23634	AT2B4_HUMAN	-0.413577	13.6712	-3.04981	0.00954517	0.116391	-2.59475	FALSE	FALSE	4.78033e-08	FALSE	FALSE	Plasma membrane calcium-transporting ATPase 4	ATP2B4
P02768;P02769	ALBU_BOVIN;ALBU_HUMAN	0.736002	20.5396	3.04754	0.00958652	0.116391	-2.59872	FALSE	TRUE	0.00564791	FALSE	FALSE	Albumin	ALB
Q9H223;Q9NZN3	EHD3_HUMAN;EHD4_HUMAN	-0.83625	13.8849	-3.04605	0.00961381	0.116391	-2.60134	FALSE	TRUE	0.010026	FALSE	TRUE	EH domain-containing protein 4	EHD3;EHD4
Q9UBW5	BIN2_HUMAN	0.862419	12.3549	3.07952	0.0108357	0.121494	-2.60239	FALSE	TRUE	0.0112361	FALSE	TRUE	Bridging integrator 2	BIN2
P01911;P04440	DPB1_HUMAN;DRB_HUMAN	-1.6026	14.9942	-3.04375	0.00965588	0.116391	-2.60535	FALSE	TRUE	0.0402394	FALSE	TRUE	HLA class II histocompatibility antigen, DRB1 beta chain	HLA-DPB1;HLA-DRB1
P12109	CO6A1_HUMAN	-0.936622	19.0177	-3.04257	0.00967765	0.116391	-2.60742	FALSE	TRUE	0.0147084	FALSE	TRUE	Collagen alpha-1(VI) chain	COL6A1
P06753	TPM3_HUMAN	-0.447348	16.9401	-3.04124	0.00970211	0.116391	-2.60974	FALSE	FALSE	3.6866e-06	FALSE	FALSE	Tropomyosin alpha-3 chain	TPM3
Q9UPQ0	LIMC1_HUMAN	-0.579094	12.4385	-3.07184	0.0109831	0.121799	-2.61467	FALSE	TRUE	0.000895499	FALSE	FALSE	LIM and calponin homology domains-containing protein 1	LIMCH1
P62854	RS26_HUMAN	0.60635	10.8257	3.03707	0.00977954	0.11661	-2.61704	FALSE	TRUE	0.00143613	FALSE	FALSE	40S ribosomal protein S26	RPS26
Q14194;Q14195;Q16555	DPYL1_HUMAN;DPYL2_HUMAN;DPYL3_HUMAN	-0.528425	15.4269	-3.03635	0.00979294	0.11661	-2.6183	FALSE	TRUE	0.000261634	FALSE	FALSE	Dihydropyrimidinase-related protein 1	CRMP1;DPYSL2;DPYSL3
P14649;P60660	MYL6B_HUMAN;MYL6_HUMAN	-0.456102	18.4126	-3.03338	0.00984847	0.11661	-2.62349	FALSE	FALSE	7.67552e-06	FALSE	FALSE	Myosin light chain 6B	MYL6;MYL6B
P12004	PCNA_HUMAN	0.986197	11.8876	3.03222	0.00987007	0.11661	-2.62551	FALSE	TRUE	0.0170162	FALSE	TRUE	Proliferating cell nuclear antigen	PCNA
P13987	CD59_HUMAN	-0.613856	16.1034	-3.03115	0.00989023	0.11661	-2.62738	FALSE	TRUE	0.0016094	FALSE	FALSE	CD59 glycoprotein	CD59
Q9NRR5;Q9UMX0	UBQL1_HUMAN;UBQL4_HUMAN	0.630997	13.0829	3.0421	0.0105312	0.120286	-2.63455	FALSE	TRUE	0.00204291	FALSE	FALSE	Ubiquilin-4	UBQLN1;UBQLN4
P02766	TTHY_HUMAN	1.7151	16.5515	3.02544	0.00999828	0.117293	-2.63736	FALSE	TRUE	0.0433372	FALSE	TRUE	Transthyretin	TTR
O15533	TPSN_HUMAN	0.851079	15.5634	3.02371	0.0100312	0.117293	-2.64038	FALSE	TRUE	0.0107099	FALSE	TRUE	Tapasin	TAPBP
P35579;P35580;P35749;Q7Z406	MYH10_HUMAN;MYH11_HUMAN;MYH14_HUMAN;MYH9_HUMAN	-0.456945	17.2513	-3.02269	0.0100508	0.117293	-2.64217	FALSE	FALSE	8.19175e-06	FALSE	FALSE	Myosin-9	MYH10;MYH11;MYH14;MYH9
P19256	LFA3_HUMAN	-1.06889	12.0043	-3.01494	0.0102	0.118277	-2.65571	FALSE	TRUE	0.0207699	FALSE	TRUE	Lymphocyte function-associated antigen 3	CD58
P40227;Q92526	TCPW_HUMAN;TCPZ_HUMAN	0.436567	14.3262	3.01473	0.0102041	0.118277	-2.65607	FALSE	FALSE	1.25756e-06	FALSE	FALSE	T-complex protein 1 subunit zeta	CCT6A;CCT6B
P01859	IGHG2_HUMAN	1.00723	18.0136	3.01266	0.0102444	0.118345	-2.65969	FALSE	TRUE	0.0179845	FALSE	TRUE	Immunoglobulin heavy constant gamma 2	IGHG2
Q96MM6	HS12B_HUMAN	-0.796231	13.7674	-3.01039	0.0102888	0.118459	-2.66366	FALSE	TRUE	0.00821486	FALSE	FALSE	Heat shock 70 kDa protein 12B	HSPA12B
Q4KMQ2	ANO6_HUMAN	-0.737244	12.124	-3.01637	0.0110404	0.121799	-2.67775	FALSE	TRUE	0.00569815	FALSE	FALSE	Anoctamin-6	ANO6
Q9GZM7	TINAL_HUMAN	-0.689832	14.0263	-2.9999	0.0104961	0.120286	-2.68197	FALSE	TRUE	0.00388892	FALSE	FALSE	Tubulointerstitial nephritis antigen-like	TINAGL1
O95678;P02538;P04264;P05787;P13647;P35908;Q5XKE5	K22E_HUMAN;K2C1_HUMAN;K2C5_HUMAN;K2C6A_HUMAN;K2C75_HUMAN;K2C79_HUMAN;K2C8_HUMAN	0.715876	12.1872	3.00517	0.0112698	0.122328	-2.69657	FALSE	TRUE	0.00485361	FALSE	FALSE	Keratin, type II cytoskeletal 75	KRT1;KRT2;KRT5;KRT6A;KRT75;KRT79;KRT8
P07951	TPM2_HUMAN	-0.808529	15.6432	-2.98818	0.0107327	0.121417	-2.70243	FALSE	TRUE	0.00876484	FALSE	FALSE	Tropomyosin beta chain	TPM2
Q13464	ROCK1_HUMAN	-0.658983	11.9	-3.0016	0.0113438	0.122328	-2.70255	FALSE	TRUE	0.00285675	FALSE	FALSE	Rho-associated protein kinase 1	ROCK1
Q09666	AHNK_HUMAN	-0.659535	18.0015	-2.98578	0.010782	0.121417	-2.70664	FALSE	TRUE	0.00287403	FALSE	FALSE	Neuroblast differentiation-associated protein AHNAK	AHNAK
P02787	TRFE_HUMAN	1.12616	18.875	2.98522	0.0107934	0.121417	-2.70761	FALSE	TRUE	0.02327	FALSE	TRUE	Serotransferrin	TF
P51151	RAB9A_HUMAN	0.574639	12.0892	2.97556	0.0109935	0.121799	-2.72446	FALSE	TRUE	0.000820555	FALSE	FALSE	Ras-related protein Rab-9A	RAB9A
P02745	C1QA_HUMAN	0.873678	14.0501	2.97466	0.0110124	0.121799	-2.72604	FALSE	TRUE	0.0117607	FALSE	TRUE	Complement C1q subcomponent subunit A	C1QA
O43432;Q04637	IF4G1_HUMAN;IF4G3_HUMAN	0.626125	11.5035	2.98291	0.0117398	0.12429	-2.73392	FALSE	TRUE	0.00191445	FALSE	FALSE	Eukaryotic translation initiation factor 4 gamma 3	EIF4G1;EIF4G3
E9PAV3;Q13765	NACAM_HUMAN;NACA_HUMAN	0.401318	13.1704	2.96471	0.0112227	0.122328	-2.74338	FALSE	FALSE	3.34469e-09	FALSE	FALSE	Nascent polypeptide-associated complex subunit alpha, muscle-specific form	NACA
O95678;P02538;P13647;P35908;Q5XKE5	K22E_HUMAN;K2C5_HUMAN;K2C6A_HUMAN;K2C75_HUMAN;K2C79_HUMAN	1.06565	11.9362	2.97549	0.0119008	0.12429	-2.74637	FALSE	TRUE	0.0206262	FALSE	TRUE	Keratin, type II cytoskeletal 75	KRT2;KRT5;KRT6A;KRT75;KRT79
Q14444	CAPR1_HUMAN	0.481791	12.9015	2.96278	0.011264	0.122328	-2.74675	FALSE	FALSE	3.9951e-05	FALSE	FALSE	Caprin-1	CAPRIN1
P13533;P35580;P35749	MYH10_HUMAN;MYH11_HUMAN;MYH6_HUMAN	-0.73276	14.5852	-2.96098	0.0113026	0.122328	-2.74989	FALSE	TRUE	0.00551738	FALSE	FALSE	Myosin-6	MYH10;MYH11;MYH6
Q08174	PCDH1_HUMAN	-0.789555	11.9615	-2.99074	0.0126695	0.128607	-2.75343	FALSE	TRUE	0.00791931	FALSE	FALSE	Protocadherin-1	PCDH1
O00154	BACH_HUMAN	0.650221	10.4823	2.97113	0.0119964	0.12429	-2.75369	FALSE	TRUE	0.00258853	FALSE	FALSE	Cytosolic acyl coenzyme A thioester hydrolase	ACOT7
P31150	GDIA_HUMAN	-0.336167	14.1876	-2.95482	0.0114357	0.122328	-2.76062	FALSE	FALSE	4.423e-262	FALSE	FALSE	Rab GDP dissociation inhibitor alpha	GDI1
Q03519	TAP2_HUMAN	1.08501	13.1096	2.9665	0.0120989	0.124659	-2.76146	FALSE	TRUE	0.0214828	FALSE	TRUE	Antigen peptide transporter 2	TAP2
Q6PCB0	VWA1_HUMAN	-0.54804	12.9058	-2.95399	0.0114539	0.122328	-2.76208	FALSE	TRUE	0.000451447	FALSE	FALSE	von Willebrand factor A domain-containing protein 1	VWA1
Q9NYL4	FKB11_HUMAN	0.929909	13.0267	2.95316	0.0114719	0.122328	-2.76352	FALSE	TRUE	0.0143941	FALSE	TRUE	Peptidyl-prolyl cis-trans isomerase FKBP11	FKBP11
P01034	CYTC_HUMAN	0.736594	13.1644	2.95277	0.0114805	0.122328	-2.76421	FALSE	TRUE	0.0056718	FALSE	FALSE	Cystatin-C	CST3
P48960	AGRE5_HUMAN	0.911484	11.6902	2.94393	0.0116751	0.124016	-2.77961	FALSE	TRUE	0.0135305	FALSE	TRUE	Adhesion G protein-coupled receptor E5	ADGRE5
P67809	YBOX1_HUMAN	0.953692	14.361	2.93755	0.0118175	0.12429	-2.79073	FALSE	TRUE	0.0155061	FALSE	TRUE	Y-box-binding protein 1	YBX1
A6NMZ7	CO6A6_HUMAN	-1.16444	15.8479	-2.93747	0.0118193	0.12429	-2.79087	FALSE	TRUE	0.0248885	FALSE	TRUE	Collagen alpha-6(VI) chain	COL6A6
P18206	VINC_HUMAN	-0.476779	16.7328	-2.93415	0.011894	0.12429	-2.79664	FALSE	FALSE	3.03423e-05	FALSE	FALSE	Vinculin	VCL
O00487	PSDE_HUMAN	0.552544	11.772	2.94397	0.0126098	0.128607	-2.79925	FALSE	TRUE	0.000504658	FALSE	FALSE	26S proteasome non-ATPase regulatory subunit 14	PSMD14
P02768	ALBU_HUMAN	0.715216	21.4006	2.93122	0.0119606	0.12429	-2.80176	FALSE	TRUE	0.00482825	FALSE	FALSE	Albumin	ALB
Q07065	CKAP4_HUMAN	0.65617	14.4325	2.9292	0.0120066	0.12429	-2.80527	FALSE	TRUE	0.00276936	FALSE	FALSE	Cytoskeleton-associated protein 4	CKAP4
P11142	HSP7C_HUMAN	0.37503	17.9022	2.92831	0.0120269	0.12429	-2.80682	FALSE	FALSE	5.08603e-14	FALSE	FALSE	Heat shock cognate 71 kDa protein	HSPA8
P43353	AL3B1_HUMAN	-1.30946	12.1429	-2.95081	0.0135937	0.133518	-2.80822	FALSE	TRUE	0.0306065	FALSE	TRUE	Aldehyde dehydrogenase family 3 member B1	ALDH3B1
Q03518	TAP1_HUMAN	1.01829	13.6305	2.92163	0.0121805	0.125124	-2.81845	FALSE	TRUE	0.0184903	FALSE	TRUE	Antigen peptide transporter 1	TAP1
Q8WZA9	IRGQ_HUMAN	-0.387676	11.4665	-2.93633	0.0139454	0.134542	-2.83138	FALSE	FALSE	4.12889e-11	FALSE	FALSE	Immunity-related GTPase family Q protein	IRGQ
P00751	CFAB_HUMAN	1.43133	16.0558	2.90951	0.0124643	0.127657	-2.83954	FALSE	TRUE	0.0349085	FALSE	TRUE	Complement factor B	CFB
O75369;P21333;Q14315	FLNA_HUMAN;FLNB_HUMAN;FLNC_HUMAN	-0.445097	16.7112	-2.9021	0.0126409	0.128607	-2.85242	FALSE	FALSE	2.99654e-06	FALSE	FALSE	Filamin-B	FLNA;FLNB;FLNC
O94855	SC24D_HUMAN	0.78286	11.6355	2.91216	0.0133681	0.133149	-2.85256	FALSE	TRUE	0.0076252	FALSE	FALSE	Protein transport protein Sec24D	SEC24D
Q8N0X7	SPART_HUMAN	0.892208	11.1657	2.90817	0.0134663	0.133149	-2.85924	FALSE	TRUE	0.0126271	FALSE	FALSE	Spartin	SPART
P02760	AMBP_HUMAN	1.24083	16.3227	2.89624	0.0127825	0.129371	-2.86262	FALSE	TRUE	0.0279827	FALSE	TRUE	Protein AMBP	AMBP
O95865	DDAH2_HUMAN	-0.577861	14.443	-2.89353	0.0128484	0.129656	-2.86732	FALSE	TRUE	0.000874373	FALSE	FALSE	N(G),N(G)-dimethylarginine dimethylaminohydrolase 2	DDAH2
P57721;Q15365;Q15366	PCBP1_HUMAN;PCBP2_HUMAN;PCBP3_HUMAN	0.348007	15.6061	2.89169	0.0128935	0.129729	-2.87053	FALSE	FALSE	3.74596e-38	FALSE	FALSE	Poly(rC)-binding protein 3	PCBP1;PCBP2;PCBP3
O75352	MPU1_HUMAN	0.372564	12.5987	2.88027	0.0131762	0.132186	-2.89037	FALSE	FALSE	8.2271e-15	FALSE	FALSE	Mannose-P-dolichol utilization defect 1 protein	MPDU1
P11142;P17066;P54652	HSP72_HUMAN;HSP76_HUMAN;HSP7C_HUMAN	0.370837	16.2762	2.87509	0.0133065	0.133104	-2.89937	FALSE	FALSE	1.98462e-15	FALSE	FALSE	Heat shock cognate 71 kDa protein	HSPA2;HSPA6;HSPA8
P09211	GSTP1_HUMAN	-0.517366	16.9248	-2.86927	0.0134542	0.133149	-2.90947	FALSE	TRUE	0.000182699	FALSE	FALSE	Glutathione S-transferase P	GSTP1
Q9Y3D6	FIS1_HUMAN	-0.610847	11.8517	-2.86897	0.013462	0.133149	-2.91	FALSE	TRUE	0.00153871	FALSE	FALSE	Mitochondrial fission 1 protein	FIS1
P02656	APOC3_HUMAN	2.62981	13.5328	2.86564	0.0135473	0.133518	-2.91577	FALSE	TRUE	0.0604729	FALSE	TRUE	Apolipoprotein C-III	APOC3
Q9H4M9;Q9NZN3;Q9NZN4	EHD1_HUMAN;EHD2_HUMAN;EHD3_HUMAN	-0.599928	16.9674	-2.86281	0.0136203	0.133518	-2.92069	FALSE	TRUE	0.00129615	FALSE	FALSE	EH domain-containing protein 1	EHD1;EHD2;EHD3
P17612;P22694	KAPCA_HUMAN;KAPCB_HUMAN	-0.298998	13.7917	-2.86094	0.0136686	0.13361	-2.92392	FALSE	FALSE	0	FALSE	FALSE	cAMP-dependent protein kinase catalytic subunit alpha	PRKACA;PRKACB
P61011	SRP54_HUMAN	0.584846	11.65	2.85789	0.0137481	0.134005	-2.92923	FALSE	TRUE	0.000997864	FALSE	FALSE	Signal recognition particle 54 kDa protein	SRP54
P22102	PUR2_HUMAN	0.435593	12.6391	2.85557	0.0138087	0.134214	-2.93324	FALSE	FALSE	1.12833e-06	FALSE	FALSE	Trifunctional purine biosynthetic protein adenosine-3	GART
Q9BSJ8	ESYT1_HUMAN	-0.310061	14.3343	-2.85255	0.013888	0.134542	-2.93848	FALSE	FALSE	0	FALSE	FALSE	Extended synaptotagmin-1	ESYT1
P21462	FPR1_HUMAN	1.20114	11.5256	2.91874	0.0177432	0.144601	-2.94149	FALSE	TRUE	0.0263977	FALSE	TRUE	fMet-Leu-Phe receptor	FPR1
Q9NPY3	C1QR1_HUMAN	-1.11174	13.3839	-2.84782	0.0140133	0.134542	-2.94669	FALSE	TRUE	0.0226494	FALSE	TRUE	Complement component C1q receptor	CD93
P21810	PGS1_HUMAN	-0.840591	17.6772	-2.8468	0.0140405	0.134542	-2.94846	FALSE	TRUE	0.0102256	FALSE	FALSE	Biglycan	BGN
O75116;Q13464	ROCK1_HUMAN;ROCK2_HUMAN	-0.495703	12.1033	-2.84632	0.0140533	0.134542	-2.94929	FALSE	FALSE	7.8406e-05	FALSE	FALSE	Rho-associated protein kinase 2	ROCK1;ROCK2
O15355	PPM1G_HUMAN	0.747064	11.04	2.84525	0.0140818	0.134542	-2.95114	FALSE	TRUE	0.0061	FALSE	FALSE	Protein phosphatase 1G	PPM1G
O00468	AGRIN_HUMAN	-0.698643	14.9044	-2.84394	0.0141169	0.134542	-2.95342	FALSE	TRUE	0.00420656	FALSE	FALSE	Agrin	AGRN
Q96D15	RCN3_HUMAN	1.01127	11.8017	2.84697	0.0150671	0.138558	-2.96165	FALSE	TRUE	0.0181695	FALSE	TRUE	Reticulocalbin-3	RCN3
O60831	PRAF2_HUMAN	0.631594	13.3057	2.83492	0.0143604	0.136112	-2.96905	FALSE	TRUE	0.00205892	FALSE	FALSE	PRA1 family protein 2	PRAF2
P09758	TACD2_HUMAN	-0.839095	12.7815	-2.83442	0.0143742	0.136112	-2.96992	FALSE	TRUE	0.0101568	FALSE	FALSE	Tumor-associated calcium signal transducer 2	TACSTD2
P35580;P35749	MYH10_HUMAN;MYH11_HUMAN	-0.756624	16.6502	-2.83345	0.0144006	0.136112	-2.9716	FALSE	TRUE	0.00649865	FALSE	FALSE	Myosin-10	MYH10;MYH11
Q9H3N1	TMX1_HUMAN	0.368456	13.6574	2.83175	0.0144472	0.136176	-2.97455	FALSE	FALSE	2.21007e-16	FALSE	FALSE	Thioredoxin-related transmembrane protein 1	TMX1
P01706;P01709	LV208_HUMAN;LV211_HUMAN	1.13264	13.9469	2.82574	0.0146128	0.137354	-2.98496	FALSE	TRUE	0.0235471	FALSE	TRUE	Immunoglobulin lambda variable 2-11	IGLV2-11;IGLV2-8
Q16853	AOC3_HUMAN	-0.740625	18.227	-2.82432	0.0146521	0.137354	-2.98741	FALSE	TRUE	0.00583561	FALSE	FALSE	Membrane primary amine oxidase	AOC3
O43752	STX6_HUMAN	0.519366	11.0102	2.83619	0.0166409	0.142301	-2.99142	FALSE	TRUE	0.000195577	FALSE	FALSE	Syntaxin-6	STX6
P34932	HSP74_HUMAN	0.322609	13.1669	2.82139	0.0147338	0.137743	-2.99249	FALSE	FALSE	0	FALSE	FALSE	Heat shock 70 kDa protein 4	HSPA4
Q8IYM9	TRI22_HUMAN	0.575864	11.5161	2.83396	0.0167066	0.142301	-2.99499	FALSE	TRUE	0.000840789	FALSE	FALSE	E3 ubiquitin-protein ligase TRIM22	TRIM22
P07585;P21810	PGS1_HUMAN;PGS2_HUMAN	-0.860886	16.6674	-2.8163	0.0148767	0.138558	-3.0013	FALSE	TRUE	0.0111648	FALSE	FALSE	Decorin	BGN;DCN
P38919;P60842;Q14240	IF4A1_HUMAN;IF4A2_HUMAN;IF4A3_HUMAN	0.407559	14.1122	2.8134	0.0149588	0.138558	-3.00633	FALSE	FALSE	1.44784e-08	FALSE	FALSE	Eukaryotic initiation factor 4A-III	EIF4A1;EIF4A2;EIF4A3
O15020;Q01082	SPTB2_HUMAN;SPTN2_HUMAN	-0.513404	14.1868	-2.81038	0.0150447	0.138558	-3.01155	FALSE	TRUE	0.000158923	FALSE	FALSE	Spectrin beta chain, non-erythrocytic 2	SPTBN1;SPTBN2
P46977	STT3A_HUMAN	0.374851	13.9614	2.80921	0.015078	0.138558	-3.01357	FALSE	FALSE	4.49084e-14	FALSE	FALSE	Dolichyl-diphosphooligosaccharide--protein glycosyltransferase subunit STT3A	STT3A
O43143	DHX15_HUMAN	0.485414	12.7469	2.80856	0.0150966	0.138558	-3.01469	FALSE	FALSE	4.81926e-05	FALSE	FALSE	Pre-mRNA-splicing factor ATP-dependent RNA helicase DHX15	DHX15
P30838;P43353;P51648	AL3A1_HUMAN;AL3A2_HUMAN;AL3B1_HUMAN	-1.09573	12.1349	-2.80831	0.0151037	0.138558	-3.01512	FALSE	TRUE	0.021953	FALSE	TRUE	Aldehyde dehydrogenase, dimeric NADP-preferring	ALDH3A1;ALDH3A2;ALDH3B1
Q86U42	PABP2_HUMAN	0.399518	12.1349	2.80886	0.0161581	0.141763	-3.0253	FALSE	FALSE	2.08097e-09	FALSE	FALSE	Polyadenylate-binding protein 2	PABPN1
Q13813	SPTN1_HUMAN	-0.489128	15.997	-2.80242	0.0152732	0.139614	-3.02531	FALSE	FALSE	5.78785e-05	FALSE	FALSE	Spectrin alpha chain, non-erythrocytic 1	SPTAN1
P01112;P01116	RASH_HUMAN;RASK_HUMAN	-0.62778	10.4945	-2.80149	0.0153002	0.139614	-3.02692	FALSE	TRUE	0.00195763	FALSE	FALSE	GTPase HRas	HRAS;KRAS
P08603;Q03591	CFAH_HUMAN;FHR1_HUMAN	1.30875	13.3526	2.79756	0.0154146	0.140285	-3.03371	FALSE	TRUE	0.0305801	FALSE	TRUE	Complement factor H	CFH;CFHR1
Q9BVT8	TMUB1_HUMAN	0.572216	11.1237	2.82969	0.0184279	0.146708	-3.03401	FALSE	TRUE	0.000781401	FALSE	FALSE	Transmembrane and ubiquitin-like domain-containing protein 1	TMUB1
P31939	PUR9_HUMAN	0.417223	14.2338	2.79609	0.0154575	0.140304	-3.03625	FALSE	FALSE	9.06105e-08	FALSE	FALSE	Bifunctional purine biosynthesis protein ATIC	ATIC
P21333;Q14315	FLNA_HUMAN;FLNC_HUMAN	-0.501824	15.5418	-2.79256	0.0155614	0.140874	-3.04236	FALSE	TRUE	0.000101812	FALSE	FALSE	Filamin-A	FLNA;FLNC
P02746	C1QB_HUMAN	0.746348	16.1841	2.79034	0.015627	0.141095	-3.0462	FALSE	TRUE	0.00607046	FALSE	FALSE	Complement C1q subcomponent subunit B	C1QB
P10155	RO60_HUMAN	-0.605829	12.1016	-2.78535	0.0157754	0.141642	-3.05482	FALSE	TRUE	0.00142449	FALSE	FALSE	60 kDa SS-A/Ro ribonucleoprotein	RO60
P01903	DRA_HUMAN	-0.880122	15.4531	-2.78509	0.015783	0.141642	-3.05526	FALSE	TRUE	0.0120616	FALSE	FALSE	HLA class II histocompatibility antigen, DR alpha chain	HLA-DRA
P79483;Q30154	DRB3_HUMAN;DRB5_HUMAN	-0.887546	15.0469	-2.78387	0.0158197	0.141642	-3.05738	FALSE	TRUE	0.0124088	FALSE	FALSE	HLA class II histocompatibility antigen, DR beta 3 chain	HLA-DRB3;HLA-DRB5
P35625	TIMP3_HUMAN	-1.23762	13.8085	-2.78062	0.0159174	0.141642	-3.06299	FALSE	TRUE	0.0278565	FALSE	TRUE	Metalloproteinase inhibitor 3	TIMP3
Q8N335	GPD1L_HUMAN	-0.715483	13.8395	-2.78018	0.0159307	0.141642	-3.06375	FALSE	TRUE	0.00483849	FALSE	FALSE	Glycerol-3-phosphate dehydrogenase 1-like protein	GPD1L
P05091	ALDH2_HUMAN	-1.16946	16.5936	-2.78003	0.0159352	0.141642	-3.06401	FALSE	TRUE	0.0250973	FALSE	TRUE	Aldehyde dehydrogenase, mitochondrial	ALDH2
Q14155;Q15052	ARHG6_HUMAN;ARHG7_HUMAN	0.547029	10.1912	2.83124	0.0204093	0.153425	-3.06709	FALSE	TRUE	0.000440005	FALSE	FALSE	Rho guanine nucleotide exchange factor 7	ARHGEF6;ARHGEF7
O43301;Q96MM6	HS12A_HUMAN;HS12B_HUMAN	-0.854763	13.5666	-2.77668	0.0160365	0.141763	-3.06979	FALSE	TRUE	0.0108806	FALSE	FALSE	Heat shock 70 kDa protein 12A	HSPA12A;HSPA12B
Q9BXN1	ASPN_HUMAN	-1.12984	13.7014	-2.77462	0.0160993	0.141763	-3.07335	FALSE	TRUE	0.0234275	FALSE	TRUE	Asporin	ASPN
P08571	CD14_HUMAN	0.898789	15.1878	2.77406	0.0161163	0.141763	-3.07431	FALSE	TRUE	0.0129354	FALSE	FALSE	Monocyte differentiation antigen CD14	CD14
P05556	ITB1_HUMAN	-0.512517	15.549	-2.77403	0.0161173	0.141763	-3.07437	FALSE	TRUE	0.000153911	FALSE	FALSE	Integrin beta-1	ITGB1
P29728	OAS2_HUMAN	1.78735	12.862	2.77143	0.0161967	0.141763	-3.07885	FALSE	TRUE	0.0451768	FALSE	TRUE	2'-5'-oligoadenylate synthase 2	OAS2
P43243	MATR3_HUMAN	0.396989	13.2942	2.76871	0.0162805	0.142134	-3.08355	FALSE	FALSE	1.01995e-09	FALSE	FALSE	Matrin-3	MATR3
P12268;P20839	IMDH1_HUMAN;IMDH2_HUMAN	0.53821	12.9937	2.77257	0.0172695	0.143439	-3.0858	FALSE	TRUE	0.000347995	FALSE	FALSE	Inosine-5'-monophosphate dehydrogenase 2	IMPDH1;IMPDH2
Q15084	PDIA6_HUMAN	0.41879	15.9106	2.76617	0.0163589	0.142301	-3.08793	FALSE	FALSE	1.17267e-07	FALSE	FALSE	Protein disulfide-isomerase A6	PDIA6
P01780	HV307_HUMAN	0.934369	14.7483	2.76484	0.0164002	0.142301	-3.09022	FALSE	TRUE	0.0146029	FALSE	FALSE	Immunoglobulin heavy variable 3-7	IGHV3-7
P55265	DSRAD_HUMAN	0.495223	12.3473	2.76063	0.0165315	0.142301	-3.09749	FALSE	FALSE	7.67542e-05	FALSE	FALSE	Double-stranded RNA-specific adenosine deaminase	ADAR
Q9Y2A7	NCKP1_HUMAN	-0.64966	12.6428	-2.75975	0.0165589	0.142301	-3.099	FALSE	TRUE	0.00257175	FALSE	FALSE	Nck-associated protein 1	NCKAP1
Q8TDB6	DTX3L_HUMAN	0.750269	11.2305	2.78511	0.0198693	0.15183	-3.10194	FALSE	TRUE	0.00623289	FALSE	FALSE	E3 ubiquitin-protein ligase DTX3L	DTX3L
Q9HB71	CYBP_HUMAN	0.510003	12.8889	2.75644	0.0166631	0.142301	-3.10472	FALSE	TRUE	0.000140291	FALSE	FALSE	Calcyclin-binding protein	CACYBP
P51808	DYLT3_HUMAN	-0.912033	11.7055	-2.75574	0.0166849	0.142301	-3.10591	FALSE	TRUE	0.0135562	FALSE	FALSE	Dynein light chain Tctex-type 3	DYNLT3
P49207	RL34_HUMAN	0.355886	15.3365	2.75491	0.0167114	0.142301	-3.10735	FALSE	FALSE	6.81773e-25	FALSE	FALSE	60S ribosomal protein L34	RPL34
P00352;P05091	AL1A1_HUMAN;ALDH2_HUMAN	-0.841678	17.5044	-2.75481	0.0167145	0.142301	-3.10752	FALSE	TRUE	0.0102757	FALSE	FALSE	Retinal dehydrogenase 1	ALDH1A1;ALDH2
O95837;P29992;P50148;Q14344	GNA11_HUMAN;GNA13_HUMAN;GNA14_HUMAN;GNAQ_HUMAN	-0.402441	14.1597	-2.75052	0.0168506	0.14297	-3.11491	FALSE	FALSE	4.4411e-09	FALSE	FALSE	Guanine nucleotide-binding protein subunit alpha-14	GNA11;GNA13;GNA14;GNAQ
P09132	SRP19_HUMAN	0.69035	11.2243	2.74972	0.0168764	0.14297	-3.1163	FALSE	TRUE	0.00390735	FALSE	FALSE	Signal recognition particle 19 kDa protein	SRP19
Q6NY19	KANK3_HUMAN	-0.604847	12.5551	-2.74582	0.0170011	0.143113	-3.12301	FALSE	TRUE	0.00140269	FALSE	FALSE	KN motif and ankyrin repeat domain-containing protein 3	KANK3
Q14498	RBM39_HUMAN	0.376686	13.0479	2.74572	0.0170045	0.143113	-3.12319	FALSE	FALSE	1.53427e-13	FALSE	FALSE	RNA-binding protein 39	RBM39
Q6UXI9	NPNT_HUMAN	-0.65997	12.5518	-2.74529	0.0170184	0.143113	-3.12393	FALSE	TRUE	0.00288768	FALSE	FALSE	Nephronectin	NPNT
Q96AG4	LRC59_HUMAN	0.398317	14.612	2.74389	0.0170635	0.143141	-3.12634	FALSE	FALSE	1.4936e-09	FALSE	FALSE	Leucine-rich repeat-containing protein 59	LRRC59
P63092;Q5JWF2	GNAS1_HUMAN;GNAS2_HUMAN	-0.455438	13.8386	-2.74248	0.0171089	0.143173	-3.12876	FALSE	FALSE	7.2872e-06	FALSE	FALSE	Guanine nucleotide-binding protein G(s) subunit alpha isoforms short	GNAS
P07358	CO8B_HUMAN	1.49588	12.5968	2.7398	0.0171959	0.143439	-3.13338	FALSE	TRUE	0.0370112	FALSE	TRUE	Complement component C8 beta chain	C8B
Q9UBF2;Q9Y678	COPG1_HUMAN;COPG2_HUMAN	0.348208	14.2469	2.73681	0.0172934	0.143439	-3.13853	FALSE	FALSE	1.25629e-37	FALSE	FALSE	Coatomer subunit gamma-2	COPG1;COPG2
Q06033	ITIH3_HUMAN	1.71127	13.6088	2.73636	0.017308	0.143439	-3.13929	FALSE	TRUE	0.0432366	FALSE	TRUE	Inter-alpha-trypsin inhibitor heavy chain H3	ITIH3
Q8N3Y7	RDHE2_HUMAN	0.840359	11.5058	2.74073	0.0196956	0.151436	-3.14371	FALSE	TRUE	0.0102149	FALSE	FALSE	Epidermal retinol dehydrogenase 2	SDR16C5
P17655	CAN2_HUMAN	-0.437288	15.3048	-2.73262	0.0174311	0.143685	-3.14574	FALSE	FALSE	1.361e-06	FALSE	FALSE	Calpain-2 catalytic subunit	CAPN2
O00629	IMA3_HUMAN	0.606389	11.3746	2.73568	0.018477	0.146708	-3.14719	FALSE	TRUE	0.00143702	FALSE	FALSE	Importin subunit alpha-3	KPNA4
Q9UPN3	MACF1_HUMAN	-0.445792	12.8946	-2.7316	0.0174645	0.143685	-3.14749	FALSE	FALSE	3.19758e-06	FALSE	FALSE	Microtubule-actin cross-linking factor 1, isoforms 1/2/3/5	MACF1
P07355	ANXA2_HUMAN	-0.427814	19.3221	-2.73063	0.0174968	0.143685	-3.14917	FALSE	FALSE	4.37651e-07	FALSE	FALSE	Annexin A2	ANXA2
O43681	GET3_HUMAN	0.4698	13.5293	2.73037	0.0175052	0.143685	-3.1496	FALSE	FALSE	1.99943e-05	FALSE	FALSE	ATPase GET3	GET3
P31689	DNJA1_HUMAN	0.66581	12.3463	2.72606	0.0176485	0.144516	-3.15702	FALSE	TRUE	0.00307372	FALSE	FALSE	DnaJ homolog subfamily A member 1	DNAJA1
Q96AC1	FERM2_HUMAN	-0.695089	14.4267	-2.72425	0.017709	0.144601	-3.16013	FALSE	TRUE	0.00407733	FALSE	FALSE	Fermitin family homolog 2	FERMT2
O75400	PR40A_HUMAN	0.624545	10.765	2.76162	0.0228219	0.160002	-3.16726	FALSE	TRUE	0.00187369	FALSE	FALSE	Pre-mRNA-processing factor 40 homolog A	PRPF40A
Q6P996	PDXD1_HUMAN	0.538414	11.2556	2.71909	0.0178827	0.145391	-3.16901	FALSE	TRUE	0.000349966	FALSE	FALSE	Pyridoxal-dependent decarboxylase domain-containing protein 1	PDXDC1
O60664	PLIN3_HUMAN	0.549688	13.6728	2.71784	0.0179249	0.145391	-3.17116	FALSE	TRUE	0.00047048	FALSE	FALSE	Perilipin-3	PLIN3
Q9Y3E0	GOT1B_HUMAN	1.03797	10.2747	2.73679	0.0215604	0.156842	-3.17554	FALSE	TRUE	0.0193843	FALSE	FALSE	Vesicle transport protein GOT1B	GOLT1B
P20292	AL5AP_HUMAN	-0.656552	15.0774	-2.71433	0.0180444	0.146015	-3.1772	FALSE	TRUE	0.00278114	FALSE	FALSE	Arachidonate 5-lipoxygenase-activating protein	ALOX5AP
Q969V3	NCLN_HUMAN	0.333152	12.8737	2.71113	0.0181536	0.146553	-3.18269	FALSE	FALSE	0	FALSE	FALSE	Nicalin	NCLN
P62879;Q9HAV0	GBB2_HUMAN;GBB4_HUMAN	-0.58402	14.5181	-2.71319	0.0192538	0.150749	-3.18456	FALSE	TRUE	0.000982764	FALSE	FALSE	Guanine nucleotide-binding protein G(I)/G(S)/G(T) subunit beta-2	GNB2;GNB4
Q5EBM0	CMPK2_HUMAN	1.74976	12.9518	2.71221	0.0192885	0.150749	-3.18619	FALSE	TRUE	0.0442338	FALSE	TRUE	UMP-CMP kinase 2, mitochondrial	CMPK2
P63000	RAC1_HUMAN	-0.408667	16.1615	-2.70777	0.0182691	0.146708	-3.18846	FALSE	FALSE	1.83017e-08	FALSE	FALSE	Ras-related C3 botulinum toxin substrate 1	RAC1
Q9H223;Q9NZN4	EHD2_HUMAN;EHD4_HUMAN	-0.791974	12.6678	-2.70702	0.0182951	0.146708	-3.18975	FALSE	TRUE	0.00802614	FALSE	FALSE	EH domain-containing protein 4	EHD2;EHD4
P15531	NDKA_HUMAN	0.511622	14.1408	2.70435	0.0183877	0.146708	-3.19434	FALSE	TRUE	0.000148958	FALSE	FALSE	Nucleoside diphosphate kinase A	NME1
P02533;P13645	K1C10_HUMAN;K1C14_HUMAN	1.44608	13.1938	2.70306	0.0184326	0.146708	-3.19656	FALSE	TRUE	0.0353996	FALSE	TRUE	Keratin, type I cytoskeletal 14	KRT10;KRT14
A0FGR8	ESYT2_HUMAN	-0.298364	12.7935	-2.70018	0.0185329	0.146708	-3.20149	FALSE	FALSE	0	FALSE	FALSE	Extended synaptotagmin-2	ESYT2
P07357	CO8A_HUMAN	1.2712	13.8637	2.69972	0.0185493	0.146708	-3.20229	FALSE	TRUE	0.0291622	FALSE	TRUE	Complement component C8 alpha chain	C8A
P51606	RENBP_HUMAN	-0.50443	11.5811	-2.69948	0.0185576	0.146708	-3.2027	FALSE	TRUE	0.000113136	FALSE	FALSE	N-acylglucosamine 2-epimerase	RENBP
P01857;P01859;P01860;P01861	IGHG1_HUMAN;IGHG2_HUMAN;IGHG3_HUMAN;IGHG4_HUMAN	0.865322	20.5181	2.69566	0.018692	0.14743	-3.20926	FALSE	TRUE	0.0113712	FALSE	FALSE	Immunoglobulin heavy constant gamma 1	IGHG1;IGHG2;IGHG3;IGHG4
P09651;P51991	ROA1_HUMAN;ROA3_HUMAN	0.865106	12.2401	2.70874	0.0226078	0.159065	-3.21825	FALSE	TRUE	0.0113611	FALSE	FALSE	Heterogeneous nuclear ribonucleoprotein A1	HNRNPA1;HNRNPA3
Q03169	TNAP2_HUMAN	0.782004	11.3179	2.68847	0.0201449	0.153253	-3.22558	FALSE	TRUE	0.00758777	FALSE	FALSE	Tumor necrosis factor alpha-induced protein 2	TNFAIP2
Q86V88	MGDP1_HUMAN	-0.606971	12.2094	-2.68703	0.0201981	0.153318	-3.22797	FALSE	TRUE	0.00145008	FALSE	FALSE	Magnesium-dependent phosphatase 1	MDP1
P28906	CD34_HUMAN	-0.865958	13.9382	-2.68265	0.0191568	0.150749	-3.23157	FALSE	TRUE	0.0114008	FALSE	FALSE	Hematopoietic progenitor cell antigen CD34	CD34
Q96I99	SUCB2_HUMAN	-0.592194	13.5928	-2.68012	0.0192485	0.150749	-3.23591	FALSE	TRUE	0.0011378	FALSE	FALSE	Succinate--CoA ligase [GDP-forming] subunit beta, mitochondrial	SUCLG2
Q63HR2	TNS2_HUMAN	-0.531518	12.1194	-2.68131	0.0218732	0.156842	-3.23826	FALSE	TRUE	0.000287193	FALSE	FALSE	Tensin-2	TNS2
Q9NRZ7	PLCC_HUMAN	0.550881	11.2892	2.68051	0.021904	0.156842	-3.23952	FALSE	TRUE	0.000484573	FALSE	FALSE	1-acyl-sn-glycerol-3-phosphate acyltransferase gamma	AGPAT3
P15289	ARSA_HUMAN	-0.614976	11.3321	-2.68704	0.0216531	0.156842	-3.24011	FALSE	TRUE	0.00163613	FALSE	FALSE	Arylsulfatase A	ARSA
Q04637	IF4G1_HUMAN	0.544026	13.6052	2.67687	0.0193669	0.151018	-3.24148	FALSE	TRUE	0.000407129	FALSE	FALSE	Eukaryotic translation initiation factor 4 gamma 1	EIF4G1
P25445	TNR6_HUMAN	0.718299	11.1693	2.67666	0.0205847	0.153869	-3.24514	FALSE	TRUE	0.00494715	FALSE	FALSE	Tumor necrosis factor receptor superfamily member 6	FAS
P50453	SPB9_HUMAN	-0.410359	13.7171	-2.67404	0.0194707	0.151405	-3.24633	FALSE	FALSE	2.5839e-08	FALSE	FALSE	Serpin B9	SERPINB9
Q7Z2W4	ZCCHV_HUMAN	0.710456	11.7345	2.67311	0.0195048	0.151405	-3.24792	FALSE	TRUE	0.0046466	FALSE	FALSE	Zinc finger CCCH-type antiviral protein 1	ZC3HAV1
P16284	PECA1_HUMAN	-0.747097	15.2957	-2.67046	0.0196025	0.151436	-3.25246	FALSE	TRUE	0.00610138	FALSE	FALSE	Platelet endothelial cell adhesion molecule	PECAM1
Q8TBQ9	KISHA_HUMAN	0.575846	12.8873	2.67125	0.0222647	0.157831	-3.25423	FALSE	TRUE	0.000840493	FALSE	FALSE	Protein kish-A	TMEM167A
Q9Y266	NUDC_HUMAN	0.438509	13.5112	2.66891	0.0196599	0.151436	-3.25511	FALSE	FALSE	1.55173e-06	FALSE	FALSE	Nuclear migration protein nudC	NUDC
Q92841	DDX17_HUMAN	0.298032	13.8959	2.66877	0.019665	0.151436	-3.25535	FALSE	FALSE	0	FALSE	FALSE	Probable ATP-dependent RNA helicase DDX17	DDX17
P01857;P01860	IGHG1_HUMAN;IGHG3_HUMAN	0.742432	20.1283	2.66704	0.0197295	0.151436	-3.25832	FALSE	TRUE	0.00590947	FALSE	FALSE	Immunoglobulin heavy constant gamma 1	IGHG1;IGHG3
P69849;Q15155;Q5JPE7	NOMO1_HUMAN;NOMO2_HUMAN;NOMO3_HUMAN	0.326543	12.9362	2.66538	0.0197913	0.151572	-3.26116	FALSE	FALSE	0	FALSE	FALSE	Nodal modulator 3	NOMO1;NOMO2;NOMO3
P54652	HSP72_HUMAN	-0.512923	13.3422	-2.66282	0.0211124	0.155778	-3.26807	FALSE	TRUE	0.000156192	FALSE	FALSE	Heat shock-related 70 kDa protein 2	HSPA2
O43707;Q9H254	ACTN4_HUMAN;SPTN4_HUMAN	-0.401206	14.5303	-2.65788	0.0200732	0.153047	-3.27399	FALSE	FALSE	3.24965e-09	FALSE	FALSE	Alpha-actinin-4	ACTN4;SPTBN4
Q9UJ68	MSRA_HUMAN	-0.479139	11.5155	-2.65673	0.0213486	0.156494	-3.27814	FALSE	FALSE	3.46209e-05	FALSE	FALSE	Mitochondrial peptide methionine sulfoxide reductase	MSRA
Q9H3G5	CPVL_HUMAN	-1.22109	13.7796	-2.65663	0.0213526	0.156494	-3.27831	FALSE	TRUE	0.0272004	FALSE	TRUE	Probable serine carboxypeptidase CPVL	CPVL
P07910	HNRPC_HUMAN	0.320859	15.2285	2.65237	0.0202827	0.153425	-3.28341	FALSE	FALSE	0	FALSE	FALSE	Heterogeneous nuclear ribonucleoproteins C1/C2	HNRNPC
Q04760	LGUL_HUMAN	-0.338093	15.5338	-2.65015	0.0203676	0.153425	-3.2872	FALSE	FALSE	6.87958e-132	FALSE	FALSE	Lactoylglutathione lyase	GLO1
P07951;P09493	TPM1_HUMAN;TPM2_HUMAN	-0.640633	17.5047	-2.64919	0.0204045	0.153425	-3.28884	FALSE	TRUE	0.00230882	FALSE	FALSE	Tropomyosin beta chain	TPM1;TPM2
Q8IWA5	CTL2_HUMAN	-0.747369	14.5693	-2.64838	0.0204358	0.153425	-3.29023	FALSE	TRUE	0.00611261	FALSE	FALSE	Choline transporter-like protein 2	SLC44A2
Q3MHD2	LSM12_HUMAN	0.71749	11.1519	2.65915	0.0245866	0.166057	-3.29372	FALSE	TRUE	0.00491583	FALSE	FALSE	Protein LSM12 homolog	LSM12
Q01813	PFKAP_HUMAN	0.510995	12.2512	2.64616	0.0205213	0.153731	-3.29402	FALSE	TRUE	0.000145562	FALSE	FALSE	ATP-dependent 6-phosphofructokinase, platelet type	PFKP
P33316	DUT_HUMAN	-0.49258	11.1366	-2.64894	0.0231583	0.161496	-3.30085	FALSE	FALSE	6.80919e-05	FALSE	FALSE	Deoxyuridine 5'-triphosphate nucleotidohydrolase, mitochondrial	DUT
O00159	MYO1C_HUMAN	-0.576146	15.698	-2.63862	0.0208152	0.154846	-3.30691	FALSE	TRUE	0.000845479	FALSE	FALSE	Unconventional myosin-Ic	MYO1C
Q14019	COTL1_HUMAN	-0.597969	15.3901	-2.63772	0.0208503	0.154846	-3.30844	FALSE	TRUE	0.00125496	FALSE	FALSE	Coactosin-like protein	COTL1
P60660	MYL6_HUMAN	-0.450629	18.5192	-2.63771	0.0208507	0.154846	-3.30846	FALSE	FALSE	4.9161e-06	FALSE	FALSE	Myosin light polypeptide 6	MYL6
O95810	CAVN2_HUMAN	-0.6914	16.4454	-2.63461	0.020973	0.155418	-3.31376	FALSE	TRUE	0.00394478	FALSE	FALSE	Caveolae-associated protein 2	CAVIN2
P52594	AGFG1_HUMAN	0.657664	11.5256	2.63279	0.021045	0.155615	-3.31687	FALSE	TRUE	0.00281561	FALSE	FALSE	Arf-GAP domain and FG repeat-containing protein 1	AGFG1
O75116	ROCK2_HUMAN	-0.300628	12.1242	-2.62658	0.0212926	0.156494	-3.32746	FALSE	FALSE	0	FALSE	FALSE	Rho-associated protein kinase 2	ROCK2
O95834	EMAL2_HUMAN	-0.39305	12.8385	-2.62318	0.0214291	0.156494	-3.33325	FALSE	FALSE	2.974e-10	FALSE	FALSE	Echinoderm microtubule-associated protein-like 2	EML2
P11586	C1TC_HUMAN	0.400604	14.0188	2.62297	0.0214376	0.156494	-3.33361	FALSE	FALSE	2.77941e-09	FALSE	FALSE	C-1-tetrahydrofolate synthase, cytoplasmic	MTHFD1
P13639	EF2_HUMAN	0.35497	16.1072	2.61826	0.0216284	0.156842	-3.34164	FALSE	FALSE	6.45146e-26	FALSE	FALSE	Elongation factor 2	EEF2
O95757;Q92598	HS105_HUMAN;HS74L_HUMAN	1.19788	11.3214	2.61584	0.0245499	0.166057	-3.34214	FALSE	TRUE	0.0262652	FALSE	TRUE	Heat shock 70 kDa protein 4L	HSPA4L;HSPH1
P31483;Q01085	TIA1_HUMAN;TIAR_HUMAN	0.422876	13.0236	2.61299	0.0218442	0.156842	-3.35063	FALSE	FALSE	2.2009e-07	FALSE	FALSE	Nucleolysin TIA-1 isoform p40	TIA1;TIAL1
P17987	TCPA_HUMAN	0.384044	14.6447	2.61298	0.0218444	0.156842	-3.35064	FALSE	FALSE	8.54155e-12	FALSE	FALSE	T-complex protein 1 subunit alpha	TCP1
P08195	4F2_HUMAN	0.677392	12.9332	2.61254	0.0218625	0.156842	-3.35139	FALSE	TRUE	0.00345706	FALSE	FALSE	4F2 cell-surface antigen heavy chain	SLC3A2
P51636	CAV2_HUMAN	-0.77453	15.2299	-2.61035	0.021953	0.156842	-3.35513	FALSE	TRUE	0.00726279	FALSE	FALSE	Caveolin-2	CAV2
P02748	CO9_HUMAN	1.30621	16.7853	2.60997	0.0219686	0.156842	-3.35577	FALSE	TRUE	0.0304855	FALSE	TRUE	Complement component C9	C9
O60841	IF2P_HUMAN	0.414106	11.7726	2.60874	0.023304	0.16181	-3.35739	FALSE	FALSE	5.26423e-08	FALSE	FALSE	Eukaryotic translation initiation factor 5B	EIF5B
P06331	HV434_HUMAN	1.2279	16.0154	2.60847	0.0220304	0.156842	-3.35831	FALSE	TRUE	0.0274718	FALSE	TRUE	Immunoglobulin heavy variable 4-34	IGHV4-34
Q07020	RL18_HUMAN	0.317363	15.9357	2.60839	0.0220337	0.156842	-3.35845	FALSE	FALSE	0	FALSE	FALSE	60S ribosomal protein L18	RPL18
P61619	S61A1_HUMAN	0.433133	12.9967	2.60629	0.0221211	0.157138	-3.36203	FALSE	FALSE	8.49881e-07	FALSE	FALSE	Protein transport protein Sec61 subunit alpha isoform 1	SEC61A1
Q92974	ARHG2_HUMAN	0.417692	12.5642	2.59754	0.0224882	0.158943	-3.37693	FALSE	FALSE	9.79915e-08	FALSE	FALSE	Rho guanine nucleotide exchange factor 2	ARHGEF2
O60234	GMFG_HUMAN	-0.475963	13.0206	-2.59692	0.0225142	0.158943	-3.37798	FALSE	FALSE	2.89584e-05	FALSE	FALSE	Glia maturation factor gamma	GMFG
Q9NZU5	LMCD1_HUMAN	-0.779329	14.1999	-2.59433	0.0226242	0.159065	-3.38239	FALSE	TRUE	0.00747109	FALSE	FALSE	LIM and cysteine-rich domains protein 1	LMCD1
P13498	CY24A_HUMAN	0.660802	12.5678	2.59113	0.0240648	0.16373	-3.38639	FALSE	TRUE	0.00291389	FALSE	FALSE	Cytochrome b-245 light chain	CYBA
P02538;P13647	K2C5_HUMAN;K2C6A_HUMAN	1.3578	13.9322	2.58903	0.0228507	0.160002	-3.3914	FALSE	TRUE	0.0323666	FALSE	TRUE	Keratin, type II cytoskeletal 6A	KRT5;KRT6A
P60842;Q14240	IF4A1_HUMAN;IF4A2_HUMAN	0.386322	15.9288	2.58749	0.0229168	0.160137	-3.39401	FALSE	FALSE	2.35374e-11	FALSE	FALSE	Eukaryotic initiation factor 4A-I	EIF4A1;EIF4A2
Q8N6C8	LIRA3_HUMAN	1.29586	11.6607	2.60173	0.0295228	0.180557	-3.39765	FALSE	TRUE	0.0300982	FALSE	TRUE	Leukocyte immunoglobulin-like receptor subfamily A member 3	LILRA3
Q01082	SPTB2_HUMAN	-0.450769	16.2552	-2.57834	0.023314	0.16181	-3.40955	FALSE	FALSE	4.97502e-06	FALSE	FALSE	Spectrin beta chain, non-erythrocytic 1	SPTBN1
P01009	A1AT_HUMAN	0.835314	20.2511	2.57764	0.0233447	0.16181	-3.41074	FALSE	TRUE	0.009983	FALSE	FALSE	Alpha-1-antitrypsin	SERPINA1
Q9NR30	DDX21_HUMAN	0.87484	12.1549	2.57457	0.0248025	0.166121	-3.41364	FALSE	TRUE	0.0118149	FALSE	FALSE	Nucleolar RNA helicase 2	DDX21
Q9NR28	DBLOH_HUMAN	-0.692422	12.2825	-2.57583	0.0234244	0.16191	-3.41381	FALSE	TRUE	0.00398132	FALSE	FALSE	Diablo homolog, mitochondrial	DIABLO
P20774	MIME_HUMAN	-1.12329	17.388	-2.57432	0.0234909	0.16191	-3.41638	FALSE	TRUE	0.0231471	FALSE	FALSE	Mimecan	OGN
P37802	TAGL2_HUMAN	-0.401504	18.0474	-2.57409	0.0235008	0.16191	-3.41676	FALSE	FALSE	3.50791e-09	FALSE	FALSE	Transgelin-2	TAGLN2
P09429	HMGB1_HUMAN	-0.344824	15.3428	-2.57156	0.0236128	0.162355	-3.42105	FALSE	FALSE	4.13278e-49	FALSE	FALSE	High mobility group protein B1	HMGB1
Q9Y2B0	CNPY2_HUMAN	0.389114	13.7945	2.56847	0.0237501	0.162973	-3.42629	FALSE	FALSE	7.27208e-11	FALSE	FALSE	Protein canopy homolog 2	CNPY2
Q15019	SEPT2_HUMAN	-0.355059	14.1671	-2.56496	0.0239071	0.163456	-3.43224	FALSE	FALSE	8.17755e-26	FALSE	FALSE	Septin-2	SEPTIN2
Q9NXG2	THUM1_HUMAN	-0.465006	10.719	-2.56477	0.0239157	0.163456	-3.43257	FALSE	FALSE	1.46321e-05	FALSE	FALSE	THUMP domain-containing protein 1	THUMPD1
Q8IUX7	AEBP1_HUMAN	-0.844923	13.4206	-2.56326	0.0239837	0.163594	-3.43513	FALSE	TRUE	0.0104254	FALSE	FALSE	Adipocyte enhancer-binding protein 1	AEBP1
P41227	NAA10_HUMAN	0.505669	11.1609	2.56023	0.0254589	0.16798	-3.43719	FALSE	TRUE	0.000118822	FALSE	FALSE	N-alpha-acetyltransferase 10	NAA10
P07108	ACBP_HUMAN	-0.563324	15.7562	-2.5607	0.024099	0.16373	-3.43947	FALSE	TRUE	0.000647268	FALSE	FALSE	Acyl-CoA-binding protein	DBI
P23497	SP100_HUMAN	0.749504	12.0091	2.55514	0.0243516	0.165119	-3.44888	FALSE	TRUE	0.00620106	FALSE	FALSE	Nuclear autoantigen Sp-100	SP100
O43707	ACTN4_HUMAN	-0.331766	17.1399	-2.54838	0.0246625	0.166121	-3.46034	FALSE	FALSE	0	FALSE	FALSE	Alpha-actinin-4	ACTN4
Q14011	CIRBP_HUMAN	-1.07422	12.6122	-2.54527	0.0248066	0.166121	-3.4656	FALSE	TRUE	0.0210064	FALSE	FALSE	Cold-inducible RNA-binding protein	CIRBP
Q13247	SRSF6_HUMAN	0.457938	13.0464	2.54523	0.0248085	0.166121	-3.46567	FALSE	FALSE	8.83476e-06	FALSE	FALSE	Serine/arginine-rich splicing factor 6	SRSF6
P14625	ENPL_HUMAN	0.493806	17.3112	2.54459	0.0248383	0.166121	-3.46675	FALSE	FALSE	7.2017e-05	FALSE	FALSE	Endoplasmin	HSP90B1
P60866	RS20_HUMAN	0.313138	14.9198	2.54227	0.0249464	0.16644	-3.47067	FALSE	FALSE	0	FALSE	FALSE	40S ribosomal protein S20	RPS20
Q9NYF8	BCLF1_HUMAN	0.500473	12.1145	2.53941	0.0264424	0.172807	-3.47134	FALSE	TRUE	9.62652e-05	FALSE	FALSE	Bcl-2-associated transcription factor 1	BCLAF1
Q96HE7	ERO1A_HUMAN	0.495202	13.4191	2.54149	0.0249829	0.16644	-3.47199	FALSE	FALSE	7.66802e-05	FALSE	FALSE	ERO1-like protein alpha	ERO1A
P09467	F16P1_HUMAN	-1.28135	15.3385	-2.53956	0.0250737	0.166595	-3.47526	FALSE	TRUE	0.0295497	FALSE	TRUE	Fructose-1,6-bisphosphatase 1	FBP1
A0A0C4DH25	KVD20_HUMAN	1.2417	15.3308	2.53892	0.0251034	0.166595	-3.47633	FALSE	TRUE	0.0280169	FALSE	TRUE	Immunoglobulin kappa variable 3D-20	IGKV3D-20
P80303	NUCB2_HUMAN	0.512629	12.2539	2.53584	0.0252487	0.167236	-3.48153	FALSE	TRUE	0.000154534	FALSE	FALSE	Nucleobindin-2	NUCB2
Q7Z3B1	NEGR1_HUMAN	-0.780412	11.1635	-2.52695	0.0287088	0.180146	-3.48254	FALSE	TRUE	0.00751826	FALSE	FALSE	Neuronal growth regulator 1	NEGR1
P11233	RALA_HUMAN	-0.634672	13.0241	-2.5347	0.025303	0.167273	-3.48347	FALSE	TRUE	0.00214248	FALSE	FALSE	Ras-related protein Ral-A	RALA
Q13287	NMI_HUMAN	0.725877	11.7743	2.52884	0.0269558	0.174184	-3.48865	FALSE	TRUE	0.00524345	FALSE	FALSE	N-myc-interactor	NMI
P35555;P35556	FBN1_HUMAN;FBN2_HUMAN	-1.21139	14.4213	-2.52476	0.0257782	0.16976	-3.50025	FALSE	TRUE	0.0268118	FALSE	TRUE	Fibrillin-1	FBN1;FBN2
P08865	RSSA_HUMAN	0.323605	15.5179	2.52083	0.0259688	0.170647	-3.50689	FALSE	FALSE	0	FALSE	FALSE	40S ribosomal protein SA	RPSA
Q99832	TCPH_HUMAN	0.398794	14.4306	2.51993	0.0260124	0.170647	-3.5084	FALSE	FALSE	1.70619e-09	FALSE	FALSE	T-complex protein 1 subunit eta	CCT7
A0A0B4J1X5;P01772	HV333_HUMAN;HV374_HUMAN	0.867421	15.0098	2.51596	0.0262065	0.171592	-3.5151	FALSE	TRUE	0.0114689	FALSE	FALSE	Immunoglobulin heavy variable 3-74	IGHV3-33;IGHV3-74
P50897	PPT1_HUMAN	-1.11639	13.3974	-2.50003	0.0301004	0.182142	-3.5249	FALSE	TRUE	0.0228502	FALSE	FALSE	Palmitoyl-protein thioesterase 1	PPT1
P62861	RS30_HUMAN	0.315181	15.5122	2.50843	0.0265785	0.173039	-3.5278	FALSE	FALSE	0	FALSE	FALSE	40S ribosomal protein S30	FAU
Q5K4L6	S27A3_HUMAN	-0.58844	12.908	-2.50842	0.0265787	0.173039	-3.52781	FALSE	TRUE	0.00106503	FALSE	FALSE	Solute carrier family 27 member 3	SLC27A3
Q9BUT1	BDH2_HUMAN	-0.61022	13.3509	-2.5049	0.0267543	0.173852	-3.53374	FALSE	TRUE	0.00152417	FALSE	FALSE	3-hydroxybutyrate dehydrogenase type 2	BDH2
P14324	FPPS_HUMAN	-0.433193	13.7446	-2.503	0.0268497	0.174142	-3.53694	FALSE	FALSE	8.5593e-07	FALSE	FALSE	Farnesyl pyrophosphate synthase	FDPS
P10412;P16402;P16403;Q02539	H11_HUMAN;H12_HUMAN;H13_HUMAN;H14_HUMAN	-0.377907	19.1311	-2.50026	0.0269877	0.174184	-3.54156	FALSE	FALSE	3.28286e-13	FALSE	FALSE	Histone H1.4	H1-1;H1-2;H1-3;H1-4
Q14151;Q15424	SAFB1_HUMAN;SAFB2_HUMAN	0.661448	13.1802	2.49985	0.0270084	0.174184	-3.54225	FALSE	TRUE	0.0029343	FALSE	FALSE	Scaffold attachment factor B2	SAFB;SAFB2
P39748	FEN1_HUMAN	0.690761	12.7889	2.49012	0.0289211	0.180146	-3.55193	FALSE	TRUE	0.00392198	FALSE	FALSE	Flap endonuclease 1	FEN1
Q5SSJ5	HP1B3_HUMAN	-0.477198	15.237	-2.49352	0.0273299	0.175143	-3.5529	FALSE	FALSE	3.10704e-05	FALSE	FALSE	Heterochromatin protein 1-binding protein 3	HP1BP3
P12882;P12883;P13533;P13535;P35579;P35580;P35749;Q7Z406;Q9UKX2;Q9Y623	MYH10_HUMAN;MYH11_HUMAN;MYH14_HUMAN;MYH1_HUMAN;MYH2_HUMAN;MYH4_HUMAN;MYH6_HUMAN;MYH7_HUMAN;MYH8_HUMAN;MYH9_HUMAN	-0.403262	16.9781	-2.49339	0.0273363	0.175143	-3.55311	FALSE	FALSE	5.43161e-09	FALSE	FALSE	Myosin-1	MYH1;MYH10;MYH11;MYH14;MYH2;MYH4;MYH6;MYH7;MYH8;MYH9
P40227	TCPZ_HUMAN	0.350659	14.1419	2.49321	0.0273456	0.175143	-3.55342	FALSE	FALSE	2.87034e-32	FALSE	FALSE	T-complex protein 1 subunit zeta	CCT6A
Q9ULE4	F184B_HUMAN	-0.565762	14.2006	-2.48769	0.0328587	0.188196	-3.55365	FALSE	TRUE	0.000682549	FALSE	FALSE	Protein FAM184B	FAM184B
Q9BS26	ERP44_HUMAN	0.376136	14.9445	2.49198	0.0274085	0.175143	-3.55549	FALSE	FALSE	1.07357e-13	FALSE	FALSE	Endoplasmic reticulum resident protein 44	ERP44
Q9NTX5	ECHD1_HUMAN	-0.580581	12.7822	-2.49084	0.0274666	0.175143	-3.55739	FALSE	TRUE	0.000921342	FALSE	FALSE	Ethylmalonyl-CoA decarboxylase	ECHDC1
P27361	MK03_HUMAN	-0.533215	13.8227	-2.49058	0.0274804	0.175143	-3.55785	FALSE	TRUE	0.000301895	FALSE	FALSE	Mitogen-activated protein kinase 3	MAPK3
Q13363	CTBP1_HUMAN	0.446764	11.7013	2.48636	0.0291189	0.180146	-3.55805	FALSE	FALSE	3.49637e-06	FALSE	FALSE	C-terminal-binding protein 1	CTBP1
O14773	TPP1_HUMAN	-0.899867	15.4104	-2.48991	0.0275144	0.175143	-3.55896	FALSE	TRUE	0.0129859	FALSE	FALSE	Tripeptidyl-peptidase 1	TPP1
P09936	UCHL1_HUMAN	1.01495	12.3827	2.47055	0.0316995	0.187515	-3.57117	FALSE	TRUE	0.0183378	FALSE	FALSE	Ubiquitin carboxyl-terminal hydrolase isozyme L1	UCHL1
Q12931	TRAP1_HUMAN	0.342328	18.0287	2.48122	0.0279651	0.177682	-3.57357	FALSE	FALSE	9.85778e-64	FALSE	FALSE	Heat shock protein 75 kDa, mitochondrial	TRAP1
A0M8Q6;B9A064	IGLC7_HUMAN;IGLL5_HUMAN	0.77211	19.4925	2.47872	0.0280958	0.177857	-3.57777	FALSE	TRUE	0.00715831	FALSE	FALSE	Immunoglobulin lambda constant 7	IGLC7;IGLL5
Q15063	POSTN_HUMAN	-1.25886	15.6653	-2.47871	0.0280963	0.177857	-3.57778	FALSE	TRUE	0.0286865	FALSE	TRUE	Periostin	POSTN
P0DMV9;P11142;P17066;P54652	HS71B_HUMAN;HSP72_HUMAN;HSP76_HUMAN;HSP7C_HUMAN	0.36709	18.2465	2.47719	0.0281761	0.178033	-3.58033	FALSE	FALSE	5.43381e-17	FALSE	FALSE	Heat shock 70 kDa protein 1B	HSPA1B;HSPA2;HSPA6;HSPA8
P07437;Q13509;Q13885;Q9BVA1	TBB2A_HUMAN;TBB2B_HUMAN;TBB3_HUMAN;TBB5_HUMAN	0.315854	17.1237	2.47275	0.0284102	0.179183	-3.58777	FALSE	FALSE	0	FALSE	FALSE	Tubulin beta chain	TUBB;TUBB2A;TUBB2B;TUBB3
P21589	5NTD_HUMAN	-0.798938	11.9082	-2.45915	0.0323401	0.188196	-3.58904	FALSE	TRUE	0.00833537	FALSE	FALSE	5'-nucleotidase	NT5E
Q08211	DHX9_HUMAN	0.26797	14.8082	2.4682	0.0286525	0.180146	-3.59541	FALSE	FALSE	0	FALSE	FALSE	ATP-dependent RNA helicase A	DHX9
Q9UL46	PSME2_HUMAN	0.403722	15.0395	2.4659	0.0287761	0.180146	-3.59928	FALSE	FALSE	6.06722e-09	FALSE	FALSE	Proteasome activator complex subunit 2	PSME2
A0A0A0MRZ8;P04433	KV311_HUMAN;KVD11_HUMAN	1.18331	17.9612	2.46574	0.0287847	0.180146	-3.59954	FALSE	TRUE	0.0256695	FALSE	FALSE	Immunoglobulin kappa variable 3D-11	IGKV3-11;IGKV3D-11
Q5T6V5	QSPP_HUMAN	-0.680034	12.545	-2.4508	0.0328175	0.188196	-3.60211	FALSE	TRUE	0.0035471	FALSE	FALSE	Queuosine salvage protein	C9orf64
Q7Z406	MYH14_HUMAN	-0.605949	15.8236	-2.46214	0.0289786	0.180146	-3.60558	FALSE	TRUE	0.00142717	FALSE	FALSE	Myosin-14	MYH14
Q8IYI6	EXOC8_HUMAN	-0.516498	10.9925	-2.46145	0.0290159	0.180146	-3.60673	FALSE	TRUE	0.000177295	FALSE	FALSE	Exocyst complex component 8	EXOC8
P42677;Q71UM5	RS27L_HUMAN;RS27_HUMAN	0.511939	15.9082	2.46012	0.0290876	0.180146	-3.60895	FALSE	TRUE	0.000150699	FALSE	FALSE	40S ribosomal protein S27	RPS27;RPS27L
P12111	CO6A3_HUMAN	-0.759674	18.9556	-2.45918	0.029139	0.180146	-3.61054	FALSE	TRUE	0.00662724	FALSE	FALSE	Collagen alpha-3(VI) chain	COL6A3
P43652	AFAM_HUMAN	0.920929	13.4717	2.45769	0.0292199	0.180146	-3.61303	FALSE	TRUE	0.0139733	FALSE	FALSE	Afamin	AFM
P48147	PPCE_HUMAN	-0.520716	11.3114	-2.45731	0.0292407	0.180146	-3.61366	FALSE	TRUE	0.000204611	FALSE	FALSE	Prolyl endopeptidase	PREP
Q99584	S10AD_HUMAN	-0.552582	14.0308	-2.45675	0.0292711	0.180146	-3.6146	FALSE	TRUE	0.000505119	FALSE	FALSE	Protein S100-A13	S100A13
O14744	ANM5_HUMAN	0.292643	13.3039	2.45626	0.0292981	0.180146	-3.61542	FALSE	FALSE	0	FALSE	FALSE	Protein arginine N-methyltransferase 5	PRMT5
O00479	HMGN4_HUMAN	-0.680356	13.8965	-2.45329	0.0294604	0.180557	-3.62039	FALSE	TRUE	0.00355814	FALSE	FALSE	High mobility group nucleosome-binding domain-containing protein 4	HMGN4
P62879	GBB2_HUMAN	-0.343624	13.9489	-2.4524	0.0295094	0.180557	-3.62188	FALSE	FALSE	3.62654e-55	FALSE	FALSE	Guanine nucleotide-binding protein G(I)/G(S)/G(T) subunit beta-2	GNB2
P42226	STAT6_HUMAN	0.377926	12.4035	2.447	0.0312736	0.186608	-3.6221	FALSE	FALSE	3.32215e-13	FALSE	FALSE	Signal transducer and activator of transcription 6	STAT6
Q9GZR7	DDX24_HUMAN	0.917953	10.1047	2.44556	0.037988	0.202386	-3.62237	FALSE	TRUE	0.0138337	FALSE	FALSE	ATP-dependent RNA helicase DDX24	DDX24
Q9HCN8	SDF2L_HUMAN	0.634072	11.7331	2.44477	0.0314	0.187037	-3.62571	FALSE	TRUE	0.00212607	FALSE	FALSE	Stromal cell-derived factor 2-like protein 1	SDF2L1
P48509	CD151_HUMAN	-0.474773	14.5683	-2.44711	0.0298017	0.181648	-3.63073	FALSE	FALSE	2.70291e-05	FALSE	FALSE	CD151 antigen	CD151
Q9NVD7	PARVA_HUMAN	-0.551064	14.5611	-2.44702	0.0298069	0.181648	-3.63089	FALSE	TRUE	0.000486757	FALSE	FALSE	Alpha-parvin	PARVA
G2XKQ0;P63165	SUMO1_HUMAN;SUMO5_HUMAN	0.343762	13.3331	2.43135	0.033956	0.190676	-3.63253	FALSE	FALSE	2.15499e-54	FALSE	FALSE	Small ubiquitin-related modifier 5	SUMO1;SUMO1P1
P09429;P23497	HMGB1_HUMAN;SP100_HUMAN	-0.361655	16.4609	-2.44441	0.029952	0.182035	-3.63524	FALSE	FALSE	5.10682e-20	FALSE	FALSE	High mobility group protein B1	HMGB1;SP100
P19838	NFKB1_HUMAN	0.404876	11.1936	2.44397	0.0299767	0.182035	-3.63598	FALSE	FALSE	7.95994e-09	FALSE	FALSE	Nuclear factor NF-kappa-B p105 subunit	NFKB1
Q9NT62	ATG3_HUMAN	0.524475	11.8994	2.4424	0.0300642	0.182142	-3.6386	FALSE	TRUE	0.000231243	FALSE	FALSE	Ubiquitin-like-conjugating enzyme ATG3	ATG3
A0A0B4J1V0	HV315_HUMAN	1.13663	11.8909	2.4262	0.0342639	0.19156	-3.64058	FALSE	TRUE	0.023717	FALSE	FALSE	Immunoglobulin heavy variable 3-15	IGHV3-15
P82909	RT36_HUMAN	-0.60158	11.1765	-2.43415	0.0320096	0.18754	-3.64294	FALSE	TRUE	0.00133142	FALSE	FALSE	28S ribosomal protein S36, mitochondrial	MRPS36
P62070	RRAS2_HUMAN	-0.563768	11.3298	-2.43398	0.0320195	0.18754	-3.64321	FALSE	TRUE	0.000653603	FALSE	FALSE	Ras-related protein R-Ras2	RRAS2
P03973	SLPI_HUMAN	-1.06525	15.2518	-2.43678	0.0303803	0.183512	-3.64798	FALSE	TRUE	0.0206081	FALSE	FALSE	Antileukoproteinase	SLPI
P35555	FBN1_HUMAN	-1.0497	16.0354	-2.43427	0.0305226	0.184048	-3.65218	FALSE	TRUE	0.0199129	FALSE	FALSE	Fibrillin-1	FBN1
P09913	IFIT2_HUMAN	2.044	13.5348	2.41709	0.0348149	0.192661	-3.6548	FALSE	TRUE	0.0509	FALSE	TRUE	Interferon-induced protein with tetratricopeptide repeats 2	IFIT2
P23246	SFPQ_HUMAN	0.332342	14.1031	2.43187	0.0306597	0.18455	-3.6562	FALSE	FALSE	0	FALSE	FALSE	Splicing factor, proline- and glutamine-rich	SFPQ
Q96I24	FUBP3_HUMAN	0.377908	12.9843	2.42308	0.0344519	0.19189	-3.65792	FALSE	FALSE	3.28675e-13	FALSE	FALSE	Far upstream element-binding protein 3	FUBP3
Q6YN16	HSDL2_HUMAN	-0.598756	13.842	-2.4283	0.0308637	0.185146	-3.66214	FALSE	TRUE	0.00127143	FALSE	FALSE	Hydroxysteroid dehydrogenase-like protein 2	HSDL2
P15170;Q8IYD1	ERF3A_HUMAN;ERF3B_HUMAN	0.593928	11.428	2.41566	0.0371094	0.198631	-3.66217	FALSE	TRUE	0.00117232	FALSE	FALSE	Eukaryotic peptide chain release factor GTP-binding subunit ERF3A	GSPT1;GSPT2
Q9Y624	JAM1_HUMAN	-0.530066	13.5174	-2.42825	0.0308667	0.185146	-3.66223	FALSE	TRUE	0.000274999	FALSE	FALSE	Junctional adhesion molecule A	F11R
O75695	XRP2_HUMAN	0.530541	11.4791	2.42132	0.0327611	0.188196	-3.66371	FALSE	TRUE	0.000278947	FALSE	FALSE	Protein XRP2	RP2
O77727;P13645	K1C10_HUMAN;K1C15_SHEEP	1.5074	12.3767	2.4212	0.0327686	0.188196	-3.66392	FALSE	TRUE	0.037374	FALSE	TRUE	Keratin, type I cytoskeletal 15	KRT10;KRT15
P16401	H15_HUMAN	0.516845	17.9483	2.42706	0.0309351	0.185233	-3.66421	FALSE	TRUE	0.000179441	FALSE	FALSE	Histone H1.5	H1-5
P55209;Q99733	NP1L1_HUMAN;NP1L4_HUMAN	0.358896	12.1233	2.42494	0.0310573	0.18564	-3.66775	FALSE	FALSE	4.59097e-22	FALSE	FALSE	Nucleosome assembly protein 1-like 1	NAP1L1;NAP1L4
P14678	RSMB_HUMAN	0.394297	12.435	2.41862	0.0329217	0.188196	-3.66809	FALSE	FALSE	4.47086e-10	FALSE	FALSE	Small nuclear ribonucleoprotein-associated proteins B and B'	SNRPB
Q96Q11	TRNT1_HUMAN	0.794568	10.9759	2.40092	0.0358149	0.197241	-3.68001	FALSE	TRUE	0.00814103	FALSE	FALSE	CCA tRNA nucleotidyltransferase 1, mitochondrial	TRNT1
Q16666	IF16_HUMAN	0.557925	12.9389	2.41667	0.0315383	0.187494	-3.68152	FALSE	TRUE	0.000573131	FALSE	FALSE	Gamma-interferon-inducible protein 16	IFI16
Q14766	LTBP1_HUMAN	-0.538688	11.9233	-2.39977	0.035887	0.197321	-3.6818	FALSE	TRUE	0.000352624	FALSE	FALSE	Latent-transforming growth factor beta-binding protein 1	LTBP1
P00761	TRYP_PIG	0.444052	20.1348	2.41586	0.031586	0.187494	-3.68288	FALSE	FALSE	2.71382e-06	FALSE	FALSE	Trypsin
Q16602	CALRL_HUMAN	-0.761995	11.0077	-2.40843	0.0335336	0.189858	-3.68456	FALSE	TRUE	0.00672556	FALSE	FALSE	Calcitonin gene-related peptide type 1 receptor	CALCRL
P08238;P14625	ENPL_HUMAN;HS90B_HUMAN	0.475126	17.4704	2.41464	0.031658	0.187515	-3.68492	FALSE	FALSE	2.75906e-05	FALSE	FALSE	Heat shock protein HSP 90-beta	HSP90AB1;HSP90B1
O60271	JIP4_HUMAN	-0.414421	11.2026	-2.40703	0.0336188	0.190027	-3.68683	FALSE	FALSE	5.5718e-08	FALSE	FALSE	C-Jun-amino-terminal kinase-interacting protein 4	SPAG9
P37108	SRP14_HUMAN	0.287079	13.1559	2.41281	0.0317655	0.187515	-3.68795	FALSE	FALSE	0	FALSE	FALSE	Signal recognition particle 14 kDa protein	SRP14
Q9Y678	COPG1_HUMAN	0.311703	14.1251	2.41134	0.0318526	0.187515	-3.69041	FALSE	FALSE	0	FALSE	FALSE	Coatomer subunit gamma-1	COPG1
Q16181	SEPT7_HUMAN	-0.300812	15.0316	-2.41117	0.0318628	0.187515	-3.69069	FALSE	FALSE	0	FALSE	FALSE	Septin-7	SEPTIN7
Q13418	ILK_HUMAN	-0.356955	14.5226	-2.40833	0.032031	0.18754	-3.69541	FALSE	FALSE	8.39165e-24	FALSE	FALSE	Integrin-linked protein kinase	ILK
P04114	APOB_HUMAN	1.08534	15.6661	2.40737	0.0320883	0.187556	-3.69701	FALSE	TRUE	0.0214972	FALSE	FALSE	Apolipoprotein B-100	APOB
Q96CN7	ISOC1_HUMAN	-0.558665	12.8554	-2.40559	0.0321946	0.187856	-3.69997	FALSE	TRUE	0.000582968	FALSE	FALSE	Isochorismatase domain-containing protein 1	ISOC1
Q15848	ADIPO_HUMAN	-1.04832	11.9967	-2.40278	0.0323633	0.188196	-3.70465	FALSE	TRUE	0.0198509	FALSE	FALSE	Adiponectin	ADIPOQ
P61764	STXB1_HUMAN	-0.425843	12.2312	-2.40124	0.0324558	0.188196	-3.7072	FALSE	FALSE	3.3562e-07	FALSE	FALSE	Syntaxin-binding protein 1	STXBP1
O43707;P12814	ACTN1_HUMAN;ACTN4_HUMAN	-0.304362	16.7868	-2.39864	0.0326125	0.188196	-3.71152	FALSE	FALSE	0	FALSE	FALSE	Alpha-actinin-4	ACTN1;ACTN4
P00488	F13A_HUMAN	-0.896566	14.8671	-2.39746	0.0326841	0.188196	-3.71348	FALSE	TRUE	0.0128312	FALSE	FALSE	Coagulation factor XIII A chain	F13A1
P10124	SRGN_HUMAN	0.782273	12.7661	2.37996	0.039413	0.205823	-3.71576	FALSE	TRUE	0.00759953	FALSE	FALSE	Serglycin	SRGN
P28799	GRN_HUMAN	-0.877032	16.1005	-2.39396	0.0328975	0.188196	-3.7193	FALSE	TRUE	0.0119173	FALSE	FALSE	Progranulin	GRN
Q15631	TSN_HUMAN	-0.345317	12.8533	-2.39341	0.032931	0.188196	-3.72021	FALSE	FALSE	5.32443e-47	FALSE	FALSE	Translin	TSN
P26641	EF1G_HUMAN	0.26074	15.3728	2.39205	0.0330142	0.188196	-3.72247	FALSE	FALSE	0	FALSE	FALSE	Elongation factor 1-gamma	EEF1G
P21266;P28161	GSTM2_HUMAN;GSTM3_HUMAN	-0.393257	14.5071	-2.39194	0.0330206	0.188196	-3.72264	FALSE	FALSE	3.1863e-10	FALSE	FALSE	Glutathione S-transferase Mu 3	GSTM2;GSTM3
Q9Y639	NPTN_HUMAN	-0.414032	13.6904	-2.38826	0.033247	0.189171	-3.72875	FALSE	FALSE	5.19394e-08	FALSE	FALSE	Neuroplastin	NPTN
P28161	GSTM2_HUMAN	-0.505334	12.0638	-2.38684	0.0333348	0.189357	-3.73111	FALSE	TRUE	0.000117268	FALSE	FALSE	Glutathione S-transferase Mu 2	GSTM2
P11940	PABP1_HUMAN	0.33594	13.4133	2.38511	0.0334416	0.18965	-3.73398	FALSE	FALSE	8.45061e-297	FALSE	FALSE	Polyadenylate-binding protein 1	PABPC1
A0A075B6K4	LV310_HUMAN	0.875091	12.3795	2.36509	0.0381311	0.20246	-3.73573	FALSE	TRUE	0.0118266	FALSE	FALSE	Immunoglobulin lambda variable 3-10	IGLV3-10
P36507	MP2K2_HUMAN	0.437525	10.7616	2.36349	0.0382378	0.20246	-3.73822	FALSE	FALSE	1.39631e-06	FALSE	FALSE	Dual specificity mitogen-activated protein kinase kinase 2	MAP2K2
Q06323	PSME1_HUMAN	0.377488	16.6456	2.38112	0.0336902	0.190117	-3.7406	FALSE	FALSE	2.54186e-13	FALSE	FALSE	Proteasome activator complex subunit 1	PSME1
P98082	DAB2_HUMAN	0.426391	12.2324	2.37947	0.0337936	0.190387	-3.74334	FALSE	FALSE	3.61754e-07	FALSE	FALSE	Disabled homolog 2	DAB2
O75475;P51858;Q7Z4V5;Q9Y3E1	HDGF_HUMAN;HDGR2_HUMAN;HDGR3_HUMAN;PSIP1_HUMAN	-0.605766	14.271	-2.37814	0.033877	0.190544	-3.74554	FALSE	TRUE	0.0014231	FALSE	FALSE	PC4 and SFRS1-interacting protein	HDGF;HDGFL2;HDGFL3;PSIP1
P49441	INPP_HUMAN	-0.490281	11.1092	-2.36609	0.0361972	0.198135	-3.75283	FALSE	FALSE	6.1157e-05	FALSE	FALSE	Inositol polyphosphate 1-phosphatase	INPP1
Q8IYB5	SMAP1_HUMAN	0.484585	11.5278	2.36208	0.0383321	0.202646	-3.7532	FALSE	FALSE	4.62052e-05	FALSE	FALSE	Stromal membrane-associated protein 1	SMAP1
P04439	HLAA_HUMAN	0.66789	15.6698	2.37288	0.0342083	0.19156	-3.75424	FALSE	TRUE	0.00314117	FALSE	FALSE	HLA class I histocompatibility antigen, A alpha chain	HLA-A
P78371	TCPB_HUMAN	0.292679	14.1187	2.37174	0.0342809	0.19156	-3.75613	FALSE	FALSE	0	FALSE	FALSE	T-complex protein 1 subunit beta	CCT2
Q9UKX7	NUP50_HUMAN	0.878042	10.2316	2.35199	0.041315	0.210002	-3.75763	FALSE	TRUE	0.0119644	FALSE	FALSE	Nuclear pore complex protein Nup50	NUP50
P35606	COPB2_HUMAN	0.329837	14.4041	2.36908	0.0344501	0.19189	-3.76053	FALSE	FALSE	0	FALSE	FALSE	Coatomer subunit beta'	COPB2
Q99758	ABCA3_HUMAN	-0.788106	12.8625	-2.36076	0.0365461	0.198135	-3.76138	FALSE	TRUE	0.00785545	FALSE	FALSE	ATP-binding cassette sub-family A member 3	ABCA3
P09234	RU1C_HUMAN	0.546401	12.0049	2.35908	0.036657	0.198135	-3.76408	FALSE	TRUE	0.000432993	FALSE	FALSE	U1 small nuclear ribonucleoprotein C	SNRPC
P51665	PSMD7_HUMAN	0.329262	14.2061	2.36631	0.0346273	0.192555	-3.76511	FALSE	FALSE	0	FALSE	FALSE	26S proteasome non-ATPase regulatory subunit 7	PSMD7
Q9BXM0	PRAX_HUMAN	-0.684358	13.7091	-2.36434	0.0347537	0.192661	-3.76837	FALSE	TRUE	0.00369643	FALSE	FALSE	Periaxin	PRX
Q6UVK1	CSPG4_HUMAN	-0.725901	11.9778	-2.35627	0.0368435	0.198135	-3.76861	FALSE	TRUE	0.00524443	FALSE	FALSE	Chondroitin sulfate proteoglycan 4	CSPG4
Q16563	SYPL1_HUMAN	-0.33988	14.8784	-2.36343	0.0348126	0.192661	-3.76988	FALSE	FALSE	1.18657e-90	FALSE	FALSE	Synaptophysin-like protein 1	SYPL1
Q86WV6	STING_HUMAN	-0.474133	12.7663	-2.3541	0.0369878	0.198289	-3.77209	FALSE	FALSE	2.60317e-05	FALSE	FALSE	Stimulator of interferon genes protein	STING1
P11216;P11217	PYGB_HUMAN;PYGM_HUMAN	-0.599278	12.4053	-2.33334	0.0403043	0.207634	-3.78493	FALSE	TRUE	0.00128241	FALSE	FALSE	Glycogen phosphorylase, brain form	PYGB;PYGM
P49756	RBM25_HUMAN	0.539209	11.0856	2.3411	0.0397625	0.20662	-3.78583	FALSE	TRUE	0.00035773	FALSE	FALSE	RNA-binding protein 25	RBM25
P49368	TCPG_HUMAN	0.323282	15.1203	2.35094	0.0356266	0.196835	-3.79051	FALSE	FALSE	0	FALSE	FALSE	T-complex protein 1 subunit gamma	CCT3
O14908	GIPC1_HUMAN	0.371938	11.8506	2.32836	0.0406557	0.207883	-3.79262	FALSE	FALSE	4.98911e-15	FALSE	FALSE	PDZ domain-containing protein GIPC1	GIPC1
P14543;Q14112	NID1_HUMAN;NID2_HUMAN	-0.425246	14.6598	-2.34937	0.0357298	0.197088	-3.79309	FALSE	FALSE	3.08972e-07	FALSE	FALSE	Nidogen-1	NID1;NID2
Q9Y2Z0	SGT1_HUMAN	0.287525	12.7834	2.3457	0.035973	0.197477	-3.79914	FALSE	FALSE	0	FALSE	FALSE	Protein SGT1 homolog	SUGT1
O76003	GLRX3_HUMAN	0.485483	12.8061	2.34065	0.0363103	0.198135	-3.80747	FALSE	FALSE	4.8361e-05	FALSE	FALSE	Glutaredoxin-3	GLRX3
O95716;P61224;P62834	RAB3D_HUMAN;RAP1A_HUMAN;RAP1B_HUMAN	-0.290154	15.5328	-2.33922	0.0364063	0.198135	-3.80982	FALSE	FALSE	0	FALSE	FALSE	Ras-related protein Rab-3D	RAB3D;RAP1A;RAP1B
O75369;Q14315	FLNB_HUMAN;FLNC_HUMAN	-0.625866	13.0987	-2.33913	0.0364127	0.198135	-3.80998	FALSE	TRUE	0.00190774	FALSE	FALSE	Filamin-B	FLNB;FLNC
P08631	HCK_HUMAN	0.85488	11.6057	2.31709	0.0414629	0.210024	-3.81004	FALSE	TRUE	0.010886	FALSE	FALSE	Tyrosine-protein kinase HCK	HCK
P01011	AACT_HUMAN	1.21285	19.1625	2.33852	0.0364535	0.198135	-3.81097	FALSE	TRUE	0.0268705	FALSE	FALSE	Alpha-1-antichymotrypsin	SERPINA3
P60903	S10AA_HUMAN	-0.656872	17.143	-2.33818	0.0364766	0.198135	-3.81154	FALSE	TRUE	0.00279106	FALSE	FALSE	Protein S100-A10	S100A10
Q9Y6E2	BZW2_HUMAN	0.82095	11.1328	2.3129	0.0441245	0.21445	-3.81598	FALSE	TRUE	0.00932665	FALSE	FALSE	Basic leucine zipper and W2 domain-containing protein 2	BZW2
Q9Y4P3	TBL2_HUMAN	0.44829	11.6482	2.334	0.0367591	0.198135	-3.81842	FALSE	FALSE	4.01111e-06	FALSE	FALSE	Transducin beta-like protein 2	TBL2
P46781	RS9_HUMAN	0.24146	16.1102	2.33339	0.0368004	0.198135	-3.81942	FALSE	FALSE	0	FALSE	FALSE	40S ribosomal protein S9	RPS9
P58546	MTPN_HUMAN	-0.388891	13.2539	-2.33308	0.0368214	0.198135	-3.81992	FALSE	FALSE	6.67549e-11	FALSE	FALSE	Myotrophin	MTPN
O00291	HIP1_HUMAN	-0.397495	12.5479	-2.33306	0.0368228	0.198135	-3.81996	FALSE	FALSE	1.18173e-09	FALSE	FALSE	Huntingtin-interacting protein 1	HIP1
Q7L014	DDX46_HUMAN	0.454418	11.2102	2.33065	0.0369875	0.198289	-3.82394	FALSE	FALSE	6.72138e-06	FALSE	FALSE	Probable ATP-dependent RNA helicase DDX46	DDX46
Q9UBS4	DJB11_HUMAN	0.427614	13.84	2.32318	0.037501	0.200414	-3.83622	FALSE	FALSE	4.26267e-07	FALSE	FALSE	DnaJ homolog subfamily B member 11	DNAJB11
Q96RS6	NUDC1_HUMAN	0.52815	12.4247	2.31165	0.0399214	0.20662	-3.84003	FALSE	TRUE	0.000259435	FALSE	FALSE	NudC domain-containing protein 1	NUDCD1
P61619;Q9H9S3	S61A1_HUMAN;S61A2_HUMAN	0.481325	13.4589	2.3186	0.037819	0.201799	-3.84374	FALSE	FALSE	3.89739e-05	FALSE	FALSE	Protein transport protein Sec61 subunit alpha isoform 1	SEC61A1;SEC61A2
P61165	TM258_HUMAN	0.566882	11.5306	2.30758	0.0402148	0.207484	-3.84654	FALSE	TRUE	0.000699141	FALSE	FALSE	Transmembrane protein 258	TMEM258
Q9UNK0	STX8_HUMAN	-0.557204	10.8566	-2.2915	0.0433522	0.214068	-3.84948	FALSE	TRUE	0.000563644	FALSE	FALSE	Syntaxin-8	STX8
P37802;Q9UI15	TAGL2_HUMAN;TAGL3_HUMAN	0.97838	12.6566	2.31509	0.0380645	0.20246	-3.8495	FALSE	TRUE	0.0166544	FALSE	FALSE	Transgelin-2	TAGLN2;TAGLN3
O94906	PRP6_HUMAN	0.442591	11.4391	2.2997	0.0427376	0.21282	-3.84997	FALSE	FALSE	2.35507e-06	FALSE	FALSE	Pre-mRNA-processing factor 6	PRPF6
P50990	TCPQ_HUMAN	0.317811	15.9548	2.31321	0.0381968	0.20246	-3.85258	FALSE	FALSE	0	FALSE	FALSE	T-complex protein 1 subunit theta	CCT8
Q9UHD9	UBQL2_HUMAN	0.532512	10.8593	2.30164	0.0406458	0.207883	-3.85601	FALSE	TRUE	0.000295744	FALSE	FALSE	Ubiquilin-2	UBQLN2
P06312	KV401_HUMAN	0.903046	15.6841	2.30984	0.0384346	0.202875	-3.85811	FALSE	TRUE	0.0131349	FALSE	FALSE	Immunoglobulin kappa variable 4-1	IGKV4-1
P21333	FLNA_HUMAN	-0.349226	18.8534	-2.30846	0.038532	0.203077	-3.86036	FALSE	FALSE	3.43479e-35	FALSE	FALSE	Filamin-A	FLNA
Q9Y3Z3	SAMH1_HUMAN	0.3861	15.3035	2.30759	0.0385942	0.203093	-3.86179	FALSE	FALSE	2.14093e-11	FALSE	FALSE	Deoxynucleoside triphosphate triphosphohydrolase SAMHD1	SAMHD1
Q8NBF2	NHLC2_HUMAN	-0.450078	11.5115	-2.30661	0.038664	0.203149	-3.8634	FALSE	FALSE	4.68967e-06	FALSE	FALSE	NHL repeat-containing protein 2	NHLRC2
Q9HBL0	TENS1_HUMAN	-0.491442	14.5196	-2.30367	0.0388741	0.20394	-3.86822	FALSE	FALSE	6.45915e-05	FALSE	FALSE	Tensin-1	TNS1
O76070	SYUG_HUMAN	-0.886336	11.9546	-2.27706	0.0468644	0.220872	-3.86929	FALSE	TRUE	0.0123522	FALSE	FALSE	Gamma-synuclein	SNCG
Q9UHN6	CEIP2_HUMAN	-0.677964	11.9197	-2.30034	0.039113	0.204807	-3.87367	FALSE	TRUE	0.00347648	FALSE	FALSE	Cell surface hyaluronidase	CEMIP2
P35579;P35580	MYH10_HUMAN;MYH9_HUMAN	-0.409981	17.824	-2.29971	0.0391586	0.204807	-3.87471	FALSE	FALSE	2.39564e-08	FALSE	FALSE	Myosin-9	MYH10;MYH9
P01857;P01859;P01860	IGHG1_HUMAN;IGHG2_HUMAN;IGHG3_HUMAN	1.20773	18.3375	2.29516	0.039488	0.205902	-3.88215	FALSE	TRUE	0.0266642	FALSE	FALSE	Immunoglobulin heavy constant gamma 1	IGHG1;IGHG2;IGHG3
Q00839	HNRPU_HUMAN	0.333317	16.0023	2.29361	0.0396002	0.206174	-3.88467	FALSE	FALSE	0	FALSE	FALSE	Heterogeneous nuclear ribonucleoprotein U	HNRNPU
P0DP03	HVC05_HUMAN	0.946912	14.3332	2.28974	0.0398834	0.20662	-3.891	FALSE	TRUE	0.0151895	FALSE	FALSE	Immunoglobulin heavy variable 3-30-5	IGHV3-30-5
P23786	CPT2_HUMAN	-0.76051	11.9985	-2.28915	0.0399269	0.20662	-3.89197	FALSE	TRUE	0.00666263	FALSE	FALSE	Carnitine O-palmitoyltransferase 2, mitochondrial	CPT2
Q9Y3A5	SBDS_HUMAN	-0.277538	12.6921	-2.27893	0.0423344	0.211836	-3.89214	FALSE	FALSE	0	FALSE	FALSE	Ribosome maturation protein SBDS	SBDS
P11766	ADHX_HUMAN	-0.508506	15.3849	-2.28684	0.0400967	0.207186	-3.89574	FALSE	TRUE	0.000132595	FALSE	FALSE	Alcohol dehydrogenase class-3	ADH5
P10253	LYAG_HUMAN	-0.996077	13.2023	-2.2825	0.0404179	0.207883	-3.90283	FALSE	TRUE	0.0174721	FALSE	FALSE	Lysosomal alpha-glucosidase	GAA
P62857	RS28_HUMAN	0.259083	15.9733	2.28093	0.0405346	0.207883	-3.90539	FALSE	FALSE	0	FALSE	FALSE	40S ribosomal protein S28	RPS28
Q92599	SEPT8_HUMAN	-0.570102	12.6171	-2.27998	0.0406057	0.207883	-3.90695	FALSE	TRUE	0.000748148	FALSE	FALSE	Septin-8	SEPTIN8
P24534;P29692	EF1B_HUMAN;EF1D_HUMAN	0.633274	10.7578	2.26922	0.0430766	0.214068	-3.90755	FALSE	TRUE	0.00210435	FALSE	FALSE	Elongation factor 1-beta	EEF1B2;EEF1D
P49321	NASP_HUMAN	0.651869	11.6657	2.26859	0.0431258	0.214068	-3.90856	FALSE	TRUE	0.00263807	FALSE	FALSE	Nuclear autoantigenic sperm protein	NASP
P55083	MFAP4_HUMAN	-0.900227	12.9983	-2.26684	0.0432603	0.214068	-3.91132	FALSE	TRUE	0.0130028	FALSE	FALSE	Microfibril-associated glycoprotein 4	MFAP4
P43686	PRS6B_HUMAN	0.418669	12.3362	2.27387	0.0410636	0.209657	-3.9169	FALSE	FALSE	1.14993e-07	FALSE	FALSE	26S proteasome regulatory subunit 6B	PSMC4
O94875	SRBS2_HUMAN	0.408426	12.234	2.26214	0.0436258	0.214135	-3.91877	FALSE	FALSE	1.74016e-08	FALSE	FALSE	Sorbin and SH3 domain-containing protein 2	SORBS2
P30101	PDIA3_HUMAN	0.297685	18.0836	2.27115	0.0412697	0.210002	-3.92134	FALSE	FALSE	0	FALSE	FALSE	Protein disulfide-isomerase A3	PDIA3
P12277	KCRB_HUMAN	-0.516187	15.1534	-2.27108	0.0412746	0.210002	-3.92145	FALSE	TRUE	0.000175387	FALSE	FALSE	Creatine kinase B-type	CKB
P12821	ACE_HUMAN	-0.773588	12.6064	-2.26866	0.0414588	0.210024	-3.9254	FALSE	TRUE	0.00722207	FALSE	FALSE	Angiotensin-converting enzyme	ACE
O15020;P11277;Q01082	SPTB1_HUMAN;SPTB2_HUMAN;SPTN2_HUMAN	-0.377118	15.7415	-2.26743	0.0415523	0.210024	-3.9274	FALSE	FALSE	2.01817e-13	FALSE	FALSE	Spectrin beta chain, non-erythrocytic 2	SPTB;SPTBN1;SPTBN2
O95678;P02538;P12036;P13647;P35908;Q8N1N4	K22E_HUMAN;K2C5_HUMAN;K2C6A_HUMAN;K2C75_HUMAN;K2C78_HUMAN;NFH_HUMAN	1.22533	13.2526	2.26728	0.0415641	0.210024	-3.92765	FALSE	TRUE	0.0273696	FALSE	FALSE	Keratin, type II cytoskeletal 75	KRT2;KRT5;KRT6A;KRT75;KRT78;NEFH
P50991	TCPD_HUMAN	0.318174	14.3305	2.26543	0.041705	0.21039	-3.93065	FALSE	FALSE	0	FALSE	FALSE	T-complex protein 1 subunit delta	CCT4
Q13451	FKBP5_HUMAN	0.773827	13.6567	2.26473	0.0417591	0.21039	-3.9318	FALSE	TRUE	0.0072324	FALSE	FALSE	Peptidyl-prolyl cis-trans isomerase FKBP5	FKBP5
P18065	IBP2_HUMAN	0.907432	12.4922	2.23427	0.0503531	0.229431	-3.93268	FALSE	FALSE	0.0133405	FALSE	FALSE	Insulin-like growth factor-binding protein 2	IGFBP2
P11021;P11142;P54652	BIP_HUMAN;HSP72_HUMAN;HSP7C_HUMAN	0.329568	15.7706	2.26277	0.0419095	0.210838	-3.93499	FALSE	FALSE	0	FALSE	FALSE	Endoplasmic reticulum chaperone BiP	HSPA2;HSPA5;HSPA8
P55145	MANF_HUMAN	0.480005	13.6377	2.26185	0.0419799	0.210883	-3.93647	FALSE	FALSE	3.62989e-05	FALSE	FALSE	Mesencephalic astrocyte-derived neurotrophic factor	MANF
Q9NUJ1	ABHDA_HUMAN	-0.580975	11.4206	-2.23148	0.0481154	0.224208	-3.94149	FALSE	TRUE	0.000928272	FALSE	FALSE	Palmitoyl-protein thioesterase ABHD10, mitochondrial	ABHD10
P37235	HPCL1_HUMAN	-0.332813	13.2737	-2.25848	0.0422405	0.211836	-3.94196	FALSE	FALSE	0	FALSE	FALSE	Hippocalcin-like protein 1	HPCAL1
P51884	LUM_HUMAN	-0.71916	18.2275	-2.257	0.0423549	0.211836	-3.94436	FALSE	TRUE	0.00498051	FALSE	FALSE	Lumican	LUM
Q14240	IF4A2_HUMAN	0.399301	13.151	2.25616	0.0424203	0.211855	-3.94573	FALSE	FALSE	1.96177e-09	FALSE	FALSE	Eukaryotic initiation factor 4A-II	EIF4A2
Q08170;Q13247	SRSF4_HUMAN;SRSF6_HUMAN	0.278405	13.4881	2.25529	0.042488	0.211884	-3.94714	FALSE	FALSE	0	FALSE	FALSE	Serine/arginine-rich splicing factor 4	SRSF4;SRSF6
Q9Y3X0	CCDC9_HUMAN	0.592658	11.2455	2.22229	0.0513743	0.230726	-3.95037	FALSE	FALSE	0.00114699	FALSE	FALSE	Coiled-coil domain-containing protein 9	CCDC9
Q08J23	NSUN2_HUMAN	-0.363047	10.8906	-2.22135	0.0514553	0.230775	-3.95176	FALSE	FALSE	3.91438e-19	FALSE	FALSE	RNA cytosine C(5)-methyltransferase NSUN2	NSUN2
Q9HD45	TM9S3_HUMAN	0.432625	12.8855	2.22427	0.0487207	0.224875	-3.9525	FALSE	FALSE	8.00164e-07	FALSE	FALSE	Transmembrane 9 superfamily member 3	TM9SF3
Q9UIQ6	LCAP_HUMAN	-0.562373	12.1334	-2.23769	0.0455746	0.219035	-3.95745	FALSE	TRUE	0.000633815	FALSE	FALSE	Leucyl-cystinyl aminopeptidase	LNPEP
Q7Z5R6	AB1IP_HUMAN	0.98637	11.0199	2.2376	0.0455818	0.219035	-3.95759	FALSE	TRUE	0.0170242	FALSE	FALSE	Amyloid beta A4 precursor protein-binding family B member 1-interacting protein	APBB1IP
P25685	DNJB1_HUMAN	0.509087	12.7171	2.24546	0.0432603	0.214068	-3.9631	FALSE	TRUE	0.000135547	FALSE	FALSE	DnaJ homolog subfamily B member 1	DNAJB1
P22626	ROA2_HUMAN	0.309651	17.052	2.24417	0.0433626	0.214068	-3.96519	FALSE	FALSE	0	FALSE	FALSE	Heterogeneous nuclear ribonucleoproteins A2/B1	HNRNPA2B1
P55060	XPO2_HUMAN	0.278762	14.631	2.24231	0.0435111	0.214135	-3.96821	FALSE	FALSE	0	FALSE	FALSE	Exportin-2	CSE1L
Q8NFJ5	RAI3_HUMAN	-0.734982	14.4037	-2.24202	0.0435335	0.214135	-3.96867	FALSE	TRUE	0.00560671	FALSE	FALSE	Retinoic acid-induced protein 3	GPRC5A
P35580	MYH10_HUMAN	-0.64268	16.3804	-2.24127	0.0435933	0.214135	-3.96989	FALSE	TRUE	0.0023673	FALSE	FALSE	Myosin-10	MYH10
P52630	STAT2_HUMAN	0.86195	11.9547	2.21281	0.0496972	0.227348	-3.96996	FALSE	TRUE	0.0112143	FALSE	FALSE	Signal transducer and activator of transcription 2	STAT2
P63098	CANB1_HUMAN	-0.32844	12.0339	-2.23839	0.0438243	0.214163	-3.97456	FALSE	FALSE	0	FALSE	FALSE	Calcineurin subunit B type 1	PPP3R1
Q14376	GALE_HUMAN	0.723524	13.804	2.23766	0.043883	0.214163	-3.97575	FALSE	TRUE	0.00515087	FALSE	FALSE	UDP-glucose 4-epimerase	GALE
Q9HC38	GLOD4_HUMAN	-0.358232	14.2226	-2.23757	0.0438897	0.214163	-3.97588	FALSE	FALSE	1.25392e-22	FALSE	FALSE	Glyoxalase domain-containing protein 4	GLOD4
P50151	GBG10_HUMAN	-0.530088	11.9727	-2.22598	0.0465367	0.220872	-3.97592	FALSE	TRUE	0.000275181	FALSE	FALSE	Guanine nucleotide-binding protein G(I)/G(S)/G(O) subunit gamma-10	GNG10
P01903;P01906	DQA2_HUMAN;DRA_HUMAN	-0.724914	15.1757	-2.23746	0.0438991	0.214163	-3.97607	FALSE	TRUE	0.0052055	FALSE	FALSE	HLA class II histocompatibility antigen, DR alpha chain	HLA-DQA2;HLA-DRA
P53618	COPB_HUMAN	0.298359	14.1007	2.2369	0.0439436	0.214163	-3.97697	FALSE	FALSE	0	FALSE	FALSE	Coatomer subunit beta	COPB1
P78344	IF4G2_HUMAN	0.319792	12.4868	2.23436	0.0441487	0.21445	-3.98109	FALSE	FALSE	0	FALSE	FALSE	Eukaryotic translation initiation factor 4 gamma 2	EIF4G2
P51668;Q9Y2X8	UB2D1_HUMAN;UB2D4_HUMAN	0.553026	12.241	2.22255	0.0468216	0.220872	-3.98131	FALSE	TRUE	0.00051057	FALSE	FALSE	Ubiquitin-conjugating enzyme E2 D1	UBE2D1;UBE2D4
P61019	RAB2A_HUMAN	-0.318485	13.042	-2.23385	0.0441901	0.21445	-3.98192	FALSE	FALSE	0	FALSE	FALSE	Ras-related protein Rab-2A	RAB2A
Q9H7C9	AAMDC_HUMAN	-0.874814	12.3713	-2.22178	0.0468861	0.220872	-3.98252	FALSE	TRUE	0.0118137	FALSE	FALSE	Mth938 domain-containing protein	AAMDC
P29536	LMOD1_HUMAN	-0.658405	12.9755	-2.21887	0.0471304	0.221065	-3.98711	FALSE	TRUE	0.00283867	FALSE	FALSE	Leiomodin-1	LMOD1
P00325;P08319	ADH1B_HUMAN;ADH4_HUMAN	-1.01102	13.9438	-2.2301	0.0444937	0.215619	-3.98798	FALSE	TRUE	0.0181583	FALSE	FALSE	All-trans-retinol dehydrogenase [NAD(+)] ADH1B	ADH1B;ADH4
P00352	AL1A1_HUMAN	-0.613987	16.3872	-2.22886	0.0445947	0.215708	-3.98998	FALSE	TRUE	0.00161252	FALSE	FALSE	Retinal dehydrogenase 1	ALDH1A1
P11021	BIP_HUMAN	0.390836	17.4471	2.22833	0.044638	0.215708	-3.99084	FALSE	FALSE	1.37966e-10	FALSE	FALSE	Endoplasmic reticulum chaperone BiP	HSPA5
O94788;P00352;P05091;P30837;P47895	AL1A1_HUMAN;AL1A2_HUMAN;AL1A3_HUMAN;AL1B1_HUMAN;ALDH2_HUMAN	-0.650612	16.037	-2.22016	0.0453094	0.218645	-4.00404	FALSE	TRUE	0.00260026	FALSE	FALSE	Retinal dehydrogenase 2	ALDH1A1;ALDH1A2;ALDH1A3;ALDH1B1;ALDH2
Q9UPT5	EXOC7_HUMAN	-0.396245	11.4964	-2.19	0.0516972	0.231337	-4.00464	FALSE	FALSE	8.18029e-10	FALSE	FALSE	Exocyst complex component 7	EXOC7
P68402	PA1B2_HUMAN	-0.302956	14.6419	-2.2178	0.0455052	0.219035	-4.00785	FALSE	FALSE	0	FALSE	FALSE	Platelet-activating factor acetylhydrolase IB subunit alpha2	PAFAH1B2
Q05519	SRS11_HUMAN	0.319825	10.9008	2.21556	0.0456917	0.219256	-4.01146	FALSE	FALSE	0	FALSE	FALSE	Serine/arginine-rich splicing factor 11	SRSF11
P23458	JAK1_HUMAN	-0.413139	11.2677	-2.203	0.0484808	0.224781	-4.01204	FALSE	FALSE	4.40978e-08	FALSE	FALSE	Tyrosine-protein kinase JAK1	JAK1
Q99614	TTC1_HUMAN	0.277887	12.6832	2.21116	0.0460609	0.220719	-4.01857	FALSE	FALSE	0	FALSE	FALSE	Tetratricopeptide repeat protein 1	TTC1
P01619	KV320_HUMAN	0.943806	18.6157	2.21033	0.0461302	0.220743	-4.0199	FALSE	TRUE	0.0150444	FALSE	FALSE	Immunoglobulin kappa variable 3-20	IGKV3-20
Q14166	TTL12_HUMAN	0.362809	11.7521	2.20913	0.0462315	0.220872	-4.02183	FALSE	FALSE	2.8018e-19	FALSE	FALSE	Tubulin--tyrosine ligase-like protein 12	TTLL12
Q15847	ADIRF_HUMAN	-0.711489	14.0035	-2.20733	0.0463836	0.220872	-4.02473	FALSE	TRUE	0.00468581	FALSE	FALSE	Adipogenesis regulatory factor	ADIRF
P55001	MFAP2_HUMAN	-1.02307	13.1308	-2.20696	0.0464147	0.220872	-4.02533	FALSE	TRUE	0.0187084	FALSE	FALSE	Microfibrillar-associated protein 2	MFAP2
O43765	SGTA_HUMAN	0.418494	11.3938	2.19419	0.0492469	0.226404	-4.02586	FALSE	FALSE	1.11781e-07	FALSE	FALSE	Small glutamine-rich tetratricopeptide repeat-containing protein alpha	SGTA
P01033	TIMP1_HUMAN	1.57958	13.4806	2.19367	0.0492928	0.226404	-4.02668	FALSE	TRUE	0.0395679	FALSE	FALSE	Metalloproteinase inhibitor 1	TIMP1
Q9UDW1	QCR9_HUMAN	-0.461807	10.3492	-2.16092	0.0601067	0.25211	-4.02766	FALSE	FALSE	1.17259e-05	FALSE	FALSE	Cytochrome b-c1 complex subunit 9	UQCR10
Q9ULA0	DNPEP_HUMAN	-0.377548	14.4739	-2.2035	0.0467086	0.220872	-4.0309	FALSE	FALSE	2.6371e-13	FALSE	FALSE	Aspartyl aminopeptidase	DNPEP
P0DOY2;P0DOY3	IGLC2_HUMAN;IGLC3_HUMAN	0.8017	20.322	2.20265	0.0467813	0.220872	-4.03227	FALSE	TRUE	0.00845861	FALSE	FALSE	Immunoglobulin lambda constant 2	IGLC2;IGLC3
Q9H223	EHD4_HUMAN	-0.519914	15.1187	-2.2019	0.0468452	0.220872	-4.03348	FALSE	TRUE	0.000199214	FALSE	FALSE	EH domain-containing protein 4	EHD4
B9A064	IGLL5_HUMAN	0.760154	18.5541	2.2012	0.0469049	0.220872	-4.0346	FALSE	TRUE	0.00664757	FALSE	FALSE	Immunoglobulin lambda-like polypeptide 5	IGLL5
P04792	HSPB1_HUMAN	0.337509	17.2976	2.20067	0.0469503	0.220872	-4.03545	FALSE	FALSE	3.65064e-155	FALSE	FALSE	Heat shock protein beta-1	HSPB1
O43772	MCAT_HUMAN	-0.35901	13.2433	-2.20016	0.046994	0.220872	-4.03627	FALSE	FALSE	5.6888e-22	FALSE	FALSE	Mitochondrial carnitine/acylcarnitine carrier protein	SLC25A20
P51608	MECP2_HUMAN	-0.580567	13.3177	-2.19818	0.047164	0.221065	-4.03946	FALSE	TRUE	0.000921108	FALSE	FALSE	Methyl-CpG-binding protein 2	MECP2
Q9NR31;Q9Y6B6	SAR1A_HUMAN;SAR1B_HUMAN	0.255865	13.5453	2.19331	0.0475843	0.222731	-4.04728	FALSE	FALSE	0	FALSE	FALSE	GTP-binding protein SAR1a	SAR1A;SAR1B
P02750	A2GL_HUMAN	1.22435	16.2907	2.19132	0.0477577	0.223238	-4.05049	FALSE	TRUE	0.0273307	FALSE	FALSE	Leucine-rich alpha-2-glycoprotein	LRG1
P09651	ROA1_HUMAN	0.32263	15.2117	2.18792	0.0480541	0.224208	-4.05595	FALSE	FALSE	0	FALSE	FALSE	Heterogeneous nuclear ribonucleoprotein A1	HNRNPA1
Q9HAV7	GRPE1_HUMAN	0.505845	12.6069	2.1867	0.0481612	0.224208	-4.05791	FALSE	TRUE	0.000119648	FALSE	FALSE	GrpE protein homolog 1, mitochondrial	GRPEL1
Q9UBT2	SAE2_HUMAN	0.261294	13.0171	2.18537	0.0482772	0.224443	-4.06003	FALSE	FALSE	0	FALSE	FALSE	SUMO-activating enzyme subunit 2	UBA2
Q9UM00	TMCO1_HUMAN	0.485268	12.5821	2.17153	0.05127	0.230726	-4.06131	FALSE	FALSE	4.78373e-05	FALSE	FALSE	Calcium load-activated calcium channel	TMCO1
P31948	STIP1_HUMAN	0.377716	15.7886	2.18359	0.0484338	0.224781	-4.06288	FALSE	FALSE	2.92434e-13	FALSE	FALSE	Stress-induced-phosphoprotein 1	STIP1
P22748	CAH4_HUMAN	-1.1208	13.9217	-2.18135	0.048632	0.224875	-4.06648	FALSE	TRUE	0.02304	FALSE	FALSE	Carbonic anhydrase 4	CA4
P00883	ALDOA_RABIT	0.611529	12.5247	2.14287	0.058667	0.24923	-4.06699	FALSE	FALSE	0.00155458	FALSE	FALSE	Fructose-bisphosphate aldolase A	ALDOA
P18085	ARF4_HUMAN	0.395465	15.4239	2.18	0.0487516	0.224875	-4.06864	FALSE	FALSE	6.45244e-10	FALSE	FALSE	ADP-ribosylation factor 4	ARF4
Q9P1F3	ABRAL_HUMAN	0.508399	10.7241	2.17987	0.0487634	0.224875	-4.06886	FALSE	TRUE	0.000132056	FALSE	FALSE	Costars family protein ABRACL	ABRACL
Q9NZA1	CLIC5_HUMAN	-0.727634	13.926	-2.17904	0.048837	0.224912	-4.07019	FALSE	TRUE	0.00531298	FALSE	FALSE	Chloride intracellular channel protein 5	CLIC5
Q9NUL5	SHFL_HUMAN	0.659769	10.6175	2.13836	0.0591102	0.250125	-4.07358	FALSE	FALSE	0.00288138	FALSE	FALSE	Shiftless antiviral inhibitor of ribosomal frameshifting protein	SHFL
P05090	APOD_HUMAN	0.711439	15.722	2.17228	0.0494411	0.226755	-4.08101	FALSE	TRUE	0.00468393	FALSE	FALSE	Apolipoprotein D	APOD
P10412;P16402;P16403	H12_HUMAN;H13_HUMAN;H14_HUMAN	-0.289124	20.2311	-2.17161	0.0495014	0.226755	-4.08208	FALSE	FALSE	0	FALSE	FALSE	Histone H1.4	H1-2;H1-3;H1-4
P01706	LV211_HUMAN	1.07179	13.2777	2.13573	0.0567693	0.244739	-4.08667	FALSE	FALSE	0.0208986	FALSE	FALSE	Immunoglobulin lambda variable 2-11	IGLV2-11
P01893;P04439	HLAA_HUMAN;HLAH_HUMAN	1.11742	13.1726	2.14458	0.0559111	0.24348	-4.08724	FALSE	FALSE	0.0228946	FALSE	FALSE	Putative HLA class I histocompatibility antigen, alpha chain H	HLA-A;HLA-H
P36980;Q03591	FHR1_HUMAN;FHR2_HUMAN	1.60538	13.7186	2.16683	0.0499328	0.228122	-4.08972	FALSE	TRUE	0.0403195	FALSE	FALSE	Complement factor H-related protein 2	CFHR1;CFHR2
O94760	DDAH1_HUMAN	-0.767893	13.2152	-2.16601	0.0500077	0.22816	-4.09104	FALSE	FALSE	0.00697706	FALSE	FALSE	N(G),N(G)-dimethylarginine dimethylaminohydrolase 1	DDAH1
P78347	GTF2I_HUMAN	0.532361	11.4961	2.12291	0.0606509	0.252572	-4.0961	FALSE	FALSE	0.000294437	FALSE	FALSE	General transcription factor II-I	GTF2I
Q6NUK1	SCMC1_HUMAN	-0.257494	14.8543	-2.15914	0.0506355	0.230412	-4.10201	FALSE	FALSE	0	FALSE	FALSE	Calcium-binding mitochondrial carrier protein SCaMC-1	SLC25A24
Q9UNF0	PACN2_HUMAN	-0.250479	13.3845	-2.158	0.0507396	0.23058	-4.10382	FALSE	FALSE	0	FALSE	FALSE	Protein kinase C and casein kinase substrate in neurons protein 2	PACSIN2
Q8NC51	PAIRB_HUMAN	0.584162	13.7987	2.15666	0.0508633	0.230663	-4.10596	FALSE	FALSE	0.000985345	FALSE	FALSE	Plasminogen activator inhibitor 1 RNA-binding protein	SERBP1
P83731	RL24_HUMAN	0.245563	14.3894	2.15557	0.0509641	0.230663	-4.1077	FALSE	FALSE	0	FALSE	FALSE	60S ribosomal protein L24	RPL24
Q14108	SCRB2_HUMAN	0.396167	15.1216	2.15506	0.0510114	0.230663	-4.10852	FALSE	FALSE	7.99055e-10	FALSE	FALSE	Lysosome membrane protein 2	SCARB2
Q9HBI1;Q9NVD7	PARVA_HUMAN;PARVB_HUMAN	-0.522875	12.8525	-2.15448	0.0510649	0.230663	-4.10944	FALSE	FALSE	0.000219638	FALSE	FALSE	Beta-parvin	PARVA;PARVB
Q9BZQ8	NIBA1_HUMAN	-0.434178	12.6363	-2.15417	0.051094	0.230663	-4.10994	FALSE	FALSE	9.60303e-07	FALSE	FALSE	Protein Niban 1	NIBAN1
Q9Y6I9	TX264_HUMAN	0.749917	10.913	2.12868	0.0574622	0.247059	-4.11125	FALSE	FALSE	0.00621824	FALSE	FALSE	Testis-expressed protein 264	TEX264
P48556	PSMD8_HUMAN	0.30518	12.7989	2.13852	0.054357	0.239762	-4.11268	FALSE	FALSE	0	FALSE	FALSE	26S proteasome non-ATPase regulatory subunit 8	PSMD8
P23381	SYWC_HUMAN	0.617311	16.5503	2.15213	0.0512833	0.230726	-4.11319	FALSE	FALSE	0.00169259	FALSE	FALSE	Tryptophan--tRNA ligase, cytoplasmic	WARS1
Q5RKV6	EXOS6_HUMAN	-0.363392	10.0492	-2.13769	0.0544373	0.239762	-4.11397	FALSE	FALSE	6.28532e-19	FALSE	FALSE	Exosome complex component MTR3	EXOSC6
Q9Y394	DHRS7_HUMAN	-0.245694	14.0996	-2.15112	0.051377	0.230726	-4.11479	FALSE	FALSE	0	FALSE	FALSE	Dehydrogenase/reductase SDR family member 7	DHRS7
P62937	PPIA_HUMAN	-0.260433	19.2805	-2.14717	0.0517462	0.231337	-4.12108	FALSE	FALSE	0	FALSE	FALSE	Peptidyl-prolyl cis-trans isomerase A	PPIA
Q969X1	LFG3_HUMAN	-0.6342	12.6748	-2.14678	0.0517827	0.231337	-4.1217	FALSE	FALSE	0.00212958	FALSE	FALSE	Protein lifeguard 3	TMBIM1
Q16363	LAMA4_HUMAN	-0.399225	13.6249	-2.14444	0.0520032	0.23202	-4.12543	FALSE	FALSE	1.92148e-09	FALSE	FALSE	Laminin subunit alpha-4	LAMA4
P42768	WASP_HUMAN	0.566706	11.4138	2.13002	0.0551803	0.241521	-4.12586	FALSE	FALSE	0.000696512	FALSE	FALSE	Wiskott-Aldrich syndrome protein	WAS
Q9Y512	SAM50_HUMAN	-0.392236	12.2446	-2.12663	0.0555123	0.242319	-4.13112	FALSE	FALSE	2.25796e-10	FALSE	FALSE	Sorting and assembly machinery component 50 homolog	SAMM50
O75880	SCO1_HUMAN	-0.515021	11.6969	-2.09813	0.0632043	0.257241	-4.13214	FALSE	FALSE	0.000168355	FALSE	FALSE	Protein SCO1 homolog, mitochondrial	SCO1
P08579	RU2B_HUMAN	0.514604	12.0544	2.13935	0.0524846	0.233753	-4.13352	FALSE	FALSE	0.000165884	FALSE	FALSE	U2 small nuclear ribonucleoprotein B''	SNRPB2
P09960	LKHA4_HUMAN	-0.577971	15.836	-2.1389	0.052528	0.233753	-4.13425	FALSE	FALSE	0.000876255	FALSE	FALSE	Leukotriene A-4 hydrolase	LTA4H
P28907	CD38_HUMAN	0.782714	11.8759	2.10329	0.0600234	0.252069	-4.13534	FALSE	FALSE	0.00761881	FALSE	FALSE	ADP-ribosyl cyclase/cyclic ADP-ribose hydrolase 1	CD38
A0A0C4DH34	HV428_HUMAN	0.923888	14.1544	2.13778	0.0526344	0.233765	-4.13603	FALSE	FALSE	0.014112	FALSE	FALSE	Immunoglobulin heavy variable 4-28	IGHV4-28
P02765	FETUA_HUMAN	0.974201	14.8702	2.13744	0.052667	0.233765	-4.13657	FALSE	FALSE	0.0164606	FALSE	FALSE	Alpha-2-HS-glycoprotein	AHSG
P06753;P67936	TPM3_HUMAN;TPM4_HUMAN	-0.435661	17.4645	-2.13621	0.0527837	0.23398	-4.13851	FALSE	FALSE	1.13702e-06	FALSE	FALSE	Tropomyosin alpha-3 chain	TPM3;TPM4
Q9BTV4	TMM43_HUMAN	-0.387638	14.2182	-2.1345	0.0529479	0.234405	-4.14124	FALSE	FALSE	4.06554e-11	FALSE	FALSE	Transmembrane protein 43	TMEM43
Q9BW60	ELOV1_HUMAN	0.637033	11.0893	2.10771	0.05957	0.251087	-4.14281	FALSE	FALSE	0.00220766	FALSE	FALSE	Elongation of very long chain fatty acids protein 1	ELOVL1
Q99798	ACON_HUMAN	-0.375972	14.7748	-2.12669	0.0537011	0.237433	-4.15363	FALSE	FALSE	9.63799e-14	FALSE	FALSE	Aconitate hydratase, mitochondrial	ACO2
Q5KU26	COL12_HUMAN	1.01287	11.0304	2.08738	0.0616838	0.253613	-4.15913	FALSE	FALSE	0.0182427	FALSE	FALSE	Collectin-12	COLEC12
O14617	AP3D1_HUMAN	0.368659	11.566	2.0779	0.0653638	0.26216	-4.16144	FALSE	FALSE	2.69541e-16	FALSE	FALSE	AP-3 complex subunit delta-1	AP3D1
P61020	RAB5B_HUMAN	-0.370671	12.8492	-2.11916	0.0544368	0.239762	-4.16555	FALSE	FALSE	1.7197e-15	FALSE	FALSE	Ras-related protein Rab-5B	RAB5B
P14868	SYDC_HUMAN	0.288949	14.1521	2.11758	0.0545927	0.240138	-4.16806	FALSE	FALSE	0	FALSE	FALSE	Aspartate--tRNA ligase, cytoplasmic	DARS1
P48643	TCPE_HUMAN	0.283674	13.8561	2.11541	0.0548068	0.240771	-4.17149	FALSE	FALSE	0	FALSE	FALSE	T-complex protein 1 subunit epsilon	CCT5
Q9NTJ5	SAC1_HUMAN	-0.219857	13.3592	-2.11356	0.0549905	0.241269	-4.17442	FALSE	FALSE	0	FALSE	FALSE	Phosphatidylinositol-3-phosphatase SAC1	SACM1L
Q02218;Q9ULD0	ODO1_HUMAN;OGDHL_HUMAN	-0.380497	14.3158	-2.11157	0.0551886	0.241521	-4.17757	FALSE	FALSE	1.44315e-12	FALSE	FALSE	2-oxoglutarate dehydrogenase, mitochondrial	OGDH;OGDHL
P15121	ALDR_HUMAN	-0.431283	15.2629	-2.10973	0.0553723	0.242016	-4.18048	FALSE	FALSE	6.80346e-07	FALSE	FALSE	Aldo-keto reductase family 1 member B1	AKR1B1
P07585	PGS2_HUMAN	-0.844849	17.4891	-2.10369	0.0559786	0.24348	-4.19001	FALSE	FALSE	0.0104219	FALSE	FALSE	Decorin	DCN
P62280	RS11_HUMAN	0.245575	15.8734	2.10357	0.0559911	0.24348	-4.1902	FALSE	FALSE	0	FALSE	FALSE	40S ribosomal protein S11	RPS11
P47755	CAZA2_HUMAN	-0.353646	14.5676	-2.10271	0.0560773	0.243546	-4.19155	FALSE	FALSE	1.44309e-27	FALSE	FALSE	F-actin-capping protein subunit alpha-2	CAPZA2
P07360	CO8G_HUMAN	1.05215	12.2715	2.10134	0.0562164	0.243841	-4.19372	FALSE	FALSE	0.0200225	FALSE	FALSE	Complement component C8 gamma chain	C8G
P23284	PPIB_HUMAN	0.270319	16.9	2.09947	0.0564063	0.244356	-4.19666	FALSE	FALSE	0	FALSE	FALSE	Peptidyl-prolyl cis-trans isomerase B	PPIB
P10301;P62070	RRAS2_HUMAN;RRAS_HUMAN	-0.777419	12.2322	-2.09855	0.0564999	0.244453	-4.19811	FALSE	FALSE	0.00738803	FALSE	FALSE	Ras-related protein R-Ras	RRAS;RRAS2
P02042;P02100;P68871;P69891;P69892	HBB_HUMAN;HBD_HUMAN;HBE_HUMAN;HBG1_HUMAN;HBG2_HUMAN	1.27926	20.4342	2.0974	0.0566172	0.244652	-4.19993	FALSE	FALSE	0.0294703	FALSE	FALSE	Hemoglobin subunit delta	HBB;HBD;HBE1;HBG1;HBG2
Q8N5K1	CISD2_HUMAN	0.431383	13.5703	2.0958	0.05678	0.244739	-4.20244	FALSE	FALSE	6.88729e-07	FALSE	FALSE	CDGSH iron-sulfur domain-containing protein 2	CISD2
P22897	MRC1_HUMAN	-0.871377	13.4596	-2.09467	0.0568959	0.244931	-4.20422	FALSE	FALSE	0.0116533	FALSE	FALSE	Macrophage mannose receptor 1	MRC1
Q8N2K0	ABD12_HUMAN	0.615515	10.9064	2.04566	0.0689525	0.268227	-4.20796	FALSE	FALSE	0.00164908	FALSE	FALSE	Lysophosphatidylserine lipase ABHD12	ABHD12
Q08379	GOGA2_HUMAN	0.460673	10.4812	2.0629	0.0643236	0.260253	-4.20988	FALSE	FALSE	1.08118e-05	FALSE	FALSE	Golgin subfamily A member 2	GOLGA2
P01699;P01700	LV144_HUMAN;LV147_HUMAN	0.806412	13.6277	2.07411	0.0608938	0.252949	-4.21202	FALSE	FALSE	0.00866969	FALSE	FALSE	Immunoglobulin lambda variable 1-44	IGLV1-44;IGLV1-47
P61221	ABCE1_HUMAN	0.311264	12.8454	2.08745	0.0576405	0.247406	-4.21558	FALSE	FALSE	0	FALSE	FALSE	ATP-binding cassette sub-family E member 1	ABCE1
P11171;Q9H4G0	E41L1_HUMAN;EPB41_HUMAN	0.690143	11.7322	2.05886	0.0647688	0.261255	-4.21589	FALSE	FALSE	0.0039	FALSE	FALSE	Protein 4.1	EPB41;EPB41L1
Q9ULV4	COR1C_HUMAN	-0.316	14.5521	-2.087	0.0576873	0.247406	-4.21629	FALSE	FALSE	0	FALSE	FALSE	Coronin-1C	CORO1C
Q07157	ZO1_HUMAN	-0.523578	13.0199	-2.0843	0.0579677	0.248299	-4.22053	FALSE	FALSE	0.000224689	FALSE	FALSE	Tight junction protein ZO-1	TJP1
Q9Y2Q5	LTOR2_HUMAN	-0.813165	10.7785	-2.03613	0.0700495	0.269836	-4.22167	FALSE	FALSE	0.00897383	FALSE	FALSE	Ragulator complex protein LAMTOR2	LAMTOR2
Q14141;Q9NVA2	SEP11_HUMAN;SEPT6_HUMAN	-0.383983	13.8604	-2.08232	0.0581752	0.248877	-4.22365	FALSE	FALSE	8.29876e-12	FALSE	FALSE	Septin-6	SEPTIN11;SEPTIN6
O14974;O60237	MYPT1_HUMAN;MYPT2_HUMAN	-0.546136	11.914	-2.08057	0.0583585	0.249037	-4.2264	FALSE	FALSE	0.000430057	FALSE	FALSE	Protein phosphatase 1 regulatory subunit 12A	PPP1R12A;PPP1R12B
O14561	ACPM_HUMAN	-0.364214	12.2102	-2.08015	0.0584029	0.249037	-4.22706	FALSE	FALSE	1.86264e-18	FALSE	FALSE	Acyl carrier protein, mitochondrial	NDUFAB1
Q13938	CAYP1_HUMAN	-1.20486	12.8491	-2.07967	0.0584532	0.249037	-4.22781	FALSE	FALSE	0.0265483	FALSE	FALSE	Calcyphosin	CAPS
O14933	UB2L6_HUMAN	1.04848	11.4903	2.0792	0.0585029	0.249037	-4.22855	FALSE	FALSE	0.0198578	FALSE	FALSE	Ubiquitin/ISG15-conjugating enzyme E2 L6	UBE2L6
P18031	PTN1_HUMAN	0.353759	12.747	2.07738	0.0586937	0.24923	-4.23139	FALSE	FALSE	2.03316e-27	FALSE	FALSE	Tyrosine-protein phosphatase non-receptor type 1	PTPN1
P04899	GNAI2_HUMAN	-0.247924	15.5383	-2.0749	0.0589568	0.250038	-4.2353	FALSE	FALSE	0	FALSE	FALSE	Guanine nucleotide-binding protein G(i) subunit alpha-2	GNAI2
Q92928;Q9H0U4	RAB1B_HUMAN;RAB1C_HUMAN	-0.389377	12.1759	-2.07333	0.0591231	0.250125	-4.23776	FALSE	FALSE	8.04162e-11	FALSE	FALSE	Putative Ras-related protein Rab-1C	RAB1B;RAB1C
P27708	PYR1_HUMAN	0.383498	11.4273	2.07037	0.0594385	0.251085	-4.2424	FALSE	FALSE	6.60521e-12	FALSE	FALSE	CAD protein	CAD
P62701	RS4X_HUMAN	0.268327	15.5824	2.06982	0.0594965	0.251085	-4.24325	FALSE	FALSE	0	FALSE	FALSE	40S ribosomal protein S4, X isoform	RPS4X
Q96D96	HVCN1_HUMAN	-0.531826	12.8549	-2.05315	0.0631741	0.257241	-4.24405	FALSE	FALSE	0.000289829	FALSE	FALSE	Voltage-gated hydrogen channel 1	HVCN1
P57721;Q15366	PCBP2_HUMAN;PCBP3_HUMAN	0.256379	15.8221	2.06794	0.0596978	0.251317	-4.24619	FALSE	FALSE	0	FALSE	FALSE	Poly(rC)-binding protein 3	PCBP2;PCBP3
P41250	GARS_HUMAN	0.298305	12.8224	2.06556	0.0599531	0.252069	-4.24991	FALSE	FALSE	0	FALSE	FALSE	Glycine--tRNA ligase	GARS1
Q9P035	HACD3_HUMAN	0.375393	11.9855	2.04881	0.0636565	0.258163	-4.25067	FALSE	FALSE	6.52665e-14	FALSE	FALSE	Very-long-chain (3R)-3-hydroxyacyl-CoA dehydratase 3	HACD3
Q02878	RL6_HUMAN	0.233659	16.2181	2.0625	0.0602837	0.252544	-4.25471	FALSE	FALSE	0	FALSE	FALSE	60S ribosomal protein L6	RPL6
P62277	RS13_HUMAN	0.227888	15.966	2.05992	0.0605633	0.252572	-4.25874	FALSE	FALSE	0	FALSE	FALSE	40S ribosomal protein S13	RPS13
P01857;P01859	IGHG1_HUMAN;IGHG2_HUMAN	1.26877	13.9345	2.05935	0.0606253	0.252572	-4.25963	FALSE	FALSE	0.0290688	FALSE	FALSE	Immunoglobulin heavy constant gamma 1	IGHG1;IGHG2
P53597	SUCA_HUMAN	-0.421253	14.1949	-2.05905	0.0606582	0.252572	-4.2601	FALSE	FALSE	1.726e-07	FALSE	FALSE	Succinate--CoA ligase [ADP/GDP-forming] subunit alpha, mitochondrial	SUCLG1
Q07812	BAX_HUMAN	0.325128	13.7769	2.05904	0.0606585	0.252572	-4.26011	FALSE	FALSE	0	FALSE	FALSE	Apoptosis regulator BAX	BAX
P60981	DEST_HUMAN	-0.47269	15.163	-2.05634	0.0609529	0.252949	-4.26433	FALSE	FALSE	2.38849e-05	FALSE	FALSE	Destrin	DSTN
P30419	NMT1_HUMAN	0.388847	11.1664	2.05617	0.0609717	0.252949	-4.26459	FALSE	FALSE	6.56238e-11	FALSE	FALSE	Glycylpeptide N-tetradecanoyltransferase 1	NMT1
P83881	RL36A_HUMAN	0.463711	12.4642	2.05546	0.0610497	0.252949	-4.26571	FALSE	FALSE	1.33955e-05	FALSE	FALSE	60S ribosomal protein L36a	RPL36A
P09619;P10721;P16234;P17948;P27361;P28482;P35916	KIT_HUMAN;MK01_HUMAN;MK03_HUMAN;PGFRA_HUMAN;PGFRB_HUMAN;VGFR1_HUMAN;VGFR3_HUMAN	-0.241637	14.853	-2.05484	0.0611176	0.252949	-4.26668	FALSE	FALSE	0	FALSE	FALSE	Platelet-derived growth factor receptor beta	FLT1;FLT4;KIT;MAPK1;MAPK3;PDGFRA;PDGFRB
Q92734	TFG_HUMAN	0.28321	13.1562	2.05337	0.061279	0.253311	-4.26897	FALSE	FALSE	0	FALSE	FALSE	Protein TFG	TFG
P01857	IGHG1_HUMAN	0.798525	21.0172	2.05238	0.0613878	0.253455	-4.27052	FALSE	FALSE	0.00831695	FALSE	FALSE	Immunoglobulin heavy constant gamma 1	IGHG1
P55774	CCL18_HUMAN	1.09591	11.3338	2.03549	0.065158	0.262094	-4.27095	FALSE	FALSE	0.0219608	FALSE	FALSE	C-C motif chemokine 18	CCL18
Q9UKV3	ACINU_HUMAN	0.503733	11.8676	2.05012	0.0616364	0.253613	-4.27404	FALSE	FALSE	0.000110024	FALSE	FALSE	Apoptotic chromatin condensation inducer in the nucleus	ACIN1
Q13643	FHL3_HUMAN	0.586194	12.3356	2.03289	0.0654554	0.26216	-4.2749	FALSE	FALSE	0.00102276	FALSE	FALSE	Four and a half LIM domains protein 3	FHL3
O14735	CDIPT_HUMAN	-0.31349	13.2818	-2.0494	0.0617164	0.253613	-4.27516	FALSE	FALSE	0	FALSE	FALSE	CDP-diacylglycerol--inositol 3-phosphatidyltransferase	CDIPT
Q9H4G4	GAPR1_HUMAN	-0.219441	14.1684	-2.04893	0.0617683	0.253613	-4.2759	FALSE	FALSE	0	FALSE	FALSE	Golgi-associated plant pathogenesis-related protein 1	GLIPR2
P14618	KPYM_HUMAN	0.395289	18.746	2.04868	0.0617955	0.253613	-4.27628	FALSE	FALSE	6.1111e-10	FALSE	FALSE	Pyruvate kinase PKM	PKM
P30405	PPIF_HUMAN	0.65811	11.3359	2.02961	0.0658315	0.26216	-4.27988	FALSE	FALSE	0.00282948	FALSE	FALSE	Peptidyl-prolyl cis-trans isomerase F, mitochondrial	PPIF
Q96G23	CERS2_HUMAN	0.539313	11.927	2.01502	0.0697962	0.269371	-4.28091	FALSE	FALSE	0.000358754	FALSE	FALSE	Ceramide synthase 2	CERS2
O43504	LTOR5_HUMAN	-0.321954	13.3302	-2.04537	0.0621625	0.254646	-4.28143	FALSE	FALSE	0	FALSE	FALSE	Ragulator complex protein LAMTOR5	LAMTOR5
P62249	RS16_HUMAN	0.210632	15.2341	2.04407	0.0623076	0.254646	-4.28346	FALSE	FALSE	0	FALSE	FALSE	40S ribosomal protein S16	RPS16
Q13642	FHL1_HUMAN	-0.680561	15.082	-2.04382	0.0623358	0.254646	-4.28385	FALSE	FALSE	0.00356518	FALSE	FALSE	Four and a half LIM domains protein 1	FHL1
Q92959	SO2A1_HUMAN	-0.73681	13.2241	-2.04375	0.062344	0.254646	-4.28397	FALSE	FALSE	0.00568056	FALSE	FALSE	Solute carrier organic anion transporter family member 2A1	SLCO2A1
Q96L92	SNX27_HUMAN	0.457101	11.9006	2.01231	0.0701188	0.269836	-4.28491	FALSE	FALSE	8.29057e-06	FALSE	FALSE	Sorting nexin-27	SNX27
Q8N6H7	ARFG2_HUMAN	0.340362	11.2284	2.03993	0.0627708	0.256084	-4.2899	FALSE	FALSE	1.18969e-83	FALSE	FALSE	ADP-ribosylation factor GTPase-activating protein 2	ARFGAP2
P19075	TSN8_HUMAN	-0.4795	12.8226	-1.99856	0.0717767	0.272158	-4.29058	FALSE	FALSE	3.53122e-05	FALSE	FALSE	Tetraspanin-8	TSPAN8
P32189	GLPK_HUMAN	-0.51952	11.1301	-1.98771	0.0758791	0.282249	-4.29094	FALSE	FALSE	0.000196596	FALSE	FALSE	Glycerol kinase	GK
O95721	SNP29_HUMAN	0.399012	11.6708	2.02172	0.0667454	0.26422	-4.29185	FALSE	FALSE	1.81198e-09	FALSE	FALSE	Synaptosomal-associated protein 29	SNAP29
Q70UQ0	IKIP_HUMAN	0.65624	11.6222	2.02153	0.0667672	0.26422	-4.29213	FALSE	FALSE	0.00277151	FALSE	FALSE	Inhibitor of nuclear factor kappa-B kinase-interacting protein	IKBIP
P00387	NB5R3_HUMAN	-0.295157	16.3248	-2.03339	0.06351	0.258163	-4.30008	FALSE	FALSE	0	FALSE	FALSE	NADH-cytochrome b5 reductase 3	CYB5R3
Q00765	REEP5_HUMAN	-0.23573	14.7406	-2.03228	0.0636359	0.258163	-4.3018	FALSE	FALSE	0	FALSE	FALSE	Receptor expression-enhancing protein 5	REEP5
P18428	LBP_HUMAN	1.58111	13.6179	2.03095	0.0637867	0.258385	-4.30386	FALSE	FALSE	0.0396131	FALSE	FALSE	Lipopolysaccharide-binding protein	LBP
P62273	RS29_HUMAN	0.360862	13.3867	1.95842	0.0830726	0.295738	-4.30907	FALSE	FALSE	1.45852e-20	FALSE	FALSE	40S ribosomal protein S29	RPS29
Q96G03	PGM2_HUMAN	-0.312598	13.9277	-2.0255	0.0644113	0.260301	-4.31232	FALSE	FALSE	0	FALSE	FALSE	Phosphoglucomutase-2	PGM2
Q9UK76	JUPI1_HUMAN	0.481694	12.913	2.02213	0.0647998	0.261255	-4.31754	FALSE	FALSE	3.9746e-05	FALSE	FALSE	Jupiter microtubule associated homolog 1	JPT1
Q02750	MP2K1_HUMAN	0.4114	12.7136	2.01902	0.0651607	0.262094	-4.32236	FALSE	FALSE	3.17056e-08	FALSE	FALSE	Dual specificity mitogen-activated protein kinase kinase 1	MAP2K1
O43175	SERA_HUMAN	0.434985	13.8461	2.01748	0.0653394	0.26216	-4.32474	FALSE	FALSE	1.05345e-06	FALSE	FALSE	D-3-phosphoglycerate dehydrogenase	PHGDH
P13747	HLAE_HUMAN	-1.23885	12.2588	-1.9628	0.079055	0.286919	-4.32634	FALSE	FALSE	0.0279049	FALSE	FALSE	HLA class I histocompatibility antigen, alpha chain E	HLA-E
P22234	PUR6_HUMAN	0.341888	13.506	2.01554	0.0655661	0.26216	-4.32774	FALSE	FALSE	2.65154e-67	FALSE	FALSE	Multifunctional protein ADE2	PAICS
P00325	ADH1B_HUMAN	-0.751106	17.3826	-2.01545	0.0655761	0.26216	-4.32787	FALSE	FALSE	0.00626769	FALSE	FALSE	All-trans-retinol dehydrogenase [NAD(+)] ADH1B	ADH1B
P04430	KV116_HUMAN	1.05525	11.1762	1.99759	0.0696128	0.269304	-4.32831	FALSE	FALSE	0.0201615	FALSE	FALSE	Immunoglobulin kappa variable 1-16	IGKV1-16
Q9NVA2	SEP11_HUMAN	-0.487443	13.6573	-2.01486	0.065646	0.26216	-4.3288	FALSE	FALSE	5.33234e-05	FALSE	FALSE	Septin-11	SEPTIN11
Q9Y5B9	SP16H_HUMAN	0.363904	11.4306	2.01258	0.0659129	0.26216	-4.33232	FALSE	FALSE	1.24468e-18	FALSE	FALSE	FACT complex subunit SPT16	SUPT16H
Q9NWX5	ASB6_HUMAN	0.514723	13.7701	2.01247	0.0659258	0.26216	-4.33249	FALSE	FALSE	0.000166589	FALSE	FALSE	Ankyrin repeat and SOCS box protein 6	ASB6
Q08945	SSRP1_HUMAN	0.417922	12.243	2.01218	0.0659596	0.26216	-4.33293	FALSE	FALSE	1.01782e-07	FALSE	FALSE	FACT complex subunit SSRP1	SSRP1
P61923	COPZ1_HUMAN	0.270772	14.0567	2.01169	0.0660176	0.26216	-4.33369	FALSE	FALSE	0	FALSE	FALSE	Coatomer subunit zeta-1	COPZ1
Q9NWV4	CZIB_HUMAN	-0.272735	14.1183	-2.00963	0.0662601	0.262819	-4.33687	FALSE	FALSE	0	FALSE	FALSE	CXXC motif containing zinc binding protein	CZIB
P36969	GPX4_HUMAN	0.474241	12.5226	1.96651	0.0757836	0.282249	-4.33743	FALSE	FALSE	2.61975e-05	FALSE	FALSE	Phospholipid hydroperoxide glutathione peroxidase	GPX4
Q9BUQ8	DDX23_HUMAN	0.317975	11.7929	1.99144	0.0703625	0.27034	-4.33758	FALSE	FALSE	0	FALSE	FALSE	Probable ATP-dependent RNA helicase DDX23	DDX23
O75569	PRKRA_HUMAN	0.319193	11.9913	1.96128	0.0764578	0.282249	-4.34505	FALSE	FALSE	0	FALSE	FALSE	Interferon-inducible double-stranded RNA-dependent protein kinase activator A	PRKRA
Q9NX63	MIC19_HUMAN	-0.295637	13.7556	-2.00377	0.0669552	0.264469	-4.34592	FALSE	FALSE	0	FALSE	FALSE	MICOS complex subunit MIC19	CHCHD3
Q03591;Q9BXR6	FHR1_HUMAN;FHR5_HUMAN	1.76537	12.739	2.00353	0.0669845	0.264469	-4.34629	FALSE	FALSE	0.0446289	FALSE	FALSE	Complement factor H-related protein 1	CFHR1;CFHR5
P17931	LEG3_HUMAN	-0.467641	16.7761	-2.00224	0.0671384	0.264772	-4.34828	FALSE	FALSE	1.74199e-05	FALSE	FALSE	Galectin-3	LGALS3
P23396	RS3_HUMAN	0.220476	16.029	2.00085	0.0673042	0.265122	-4.35042	FALSE	FALSE	0	FALSE	FALSE	40S ribosomal protein S3	RPS3
P48444	COPD_HUMAN	0.233678	13.4538	1.99952	0.0674632	0.265443	-4.35246	FALSE	FALSE	0	FALSE	FALSE	Coatomer subunit delta	ARCN1
Q9H3H3	CK068_HUMAN	-0.438082	11.9373	-1.95559	0.0771974	0.28358	-4.35334	FALSE	FALSE	1.48273e-06	FALSE	FALSE	UPF0696 protein C11orf68	C11orf68
Q15149;Q9UPN3	MACF1_HUMAN;PLEC_HUMAN	-0.297636	14.7997	-1.98083	0.071672	0.272158	-4.35353	FALSE	FALSE	0	FALSE	FALSE	Plectin	MACF1;PLEC
P46108	CRK_HUMAN	-0.439767	12.6719	-1.99805	0.0676408	0.265837	-4.35474	FALSE	FALSE	1.7708e-06	FALSE	FALSE	Adapter molecule crk	CRK
Q08AM6	VAC14_HUMAN	0.561833	11.4951	1.91899	0.088432	0.303979	-4.36288	FALSE	FALSE	0.000626244	FALSE	FALSE	Protein VAC14 homolog	VAC14
Q6UWY5	OLFL1_HUMAN	-0.7762	14.5972	-1.99139	0.0684454	0.268227	-4.36497	FALSE	FALSE	0.00733512	FALSE	FALSE	Olfactomedin-like protein 1	OLFML1
A0A075B6P5;A0A075B6S6;A0A087WW87	KV228_HUMAN;KV240_HUMAN;KVD30_HUMAN	0.759836	15.7914	1.99125	0.0684634	0.268227	-4.3652	FALSE	FALSE	0.00663411	FALSE	FALSE	Immunoglobulin kappa variable 2-28	IGKV2-28;IGKV2-40;IGKV2D-30
Q9P258	RCC2_HUMAN	0.459352	11.536	1.98994	0.0686225	0.268227	-4.36721	FALSE	FALSE	9.81792e-06	FALSE	FALSE	Protein RCC2	RCC2
O15247	CLIC2_HUMAN	-0.409878	13.4347	-1.98972	0.0686493	0.268227	-4.36755	FALSE	FALSE	2.3465e-08	FALSE	FALSE	Chloride intracellular channel protein 2	CLIC2
P30086	PEBP1_HUMAN	-0.500508	17.6227	-1.98961	0.0686632	0.268227	-4.36772	FALSE	FALSE	9.64085e-05	FALSE	FALSE	Phosphatidylethanolamine-binding protein 1	PEBP1
Q15628	TRADD_HUMAN	0.469095	11.408	1.97119	0.0728813	0.275392	-4.36798	FALSE	FALSE	1.91237e-05	FALSE	FALSE	Tumor necrosis factor receptor type 1-associated DEATH domain protein	TRADD
P60842	IF4A1_HUMAN	0.453305	14.5215	1.98877	0.0687648	0.268227	-4.369	FALSE	FALSE	6.14388e-06	FALSE	FALSE	Eukaryotic initiation factor 4A-I	EIF4A1
P57764	GSDMD_HUMAN	0.461045	12.3671	1.9879	0.068872	0.268227	-4.37035	FALSE	FALSE	1.11048e-05	FALSE	FALSE	Gasdermin-D	GSDMD
P14854	CX6B1_HUMAN	-0.356166	14.0236	-1.98727	0.0689483	0.268227	-4.3713	FALSE	FALSE	1.34583e-24	FALSE	FALSE	Cytochrome c oxidase subunit 6B1	COX6B1
P23229	ITA6_HUMAN	-0.493868	12.3409	-1.94298	0.0788581	0.286917	-4.37163	FALSE	FALSE	7.22192e-05	FALSE	FALSE	Integrin alpha-6	ITGA6
O43252	PAPS1_HUMAN	0.375268	11.7231	1.95076	0.0778298	0.284988	-4.37516	FALSE	FALSE	5.99357e-14	FALSE	FALSE	Bifunctional 3'-phosphoadenosine 5'-phosphosulfate synthase 1	PAPSS1
O75923	DYSF_HUMAN	-0.314463	13.1116	-1.98468	0.0692667	0.269144	-4.37529	FALSE	FALSE	0	FALSE	FALSE	Dysferlin	DYSF
P11532;P46939	DMD_HUMAN;UTRO_HUMAN	-0.462979	11.134	-1.96559	0.0735931	0.277775	-4.37637	FALSE	FALSE	1.27329e-05	FALSE	FALSE	Dystrophin	DMD;UTRN
P12236	ADT3_HUMAN	0.398562	14.3417	1.98291	0.0694848	0.269304	-4.37801	FALSE	FALSE	1.59962e-09	FALSE	FALSE	ADP/ATP translocase 3	SLC25A6
O60763	USO1_HUMAN	0.248727	13.1214	1.98219	0.0695733	0.269304	-4.37911	FALSE	FALSE	0	FALSE	FALSE	General vesicular transport factor p115	USO1
Q93052	LPP_HUMAN	-0.491531	14.134	-1.9818	0.0696218	0.269304	-4.37971	FALSE	FALSE	6.48615e-05	FALSE	FALSE	Lipoma-preferred partner	LPP
Q8IUE6	H2A2B_HUMAN	-0.284499	17.1821	-1.98106	0.0697127	0.269352	-4.38084	FALSE	FALSE	0	FALSE	FALSE	Histone H2A type 2-B	H2AC21
O75558	STX11_HUMAN	-0.431736	11.0092	-1.9435	0.0787895	0.286917	-4.38572	FALSE	FALSE	7.19003e-07	FALSE	FALSE	Syntaxin-11	STX11
Q15404	RSU1_HUMAN	-0.34756	15.1785	-1.97752	0.0701527	0.269836	-4.38627	FALSE	FALSE	2.24247e-39	FALSE	FALSE	Ras suppressor protein 1	RSU1
O00754	MA2B1_HUMAN	-0.734644	11.9032	-1.9748	0.0704914	0.270532	-4.39043	FALSE	FALSE	0.00559311	FALSE	FALSE	Lysosomal alpha-mannosidase	MAN2B1
P52306	GDS1_HUMAN	0.464155	11.3808	1.953	0.0752158	0.281731	-4.39517	FALSE	FALSE	1.38102e-05	FALSE	FALSE	Rap1 GTPase-GDP dissociation stimulator 1	RAP1GDS1
O95758	PTBP3_HUMAN	0.305455	12.28	1.91306	0.0857729	0.299072	-4.3965	FALSE	FALSE	0	FALSE	FALSE	Polypyrimidine tract-binding protein 3	PTBP3
Q9UBX5	FBLN5_HUMAN	-0.662223	15.7756	-1.97034	0.0710512	0.272141	-4.39726	FALSE	FALSE	0.00295885	FALSE	FALSE	Fibulin-5	FBLN5
O43598	DNPH1_HUMAN	-0.469208	11.5919	-1.97001	0.0710925	0.272141	-4.39776	FALSE	FALSE	1.92616e-05	FALSE	FALSE	2'-deoxynucleoside 5'-phosphate N-hydrolase 1	DNPH1
P35579	MYH9_HUMAN	-0.314397	17.8302	-1.9693	0.0711813	0.272141	-4.39884	FALSE	FALSE	0	FALSE	FALSE	Myosin-9	MYH9
Q9H2U2	IPYR2_HUMAN	-0.478936	14.7344	-1.96894	0.0712279	0.272141	-4.39941	FALSE	FALSE	3.42361e-05	FALSE	FALSE	Inorganic pyrophosphatase 2, mitochondrial	PPA2
Q9NRN5	OLFL3_HUMAN	-1.0004	14.2558	-1.96784	0.0713663	0.272158	-4.40108	FALSE	FALSE	0.017671	FALSE	FALSE	Olfactomedin-like protein 3	OLFML3
O95486	SC24A_HUMAN	0.506419	10.9467	1.88897	0.0927302	0.31087	-4.40358	FALSE	FALSE	0.000122362	FALSE	FALSE	Protein transport protein Sec24A	SEC24A
P13639;Q15029	EF2_HUMAN;U5S1_HUMAN	0.291758	17.0738	1.96569	0.0716386	0.272158	-4.40437	FALSE	FALSE	0	FALSE	FALSE	Elongation factor 2	EEF2;EFTUD2
Q16658	FSCN1_HUMAN	-0.407947	14.0744	-1.96509	0.0717142	0.272158	-4.40528	FALSE	FALSE	1.57292e-08	FALSE	FALSE	Fascin	FSCN1
P41252	SYIC_HUMAN	0.309187	13.2335	1.96493	0.0717354	0.272158	-4.40553	FALSE	FALSE	0	FALSE	FALSE	Isoleucine--tRNA ligase, cytoplasmic	IARS1
P41091	IF2G_HUMAN	0.217648	14.3175	1.96451	0.0717876	0.272158	-4.40616	FALSE	FALSE	0	FALSE	FALSE	Eukaryotic translation initiation factor 2 subunit 3	EIF2S3
Q9Y5X1	SNX9_HUMAN	0.385885	11.3373	1.90434	0.087005	0.30153	-4.40873	FALSE	FALSE	1.95112e-11	FALSE	FALSE	Sorting nexin-9	SNX9
P18077	RL35A_HUMAN	0.238181	15.6467	1.96047	0.0723029	0.273809	-4.41233	FALSE	FALSE	0	FALSE	FALSE	60S ribosomal protein L35a	RPL35A
O96019	ACL6A_HUMAN	-0.271242	11.6875	-1.95678	0.0727772	0.275302	-4.41797	FALSE	FALSE	0	FALSE	FALSE	Actin-like protein 6A	ACTL6A
Q13428	TCOF_HUMAN	0.295712	11.2465	1.93575	0.0774931	0.284058	-4.42085	FALSE	FALSE	0	FALSE	FALSE	Treacle protein	TCOF1
Q15233	NONO_HUMAN	0.236913	14.1053	1.94961	0.0737048	0.277891	-4.42888	FALSE	FALSE	0	FALSE	FALSE	Non-POU domain-containing octamer-binding protein	NONO
P20020;P23634;Q01814;Q16720	AT2B1_HUMAN;AT2B2_HUMAN;AT2B3_HUMAN;AT2B4_HUMAN	-0.315286	12.9685	-1.94729	0.0740079	0.278728	-4.43241	FALSE	FALSE	0	FALSE	FALSE	Plasma membrane calcium-transporting ATPase 1	ATP2B1;ATP2B2;ATP2B3;ATP2B4
P55036	PSMD4_HUMAN	0.31461	12.7143	1.94585	0.0741954	0.279127	-4.43459	FALSE	FALSE	0	FALSE	FALSE	26S proteasome non-ATPase regulatory subunit 4	PSMD4
A0A075B6S2;A2NJV5	KV229_HUMAN;KVD29_HUMAN	1.47423	11.6316	1.92608	0.0787975	0.286917	-4.43519	FALSE	FALSE	0.036319	FALSE	FALSE	Immunoglobulin kappa variable 2D-29	IGKV2-29;IGKV2D-29
P19525	E2AK2_HUMAN	0.83103	11.7786	1.9452	0.0742804	0.279141	-4.43557	FALSE	FALSE	0.00978658	FALSE	FALSE	Interferon-induced, double-stranded RNA-activated protein kinase	EIF2AK2
Q9BRP8	PYM1_HUMAN	-0.516884	11.3868	-1.90901	0.0835015	0.295738	-4.43567	FALSE	FALSE	0.000179689	FALSE	FALSE	Partner of Y14 and mago	PYM1
P16333	NCK1_HUMAN	-0.338565	11.513	-1.89778	0.0850921	0.298519	-4.43682	FALSE	FALSE	1.07447e-117	FALSE	FALSE	Cytoplasmic protein NCK1	NCK1
P01857;P01860;P01861	IGHG1_HUMAN;IGHG3_HUMAN;IGHG4_HUMAN	0.789254	17.4612	1.94388	0.0744543	0.279489	-4.43759	FALSE	FALSE	0.00790602	FALSE	FALSE	Immunoglobulin heavy constant gamma 1	IGHG1;IGHG3;IGHG4
O14745	NHRF1_HUMAN	-0.339246	12.8721	-1.94163	0.0747504	0.280294	-4.441	FALSE	FALSE	6.42138e-102	FALSE	FALSE	Na(+)/H(+) exchange regulatory cofactor NHE-RF1	SLC9A3R1
P63172	DYLT1_HUMAN	0.4697	9.36872	1.89436	0.0855813	0.298989	-4.44171	FALSE	FALSE	1.98695e-05	FALSE	FALSE	Dynein light chain Tctex-type 1	DYNLT1
Q8N1F7	NUP93_HUMAN	0.280685	12.0155	1.8938	0.085662	0.298989	-4.44252	FALSE	FALSE	0	FALSE	FALSE	Nuclear pore complex protein Nup93	NUP93
Q96P70	IPO9_HUMAN	0.254291	11.1763	1.93697	0.0753669	0.281931	-4.44807	FALSE	FALSE	0	FALSE	FALSE	Importin-9	IPO9
Q02818	NUCB1_HUMAN	0.282085	13.1764	1.93647	0.0754336	0.281931	-4.44883	FALSE	FALSE	0	FALSE	FALSE	Nucleobindin-1	NUCB1
Q16774	KGUA_HUMAN	-0.283957	12.9427	-1.93361	0.0758153	0.282249	-4.45317	FALSE	FALSE	0	FALSE	FALSE	Guanylate kinase	GUK1
Q8NFU3	TSTD1_HUMAN	-0.601863	13.4379	-1.93265	0.0759436	0.282249	-4.45462	FALSE	FALSE	0.00133751	FALSE	FALSE	Thiosulfate:glutathione sulfurtransferase	TSTD1
Q9Y3U8	RL36_HUMAN	0.243381	15.6354	1.93211	0.0760156	0.282249	-4.45544	FALSE	FALSE	0	FALSE	FALSE	60S ribosomal protein L36	RPL36
P56545;Q13363	CTBP1_HUMAN;CTBP2_HUMAN	0.271205	12.1598	1.91207	0.0807215	0.29092	-4.4559	FALSE	FALSE	0	FALSE	FALSE	C-terminal-binding protein 2	CTBP1;CTBP2
Q13951	PEBB_HUMAN	0.647717	10.8247	1.89413	0.0856146	0.298989	-4.4571	FALSE	FALSE	0.00251405	FALSE	FALSE	Core-binding factor subunit beta	CBFB
O95466	FMNL1_HUMAN	0.513057	12.2056	1.93049	0.0762324	0.282249	-4.45788	FALSE	FALSE	0.000156951	FALSE	FALSE	Formin-like protein 1	FMNL1
O95571	ETHE1_HUMAN	-0.217154	14.2377	-1.93022	0.0762687	0.282249	-4.45829	FALSE	FALSE	0	FALSE	FALSE	Persulfide dioxygenase ETHE1, mitochondrial	ETHE1
Q7L1Q6	BZW1_HUMAN	0.285449	12.8048	1.92889	0.076448	0.282249	-4.46031	FALSE	FALSE	0	FALSE	FALSE	Basic leucine zipper and W2 domain-containing protein 1	BZW1
O75531	BAF_HUMAN	-0.367231	15.7689	-1.92878	0.0764631	0.282249	-4.46048	FALSE	FALSE	6.31164e-17	FALSE	FALSE	Barrier-to-autointegration factor	BANF1
Q15746	MYLK_HUMAN	-0.582347	14.8133	-1.92876	0.0764654	0.282249	-4.46051	FALSE	FALSE	0.000952612	FALSE	FALSE	Myosin light chain kinase, smooth muscle	MYLK
P07339	CATD_HUMAN	-0.861747	17.6884	-1.92846	0.076506	0.282249	-4.46096	FALSE	FALSE	0.0112049	FALSE	FALSE	Cathepsin D	CTSD
Q00341	VIGLN_HUMAN	0.388913	13.3727	1.92692	0.0767131	0.28271	-4.46328	FALSE	FALSE	6.73261e-11	FALSE	FALSE	Vigilin	HDLBP
Q5TEC6	H3PS2_HUMAN	-0.262329	16.3762	-1.92527	0.0769361	0.283192	-4.46578	FALSE	FALSE	0	FALSE	FALSE	Histone HIST2H3PS2	H3-2
Q14515	SPRL1_HUMAN	-0.735133	11.79	-1.87714	0.0880874	0.303478	-4.46635	FALSE	FALSE	0.00561281	FALSE	FALSE	SPARC-like protein 1	SPARCL1
O14950;P19105	ML12A_HUMAN;ML12B_HUMAN	-0.289873	17.3979	-1.92474	0.0770091	0.283192	-4.46659	FALSE	FALSE	0	FALSE	FALSE	Myosin regulatory light chain 12B	MYL12A;MYL12B
P08729;Q5XKE5	K2C79_HUMAN;K2C7_HUMAN	0.9438	13.6382	1.92203	0.0773762	0.283933	-4.47067	FALSE	FALSE	0.0150441	FALSE	FALSE	Keratin, type II cytoskeletal 7	KRT7;KRT79
P32456	GBP2_HUMAN	0.62989	12.8995	1.91768	0.0779701	0.285189	-4.47724	FALSE	FALSE	0.00201338	FALSE	FALSE	Guanylate-binding protein 2	GBP2
Q9P2R3	ANFY1_HUMAN	0.264931	11.5083	1.9171	0.078051	0.285189	-4.47813	FALSE	FALSE	0	FALSE	FALSE	Rabankyrin-5	ANKFY1
Q92506	DHB8_HUMAN	-0.893954	11.8111	-1.89501	0.0831249	0.295738	-4.48104	FALSE	FALSE	0.0127089	FALSE	FALSE	Estradiol 17-beta-dehydrogenase 8	HSD17B8
Q14314	FGL2_HUMAN	0.68827	11.3162	1.83105	0.101588	0.321834	-4.48146	FALSE	FALSE	0.00383362	FALSE	FALSE	Fibroleukin	FGL2
Q12846	STX4_HUMAN	-0.263969	11.8273	-1.9135	0.0785455	0.286691	-4.48354	FALSE	FALSE	0	FALSE	FALSE	Syntaxin-4	STX4
P17693	HLAG_HUMAN	0.896525	15.3025	1.82637	0.102337	0.322949	-4.48771	FALSE	FALSE	0.0128293	FALSE	FALSE	HLA class I histocompatibility antigen, alpha chain G	HLA-G
P02795	MT2_HUMAN	0.80859	16.3898	1.90963	0.079081	0.286919	-4.48937	FALSE	FALSE	0.00876759	FALSE	FALSE	Metallothionein-2	MT2A
Q9NYL9	TMOD3_HUMAN	-0.273442	13.8319	-1.90943	0.0791097	0.286919	-4.48968	FALSE	FALSE	0	FALSE	FALSE	Tropomodulin-3	TMOD3
A6NMZ7;A8TX70	CO6A5_HUMAN;CO6A6_HUMAN	-0.970669	13.5559	-1.88846	0.0840649	0.29643	-4.49066	FALSE	FALSE	0.0162966	FALSE	FALSE	Collagen alpha-6(VI) chain	COL6A5;COL6A6
Q9Y490	TLN1_HUMAN	-0.263725	16.3118	-1.90874	0.0792053	0.286962	-4.49071	FALSE	FALSE	0	FALSE	FALSE	Talin-1	TLN1
Q9ULP9	TBC24_HUMAN	-0.353698	11.491	-1.85821	0.0909188	0.307939	-4.49329	FALSE	FALSE	1.69149e-27	FALSE	FALSE	TBC1 domain family member 24	TBC1D24
P20020;P23634	AT2B1_HUMAN;AT2B4_HUMAN	-0.295728	11.8811	-1.9055	0.079656	0.288291	-4.49558	FALSE	FALSE	0	FALSE	FALSE	Plasma membrane calcium-transporting ATPase 1	ATP2B1;ATP2B4
A0A0B4J1U7	HV601_HUMAN	0.80703	15.6678	1.903	0.080007	0.289256	-4.49934	FALSE	FALSE	0.00869745	FALSE	FALSE	Immunoglobulin heavy variable 6-1	IGHV6-1
P38571	LICH_HUMAN	-0.895699	12.1583	-1.85339	0.0916535	0.309207	-4.50013	FALSE	FALSE	0.0127906	FALSE	FALSE	Lysosomal acid lipase/cholesteryl ester hydrolase	LIPA
P42330	AK1C3_HUMAN	-0.518111	14.4885	-1.8994	0.080513	0.290779	-4.50474	FALSE	FALSE	0.000187426	FALSE	FALSE	Aldo-keto reductase family 1 member C3	AKR1C3
P54819	KAD2_HUMAN	-0.379548	15.7253	-1.89822	0.0806804	0.29092	-4.50652	FALSE	FALSE	8.55518e-13	FALSE	FALSE	Adenylate kinase 2, mitochondrial	AK2
P01593	KVD33_HUMAN	0.900608	14.4963	1.89713	0.0808344	0.291021	-4.50815	FALSE	FALSE	0.0130206	FALSE	FALSE	Immunoglobulin kappa variable 1D-33	IGKV1D-33
Q13885	TBB2A_HUMAN	0.320969	12.9032	1.89525	0.0811002	0.291672	-4.51096	FALSE	FALSE	0	FALSE	FALSE	Tubulin beta-2A chain	TUBB2A
Q9HC35	EMAL4_HUMAN	-0.323128	13.4346	-1.89431	0.0812349	0.291723	-4.51238	FALSE	FALSE	0	FALSE	FALSE	Echinoderm microtubule-associated protein-like 4	EML4
Q9BTZ2	DHRS4_HUMAN	-0.467822	13.0984	-1.87338	0.0862656	0.30018	-4.51274	FALSE	FALSE	1.7626e-05	FALSE	FALSE	Dehydrogenase/reductase SDR family member 4	DHRS4
P19338	NUCL_HUMAN	0.249602	15.7372	1.89396	0.0812844	0.291723	-4.5129	FALSE	FALSE	0	FALSE	FALSE	Nucleolin	NCL
P12830	CADH1_HUMAN	-0.532534	12.2411	-1.89288	0.0814381	0.291969	-4.51452	FALSE	FALSE	0.000295937	FALSE	FALSE	Cadherin-1	CDH1
P11940;Q13310;Q9H361	PABP1_HUMAN;PABP3_HUMAN;PABP4_HUMAN	0.369343	13.0279	1.89185	0.0815859	0.292193	-4.51607	FALSE	FALSE	5.18483e-16	FALSE	FALSE	Polyadenylate-binding protein 1	PABPC1;PABPC3;PABPC4
A0A0B4J1X5;A0A0J9YVY3;P01772;P01780	HV307_HUMAN;HV333_HUMAN;HV374_HUMAN;HV741_HUMAN	0.658814	15.8292	1.88983	0.0818748	0.292922	-4.51909	FALSE	FALSE	0.00285147	FALSE	FALSE	Immunoglobulin heavy variable 3-74	IGHV3-33;IGHV3-7;IGHV3-74;IGHV7-4-1
P53992	SC24C_HUMAN	0.272505	12.6735	1.88643	0.0823632	0.294363	-4.52418	FALSE	FALSE	0	FALSE	FALSE	Protein transport protein Sec24C	SEC24C
P08621	RU17_HUMAN	0.29795	13.0546	1.88303	0.0828545	0.295738	-4.52926	FALSE	FALSE	0	FALSE	FALSE	U1 small nuclear ribonucleoprotein 70 kDa	SNRNP70
O75882	ATRN_HUMAN	0.799697	10.9869	1.81581	0.100476	0.319494	-4.53151	FALSE	FALSE	0.00836918	FALSE	FALSE	Attractin	ATRN
Q8TC12	RDH11_HUMAN	0.2533	12.7424	1.88044	0.0832298	0.295738	-4.53312	FALSE	FALSE	0	FALSE	FALSE	Retinol dehydrogenase 11	RDH11
A0A075B6H9	LV469_HUMAN	0.97852	14.4301	1.87958	0.0833546	0.295738	-4.5344	FALSE	FALSE	0.0166609	FALSE	FALSE	Immunoglobulin lambda variable 4-69	IGLV4-69
Q13185	CBX3_HUMAN	0.327905	12.8874	1.87925	0.0834038	0.295738	-4.53491	FALSE	FALSE	0	FALSE	FALSE	Chromobox protein homolog 3	CBX3
P41222	PTGDS_HUMAN	0.52491	12.5011	1.8791	0.0834257	0.295738	-4.53513	FALSE	FALSE	0.000234467	FALSE	FALSE	Prostaglandin-H2 D-isomerase	PTGDS
Q15428	SF3A2_HUMAN	0.353377	12.24	1.87796	0.0835912	0.295738	-4.53682	FALSE	FALSE	6.24795e-28	FALSE	FALSE	Splicing factor 3A subunit 2	SF3A2
P21399	ACOC_HUMAN	-0.740057	13.1409	-1.87783	0.0836099	0.295738	-4.53701	FALSE	FALSE	0.00581243	FALSE	FALSE	Cytoplasmic aconitate hydratase	ACO1
P11940;Q13310	PABP1_HUMAN;PABP4_HUMAN	0.245486	13.589	1.87625	0.0838418	0.295998	-4.53938	FALSE	FALSE	0	FALSE	FALSE	Polyadenylate-binding protein 1	PABPC1;PABPC4
Q16186	ADRM1_HUMAN	0.90229	11.2399	1.87615	0.0838561	0.295998	-4.53952	FALSE	FALSE	0.0130995	FALSE	FALSE	Proteasomal ubiquitin receptor ADRM1	ADRM1
P27338	AOFB_HUMAN	-0.539312	13.8783	-1.87325	0.0842818	0.29689	-4.54384	FALSE	FALSE	0.000358743	FALSE	FALSE	Amine oxidase [flavin-containing] B	MAOB
Q7Z449	CP2U1_HUMAN	-0.683039	14.7321	-1.83302	0.0948184	0.313111	-4.54428	FALSE	FALSE	0.00365061	FALSE	FALSE	Cytochrome P450 2U1	CYP2U1
Q13144	EI2BE_HUMAN	0.46787	11.2519	1.82203	0.0965675	0.315547	-4.54445	FALSE	FALSE	1.76801e-05	FALSE	FALSE	Translation initiation factor eIF-2B subunit epsilon	EIF2B5
Q9NTI5	PDS5B_HUMAN	-0.375092	10.75	-1.85087	0.0896476	0.305746	-4.54552	FALSE	FALSE	5.30976e-14	FALSE	FALSE	Sister chromatid cohesion protein PDS5 homolog B	PDS5B
Q8IX12	CCAR1_HUMAN	0.412012	11.3605	1.83067	0.095189	0.313731	-4.5476	FALSE	FALSE	3.56711e-08	FALSE	FALSE	Cell division cycle and apoptosis regulator protein 1	CCAR1
P61457	PHS_HUMAN	-0.541153	14.8475	-1.86879	0.0849398	0.298519	-4.55048	FALSE	FALSE	0.000377173	FALSE	FALSE	Pterin-4-alpha-carbinolamine dehydratase	PCBD1
P04843	RPN1_HUMAN	0.240971	15.0567	1.86866	0.0849599	0.298519	-4.55068	FALSE	FALSE	0	FALSE	FALSE	Dolichyl-diphosphooligosaccharide--protein glycosyltransferase subunit 1	RPN1
Q92954	PRG4_HUMAN	0.772176	11.7387	1.82834	0.0955589	0.314647	-4.55089	FALSE	FALSE	0.00716115	FALSE	FALSE	Proteoglycan 4	PRG4
P04350;P07437;P68371	TBB4A_HUMAN;TBB4B_HUMAN;TBB5_HUMAN	0.589686	13.049	1.86799	0.0850588	0.298519	-4.55167	FALSE	FALSE	0.00108888	FALSE	FALSE	Tubulin beta-4A chain	TUBB;TUBB4A;TUBB4B
O75746	CMC1_HUMAN	-0.254299	11.6834	-1.84647	0.0903237	0.307441	-4.55191	FALSE	FALSE	0	FALSE	FALSE	Calcium-binding mitochondrial carrier protein Aralar1	SLC25A12
P61247	RS3A_HUMAN	0.21719	15.8298	1.86551	0.0854276	0.298989	-4.55536	FALSE	FALSE	0	FALSE	FALSE	40S ribosomal protein S3a	RPS3A
P11940;Q9H361	PABP1_HUMAN;PABP3_HUMAN	0.302122	13.9978	1.86486	0.0855248	0.298989	-4.55633	FALSE	FALSE	0	FALSE	FALSE	Polyadenylate-binding protein 1	PABPC1;PABPC3
Q9NX14	NDUBB_HUMAN	-0.455108	14.1675	-1.79652	0.103656	0.324197	-4.55791	FALSE	FALSE	7.10046e-06	FALSE	FALSE	NADH dehydrogenase [ubiquinone] 1 beta subcomplex subunit 11, mitochondrial	NDUFB11
P40429	RL13A_HUMAN	0.210921	14.6034	1.86003	0.0862465	0.30018	-4.56349	FALSE	FALSE	0	FALSE	FALSE	60S ribosomal protein L13a	RPL13A
P09110	THIK_HUMAN	-0.803527	13.457	-1.85847	0.0864818	0.300586	-4.56581	FALSE	FALSE	0.00854035	FALSE	FALSE	3-ketoacyl-CoA thiolase, peroxisomal	ACAA1
P62304	RUXE_HUMAN	0.215741	13.3129	1.85797	0.0865575	0.300586	-4.56656	FALSE	FALSE	0	FALSE	FALSE	Small nuclear ribonucleoprotein E	SNRPE
P46060	RAGP1_HUMAN	0.356099	11.6897	1.85531	0.0869589	0.30153	-4.5705	FALSE	FALSE	1.14585e-24	FALSE	FALSE	Ran GTPase-activating protein 1	RANGAP1
Q06210	GFPT1_HUMAN	0.593315	12.15	1.85347	0.0872369	0.301939	-4.57322	FALSE	FALSE	0.00116005	FALSE	FALSE	Glutamine--fructose-6-phosphate aminotransferase [isomerizing] 1	GFPT1
P01871	IGHM_HUMAN	0.892653	18.0882	1.85306	0.0872991	0.301939	-4.57382	FALSE	FALSE	0.0126479	FALSE	FALSE	Immunoglobulin heavy constant mu	IGHM
A6NHR9	SMHD1_HUMAN	0.455137	11.9687	1.78241	0.106042	0.328662	-4.57715	FALSE	FALSE	7.1168e-06	FALSE	FALSE	Structural maintenance of chromosomes flexible hinge domain-containing protein 1	SMCHD1
O60784	TOM1_HUMAN	0.327029	12.9254	1.82819	0.0931785	0.311171	-4.57836	FALSE	FALSE	0	FALSE	FALSE	Target of Myb protein 1	TOM1
P13073	COX41_HUMAN	-0.221038	15.5926	-1.84966	0.0878176	0.303426	-4.57886	FALSE	FALSE	0	FALSE	FALSE	Cytochrome c oxidase subunit 4 isoform 1, mitochondrial	COX4I1
P05387	RLA2_HUMAN	0.232871	16.0804	1.84825	0.0880335	0.303478	-4.58095	FALSE	FALSE	0	FALSE	FALSE	60S acidic ribosomal protein P2	RPLP2
P52272	HNRPM_HUMAN	0.226597	15.0355	1.84762	0.0881301	0.303478	-4.58188	FALSE	FALSE	0	FALSE	FALSE	Heterogeneous nuclear ribonucleoprotein M	HNRNPM
P39023	RL3_HUMAN	0.218821	15.4905	1.84725	0.0881863	0.303478	-4.58243	FALSE	FALSE	0	FALSE	FALSE	60S ribosomal protein L3	RPL3
P26368	U2AF2_HUMAN	0.185845	13.739	1.84515	0.0885092	0.303979	-4.58553	FALSE	FALSE	0	FALSE	FALSE	Splicing factor U2AF 65 kDa subunit	U2AF2
Q08170	SRSF4_HUMAN	0.324717	12.4966	1.84356	0.0887535	0.304513	-4.58788	FALSE	FALSE	0	FALSE	FALSE	Serine/arginine-rich splicing factor 4	SRSF4
P35998	PRS7_HUMAN	0.279989	13.3634	1.84282	0.088867	0.304598	-4.58896	FALSE	FALSE	0	FALSE	FALSE	26S proteasome regulatory subunit 7	PSMC2
Q13200	PSMD2_HUMAN	0.262238	13.4467	1.84168	0.089044	0.3049	-4.59066	FALSE	FALSE	0	FALSE	FALSE	26S proteasome non-ATPase regulatory subunit 2	PSMD2
A0A075B6R2;P06331	HV404_HUMAN;HV434_HUMAN	0.961628	12.3235	1.84083	0.0891753	0.305045	-4.59191	FALSE	FALSE	0.015876	FALSE	FALSE	Immunoglobulin heavy variable 4-4	IGHV4-34;IGHV4-4
P08174	DAF_HUMAN	-0.549379	14.9942	-1.83917	0.0894325	0.305572	-4.59435	FALSE	FALSE	0.000466879	FALSE	FALSE	Complement decay-accelerating factor	CD55
P63027;Q15836	VAMP2_HUMAN;VAMP3_HUMAN	-0.292524	14.7905	-1.83869	0.0895075	0.305572	-4.59507	FALSE	FALSE	0	FALSE	FALSE	Vesicle-associated membrane protein 2	VAMP2;VAMP3
P18124	RL7_HUMAN	0.208821	15.0875	1.83713	0.0897496	0.30579	-4.59736	FALSE	FALSE	0	FALSE	FALSE	60S ribosomal protein L7	RPL7
Q92629	SGCD_HUMAN	-0.433402	11.4878	-1.78207	0.103175	0.323774	-4.60035	FALSE	FALSE	8.77305e-07	FALSE	FALSE	Delta-sarcoglycan	SGCD
O75694	NU155_HUMAN	-0.292605	13.2264	-1.80971	0.0961476	0.315547	-4.60495	FALSE	FALSE	0	FALSE	FALSE	Nuclear pore complex protein Nup155	NUP155
P49748	ACADV_HUMAN	-0.269765	15.4074	-1.83133	0.0906577	0.307904	-4.60591	FALSE	FALSE	0	FALSE	FALSE	Very long-chain specific acyl-CoA dehydrogenase, mitochondrial	ACADVL
Q14203	DCTN1_HUMAN	-0.189776	13.3232	-1.83131	0.0906601	0.307904	-4.60593	FALSE	FALSE	0	FALSE	FALSE	Dynactin subunit 1	DCTN1
Q9NP61	ARFG3_HUMAN	0.661524	10.5861	1.78887	0.102023	0.322463	-4.60639	FALSE	FALSE	0.00293672	FALSE	FALSE	ADP-ribosylation factor GTPase-activating protein 3	ARFGAP3
Q14699	RFTN1_HUMAN	-0.474977	12.0419	-1.83087	0.090729	0.307904	-4.60658	FALSE	FALSE	2.73524e-05	FALSE	FALSE	Raftlin	RFTN1
Q9UMY4	SNX12_HUMAN	-0.26645	12.4287	-1.83024	0.0908281	0.307936	-4.6075	FALSE	FALSE	0	FALSE	FALSE	Sorting nexin-12	SNX12
Q9Y5K6	CD2AP_HUMAN	0.376144	11.684	1.80669	0.0966416	0.315547	-4.60929	FALSE	FALSE	1.07967e-13	FALSE	FALSE	CD2-associated protein	CD2AP
Q9BPY8	HOP_HUMAN	-0.779633	14.8331	-1.75872	0.11016	0.335368	-4.60929	FALSE	FALSE	0.00748431	FALSE	FALSE	Homeodomain-only protein	HOPX
P00746	CFAD_HUMAN	0.663044	12.7414	1.80578	0.0967895	0.315547	-4.61058	FALSE	FALSE	0.00298497	FALSE	FALSE	Complement factor D	CFD
P15531;P22392	NDKA_HUMAN;NDKB_HUMAN	0.284128	15.9583	1.82722	0.0913054	0.308791	-4.61195	FALSE	FALSE	0	FALSE	FALSE	Nucleoside diphosphate kinase A	NME1;NME2
Q13283	G3BP1_HUMAN	0.310862	12.339	1.82693	0.0913504	0.308791	-4.61237	FALSE	FALSE	0	FALSE	FALSE	Ras GTPase-activating protein-binding protein 1	G3BP1
Q9BXP5	SRRT_HUMAN	0.321953	12.6219	1.82635	0.0914423	0.308798	-4.61322	FALSE	FALSE	0	FALSE	FALSE	Serrate RNA effector molecule homolog	SRRT
Q9UHQ4	BAP29_HUMAN	-0.478046	11.6135	-1.78161	0.103254	0.323774	-4.61653	FALSE	FALSE	3.2586e-05	FALSE	FALSE	B-cell receptor-associated protein 29	BCAP29
P07910;Q86SE5	HNRPC_HUMAN;RALYL_HUMAN	0.257888	13.5338	1.82225	0.0920939	0.310192	-4.61924	FALSE	FALSE	0	FALSE	FALSE	Heterogeneous nuclear ribonucleoproteins C1/C2	HNRNPC;RALYL
Q13435	SF3B2_HUMAN	0.339008	13.6146	1.82205	0.0921263	0.310192	-4.61954	FALSE	FALSE	6.44327e-107	FALSE	FALSE	Splicing factor 3B subunit 2	SF3B2
Q9BVG4	PBDC1_HUMAN	0.382604	11.4326	1.7677	0.105652	0.328573	-4.62031	FALSE	FALSE	4.28194e-12	FALSE	FALSE	Protein PBDC1	PBDC1
Q9UHD8	SEPT9_HUMAN	-0.246728	13.6943	-1.82048	0.0923758	0.310727	-4.62183	FALSE	FALSE	0	FALSE	FALSE	Septin-9	SEPTIN9
Q99497	PARK7_HUMAN	-0.259951	16.3434	-1.81983	0.0924797	0.310772	-4.62278	FALSE	FALSE	0	FALSE	FALSE	Parkinson disease protein 7	PARK7
P17844;Q92841	DDX17_HUMAN;DDX5_HUMAN	0.222607	14.7304	1.81818	0.0927451	0.31087	-4.62521	FALSE	FALSE	0	FALSE	FALSE	Probable ATP-dependent RNA helicase DDX5	DDX17;DDX5
P27144	KAD4_HUMAN	0.429146	11.406	1.74676	0.112295	0.338229	-4.62544	FALSE	FALSE	5.20444e-07	FALSE	FALSE	Adenylate kinase 4, mitochondrial	AK4
O15260	SURF4_HUMAN	0.344228	14.4554	1.81796	0.0927806	0.31087	-4.62554	FALSE	FALSE	6.18054e-52	FALSE	FALSE	Surfeit locus protein 4	SURF4
Q4V328	GRAP1_HUMAN	0.386237	10.7182	1.81695	0.092942	0.311106	-4.62701	FALSE	FALSE	2.27081e-11	FALSE	FALSE	GRIP1-associated protein 1	GRIPAP1
P42126	ECI1_HUMAN	-0.578663	13.9867	-1.81461	0.0933187	0.311171	-4.63043	FALSE	FALSE	0.000888071	FALSE	FALSE	Enoyl-CoA delta isomerase 1, mitochondrial	ECI1
P61313	RL15_HUMAN	0.206856	15.6814	1.8146	0.0933203	0.311171	-4.63045	FALSE	FALSE	0	FALSE	FALSE	60S ribosomal protein L15	RPL15
Q99615	DNJC7_HUMAN	0.382093	11.1145	1.79151	0.0991552	0.318024	-4.631	FALSE	FALSE	3.31896e-12	FALSE	FALSE	DnaJ homolog subfamily C member 7	DNAJC7
P36578	RL4_HUMAN	0.220223	15.5582	1.81403	0.0934124	0.311171	-4.63128	FALSE	FALSE	0	FALSE	FALSE	60S ribosomal protein L4	RPL4
P07305	H10_HUMAN	-0.313633	17.1973	-1.81402	0.0934146	0.311171	-4.63131	FALSE	FALSE	0	FALSE	FALSE	Histone H1.0	H1-0
P23368	MAOM_HUMAN	0.308611	13.7143	1.81251	0.0936579	0.311678	-4.63351	FALSE	FALSE	0	FALSE	FALSE	NAD-dependent malic enzyme, mitochondrial	ME2
P24534	EF1B_HUMAN	0.209388	14.952	1.81161	0.0938034	0.311851	-4.63482	FALSE	FALSE	0	FALSE	FALSE	Elongation factor 1-beta	EEF1B2
Q14195	DPYL3_HUMAN	-0.369236	15.6622	-1.81107	0.0938916	0.311851	-4.63562	FALSE	FALSE	4.68924e-16	FALSE	FALSE	Dihydropyrimidinase-related protein 3	DPYSL3
P08559	ODPA_HUMAN	-0.340002	13.3402	-1.80999	0.0940667	0.31213	-4.63719	FALSE	FALSE	8.9884e-89	FALSE	FALSE	Pyruvate dehydrogenase E1 component subunit alpha, somatic form, mitochondrial	PDHA1
P25942	TNR5_HUMAN	0.54115	12.1458	1.76584	0.105976	0.328662	-4.63849	FALSE	FALSE	0.00037714	FALSE	FALSE	Tumor necrosis factor receptor superfamily member 5	CD40
Q8IV08	PLD3_HUMAN	-0.894453	13.7856	-1.80759	0.0944579	0.312769	-4.64071	FALSE	FALSE	0.0127322	FALSE	FALSE	5'-3' exonuclease PLD3	PLD3
Q9Y4L1	HYOU1_HUMAN	0.328088	14.0786	1.80719	0.094522	0.312769	-4.64128	FALSE	FALSE	0	FALSE	FALSE	Hypoxia up-regulated protein 1	HYOU1
P04839	CY24B_HUMAN	0.49878	14.2146	1.80713	0.0945327	0.312769	-4.64137	FALSE	FALSE	8.96247e-05	FALSE	FALSE	Cytochrome b-245 heavy chain	CYBB
O00186	STXB3_HUMAN	-0.324783	11.8851	-1.80614	0.0946943	0.313002	-4.64282	FALSE	FALSE	0	FALSE	FALSE	Syntaxin-binding protein 3	STXBP3
P84095	RHOG_HUMAN	0.32448	14.4487	1.80465	0.0949372	0.313201	-4.64499	FALSE	FALSE	0	FALSE	FALSE	Rho-related GTP-binding protein RhoG	RHOG
Q86X55	CARM1_HUMAN	0.400173	12.1	1.79965	0.0957596	0.315006	-4.65228	FALSE	FALSE	2.48016e-09	FALSE	FALSE	Histone-arginine methyltransferase CARM1	CARM1
P43307	SSRA_HUMAN	0.307987	14.504	1.7973	0.096148	0.315547	-4.6557	FALSE	FALSE	0	FALSE	FALSE	Translocon-associated protein subunit alpha	SSR1
P48059;Q7Z4I7	LIMS1_HUMAN;LIMS2_HUMAN	-0.461422	14.3043	-1.7967	0.0962488	0.315547	-4.65658	FALSE	FALSE	1.14092e-05	FALSE	FALSE	LIM and senescent cell antigen-like-containing domain protein 1	LIMS1;LIMS2
Q14956	GPNMB_HUMAN	-0.864738	15.631	-1.79549	0.0964489	0.315547	-4.65834	FALSE	FALSE	0.011344	FALSE	FALSE	Transmembrane glycoprotein NMB	GPNMB
P35613	BASI_HUMAN	0.345352	13.7067	1.79529	0.0964821	0.315547	-4.65863	FALSE	FALSE	7.37237e-47	FALSE	FALSE	Basigin	BSG
P01782;P0DP04	HV309_HUMAN;HV43D_HUMAN	0.828092	12.3405	1.77182	0.102504	0.322949	-4.65902	FALSE	FALSE	0.00965217	FALSE	FALSE	Immunoglobulin heavy variable 3-9	IGHV3-43D;IGHV3-9
P31946	1433B_HUMAN	-0.234722	15.661	-1.79385	0.0967222	0.315547	-4.66073	FALSE	FALSE	0	FALSE	FALSE	14-3-3 protein beta/alpha	YWHAB
O75832	PSD10_HUMAN	-0.388535	11.3472	-1.79298	0.0968672	0.315547	-4.66199	FALSE	FALSE	5.81079e-11	FALSE	FALSE	26S proteasome non-ATPase regulatory subunit 10	PSMD10
P33121	ACSL1_HUMAN	0.481864	13.9483	1.79257	0.0969356	0.315547	-4.66259	FALSE	FALSE	4.01069e-05	FALSE	FALSE	Long-chain-fatty-acid--CoA ligase 1	ACSL1
P39060	COIA1_HUMAN	-0.507647	15.4855	-1.79165	0.0970881	0.315731	-4.66392	FALSE	FALSE	0.000128314	FALSE	FALSE	Collagen alpha-1(XVIII) chain	COL18A1
Q9UGP8	SEC63_HUMAN	0.441272	11.2851	1.79113	0.0971765	0.315731	-4.66468	FALSE	FALSE	2.06527e-06	FALSE	FALSE	Translocation protein SEC63 homolog	SEC63
P56856	CLD18_HUMAN	-0.868079	11.1552	-1.71667	0.117833	0.343946	-4.66583	FALSE	FALSE	0.0114996	FALSE	FALSE	Claudin-18	CLDN18
P61966	AP1S1_HUMAN	0.258151	11.4978	1.71636	0.11789	0.343946	-4.66623	FALSE	FALSE	0	FALSE	FALSE	AP-1 complex subunit sigma-1A	AP1S1
P16989;P67809	YBOX1_HUMAN;YBOX3_HUMAN	0.583879	13.2219	1.78887	0.0975545	0.316527	-4.66796	FALSE	FALSE	0.000980201	FALSE	FALSE	Y-box-binding protein 3	YBX1;YBX3
O14983;P16615	AT2A1_HUMAN;AT2A2_HUMAN	0.219375	12.5775	1.78856	0.0976057	0.316527	-4.6684	FALSE	FALSE	0	FALSE	FALSE	Sarcoplasmic/endoplasmic reticulum calcium ATPase 1	ATP2A1;ATP2A2
Q15185	TEBP_HUMAN	0.207661	15.8858	1.78402	0.0983707	0.318024	-4.67499	FALSE	FALSE	0	FALSE	FALSE	Prostaglandin E synthase 3	PTGES3
P04844	RPN2_HUMAN	0.206602	13.5033	1.78357	0.0984483	0.318024	-4.67565	FALSE	FALSE	0	FALSE	FALSE	Dolichyl-diphosphooligosaccharide--protein glycosyltransferase subunit 2	RPN2
P55010	IF5_HUMAN	0.295367	12.9941	1.78309	0.0985287	0.318024	-4.67634	FALSE	FALSE	0	FALSE	FALSE	Eukaryotic translation initiation factor 5	EIF5
P52565	GDIR1_HUMAN	-0.203363	15.9204	-1.78286	0.0985672	0.318024	-4.67667	FALSE	FALSE	0	FALSE	FALSE	Rho GDP-dissociation inhibitor 1	ARHGDIA
A0A0B4J1V0;A0A0B4J1V6;A0A0B4J1Y9	HV315_HUMAN;HV372_HUMAN;HV373_HUMAN	0.651643	17.1485	1.78225	0.0986704	0.318024	-4.67755	FALSE	FALSE	0.00263125	FALSE	FALSE	Immunoglobulin heavy variable 3-15	IGHV3-15;IGHV3-72;IGHV3-73
Q6FI81	CPIN1_HUMAN	0.319676	12.108	1.78219	0.0986815	0.318024	-4.67765	FALSE	FALSE	0	FALSE	FALSE	Anamorsin	CIAPIN1
P12429	ANXA3_HUMAN	-0.508068	16.7273	-1.78159	0.098784	0.318024	-4.67852	FALSE	FALSE	0.000130399	FALSE	FALSE	Annexin A3	ANXA3
Q14315	FLNC_HUMAN	-0.570715	15.8464	-1.78104	0.098876	0.318024	-4.67931	FALSE	FALSE	0.000757707	FALSE	FALSE	Filamin-C	FLNC
P0DOX2	IGA2_HUMAN	1.35282	14.6406	1.78048	0.0989718	0.318024	-4.68012	FALSE	FALSE	0.0321888	FALSE	FALSE	Immunoglobulin alpha-2 heavy chain
P05388	RLA0_HUMAN	0.204274	14.9458	1.77926	0.0991797	0.318024	-4.68189	FALSE	FALSE	0	FALSE	FALSE	60S acidic ribosomal protein P0	RPLP0
Q13740	CD166_HUMAN	-0.477874	13.2087	-1.77926	0.0991799	0.318024	-4.68189	FALSE	FALSE	3.22747e-05	FALSE	FALSE	CD166 antigen	ALCAM
O60869	EDF1_HUMAN	0.423309	12.4638	1.77845	0.0993167	0.318166	-4.68306	FALSE	FALSE	2.34474e-07	FALSE	FALSE	Endothelial differentiation-related factor 1	EDF1
Q6UW68	TM205_HUMAN	-0.295282	13.485	-1.77709	0.0995491	0.318613	-4.68502	FALSE	FALSE	0	FALSE	FALSE	Transmembrane protein 205	TMEM205
Q92882	OSTF1_HUMAN	0.296009	13.6002	1.77564	0.0997978	0.319111	-4.68713	FALSE	FALSE	0	FALSE	FALSE	Osteoclast-stimulating factor 1	OSTF1
Q6PIU2	NCEH1_HUMAN	-0.607688	13.58	-1.77509	0.0998913	0.319113	-4.68791	FALSE	FALSE	0.00146627	FALSE	FALSE	Neutral cholesterol ester hydrolase 1	NCEH1
P05386	RLA1_HUMAN	0.238231	14.0088	1.77436	0.100017	0.319186	-4.68897	FALSE	FALSE	0	FALSE	FALSE	60S acidic ribosomal protein P1	RPLP1
O14737	PDCD5_HUMAN	0.377293	12.0589	1.77388	0.1001	0.319186	-4.68967	FALSE	FALSE	2.25177e-13	FALSE	FALSE	Programmed cell death protein 5	PDCD5
Q7Z434	MAVS_HUMAN	0.265013	12.4038	1.69822	0.12135	0.350169	-4.69042	FALSE	FALSE	0	FALSE	FALSE	Mitochondrial antiviral-signaling protein	MAVS
P35222	CTNB1_HUMAN	-0.346795	13.8167	-1.77304	0.100244	0.319347	-4.69088	FALSE	FALSE	1.14163e-41	FALSE	FALSE	Catenin beta-1	CTNNB1
Q15366	PCBP2_HUMAN	0.281611	13.8386	1.77246	0.100344	0.319368	-4.69172	FALSE	FALSE	0	FALSE	FALSE	Poly(rC)-binding protein 2	PCBP2
A0A075B6K0;A0A075B6K4	LV310_HUMAN;LV316_HUMAN	0.656836	12.9582	1.71539	0.115125	0.342149	-4.69224	FALSE	FALSE	0.00278994	FALSE	FALSE	Immunoglobulin lambda variable 3-16	IGLV3-10;IGLV3-16
O95967	FBLN4_HUMAN	-0.427119	13.2606	-1.7464	0.10698	0.330008	-4.69495	FALSE	FALSE	3.99084e-07	FALSE	FALSE	EGF-containing fibulin-like extracellular matrix protein 2	EFEMP2
P30533	AMRP_HUMAN	0.306374	12.9258	1.76988	0.10079	0.320193	-4.69545	FALSE	FALSE	0	FALSE	FALSE	Alpha-2-macroglobulin receptor-associated protein	LRPAP1
Q8IY67	RAVR1_HUMAN	0.233946	11.2609	1.74599	0.107053	0.330008	-4.69552	FALSE	FALSE	0	FALSE	FALSE	Ribonucleoprotein PTB-binding 1	RAVER1
O60493	SNX3_HUMAN	0.264888	14.4718	1.76762	0.101179	0.321135	-4.6987	FALSE	FALSE	0	FALSE	FALSE	Sorting nexin-3	SNX3
O95758;P26599	PTBP1_HUMAN;PTBP3_HUMAN	0.255692	14.1021	1.76595	0.10147	0.321759	-4.70111	FALSE	FALSE	0	FALSE	FALSE	Polypyrimidine tract-binding protein 3	PTBP1;PTBP3
P35580;Q7Z406	MYH10_HUMAN;MYH14_HUMAN	-0.806784	13.5317	-1.76348	0.1019	0.322463	-4.70467	FALSE	FALSE	0.0086864	FALSE	FALSE	Myosin-10	MYH10;MYH14
P50402	EMD_HUMAN	-0.258807	14.1792	-1.76252	0.102068	0.322463	-4.70605	FALSE	FALSE	0	FALSE	FALSE	Emerin	EMD
Q29RF7	PDS5A_HUMAN	0.305278	10.0091	1.68468	0.123991	0.353126	-4.70838	FALSE	FALSE	0	FALSE	FALSE	Sister chromatid cohesion protein PDS5 homolog A	PDS5A
P20042	IF2B_HUMAN	0.350606	13.4062	1.76039	0.10244	0.322949	-4.70911	FALSE	FALSE	2.28568e-32	FALSE	FALSE	Eukaryotic translation initiation factor 2 subunit 2	EIF2S2
Q96FS4	SIPA1_HUMAN	-0.237688	14.4222	-1.73542	0.108966	0.333629	-4.71038	FALSE	FALSE	0	FALSE	FALSE	Signal-induced proliferation-associated protein 1	SIPA1
P46782	RS5_HUMAN	0.209676	15.7509	1.75773	0.102908	0.323774	-4.71294	FALSE	FALSE	0	FALSE	FALSE	40S ribosomal protein S5	RPS5
P23919	KTHY_HUMAN	0.392153	11.9883	1.75715	0.103009	0.323774	-4.71377	FALSE	FALSE	2.19418e-10	FALSE	FALSE	Thymidylate kinase	DTYMK
Q96S97	MYADM_HUMAN	-0.421436	14.8059	-1.75618	0.103182	0.323774	-4.71517	FALSE	FALSE	1.77488e-07	FALSE	FALSE	Myeloid-associated differentiation marker	MYADM
P52597	HNRPF_HUMAN	0.256241	13.8467	1.75532	0.103332	0.323774	-4.7164	FALSE	FALSE	0	FALSE	FALSE	Heterogeneous nuclear ribonucleoprotein F	HNRNPF
O43294	TGFI1_HUMAN	-0.496614	13.6599	-1.75425	0.103522	0.324072	-4.71793	FALSE	FALSE	8.16183e-05	FALSE	FALSE	Transforming growth factor beta-1-induced transcript 1 protein	TGFB1I1
Q9BWM7	SFXN3_HUMAN	-0.461275	13.6794	-1.75288	0.103765	0.324242	-4.7199	FALSE	FALSE	1.12893e-05	FALSE	FALSE	Sideroflexin-3	SFXN3
P02545	LMNA_HUMAN	-0.357469	17.6339	-1.75045	0.104197	0.325294	-4.72339	FALSE	FALSE	2.58432e-23	FALSE	FALSE	Prelamin-A/C	LMNA
Q13637	RAB32_HUMAN	0.346193	12.3762	1.72608	0.110681	0.336058	-4.72345	FALSE	FALSE	1.11062e-43	FALSE	FALSE	Ras-related protein Rab-32	RAB32
Q9Y2X3	NOP58_HUMAN	0.339512	12.2535	1.68877	0.120233	0.348707	-4.7284	FALSE	FALSE	7.50339e-97	FALSE	FALSE	Nucleolar protein 58	NOP58
P62328;P63313	TYB10_HUMAN;TYB4_HUMAN	-0.309092	18.8287	-1.74453	0.105255	0.328301	-4.73187	FALSE	FALSE	0	FALSE	FALSE	Thymosin beta-4	TMSB10;TMSB4X
Q9P2J5	SYLC_HUMAN	0.2222	12.1551	1.74394	0.105361	0.328332	-4.73271	FALSE	FALSE	0	FALSE	FALSE	Leucine--tRNA ligase, cytoplasmic	LARS1
P18084	ITB5_HUMAN	0.551662	13.2686	1.71933	0.111936	0.338073	-4.73288	FALSE	FALSE	0.000493946	FALSE	FALSE	Integrin beta-5	ITGB5
Q460N5	PAR14_HUMAN	0.592256	11.2768	1.68422	0.121127	0.350114	-4.73455	FALSE	FALSE	0.00113902	FALSE	FALSE	Protein mono-ADP-ribosyltransferase PARP14	PARP14
Q8NCW5	NNRE_HUMAN	-0.305165	12.7788	-1.74251	0.105618	0.328573	-4.73475	FALSE	FALSE	0	FALSE	FALSE	NAD(P)H-hydrate epimerase	NAXE
O43615	TIM44_HUMAN	0.264235	11.2856	1.74192	0.105726	0.328573	-4.7356	FALSE	FALSE	0	FALSE	FALSE	Mitochondrial import inner membrane translocase subunit TIM44	TIMM44
P51648	AL3A2_HUMAN	-0.378174	13.6716	-1.74085	0.105919	0.328662	-4.73713	FALSE	FALSE	3.8566e-13	FALSE	FALSE	Aldehyde dehydrogenase family 3 member A2	ALDH3A2
P15311;P35241	EZRI_HUMAN;RADI_HUMAN	-0.406172	13.7116	-1.73869	0.106308	0.329	-4.74021	FALSE	FALSE	1.06861e-08	FALSE	FALSE	Ezrin	EZR;RDX
Q01995	TAGL_HUMAN	-0.46083	16.9744	-1.7385	0.106343	0.329	-4.74048	FALSE	FALSE	1.09347e-05	FALSE	FALSE	Transgelin	TAGLN
P00325;P00326;P07327	ADH1A_HUMAN;ADH1B_HUMAN;ADH1G_HUMAN	-0.602202	18.0231	-1.73566	0.106858	0.330008	-4.74453	FALSE	FALSE	0.00134484	FALSE	FALSE	All-trans-retinol dehydrogenase [NAD(+)] ADH1B	ADH1A;ADH1B;ADH1C
Q9BPX5	ARP5L_HUMAN	0.252482	12.4923	1.73556	0.106877	0.330008	-4.74468	FALSE	FALSE	0	FALSE	FALSE	Actin-related protein 2/3 complex subunit 5-like protein	ARPC5L
P14384	CBPM_HUMAN	1.04434	11.362	1.67609	0.122736	0.351723	-4.7455	FALSE	FALSE	0.0196716	FALSE	FALSE	Carboxypeptidase M	CPM
Q16891	MIC60_HUMAN	-0.207802	13.8714	-1.73329	0.107292	0.330297	-4.74792	FALSE	FALSE	0	FALSE	FALSE	MICOS complex subunit MIC60	IMMT
P67936	TPM4_HUMAN	-0.327893	17.6002	-1.73303	0.107339	0.330297	-4.74829	FALSE	FALSE	0	FALSE	FALSE	Tropomyosin alpha-4 chain	TPM4
Q15836	VAMP3_HUMAN	-0.38248	12.3281	-1.68552	0.120869	0.349664	-4.7487	FALSE	FALSE	4.02711e-12	FALSE	FALSE	Vesicle-associated membrane protein 3	VAMP3
P33121;Q9ULC5	ACSL1_HUMAN;ACSL5_HUMAN	0.384804	12.6322	1.73101	0.107709	0.331137	-4.75117	FALSE	FALSE	1.21016e-11	FALSE	FALSE	Long-chain-fatty-acid--CoA ligase 1	ACSL1;ACSL5
Q9BXD5	NPL_HUMAN	0.644983	10.0943	1.65093	0.130803	0.364814	-4.75282	FALSE	FALSE	0.00243391	FALSE	FALSE	N-acetylneuraminate lyase	NPL
O43236;Q16181	SEPT4_HUMAN;SEPT7_HUMAN	-0.488285	12.3864	-1.70433	0.114769	0.342149	-4.75375	FALSE	FALSE	5.55639e-05	FALSE	FALSE	Septin-4	SEPTIN4;SEPTIN7
Q9BU23	LMF2_HUMAN	0.282127	13.4816	1.65007	0.130982	0.364814	-4.75396	FALSE	FALSE	0	FALSE	FALSE	Lipase maturation factor 2	LMF2
Q9H936	GHC1_HUMAN	0.427843	11.7835	1.70401	0.114831	0.342149	-4.7542	FALSE	FALSE	4.39322e-07	FALSE	FALSE	Mitochondrial glutamate carrier 1	SLC25A22
Q96AP7	ESAM_HUMAN	-0.44948	12.1897	-1.64901	0.1312	0.364814	-4.75533	FALSE	FALSE	4.45293e-06	FALSE	FALSE	Endothelial cell-selective adhesion molecule	ESAM
Q07954	LRP1_HUMAN	-0.336216	13.5412	-1.72785	0.10829	0.332624	-4.75566	FALSE	FALSE	1.19911e-255	FALSE	FALSE	Prolow-density lipoprotein receptor-related protein 1	LRP1
O14786	NRP1_HUMAN	-0.311342	11.3834	-1.6487	0.131265	0.364814	-4.75575	FALSE	FALSE	0	FALSE	FALSE	Neuropilin-1	NRP1
Q12906	ILF3_HUMAN	0.1864	14.8145	1.72544	0.108735	0.333629	-4.75909	FALSE	FALSE	0	FALSE	FALSE	Interleukin enhancer-binding factor 3	ILF3
P07602	SAP_HUMAN	-0.664325	17.6756	-1.72441	0.108925	0.333629	-4.76056	FALSE	FALSE	0.00302596	FALSE	FALSE	Prosaposin	PSAP
Q9Y2S6	TMA7_HUMAN	0.428978	12.774	1.72347	0.109099	0.333629	-4.76189	FALSE	FALSE	5.09331e-07	FALSE	FALSE	Translation machinery-associated protein 7	TMA7
O60361;P15531;P22392	NDK8_HUMAN;NDKA_HUMAN;NDKB_HUMAN	0.262593	16.218	1.72345	0.109103	0.333629	-4.76192	FALSE	FALSE	0	FALSE	FALSE	Putative nucleoside diphosphate kinase	NME1;NME2;NME2P1
P62714	PP2AB_HUMAN	-0.654194	12.6315	-1.7228	0.109223	0.333666	-4.76284	FALSE	FALSE	0.00270868	FALSE	FALSE	Serine/threonine-protein phosphatase 2A catalytic subunit beta isoform	PPP2CB
Q9NR56	MBNL1_HUMAN	0.291638	13.0787	1.72234	0.109309	0.333666	-4.7635	FALSE	FALSE	0	FALSE	FALSE	Muscleblind-like protein 1	MBNL1
Q12805	FBLN3_HUMAN	-0.309451	15.1463	-1.72012	0.109721	0.334341	-4.76664	FALSE	FALSE	0	FALSE	FALSE	EGF-containing fibulin-like extracellular matrix protein 1	EFEMP1
O76094	SRP72_HUMAN	0.36653	10.8658	1.7201	0.109725	0.334341	-4.76667	FALSE	FALSE	2.95144e-17	FALSE	FALSE	Signal recognition particle subunit SRP72	SRP72
P36405	ARL3_HUMAN	0.330057	12.4054	1.71615	0.110465	0.335855	-4.77228	FALSE	FALSE	0	FALSE	FALSE	ADP-ribosylation factor-like protein 3	ARL3
P01834	IGKC_HUMAN	0.534083	20.3083	1.71587	0.110516	0.335855	-4.77267	FALSE	FALSE	0.000309595	FALSE	FALSE	Immunoglobulin kappa constant	IGKC
Q9NR12	PDLI7_HUMAN	-0.439921	15.0873	-1.71367	0.11093	0.336518	-4.77579	FALSE	FALSE	1.79912e-06	FALSE	FALSE	PDZ and LIM domain protein 7	PDLIM7
P61254	RL26_HUMAN	0.220618	14.3325	1.71219	0.111209	0.337067	-4.77789	FALSE	FALSE	0	FALSE	FALSE	60S ribosomal protein L26	RPL26
Q9UHY1	NRBP_HUMAN	0.281645	10.865	1.62979	0.13524	0.372264	-4.78043	FALSE	FALSE	0	FALSE	FALSE	Nuclear receptor-binding protein	NRBP1
O14787;Q92973	TNPO1_HUMAN;TNPO2_HUMAN	0.241232	11.9819	1.70991	0.111639	0.337906	-4.78111	FALSE	FALSE	0	FALSE	FALSE	Transportin-2	TNPO1;TNPO2
Q14152	EIF3A_HUMAN	0.221319	13.5872	1.70968	0.111683	0.337906	-4.78143	FALSE	FALSE	0	FALSE	FALSE	Eukaryotic translation initiation factor 3 subunit A	EIF3A
P15880	RS2_HUMAN	0.202784	16.2131	1.70836	0.111933	0.338073	-4.7833	FALSE	FALSE	0	FALSE	FALSE	40S ribosomal protein S2	RPS2
Q9BRF8	CPPED_HUMAN	-0.331909	13.0055	-1.70764	0.11207	0.338181	-4.78432	FALSE	FALSE	0	FALSE	FALSE	Serine/threonine-protein phosphatase CPPED1	CPPED1
P50570;Q05193	DYN1_HUMAN;DYN2_HUMAN	0.267711	14.3362	1.70696	0.112199	0.338229	-4.78527	FALSE	FALSE	0	FALSE	FALSE	Dynamin-2	DNM1;DNM2
Q14554	PDIA5_HUMAN	-0.293307	12.3592	-1.706	0.112382	0.338229	-4.78663	FALSE	FALSE	0	FALSE	FALSE	Protein disulfide-isomerase A5	PDIA5
P13284	GILT_HUMAN	-0.731155	15.5222	-1.70453	0.112662	0.338777	-4.78871	FALSE	FALSE	0.00545309	FALSE	FALSE	Gamma-interferon-inducible lysosomal thiol reductase	IFI30
P07451	CAH3_HUMAN	0.623225	15.8985	1.70298	0.112957	0.339301	-4.79089	FALSE	FALSE	0.00183994	FALSE	FALSE	Carbonic anhydrase 3	CA3
Q9C0B1	FTO_HUMAN	-0.284641	11.0048	-1.64216	0.129666	0.363233	-4.79094	FALSE	FALSE	0	FALSE	FALSE	Alpha-ketoglutarate-dependent dioxygenase FTO	FTO
P61224	RAP1B_HUMAN	-0.278736	14.4079	-1.70258	0.113034	0.339301	-4.79146	FALSE	FALSE	0	FALSE	FALSE	Ras-related protein Rap-1b	RAP1B
P08572	CO4A2_HUMAN	-0.584524	14.836	-1.70163	0.113217	0.339552	-4.7928	FALSE	FALSE	0.000991961	FALSE	FALSE	Collagen alpha-2(IV) chain	COL4A2
Q13409	DC1I2_HUMAN	-0.27087	14.5707	-1.69934	0.113656	0.34057	-4.79602	FALSE	FALSE	0	FALSE	FALSE	Cytoplasmic dynein 1 intermediate chain 2	DYNC1I2
P09104	ENOG_HUMAN	-0.33501	12.3993	-1.69669	0.114167	0.341803	-4.79976	FALSE	FALSE	0	FALSE	FALSE	Gamma-enolase	ENO2
Q14974	IMB1_HUMAN	0.262843	14.9272	1.69525	0.114444	0.341942	-4.80177	FALSE	FALSE	0	FALSE	FALSE	Importin subunit beta-1	KPNB1
P61254;Q9UNX3	RL26L_HUMAN;RL26_HUMAN	0.208833	16.0525	1.69505	0.114483	0.341942	-4.80206	FALSE	FALSE	0	FALSE	FALSE	60S ribosomal protein L26	RPL26;RPL26L1
P23588	IF4B_HUMAN	0.256489	14.273	1.6949	0.114512	0.341942	-4.80227	FALSE	FALSE	0	FALSE	FALSE	Eukaryotic translation initiation factor 4B	EIF4B
Q96KP1	EXOC2_HUMAN	-0.38262	11.7623	-1.63286	0.131628	0.365088	-4.80332	FALSE	FALSE	4.31625e-12	FALSE	FALSE	Exocyst complex component 2	EXOC2
Q9UQ13	SHOC2_HUMAN	0.350535	9.25063	1.64456	0.129166	0.362954	-4.80383	FALSE	FALSE	1.67816e-32	FALSE	FALSE	Leucine-rich repeat protein SHOC-2	SHOC2
P01911;P79483	DRB3_HUMAN;DRB_HUMAN	-0.555644	13.9353	-1.64351	0.129385	0.363233	-4.80523	FALSE	FALSE	0.000543439	FALSE	FALSE	HLA class II histocompatibility antigen, DRB1 beta chain	HLA-DRB1;HLA-DRB3
Q9Y5Z4	HEBP2_HUMAN	-0.359843	12.6056	-1.69187	0.1151	0.342149	-4.80653	FALSE	FALSE	2.59486e-21	FALSE	FALSE	Heme-binding protein 2	HEBP2
Q9NRP0	OSTC_HUMAN	0.314095	13.2595	1.69101	0.115267	0.342149	-4.80773	FALSE	FALSE	0	FALSE	FALSE	Oligosaccharyltransferase complex subunit OSTC	OSTC
P09668	CATH_HUMAN	-1.0756	15.5857	-1.6907	0.115327	0.342149	-4.80817	FALSE	FALSE	0.0210674	FALSE	FALSE	Pro-cathepsin H	CTSH
P46776	RL27A_HUMAN	0.17831	16.3495	1.6907	0.115328	0.342149	-4.80818	FALSE	FALSE	0	FALSE	FALSE	60S ribosomal protein L27a	RPL27A
Q9UIA9	XPO7_HUMAN	-0.256437	12.3153	-1.68949	0.115564	0.342149	-4.80987	FALSE	FALSE	0	FALSE	FALSE	Exportin-7	XPO7
P62851	RS25_HUMAN	0.192107	16.4633	1.6893	0.1156	0.342149	-4.81013	FALSE	FALSE	0	FALSE	FALSE	40S ribosomal protein S25	RPS25
P41567	EIF1_HUMAN	-0.347968	11.9651	-1.68911	0.115638	0.342149	-4.8104	FALSE	FALSE	2.95945e-38	FALSE	FALSE	Eukaryotic translation initiation factor 1	EIF1
P09661	RU2A_HUMAN	0.251849	13.8612	1.6889	0.115678	0.342149	-4.8107	FALSE	FALSE	0	FALSE	FALSE	U2 small nuclear ribonucleoprotein A'	SNRPA1
Q86YS6	RAB43_HUMAN	0.448251	10.2971	1.63935	0.130257	0.364231	-4.81079	FALSE	FALSE	3.99714e-06	FALSE	FALSE	Ras-related protein Rab-43	RAB43
Q9BQA1	MEP50_HUMAN	0.350165	11.9752	1.66282	0.122948	0.351822	-4.81097	FALSE	FALSE	3.23238e-33	FALSE	FALSE	Methylosome protein 50	WDR77
Q9UIC8	LCMT1_HUMAN	0.459174	10.9922	1.57479	0.151036	0.397702	-4.81328	FALSE	FALSE	9.68933e-06	FALSE	FALSE	Leucine carboxyl methyltransferase 1	LCMT1
P31943;P52597	HNRH1_HUMAN;HNRPF_HUMAN	0.181474	13.908	1.68615	0.116216	0.343442	-4.81455	FALSE	FALSE	0	FALSE	FALSE	Heterogeneous nuclear ribonucleoprotein H	HNRNPF;HNRNPH1
P16070	CD44_HUMAN	0.305089	14.8912	1.68518	0.116407	0.343711	-4.81591	FALSE	FALSE	0	FALSE	FALSE	CD44 antigen	CD44
P11717	MPRI_HUMAN	0.284163	11.901	1.68462	0.116517	0.34374	-4.8167	FALSE	FALSE	0	FALSE	FALSE	Cation-independent mannose-6-phosphate receptor	IGF2R
Q15109	RAGE_HUMAN	-1.39345	16.5111	-1.68278	0.116879	0.343886	-4.81928	FALSE	FALSE	0.033619	FALSE	FALSE	Advanced glycosylation end product-specific receptor	AGER
A0A0B4J1X8;A0A0C4DH32;P01766;P01780	HV307_HUMAN;HV313_HUMAN;HV320_HUMAN;HV343_HUMAN	0.531502	14.7499	1.68258	0.116919	0.343886	-4.81956	FALSE	FALSE	0.00028706	FALSE	FALSE	Immunoglobulin heavy variable 3-43	IGHV3-13;IGHV3-20;IGHV3-43;IGHV3-7
P51114	FXR1_HUMAN	0.407338	11.1316	1.56845	0.152498	0.400242	-4.82118	FALSE	FALSE	1.38052e-08	FALSE	FALSE	Fragile X mental retardation syndrome-related protein 1	FXR1
Q14204	DYHC1_HUMAN	-0.21725	14.7904	-1.68066	0.117297	0.343886	-4.82224	FALSE	FALSE	0	FALSE	FALSE	Cytoplasmic dynein 1 heavy chain 1	DYNC1H1
Q02252	MMSA_HUMAN	-0.669604	13.6149	-1.68022	0.117384	0.343886	-4.82285	FALSE	FALSE	0.00319722	FALSE	FALSE	Methylmalonate-semialdehyde dehydrogenase [acylating], mitochondrial	ALDH6A1
P21281	VATB2_HUMAN	0.250827	14.612	1.67997	0.117434	0.343886	-4.82321	FALSE	FALSE	0	FALSE	FALSE	V-type proton ATPase subunit B, brain isoform	ATP6V1B2
P24557	THAS_HUMAN	-0.492759	12.1292	-1.67972	0.117483	0.343886	-4.82356	FALSE	FALSE	6.86572e-05	FALSE	FALSE	Thromboxane-A synthase	TBXAS1
P16671	CD36_HUMAN	-0.773219	13.5144	-1.67928	0.11757	0.343886	-4.82417	FALSE	FALSE	0.00720612	FALSE	FALSE	Platelet glycoprotein 4	CD36
Q6UXH1	CREL2_HUMAN	0.374095	12.4313	1.67916	0.117595	0.343886	-4.82434	FALSE	FALSE	2.61847e-14	FALSE	FALSE	Protein disulfide isomerase CRELD2	CRELD2
Q14141;Q92599;Q9NVA2	SEP11_HUMAN;SEPT6_HUMAN;SEPT8_HUMAN	-0.46199	13.5773	-1.67882	0.117661	0.343886	-4.82481	FALSE	FALSE	1.18788e-05	FALSE	FALSE	Septin-6	SEPTIN11;SEPTIN6;SEPTIN8
P42330;P52895	AK1C2_HUMAN;AK1C3_HUMAN	-0.788983	13.548	-1.6788	0.117666	0.343886	-4.82484	FALSE	FALSE	0.00789406	FALSE	FALSE	Aldo-keto reductase family 1 member C3	AKR1C2;AKR1C3
Q16629	SRSF7_HUMAN	0.172644	14.7668	1.67878	0.117669	0.343886	-4.82487	FALSE	FALSE	0	FALSE	FALSE	Serine/arginine-rich splicing factor 7	SRSF7
P23469	PTPRE_HUMAN	0.574801	11.2402	1.59264	0.143362	0.387304	-4.82846	FALSE	FALSE	0.000823217	FALSE	FALSE	Receptor-type tyrosine-protein phosphatase epsilon	PTPRE
Q9UHQ9	NB5R1_HUMAN	-0.280531	14.2821	-1.67569	0.118284	0.344803	-4.82919	FALSE	FALSE	0	FALSE	FALSE	NADH-cytochrome b5 reductase 1	CYB5R1
Q9NP79	VTA1_HUMAN	0.252744	11.628	1.64874	0.125837	0.357109	-4.83019	FALSE	FALSE	0	FALSE	FALSE	Vacuolar protein sorting-associated protein VTA1 homolog	VTA1
Q58FG1	HS904_HUMAN	1.00319	12.0016	1.64814	0.12596	0.357164	-4.831	FALSE	FALSE	0.0177993	FALSE	FALSE	Putative heat shock protein HSP 90-alpha A4	HSP90AA4P
Q13976	KGP1_HUMAN	-0.419585	11.9359	-1.61078	0.136386	0.374052	-4.83251	FALSE	FALSE	1.33191e-07	FALSE	FALSE	cGMP-dependent protein kinase 1	PRKG1
P62873;P62879;Q9HAV0	GBB1_HUMAN;GBB2_HUMAN;GBB4_HUMAN	-0.19665	16.0963	-1.67231	0.118958	0.346472	-4.8339	FALSE	FALSE	0	FALSE	FALSE	Guanine nucleotide-binding protein G(I)/G(S)/G(T) subunit beta-1	GNB1;GNB2;GNB4
P51911	CNN1_HUMAN	-0.511624	15.7948	-1.66914	0.119595	0.348033	-4.83833	FALSE	FALSE	0.000148972	FALSE	FALSE	Calponin-1	CNN1
P02649	APOE_HUMAN	0.615349	16.1254	1.66823	0.119777	0.348267	-4.83959	FALSE	FALSE	0.00164509	FALSE	FALSE	Apolipoprotein E	APOE
Q14738	2A5D_HUMAN	0.352269	10.3522	1.64071	0.127511	0.36037	-4.8411	FALSE	FALSE	1.53289e-29	FALSE	FALSE	Serine/threonine-protein phosphatase 2A 56 kDa regulatory subunit delta isoform	PPP2R5D
P62333	PRS10_HUMAN	0.215091	13.4076	1.66656	0.120115	0.348707	-4.84192	FALSE	FALSE	0	FALSE	FALSE	26S proteasome regulatory subunit 10B	PSMC6
Q96A65	EXOC4_HUMAN	-0.318821	11.771	-1.63995	0.127669	0.360395	-4.84213	FALSE	FALSE	0	FALSE	FALSE	Exocyst complex component 4	EXOC4
Q16527	CSRP2_HUMAN	-0.626062	13.7914	-1.66639	0.120149	0.348707	-4.84216	FALSE	FALSE	0.00191281	FALSE	FALSE	Cysteine and glycine-rich protein 2	CSRP2
P01857;P01861	IGHG1_HUMAN;IGHG4_HUMAN	0.700331	15.942	1.6653	0.120368	0.348804	-4.84367	FALSE	FALSE	0.00426846	FALSE	FALSE	Immunoglobulin heavy constant gamma 1	IGHG1;IGHG4
Q9BUR5	MIC26_HUMAN	-0.429835	11.7654	-1.66469	0.120492	0.348869	-4.84452	FALSE	FALSE	5.68107e-07	FALSE	FALSE	MICOS complex subunit MIC26	APOO
Q6P2E9	EDC4_HUMAN	0.489666	10.7754	1.54943	0.156964	0.404919	-4.84479	FALSE	FALSE	5.93929e-05	FALSE	FALSE	Enhancer of mRNA-decapping protein 4	EDC4
O94886	CSCL1_HUMAN	-0.388958	11.3292	-1.57877	0.146505	0.392701	-4.84624	FALSE	FALSE	6.84996e-11	FALSE	FALSE	CSC1-like protein 1	TMEM63A
Q9P0J0	NDUAD_HUMAN	-0.410263	11.3058	-1.63469	0.128778	0.362589	-4.84926	FALSE	FALSE	2.53496e-08	FALSE	FALSE	NADH dehydrogenase [ubiquinone] 1 alpha subcomplex subunit 13	NDUFA13
P02462;P29400	CO4A1_HUMAN;CO4A5_HUMAN	-0.595159	14.9133	-1.66086	0.121269	0.350169	-4.84983	FALSE	FALSE	0.00119717	FALSE	FALSE	Collagen alpha-1(IV) chain	COL4A1;COL4A5
B5ME19;Q99613	EIF3C_HUMAN;EIFCL_HUMAN	0.206149	13.6281	1.6597	0.121507	0.350328	-4.85146	FALSE	FALSE	0	FALSE	FALSE	Eukaryotic translation initiation factor 3 subunit C-like protein	EIF3C;EIF3CL
Q13263	TIF1B_HUMAN	0.203312	14.4148	1.65914	0.12162	0.350359	-4.85223	FALSE	FALSE	0	FALSE	FALSE	Transcription intermediary factor 1-beta	TRIM28
O14907	TX1B3_HUMAN	-0.946835	12.0279	-1.63102	0.129557	0.363233	-4.85423	FALSE	FALSE	0.0151859	FALSE	FALSE	Tax1-binding protein 3	TAX1BP3
O14880	MGST3_HUMAN	-0.249507	12.4531	-1.6574	0.121975	0.350812	-4.85464	FALSE	FALSE	0	FALSE	FALSE	Microsomal glutathione S-transferase 3	MGST3
Q15436	SC23A_HUMAN	0.254099	13.1109	1.65737	0.121981	0.350812	-4.85468	FALSE	FALSE	0	FALSE	FALSE	Protein transport protein Sec23A	SEC23A
P50995	ANX11_HUMAN	-0.244885	15.047	-1.6556	0.122344	0.351561	-4.85714	FALSE	FALSE	0	FALSE	FALSE	Annexin A11	ANXA11
Q8IVF7;Q96PY5	FMNL2_HUMAN;FMNL3_HUMAN	-0.335163	11.5839	-1.60309	0.138078	0.377045	-4.85885	FALSE	FALSE	0	FALSE	FALSE	Formin-like protein 3	FMNL2;FMNL3
O96000	NDUBA_HUMAN	-0.337353	12.1578	-1.65417	0.122638	0.351723	-4.85912	FALSE	FALSE	7.55057e-163	FALSE	FALSE	NADH dehydrogenase [ubiquinone] 1 beta subcomplex subunit 10	NDUFB10
P29466	CASP1_HUMAN	0.321169	13.6247	1.6539	0.122694	0.351723	-4.85949	FALSE	FALSE	0	FALSE	FALSE	Caspase-1	CASP1
Q9Y490;Q9Y4G6	TLN1_HUMAN;TLN2_HUMAN	-0.227454	15.3843	-1.65333	0.122811	0.351723	-4.86028	FALSE	FALSE	0	FALSE	FALSE	Talin-1	TLN1;TLN2
Q9Y6G5	COMDA_HUMAN	-0.374947	11.7576	-1.65163	0.123161	0.352138	-4.86264	FALSE	FALSE	4.80116e-14	FALSE	FALSE	COMM domain-containing protein 10	COMMD10
Q16576	RBBP7_HUMAN	0.390663	11.1275	1.62417	0.13102	0.364814	-4.86348	FALSE	FALSE	1.29595e-10	FALSE	FALSE	Histone-binding protein RBBP7	RBBP7
Q9Y305	ACOT9_HUMAN	-0.295499	13.2678	-1.65004	0.12349	0.352784	-4.86484	FALSE	FALSE	0	FALSE	FALSE	Acyl-coenzyme A thioesterase 9, mitochondrial	ACOT9
Q9UBI6	GBG12_HUMAN	-0.423857	14.3711	-1.64892	0.123722	0.353126	-4.86639	FALSE	FALSE	2.53817e-07	FALSE	FALSE	Guanine nucleotide-binding protein G(I)/G(S)/G(O) subunit gamma-12	GNG12
Q5T1M5	FKB15_HUMAN	0.383953	11.7315	1.5619	0.150411	0.396998	-4.86775	FALSE	FALSE	8.1861e-12	FALSE	FALSE	FK506-binding protein 15	FKBP15
P53621	COPA_HUMAN	0.205237	14.3694	1.64723	0.124072	0.353126	-4.86872	FALSE	FALSE	0	FALSE	FALSE	Coatomer subunit alpha	COPA
P50914	RL14_HUMAN	0.211257	14.9891	1.64704	0.12411	0.353126	-4.86898	FALSE	FALSE	0	FALSE	FALSE	60S ribosomal protein L14	RPL14
Q16531	DDB1_HUMAN	-0.212451	14.0068	-1.64698	0.124124	0.353126	-4.86907	FALSE	FALSE	0	FALSE	FALSE	DNA damage-binding protein 1	DDB1
Q93084	AT2A3_HUMAN	-0.257628	12.2271	-1.61873	0.132194	0.366362	-4.87082	FALSE	FALSE	0	FALSE	FALSE	Sarcoplasmic/endoplasmic reticulum calcium ATPase 3	ATP2A3
P00325;P07327	ADH1A_HUMAN;ADH1B_HUMAN	-0.621277	16.444	-1.64416	0.12471	0.3545	-4.87295	FALSE	FALSE	0.00179072	FALSE	FALSE	All-trans-retinol dehydrogenase [NAD(+)] ADH1B	ADH1A;ADH1B
Q8WU79	SMAP2_HUMAN	0.515076	11.6177	1.61619	0.132743	0.367588	-4.87423	FALSE	FALSE	0.000168684	FALSE	FALSE	Stromal membrane-associated protein 2	SMAP2
Q6WKZ4	RFIP1_HUMAN	-0.633526	11.4627	-1.61395	0.133232	0.368347	-4.87725	FALSE	FALSE	0.0021112	FALSE	FALSE	Rab11 family-interacting protein 1	RAB11FIP1
Q6P2Q9	PRP8_HUMAN	0.177292	12.3748	1.6396	0.125666	0.356921	-4.87925	FALSE	FALSE	0	FALSE	FALSE	Pre-mRNA-processing-splicing factor 8	PRPF8
Q9H223;Q9NZN3;Q9NZN4	EHD2_HUMAN;EHD3_HUMAN;EHD4_HUMAN	-0.464066	13.388	-1.61132	0.133806	0.369637	-4.88078	FALSE	FALSE	1.37263e-05	FALSE	FALSE	EH domain-containing protein 4	EHD2;EHD3;EHD4
P46926;Q8TDQ7	GNPI1_HUMAN;GNPI2_HUMAN	0.344839	11.4033	1.60909	0.134294	0.370387	-4.88376	FALSE	FALSE	4.8303e-49	FALSE	FALSE	Glucosamine-6-phosphate isomerase 1	GNPDA1;GNPDA2
P21397;P27338	AOFA_HUMAN;AOFB_HUMAN	-0.383495	16.0374	-1.63488	0.12666	0.358737	-4.88574	FALSE	FALSE	6.59638e-12	FALSE	FALSE	Amine oxidase [flavin-containing] A	MAOA;MAOB
Q9NTK5	OLA1_HUMAN	0.238486	14.2367	1.63458	0.126724	0.358737	-4.88616	FALSE	FALSE	0	FALSE	FALSE	Obg-like ATPase 1	OLA1
P13645	K1C10_HUMAN	0.98634	12.4356	1.63324	0.127006	0.35924	-4.88799	FALSE	FALSE	0.0170228	FALSE	FALSE	Keratin, type I cytoskeletal 10	KRT10
Q7RTV0	PHF5A_HUMAN	0.287375	12.1106	1.57754	0.143834	0.388271	-4.89234	FALSE	FALSE	0	FALSE	FALSE	PHD finger-like domain-containing protein 5A	PHF5A
Q99829	CPNE1_HUMAN	-0.418513	13.0619	-1.62984	0.12773	0.360395	-4.89267	FALSE	FALSE	1.12132e-07	FALSE	FALSE	Copine-1	CPNE1
P14618;P30613	KPYM_HUMAN;KPYR_HUMAN	0.321448	17.5897	1.62897	0.127914	0.360619	-4.89386	FALSE	FALSE	0	FALSE	FALSE	Pyruvate kinase PKM	PKLR;PKM
P01718	LV327_HUMAN	-0.992907	12.2862	-1.50668	0.167426	0.417972	-4.89729	FALSE	FALSE	0.017326	FALSE	FALSE	Immunoglobulin lambda variable 3-27	IGLV3-27
O95479	G6PE_HUMAN	-0.514061	12.2827	-1.62472	0.128824	0.362589	-4.89969	FALSE	FALSE	0.00016271	FALSE	FALSE	GDH/6PGL endoplasmic bifunctional protein	H6PD
P28845	DHI1_HUMAN	0.852198	10.2801	1.50443	0.167994	0.417972	-4.90003	FALSE	FALSE	0.0107617	FALSE	FALSE	Corticosteroid 11-beta-dehydrogenase isozyme 1	HSD11B1
P62244	RS15A_HUMAN	0.186981	15.515	1.62391	0.128998	0.362779	-4.90079	FALSE	FALSE	0	FALSE	FALSE	40S ribosomal protein S15a	RPS15A
O75323	NIPS2_HUMAN	-0.350212	13.8525	-1.55836	0.148291	0.395327	-4.90086	FALSE	FALSE	4.00281e-33	FALSE	FALSE	Protein NipSnap homolog 2	NIPSNAP2
P61956	SUMO2_HUMAN	0.393054	11.4263	1.62071	0.129688	0.363233	-4.90518	FALSE	FALSE	2.9783e-10	FALSE	FALSE	Small ubiquitin-related modifier 2	SUMO2
Q06124	PTN11_HUMAN	-0.28381	12.498	-1.61841	0.130184	0.364231	-4.90831	FALSE	FALSE	0	FALSE	FALSE	Tyrosine-protein phosphatase non-receptor type 11	PTPN11
Q9H0P0	5NT3A_HUMAN	0.835774	10.7086	1.55258	0.14966	0.396998	-4.90833	FALSE	FALSE	0.0100041	FALSE	FALSE	Cytosolic 5'-nucleotidase 3A	NT5C3A
O00148	DX39A_HUMAN	0.69925	10.5522	1.5289	0.158314	0.407483	-4.90943	FALSE	FALSE	0.00422878	FALSE	FALSE	ATP-dependent RNA helicase DDX39A	DDX39A
P02533;Q04695	K1C14_HUMAN;K1C17_HUMAN	0.959875	10.3843	1.61702	0.130487	0.364576	-4.91022	FALSE	FALSE	0.0157944	FALSE	FALSE	Keratin, type I cytoskeletal 14	KRT14;KRT17
Q96AE4	FUBP1_HUMAN	0.205063	14.0216	1.61572	0.130769	0.364814	-4.912	FALSE	FALSE	0	FALSE	FALSE	Far upstream element-binding protein 1	FUBP1
Q14683	SMC1A_HUMAN	-0.292561	12.7397	-1.6132	0.131316	0.364814	-4.91542	FALSE	FALSE	0	FALSE	FALSE	Structural maintenance of chromosomes protein 1A	SMC1A
P11684	UTER_HUMAN	-1.43621	14.0962	-1.58476	0.139728	0.379648	-4.91626	FALSE	FALSE	0.0350717	FALSE	FALSE	Uteroglobin	SCGB1A1
E9PRG8	CK098_HUMAN	0.501978	10.5771	1.55887	0.148171	0.395314	-4.9166	FALSE	FALSE	0.000102455	FALSE	FALSE	Uncharacterized protein C11orf98	C11orf98
P49588	SYAC_HUMAN	0.191881	13.527	1.6119	0.131601	0.365088	-4.9172	FALSE	FALSE	0	FALSE	FALSE	Alanine--tRNA ligase, cytoplasmic	AARS1
P0DMV9;P11142	HS71B_HUMAN;HSP7C_HUMAN	0.216245	15.9042	1.60479	0.133164	0.368347	-4.92688	FALSE	FALSE	0	FALSE	FALSE	Heat shock 70 kDa protein 1B	HSPA1B;HSPA8
P43251	BTD_HUMAN	0.541814	11.1295	1.54938	0.150422	0.396998	-4.92888	FALSE	FALSE	0.000383931	FALSE	FALSE	Biotinidase	BTD
P14091	CATE_HUMAN	0.979695	12.9634	1.59977	0.134275	0.370387	-4.93368	FALSE	FALSE	0.0167153	FALSE	FALSE	Cathepsin E	CTSE
Q92621	NU205_HUMAN	0.279452	10.6001	1.50822	0.163453	0.414185	-4.9353	FALSE	FALSE	0	FALSE	FALSE	Nuclear pore complex protein Nup205	NUP205
Q9H0A0	NAT10_HUMAN	0.499587	9.95753	1.47471	0.175649	0.428692	-4.93602	FALSE	FALSE	9.27468e-05	FALSE	FALSE	RNA cytidine acetyltransferase	NAT10
P02792	FRIL_HUMAN	1.03436	17.3826	1.59628	0.135054	0.372185	-4.93842	FALSE	FALSE	0.0192209	FALSE	FALSE	Ferritin light chain	FTL
Q13011	ECH1_HUMAN	-0.476378	15.1267	-1.5948	0.135385	0.372264	-4.94042	FALSE	FALSE	2.96567e-05	FALSE	FALSE	Delta(3,5)-Delta(2,4)-dienoyl-CoA isomerase, mitochondrial	ECH1
Q07955	SRSF1_HUMAN	0.152888	14.9455	1.5947	0.135408	0.372264	-4.94056	FALSE	FALSE	0	FALSE	FALSE	Serine/arginine-rich splicing factor 1	SRSF1
O95562	SFT2B_HUMAN	-0.36971	11.3051	-1.53964	0.152761	0.400242	-4.94143	FALSE	FALSE	7.28797e-16	FALSE	FALSE	Vesicle transport protein SFT2B	SFT2D2
P05141;P12235;P12236	ADT1_HUMAN;ADT2_HUMAN;ADT3_HUMAN	0.209618	16.7739	1.59252	0.135897	0.373309	-4.94351	FALSE	FALSE	0	FALSE	FALSE	ADP/ATP translocase 2	SLC25A4;SLC25A5;SLC25A6
Q9BQ39;Q9NR30	DDX21_HUMAN;DDX50_HUMAN	0.620523	11.1375	1.5634	0.144656	0.389877	-4.94452	FALSE	FALSE	0.00177186	FALSE	FALSE	ATP-dependent RNA helicase DDX50	DDX21;DDX50
Q13217	DNJC3_HUMAN	0.27192	12.7151	1.59127	0.136178	0.373783	-4.9452	FALSE	FALSE	0	FALSE	FALSE	DnaJ homolog subfamily C member 3	DNAJC3
O75534	CSDE1_HUMAN	0.214998	12.3288	1.58906	0.136677	0.374553	-4.94819	FALSE	FALSE	0	FALSE	FALSE	Cold shock domain-containing protein E1	CSDE1
Q9UM54	MYO6_HUMAN	-0.498866	11.3791	-1.55945	0.145581	0.391143	-4.94971	FALSE	FALSE	8.99556e-05	FALSE	FALSE	Unconventional myosin-VI	MYO6
Q99757	THIOM_HUMAN	-0.427567	11.1211	-1.55881	0.145733	0.391243	-4.95056	FALSE	FALSE	4.23634e-07	FALSE	FALSE	Thioredoxin, mitochondrial	TXN2
Q9H0D6	XRN2_HUMAN	0.305203	10.9875	1.51895	0.157834	0.406859	-4.95137	FALSE	FALSE	0	FALSE	FALSE	5'-3' exoribonuclease 2	XRN2
P02545;P20700;Q03252	LMNA_HUMAN;LMNB1_HUMAN;LMNB2_HUMAN	-0.347735	17.1638	-1.5863	0.137302	0.375964	-4.95191	FALSE	FALSE	6.89758e-39	FALSE	FALSE	Prelamin-A/C	LMNA;LMNB1;LMNB2
A0A0C4DH43	HV70D_HUMAN	0.998437	14.4451	1.53129	0.15479	0.403188	-4.95213	FALSE	FALSE	0.0175807	FALSE	FALSE	Immunoglobulin heavy variable 2-70D	IGHV2-70D
O76024	WFS1_HUMAN	-0.333315	12.2252	-1.58558	0.137466	0.376113	-4.95288	FALSE	FALSE	0	FALSE	FALSE	Wolframin	WFS1
P56192	SYMC_HUMAN	0.200839	11.9358	1.58378	0.137875	0.376932	-4.95531	FALSE	FALSE	0	FALSE	FALSE	Methionine--tRNA ligase, cytoplasmic	MARS1
P06703	S10A6_HUMAN	-0.218935	19.5971	-1.58263	0.138136	0.377045	-4.95685	FALSE	FALSE	0	FALSE	FALSE	Protein S100-A6	S100A6
P22307	NLTP_HUMAN	-0.33726	14.1556	-1.57709	0.139403	0.379648	-4.9643	FALSE	FALSE	7.88665e-168	FALSE	FALSE	Non-specific lipid-transfer protein	SCP2
P16422	EPCAM_HUMAN	-0.573941	12.0981	-1.57703	0.139417	0.379648	-4.96438	FALSE	FALSE	0.000809158	FALSE	FALSE	Epithelial cell adhesion molecule	EPCAM
P04233	HG2A_HUMAN	-0.548189	13.086	-1.57577	0.139709	0.379648	-4.96608	FALSE	FALSE	0.000453146	FALSE	FALSE	HLA class II histocompatibility antigen gamma chain	CD74
Q5TEJ8	THMS2_HUMAN	0.609082	10.8567	1.57559	0.139748	0.379648	-4.96632	FALSE	FALSE	0.001498	FALSE	FALSE	Protein THEMIS2	THEMIS2
P07948	LYN_HUMAN	0.53558	12.0329	1.57557	0.139754	0.379648	-4.96635	FALSE	FALSE	0.000323184	FALSE	FALSE	Tyrosine-protein kinase Lyn	LYN
Q9Y2W1	TR150_HUMAN	0.39612	12.9582	1.57451	0.139998	0.380009	-4.96777	FALSE	FALSE	7.87718e-10	FALSE	FALSE	Thyroid hormone receptor-associated protein 3	THRAP3
P09417	DHPR_HUMAN	-0.518506	13.7621	-1.57369	0.140187	0.380223	-4.96887	FALSE	FALSE	0.000189972	FALSE	FALSE	Dihydropteridine reductase	QDPR
Q53GS9	SNUT2_HUMAN	0.317165	9.94907	1.51776	0.158131	0.407317	-4.96943	FALSE	FALSE	0	FALSE	FALSE	U4/U6.U5 tri-snRNP-associated protein 2	USP39
Q9BSL1	UBAC1_HUMAN	0.471521	10.98	1.54169	0.149815	0.396998	-4.97299	FALSE	FALSE	2.22483e-05	FALSE	FALSE	Ubiquitin-associated domain-containing protein 1	UBAC1
Q9Y224	RTRAF_HUMAN	0.235923	12.7624	1.56859	0.141369	0.383124	-4.9757	FALSE	FALSE	0	FALSE	FALSE	RNA transcription, translation and transport factor protein	RTRAF
Q92747	ARC1A_HUMAN	-0.703942	12.752	-1.53927	0.150401	0.396998	-4.97616	FALSE	FALSE	0.00440202	FALSE	FALSE	Actin-related protein 2/3 complex subunit 1A	ARPC1A
P15153;P17081;P60953;P63000;P84095	CDC42_HUMAN;RAC1_HUMAN;RAC2_HUMAN;RHOG_HUMAN;RHOQ_HUMAN	-0.255879	16.356	-1.56638	0.141885	0.384112	-4.97867	FALSE	FALSE	0	FALSE	FALSE	Ras-related C3 botulinum toxin substrate 2	CDC42;RAC1;RAC2;RHOG;RHOQ
P07947;P07948;P08631;P12931	HCK_HUMAN;LYN_HUMAN;SRC_HUMAN;YES_HUMAN	0.475353	12.4517	1.56607	0.141957	0.384112	-4.97908	FALSE	FALSE	2.79572e-05	FALSE	FALSE	Tyrosine-protein kinase Yes	HCK;LYN;SRC;YES1
P13667	PDIA4_HUMAN	0.292708	15.6724	1.562	0.142909	0.386384	-4.98452	FALSE	FALSE	0	FALSE	FALSE	Protein disulfide-isomerase A4	PDIA4
Q9H9A6	LRC40_HUMAN	-0.297983	10.836	-1.43191	0.187215	0.443295	-4.98713	FALSE	FALSE	0	FALSE	FALSE	Leucine-rich repeat-containing protein 40	LRRC40
Q14571;Q14573;Q14643	ITPR1_HUMAN;ITPR2_HUMAN;ITPR3_HUMAN	0.307696	11.0662	1.52892	0.152924	0.400242	-4.98962	FALSE	FALSE	0	FALSE	FALSE	Inositol 1,4,5-trisphosphate receptor type 2	ITPR1;ITPR2;ITPR3
Q8N2F6	ARM10_HUMAN	0.429278	10.7005	1.48728	0.165882	0.41726	-4.99137	FALSE	FALSE	5.29304e-07	FALSE	FALSE	Armadillo repeat-containing protein 10	ARMC10
Q15365;Q15366	PCBP1_HUMAN;PCBP2_HUMAN	0.473399	12.4874	1.52756	0.15326	0.400431	-4.9914	FALSE	FALSE	2.49217e-05	FALSE	FALSE	Poly(rC)-binding protein 1	PCBP1;PCBP2
P67870	CSK2B_HUMAN	0.420664	11.7566	1.52739	0.153302	0.400431	-4.99162	FALSE	FALSE	1.5768e-07	FALSE	FALSE	Casein kinase II subunit beta	CSNK2B
P26440	IVD_HUMAN	-0.567225	14.6993	-1.55571	0.144392	0.389472	-4.9929	FALSE	FALSE	0.000704269	FALSE	FALSE	Isovaleryl-CoA dehydrogenase, mitochondrial	IVD
P53602	MVD1_HUMAN	0.269922	11.1451	1.55328	0.144969	0.390414	-4.99614	FALSE	FALSE	0	FALSE	FALSE	Diphosphomevalonate decarboxylase	MVD
P56134	ATPK_HUMAN	-0.262338	12.7222	-1.55186	0.145306	0.391015	-4.99802	FALSE	FALSE	0	FALSE	FALSE	ATP synthase subunit f, mitochondrial	ATP5MF
P02794	FRIH_HUMAN	0.86177	16.477	1.55074	0.145572	0.391143	-4.99951	FALSE	FALSE	0.0112059	FALSE	FALSE	Ferritin heavy chain	FTH1
P37198	NUP62_HUMAN	0.308275	10.7212	1.52099	0.154882	0.403188	-4.9999	FALSE	FALSE	0	FALSE	FALSE	Nuclear pore glycoprotein p62	NUP62
Q9H3P7	GCP60_HUMAN	0.326935	10.8459	1.51937	0.155285	0.403624	-5.002	FALSE	FALSE	0	FALSE	FALSE	Golgi resident protein GCP60	ACBD3
Q9GZS3	WDR61_HUMAN	-0.674382	9.87722	-1.47873	0.168115	0.417972	-5.00207	FALSE	FALSE	0.00335565	FALSE	FALSE	WD repeat-containing protein 61	WDR61
P08237;P17858	PFKAL_HUMAN;PFKAM_HUMAN	-0.27861	12.7893	-1.54833	0.146149	0.392053	-5.00271	FALSE	FALSE	0	FALSE	FALSE	ATP-dependent 6-phosphofructokinase, muscle type	PFKL;PFKM
P07195	LDHB_HUMAN	0.22251	16.503	1.54551	0.146825	0.393252	-5.00645	FALSE	FALSE	0	FALSE	FALSE	L-lactate dehydrogenase B chain	LDHB
A0A0C4DH25;P01619	KV320_HUMAN;KVD20_HUMAN	0.532871	15.7931	1.54476	0.147006	0.393431	-5.00745	FALSE	FALSE	0.000298875	FALSE	FALSE	Immunoglobulin kappa variable 3D-20	IGKV3-20;IGKV3D-20
Q96GX9	MTNB_HUMAN	-0.339805	11.691	-1.51487	0.15641	0.404919	-5.00782	FALSE	FALSE	7.64949e-92	FALSE	FALSE	Methylthioribulose-1-phosphate dehydratase	APIP
P34896;P34897	GLYC_HUMAN;GLYM_HUMAN	0.617678	11.207	1.54387	0.14722	0.393695	-5.00863	FALSE	FALSE	0.00170155	FALSE	FALSE	Serine hydroxymethyltransferase, cytosolic	SHMT1;SHMT2
P13861;P31323	KAP2_HUMAN;KAP3_HUMAN	-0.291987	12.1399	-1.54249	0.147552	0.394278	-5.01046	FALSE	FALSE	0	FALSE	FALSE	cAMP-dependent protein kinase type II-alpha regulatory subunit	PRKAR2A;PRKAR2B
Q9Y2L1	RRP44_HUMAN	0.414889	10.5336	1.41144	0.192975	0.4495	-5.01126	FALSE	FALSE	6.05812e-08	FALSE	FALSE	Exosome complex exonuclease RRP44	DIS3
Q5T9A4;Q9NVI7	ATD3A_HUMAN;ATD3B_HUMAN	0.320536	12.3285	1.54065	0.147997	0.395158	-5.01289	FALSE	FALSE	0	FALSE	FALSE	ATPase family AAA domain-containing protein 3B	ATAD3A;ATAD3B
Q5H9R7	PP6R3_HUMAN	-0.840003	9.62023	-1.44073	0.181242	0.437301	-5.01822	FALSE	FALSE	0.0101986	FALSE	FALSE	Serine/threonine-protein phosphatase 6 regulatory subunit 3	PPP6R3
P22314	UBA1_HUMAN	0.216958	15.6642	1.53639	0.14903	0.396484	-5.01852	FALSE	FALSE	0	FALSE	FALSE	Ubiquitin-like modifier-activating enzyme 1	UBA1
P48059	LIMS1_HUMAN	-0.380059	13.4038	-1.53624	0.149066	0.396484	-5.01872	FALSE	FALSE	1.13705e-12	FALSE	FALSE	LIM and senescent cell antigen-like-containing domain protein 1	LIMS1
Q02978	M2OM_HUMAN	-0.247298	13.1139	-1.53622	0.149072	0.396484	-5.01874	FALSE	FALSE	0	FALSE	FALSE	Mitochondrial 2-oxoglutarate/malate carrier protein	SLC25A11
P14923;P35222	CTNB1_HUMAN;PLAK_HUMAN	-0.384796	12.8349	-1.53432	0.149536	0.396998	-5.02126	FALSE	FALSE	1.20585e-11	FALSE	FALSE	Junction plakoglobin	CTNNB1;JUP
Q92626	PXDN_HUMAN	-0.541902	12.0425	-1.50409	0.15913	0.408829	-5.02171	FALSE	FALSE	0.000384842	FALSE	FALSE	Peroxidasin homolog	PXDN
Q9BVK6	TMED9_HUMAN	0.245761	14.5158	1.53273	0.149924	0.396998	-5.02336	FALSE	FALSE	0	FALSE	FALSE	Transmembrane emp24 domain-containing protein 9	TMED9
P08253	MMP2_HUMAN	0.553888	12.0098	1.53239	0.150007	0.396998	-5.0238	FALSE	FALSE	0.000521246	FALSE	FALSE	72 kDa type IV collagenase	MMP2
O95295	SNAPN_HUMAN	-0.634859	10.7722	-1.53227	0.150035	0.396998	-5.02395	FALSE	FALSE	0.00214762	FALSE	FALSE	SNARE-associated protein Snapin	SNAPIN
Q96N66	MBOA7_HUMAN	0.446958	12.4851	1.50129	0.159844	0.410168	-5.02531	FALSE	FALSE	3.55882e-06	FALSE	FALSE	Lysophospholipid acyltransferase 7	MBOAT7
P01889;P04439	HLAA_HUMAN;HLAB_HUMAN	0.67869	12.8345	1.53073	0.150414	0.396998	-5.02599	FALSE	FALSE	0.00350119	FALSE	FALSE	HLA class I histocompatibility antigen, B alpha chain	HLA-A;HLA-B
P28482	MK01_HUMAN	-0.158953	14.885	-1.52963	0.150684	0.397202	-5.02744	FALSE	FALSE	0	FALSE	FALSE	Mitogen-activated protein kinase 1	MAPK1
P42766	RL35_HUMAN	0.280013	14.3452	1.52944	0.150731	0.397202	-5.02769	FALSE	FALSE	0	FALSE	FALSE	60S ribosomal protein L35	RPL35
Q96FZ7	CHMP6_HUMAN	-0.224418	12.4997	-1.49797	0.160693	0.41029	-5.02957	FALSE	FALSE	0	FALSE	FALSE	Charged multivesicular body protein 6	CHMP6
Q9NR45	SIAS_HUMAN	-0.347478	13.6266	-1.52755	0.151195	0.397814	-5.03017	FALSE	FALSE	1.3145e-39	FALSE	FALSE	Sialic acid synthase	NANS
P25398	RS12_HUMAN	0.170719	15.5278	1.52369	0.152149	0.400019	-5.03525	FALSE	FALSE	0	FALSE	FALSE	40S ribosomal protein S12	RPS12
Q6P1M3	L2GL2_HUMAN	-0.541744	12.1638	-1.46468	0.171841	0.42418	-5.03631	FALSE	FALSE	0.000383212	FALSE	FALSE	LLGL scribble cell polarity complex component 2	LLGL2
P29972	AQP1_HUMAN	-0.567826	12.6657	-1.52172	0.152637	0.400242	-5.03783	FALSE	FALSE	0.000713294	FALSE	FALSE	Aquaporin-1	AQP1
O15020;P11277;Q01082;Q9H254	SPTB1_HUMAN;SPTB2_HUMAN;SPTN2_HUMAN;SPTN4_HUMAN	-0.265032	14.1625	-1.52067	0.152898	0.400242	-5.03921	FALSE	FALSE	0	FALSE	FALSE	Spectrin beta chain, non-erythrocytic 2	SPTB;SPTBN1;SPTBN2;SPTBN4
P07099	HYEP_HUMAN	-0.386857	15.9805	-1.52053	0.152934	0.400242	-5.0394	FALSE	FALSE	2.9492e-11	FALSE	FALSE	Epoxide hydrolase 1	EPHX1
Q49A26	GLYR1_HUMAN	-0.339688	10.0018	-1.38704	0.200046	0.460025	-5.03977	FALSE	FALSE	8.62404e-94	FALSE	FALSE	Putative oxidoreductase GLYR1	GLYR1
Q8WYA6	CTBL1_HUMAN	0.357343	11.5595	1.46152	0.172687	0.425029	-5.04024	FALSE	FALSE	1.96806e-23	FALSE	FALSE	Beta-catenin-like protein 1	CTNNBL1
Q709C8	VP13C_HUMAN	-0.323097	11.8656	-1.48939	0.162903	0.41328	-5.04053	FALSE	FALSE	0	FALSE	FALSE	Vacuolar protein sorting-associated protein 13C	VPS13C
P09496	CLCA_HUMAN	0.179255	15.7994	1.51883	0.153356	0.400431	-5.04162	FALSE	FALSE	0	FALSE	FALSE	Clathrin light chain A	CLTA
Q8IYJ2	CJ067_HUMAN	-0.287325	14.8259	-1.51831	0.153487	0.400467	-5.04231	FALSE	FALSE	0	FALSE	FALSE	Uncharacterized protein C10orf67, mitochondrial	C10orf67
O43390;O60506	HNRPQ_HUMAN;HNRPR_HUMAN	0.148778	15.7616	1.51648	0.153944	0.401353	-5.0447	FALSE	FALSE	0	FALSE	FALSE	Heterogeneous nuclear ribonucleoprotein R	HNRNPR;SYNCRIP
P01772	HV333_HUMAN	0.542984	13.5	1.51217	0.155025	0.403252	-5.05033	FALSE	FALSE	0.000396092	FALSE	FALSE	Immunoglobulin heavy variable 3-33	IGHV3-33
P61006	RAB8A_HUMAN	-0.27604	11.4389	-1.50992	0.155593	0.404117	-5.05328	FALSE	FALSE	0	FALSE	FALSE	Ras-related protein Rab-8A	RAB8A
Q08257	QOR_HUMAN	-0.715124	14.0548	-1.50935	0.155737	0.404187	-5.05402	FALSE	FALSE	0.00482469	FALSE	FALSE	Quinone oxidoreductase	CRYZ
P52948	NUP98_HUMAN	0.257021	10.9063	1.4495	0.175945	0.428741	-5.05516	FALSE	FALSE	0	FALSE	FALSE	Nuclear pore complex protein Nup98-Nup96	NUP98
P00883;P04075;P09972	ALDOA_HUMAN;ALDOA_RABIT;ALDOC_HUMAN	0.266497	14.1373	1.50717	0.156287	0.404919	-5.05686	FALSE	FALSE	0	FALSE	FALSE	Fructose-bisphosphate aldolase A	ALDOA;ALDOC
Q9BRG1	VPS25_HUMAN	-0.197152	12.7921	-1.47651	0.166275	0.417839	-5.05694	FALSE	FALSE	0	FALSE	FALSE	Vacuolar protein-sorting-associated protein 25	VPS25
Q9H3K6	BOLA2_HUMAN	0.39017	13.7659	1.50665	0.156419	0.404919	-5.05754	FALSE	FALSE	1.08194e-10	FALSE	FALSE	BolA-like protein 2	BOLA2
Q9H0W9	CK054_HUMAN	-0.558345	13.0747	-1.50587	0.156618	0.404919	-5.05856	FALSE	FALSE	0.000578695	FALSE	FALSE	Ester hydrolase C11orf54	C11orf54
P84103	SRSF3_HUMAN	0.170063	16.0773	1.50546	0.156723	0.404919	-5.0591	FALSE	FALSE	0	FALSE	FALSE	Serine/arginine-rich splicing factor 3	SRSF3
Q04695	K1C17_HUMAN	1.05215	12.3184	1.40669	0.190834	0.44632	-5.05916	FALSE	FALSE	0.0200227	FALSE	FALSE	Keratin, type I cytoskeletal 17	KRT17
O00148;Q13838	DX39A_HUMAN;DX39B_HUMAN	0.170527	14.9208	1.50508	0.156818	0.404919	-5.05958	FALSE	FALSE	0	FALSE	FALSE	ATP-dependent RNA helicase DDX39A	DDX39A;DDX39B
O43760	SNG2_HUMAN	-0.162262	14.3246	-1.50483	0.156882	0.404919	-5.05991	FALSE	FALSE	0	FALSE	FALSE	Synaptogyrin-2	SYNGR2
P36222	CH3L1_HUMAN	0.857462	11.8902	1.47339	0.167098	0.417957	-5.06089	FALSE	FALSE	0.0110058	FALSE	FALSE	Chitinase-3-like protein 1	CHI3L1
Q9NQT8	KI13B_HUMAN	0.332659	10.6552	1.39841	0.19323	0.449573	-5.06901	FALSE	FALSE	0	FALSE	FALSE	Kinesin-like protein KIF13B	KIF13B
O00231	PSD11_HUMAN	0.187267	13.0591	1.49651	0.159009	0.408829	-5.07072	FALSE	FALSE	0	FALSE	FALSE	26S proteasome non-ATPase regulatory subunit 11	PSMD11
O60496	DOK2_HUMAN	0.264426	11.0592	1.43668	0.179474	0.433951	-5.07097	FALSE	FALSE	0	FALSE	FALSE	Docking protein 2	DOK2
P04632	CPNS1_HUMAN	-0.193023	15.8571	-1.49579	0.159194	0.408829	-5.07166	FALSE	FALSE	0	FALSE	FALSE	Calpain small subunit 1	CAPNS1
Q8NEZ5	FBX22_HUMAN	0.361184	9.45348	1.39423	0.194449	0.451084	-5.07397	FALSE	FALSE	2.44634e-20	FALSE	FALSE	F-box only protein 22	FBXO22
P26373	RL13_HUMAN	0.173897	15.6303	1.49284	0.159955	0.410168	-5.07548	FALSE	FALSE	0	FALSE	FALSE	60S ribosomal protein L13	RPL13
Q9UKS6	PACN3_HUMAN	-0.391312	11.612	-1.41738	0.184903	0.440512	-5.07773	FALSE	FALSE	1.6354e-10	FALSE	FALSE	Protein kinase C and casein kinase substrate in neurons protein 3	PACSIN3
P54578	UBP14_HUMAN	0.256737	13.6901	1.49025	0.160627	0.41029	-5.07884	FALSE	FALSE	0	FALSE	FALSE	Ubiquitin carboxyl-terminal hydrolase 14	USP14
P46459	NSF_HUMAN	0.215444	13.924	1.48992	0.160712	0.41029	-5.07926	FALSE	FALSE	0	FALSE	FALSE	Vesicle-fusing ATPase	NSF
Q53GQ0	DHB12_HUMAN	-0.31645	13.7656	-1.48951	0.160819	0.41029	-5.0798	FALSE	FALSE	0	FALSE	FALSE	Very-long-chain 3-oxoacyl-CoA reductase	HSD17B12
P43034	LIS1_HUMAN	-0.18153	13.9066	-1.4891	0.160925	0.41029	-5.08032	FALSE	FALSE	0	FALSE	FALSE	Platelet-activating factor acetylhydrolase IB subunit beta	PAFAH1B1
Q15075	EEA1_HUMAN	-0.235991	12.1717	-1.48908	0.16093	0.41029	-5.08035	FALSE	FALSE	0	FALSE	FALSE	Early endosome antigen 1	EEA1
O43707;P12814;P35609	ACTN1_HUMAN;ACTN2_HUMAN;ACTN4_HUMAN	-0.204589	17.5475	-1.48901	0.160949	0.41029	-5.08044	FALSE	FALSE	0	FALSE	FALSE	Alpha-actinin-4	ACTN1;ACTN2;ACTN4
P17980	PRS6A_HUMAN	0.211216	14.6898	1.48897	0.160959	0.41029	-5.08049	FALSE	FALSE	0	FALSE	FALSE	26S proteasome regulatory subunit 6A	PSMC3
O60493;Q9UMY4	SNX12_HUMAN;SNX3_HUMAN	-0.374718	11.618	-1.45548	0.171903	0.42418	-5.08351	FALSE	FALSE	4.08938e-14	FALSE	FALSE	Sorting nexin-3	SNX12;SNX3
O75347	TBCA_HUMAN	0.239303	15.3039	1.4866	0.161576	0.411558	-5.08356	FALSE	FALSE	0	FALSE	FALSE	Tubulin-specific chaperone A	TBCA
P61769	B2MG_HUMAN	0.410461	15.7139	1.48499	0.161996	0.41232	-5.08563	FALSE	FALSE	2.63689e-08	FALSE	FALSE	Beta-2-microglobulin	B2M
P0DMV9;P17066	HS71B_HUMAN;HSP76_HUMAN	0.27196	15.7705	1.4838	0.162307	0.412806	-5.08717	FALSE	FALSE	0	FALSE	FALSE	Heat shock 70 kDa protein 1B	HSPA1B;HSPA6
P00325;P00326	ADH1B_HUMAN;ADH1G_HUMAN	-0.548365	19.3137	-1.48233	0.162693	0.41328	-5.08906	FALSE	FALSE	0.000455159	FALSE	FALSE	All-trans-retinol dehydrogenase [NAD(+)] ADH1B	ADH1B;ADH1C
P07711	CATL1_HUMAN	0.465248	13.4782	1.48142	0.162931	0.41328	-5.09023	FALSE	FALSE	1.48726e-05	FALSE	FALSE	Procathepsin L	CTSL
A0A075B6R9;A0A0C4DH68	KV224_HUMAN;KVD24_HUMAN	0.842678	13.8072	1.48125	0.162975	0.41328	-5.09045	FALSE	FALSE	0.0103218	FALSE	FALSE	Probable non-functional immunoglobulin kappa variable 2D-24	IGKV2-24;IGKV2D-24
O94760;O95865	DDAH1_HUMAN;DDAH2_HUMAN	-0.553916	13.3068	-1.44713	0.174181	0.427192	-5.09398	FALSE	FALSE	0.000521607	FALSE	FALSE	N(G),N(G)-dimethylarginine dimethylaminohydrolase 1	DDAH1;DDAH2
P05543	THBG_HUMAN	0.629426	11.784	1.44711	0.174189	0.427192	-5.09402	FALSE	FALSE	0.00200105	FALSE	FALSE	Thyroxine-binding globulin	SERPINA7
P10412;P16401;P16402;P16403;Q02539	H11_HUMAN;H12_HUMAN;H13_HUMAN;H14_HUMAN;H15_HUMAN	-0.15784	18.7524	-1.47792	0.163851	0.414888	-5.09474	FALSE	FALSE	0	FALSE	FALSE	Histone H1.4	H1-1;H1-2;H1-3;H1-4;H1-5
Q9Y5S9	RBM8A_HUMAN	0.237362	13.522	1.47636	0.164262	0.415603	-5.09674	FALSE	FALSE	0	FALSE	FALSE	RNA-binding protein 8A	RBM8A
P32969	RL9_HUMAN	0.166638	14.7383	1.47594	0.164376	0.415603	-5.09729	FALSE	FALSE	0	FALSE	FALSE	60S ribosomal protein L9	RPL9
P78406	RAE1L_HUMAN	-0.343415	11.7305	-1.44392	0.175064	0.428692	-5.098	FALSE	FALSE	2.18722e-56	FALSE	FALSE	mRNA export factor	RAE1
P10620	MGST1_HUMAN	0.494173	13.3575	1.47462	0.164724	0.415696	-5.09898	FALSE	FALSE	7.32231e-05	FALSE	FALSE	Microsomal glutathione S-transferase 1	MGST1
P26038;P35241	MOES_HUMAN;RADI_HUMAN	-0.198318	16.5033	-1.47434	0.164798	0.415696	-5.09934	FALSE	FALSE	0	FALSE	FALSE	Moesin	MSN;RDX
Q00688	FKBP3_HUMAN	0.208703	13.847	1.47382	0.164937	0.415696	-5.10001	FALSE	FALSE	0	FALSE	FALSE	Peptidyl-prolyl cis-trans isomerase FKBP3	FKBP3
A0A075B6I0	LV861_HUMAN	0.520783	14.3611	1.37155	0.201183	0.460172	-5.10075	FALSE	FALSE	0.000205066	FALSE	FALSE	Immunoglobulin lambda variable 8-61	IGLV8-61
O00478	BT3A3_HUMAN	-0.53262	10.7809	-1.44171	0.175675	0.428692	-5.10076	FALSE	FALSE	0.000296686	FALSE	FALSE	Butyrophilin subfamily 3 member A3	BTN3A3
O95336	6PGL_HUMAN	-0.178315	14.8806	-1.47315	0.165115	0.415696	-5.10087	FALSE	FALSE	0	FALSE	FALSE	6-phosphogluconolactonase	PGLS
P05787;P08670;P08729;P17661;Q9NSB2	DESM_HUMAN;K2C7_HUMAN;K2C8_HUMAN;KRT84_HUMAN;VIME_HUMAN	-0.182954	19.5574	-1.47313	0.165119	0.415696	-5.10089	FALSE	FALSE	0	FALSE	FALSE	Keratin, type II cytoskeletal 8	DES;KRT7;KRT8;KRT84;VIM
P62906	RL10A_HUMAN	0.240309	15.6365	1.47305	0.16514	0.415696	-5.10099	FALSE	FALSE	0	FALSE	FALSE	60S ribosomal protein L10a	RPL10A
P36873;P62136;P62140	PP1A_HUMAN;PP1B_HUMAN;PP1G_HUMAN	-0.214635	14.4558	-1.46849	0.166356	0.417839	-5.10685	FALSE	FALSE	0	FALSE	FALSE	Serine/threonine-protein phosphatase PP1-gamma catalytic subunit	PPP1CA;PPP1CB;PPP1CC
P17661	DESM_HUMAN	-0.449805	16.2272	-1.46708	0.166732	0.417957	-5.10865	FALSE	FALSE	4.58023e-06	FALSE	FALSE	Desmin	DES
P63241	IF5A1_HUMAN	0.204322	15.5968	1.46657	0.16687	0.417957	-5.1093	FALSE	FALSE	0	FALSE	FALSE	Eukaryotic translation initiation factor 5A-1	EIF5A
P06737;P11216;P11217	PYGB_HUMAN;PYGL_HUMAN;PYGM_HUMAN	-0.225131	15.5154	-1.46643	0.166908	0.417957	-5.10948	FALSE	FALSE	0	FALSE	FALSE	Glycogen phosphorylase, liver form	PYGB;PYGL;PYGM
P39019	RS19_HUMAN	0.187435	15.3568	1.46612	0.166991	0.417957	-5.10988	FALSE	FALSE	0	FALSE	FALSE	40S ribosomal protein S19	RPS19
P15311;P26038;P35241	EZRI_HUMAN;MOES_HUMAN;RADI_HUMAN	-0.19131	17.551	-1.46558	0.167134	0.417957	-5.11056	FALSE	FALSE	0	FALSE	FALSE	Ezrin	EZR;MSN;RDX
Q9P2T1	GMPR2_HUMAN	-0.294011	12.3526	-1.38977	0.192911	0.4495	-5.11109	FALSE	FALSE	0	FALSE	FALSE	GMP reductase 2	GMPR2
P55287	CAD11_HUMAN	0.482955	10.9658	1.38954	0.19298	0.4495	-5.11137	FALSE	FALSE	4.24741e-05	FALSE	FALSE	Cadherin-11	CDH11
Q9HB90	RRAGC_HUMAN	-0.300359	11.4503	-1.43254	0.178228	0.431849	-5.1122	FALSE	FALSE	0	FALSE	FALSE	Ras-related GTP-binding protein C	RRAGC
P26599	PTBP1_HUMAN	0.190165	14.6812	1.46386	0.167597	0.417972	-5.11277	FALSE	FALSE	0	FALSE	FALSE	Polypyrimidine tract-binding protein 1	PTBP1
Q53GG5	PDLI3_HUMAN	-0.537553	12.3308	-1.46289	0.167857	0.417972	-5.114	FALSE	FALSE	0.000341686	FALSE	FALSE	PDZ and LIM domain protein 3	PDLIM3
P78324	SHPS1_HUMAN	0.349558	11.6193	1.46282	0.167876	0.417972	-5.11409	FALSE	FALSE	1.83299e-34	FALSE	FALSE	Tyrosine-protein phosphatase non-receptor type substrate 1	SIRPA
Q9H7M9	VISTA_HUMAN	-0.256522	11.8073	-1.4628	0.167883	0.417972	-5.11412	FALSE	FALSE	0	FALSE	FALSE	V-type immunoglobulin domain-containing suppressor of T-cell activation	VSIR
Q8NF37	PCAT1_HUMAN	-0.396	13.1076	-1.46258	0.167941	0.417972	-5.1144	FALSE	FALSE	7.59638e-10	FALSE	FALSE	Lysophosphatidylcholine acyltransferase 1	LPCAT1
O95861	BPNT1_HUMAN	-0.290017	12.9308	-1.42854	0.17935	0.433951	-5.11717	FALSE	FALSE	0	FALSE	FALSE	3'(2'),5'-bisphosphate nucleotidase 1	BPNT1
P11182	ODB2_HUMAN	0.207561	11.9354	1.38464	0.19443	0.451084	-5.11723	FALSE	FALSE	0	FALSE	FALSE	Lipoamide acyltransferase component of branched-chain alpha-keto acid dehydrogenase complex, mitochondrial	DBT
P14902	I23O1_HUMAN	0.768147	12.6073	1.35634	0.205809	0.46456	-5.11854	FALSE	FALSE	0.00698796	FALSE	FALSE	Indoleamine 2,3-dioxygenase 1	IDO1
O15400	STX7_HUMAN	-0.187977	13.9588	-1.45881	0.16896	0.419728	-5.11921	FALSE	FALSE	0	FALSE	FALSE	Syntaxin-7	STX7
Q9NSE4	SYIM_HUMAN	-0.448104	11.9998	-1.45821	0.169122	0.419728	-5.11998	FALSE	FALSE	3.94523e-06	FALSE	FALSE	Isoleucine--tRNA ligase, mitochondrial	IARS2
P04733;P07438	MT1B_HUMAN;MT1F_HUMAN	0.663143	12.4859	1.45796	0.169188	0.419728	-5.12029	FALSE	FALSE	0.00298814	FALSE	FALSE	Metallothionein-1F	MT1B;MT1F
O43252;O95340	PAPS1_HUMAN;PAPS2_HUMAN	0.469328	11.3545	1.35093	0.207477	0.467709	-5.12484	FALSE	FALSE	1.94085e-05	FALSE	FALSE	Bifunctional 3'-phosphoadenosine 5'-phosphosulfate synthase 1	PAPSS1;PAPSS2
P11277;Q01082	SPTB1_HUMAN;SPTB2_HUMAN	-0.376556	14.5074	-1.45274	0.170609	0.422922	-5.12694	FALSE	FALSE	1.41149e-13	FALSE	FALSE	Spectrin beta chain, erythrocytic	SPTB;SPTBN1
Q9UNL2	SSRG_HUMAN	0.412448	12.238	1.45233	0.170722	0.422922	-5.12746	FALSE	FALSE	3.87462e-08	FALSE	FALSE	Translocon-associated protein subunit gamma	SSR3
P02776	PLF4_HUMAN	0.671799	13.6843	1.41947	0.181916	0.438311	-5.1284	FALSE	FALSE	0.00326963	FALSE	FALSE	Platelet factor 4	PF4
Q92945	FUBP2_HUMAN	0.238893	13.7304	1.45156	0.170931	0.423133	-5.12843	FALSE	FALSE	0	FALSE	FALSE	Far upstream element-binding protein 2	KHSRP
Q99848	EBP2_HUMAN	0.244177	10.2312	1.41897	0.182058	0.438345	-5.12902	FALSE	FALSE	0	FALSE	FALSE	Probable rRNA-processing protein EBP2	EBNA1BP2
P20933	ASPG_HUMAN	-0.447061	13.0306	-1.37449	0.197467	0.455316	-5.12936	FALSE	FALSE	3.59222e-06	FALSE	FALSE	N(4)-(beta-N-acetylglucosaminyl)-L-asparaginase	AGA
Q15459	SF3A1_HUMAN	0.26382	12.1706	1.45028	0.171282	0.423698	-5.13006	FALSE	FALSE	0	FALSE	FALSE	Splicing factor 3A subunit 1	SF3A1
Q7LG56	RIR2B_HUMAN	0.38157	11.4813	1.30694	0.224828	0.485505	-5.13114	FALSE	FALSE	2.54202e-12	FALSE	FALSE	Ribonucleoside-diphosphate reductase subunit M2 B	RRM2B
P42229;P51692	STA5A_HUMAN;STA5B_HUMAN	-0.294496	12.3161	-1.44844	0.171784	0.42418	-5.13239	FALSE	FALSE	0	FALSE	FALSE	Signal transducer and activator of transcription 5A	STAT5A;STAT5B
Q14165	MLEC_HUMAN	-0.281426	13.6096	-1.44776	0.171972	0.42418	-5.13325	FALSE	FALSE	0	FALSE	FALSE	Malectin	MLEC
Q10570	CPSF1_HUMAN	0.333513	9.56976	1.30501	0.225457	0.485894	-5.1333	FALSE	FALSE	0	FALSE	FALSE	Cleavage and polyadenylation specificity factor subunit 1	CPSF1
Q9BT09	CNPY3_HUMAN	0.556192	11.7923	1.41539	0.183082	0.439269	-5.13345	FALSE	FALSE	0.000550486	FALSE	FALSE	Protein canopy homolog 3	CNPY3
P62081	RS7_HUMAN	0.169464	14.3841	1.44666	0.172274	0.424621	-5.13465	FALSE	FALSE	0	FALSE	FALSE	40S ribosomal protein S7	RPS7
O95817	BAG3_HUMAN	0.244935	12.3655	1.44533	0.172641	0.425029	-5.13633	FALSE	FALSE	0	FALSE	FALSE	BAG family molecular chaperone regulator 3	BAG3
O76076	CCN5_HUMAN	-0.528274	13.1616	-1.41294	0.183783	0.439495	-5.13646	FALSE	FALSE	0.000260426	FALSE	FALSE	CCN family member 5	CCN5
Q16643	DREB_HUMAN	0.303683	12.3792	1.3671	0.199701	0.45954	-5.13814	FALSE	FALSE	0	FALSE	FALSE	Drebrin	DBN1
Q01658	NC2B_HUMAN	0.311766	11.6262	1.33664	0.211934	0.47067	-5.1414	FALSE	FALSE	0	FALSE	FALSE	Protein Dr1	DR1
Q96CT7	CC124_HUMAN	0.299441	12.5763	1.4405	0.173976	0.427192	-5.14244	FALSE	FALSE	0	FALSE	FALSE	Coiled-coil domain-containing protein 124	CCDC124
Q13492	PICAL_HUMAN	0.205486	13.7256	1.44021	0.174058	0.427192	-5.14282	FALSE	FALSE	0	FALSE	FALSE	Phosphatidylinositol-binding clathrin assembly protein	PICALM
P14174	MIF_HUMAN	-0.207004	18.361	-1.44014	0.174078	0.427192	-5.1429	FALSE	FALSE	0	FALSE	FALSE	Macrophage migration inhibitory factor	MIF
Q9Y285	SYFA_HUMAN	-0.296114	11.7596	-1.43834	0.174577	0.427838	-5.14517	FALSE	FALSE	0	FALSE	FALSE	Phenylalanine--tRNA ligase alpha subunit	FARSA
Q8IXM2	BAP18_HUMAN	-0.412949	11.6816	-1.37371	0.1977	0.455547	-5.14731	FALSE	FALSE	4.25679e-08	FALSE	FALSE	Chromatin complexes subunit BAP18	BAP18
Q12905	ILF2_HUMAN	0.174919	14.3559	1.43619	0.175177	0.428692	-5.14789	FALSE	FALSE	0	FALSE	FALSE	Interleukin enhancer-binding factor 2	ILF2
Q96F85	CNRP1_HUMAN	-0.34828	12.1721	-1.43446	0.17566	0.428692	-5.15007	FALSE	FALSE	1.91325e-37	FALSE	FALSE	CB1 cannabinoid receptor-interacting protein 1	CNRIP1
Q14651	PLSI_HUMAN	0.54078	13.4382	1.43441	0.175673	0.428692	-5.15013	FALSE	FALSE	0.000373385	FALSE	FALSE	Plastin-1	PLS1
O75477;O94905	ERLN1_HUMAN;ERLN2_HUMAN	-0.166446	13.1093	-1.4338	0.175845	0.428741	-5.1509	FALSE	FALSE	0	FALSE	FALSE	Erlin-1	ERLIN1;ERLIN2
P62495	ERF1_HUMAN	0.189809	12.853	1.43136	0.176528	0.429528	-5.15397	FALSE	FALSE	0	FALSE	FALSE	Eukaryotic peptide chain release factor subunit 1	ETF1
Q9Y6N5	SQOR_HUMAN	0.241182	15.6574	1.43116	0.176584	0.429528	-5.15422	FALSE	FALSE	0	FALSE	FALSE	Sulfide:quinone oxidoreductase, mitochondrial	SQOR
Q8TD19	NEK9_HUMAN	0.339312	11.3209	1.43095	0.176643	0.429528	-5.15448	FALSE	FALSE	1.28596e-100	FALSE	FALSE	Serine/threonine-protein kinase Nek9	NEK9
P79483	DRB3_HUMAN	-0.453351	12.8047	-1.35313	0.203985	0.463602	-5.15467	FALSE	FALSE	6.16684e-06	FALSE	FALSE	HLA class II histocompatibility antigen, DR beta 3 chain	HLA-DRB3
Q96A33	CCD47_HUMAN	0.197877	11.1701	1.43036	0.17681	0.429627	-5.15523	FALSE	FALSE	0	FALSE	FALSE	Coiled-coil domain-containing protein 47	CCDC47
O00757;P09467	F16P1_HUMAN;F16P2_HUMAN	-0.840036	13.3339	-1.39713	0.18837	0.44432	-5.15586	FALSE	FALSE	0.0102	FALSE	FALSE	Fructose-1,6-bisphosphatase isozyme 2	FBP1;FBP2
O95171	SCEL_HUMAN	0.601214	11.9273	1.35167	0.204439	0.463602	-5.1564	FALSE	FALSE	0.00132356	FALSE	FALSE	Sciellin	SCEL
Q9NQP4	PFD4_HUMAN	-0.396668	11.1817	-1.39631	0.188612	0.44432	-5.15687	FALSE	FALSE	9.27976e-10	FALSE	FALSE	Prefoldin subunit 4	PFDN4
Q9UJ70	NAGK_HUMAN	0.283615	14.6979	1.42894	0.177209	0.430293	-5.15701	FALSE	FALSE	0	FALSE	FALSE	N-acetyl-D-glucosamine kinase	NAGK
Q08426	ECHP_HUMAN	-0.905486	11.8156	-1.32288	0.2163	0.476333	-5.15722	FALSE	FALSE	0.0132493	FALSE	FALSE	Peroxisomal bifunctional enzyme	EHHADH
P0DPH8;Q6PEY2	TBA3D_HUMAN;TBA3E_HUMAN	-0.270333	12.1398	-1.42783	0.177523	0.43075	-5.15841	FALSE	FALSE	0	FALSE	FALSE	Tubulin alpha-3D chain	TUBA3D;TUBA3E
Q9H2D6	TARA_HUMAN	-0.283261	12.3056	-1.39436	0.189184	0.444841	-5.15925	FALSE	FALSE	0	FALSE	FALSE	TRIO and F-actin-binding protein	TRIOBP
Q9H4A6	GOLP3_HUMAN	0.50367	10.6798	1.36303	0.200943	0.460032	-5.16004	FALSE	FALSE	0.000109749	FALSE	FALSE	Golgi phosphoprotein 3	GOLPH3
Q15113	PCOC1_HUMAN	0.524759	12.3553	1.39302	0.189579	0.445137	-5.16088	FALSE	FALSE	0.000233342	FALSE	FALSE	Procollagen C-endopeptidase enhancer 1	PCOLCE
Q08209	PP2BA_HUMAN	-0.208938	12.7679	-1.42582	0.17809	0.43182	-5.16093	FALSE	FALSE	0	FALSE	FALSE	Serine/threonine-protein phosphatase 2B catalytic subunit alpha isoform	PPP3CA
Q86TI2	DPP9_HUMAN	0.43268	10.6648	1.34754	0.205722	0.46456	-5.16125	FALSE	FALSE	8.05511e-07	FALSE	FALSE	Dipeptidyl peptidase 9	DPP9
Q9UHG3	PCYOX_HUMAN	-0.403372	13.7466	-1.42463	0.178427	0.432028	-5.16242	FALSE	FALSE	5.57797e-09	FALSE	FALSE	Prenylcysteine oxidase 1	PCYOX1
P28331	NDUS1_HUMAN	-0.320009	12.8807	-1.3891	0.190739	0.44632	-5.16567	FALSE	FALSE	0	FALSE	FALSE	NADH-ubiquinone oxidoreductase 75 kDa subunit, mitochondrial	NDUFS1
P16615	AT2A2_HUMAN	0.153243	14.4192	1.42033	0.179649	0.434067	-5.1678	FALSE	FALSE	0	FALSE	FALSE	Sarcoplasmic/endoplasmic reticulum calcium ATPase 2	ATP2A2
P00403	COX2_HUMAN	-0.206339	16.3475	-1.41913	0.179992	0.434589	-5.16931	FALSE	FALSE	0	FALSE	FALSE	Cytochrome c oxidase subunit 2	MT-CO2
P01859;P01860	IGHG2_HUMAN;IGHG3_HUMAN	1.12788	15.1626	1.35255	0.204165	0.463602	-5.17245	FALSE	FALSE	0.023344	FALSE	FALSE	Immunoglobulin heavy constant gamma 2	IGHG2;IGHG3
Q96HY6	DDRGK_HUMAN	0.15363	11.8533	1.33552	0.209496	0.470298	-5.17534	FALSE	FALSE	0	FALSE	FALSE	DDRGK domain-containing protein 1	DDRGK1
O95436	NPT2B_HUMAN	0.392451	13.103	1.41339	0.181634	0.437939	-5.17646	FALSE	FALSE	2.43042e-10	FALSE	FALSE	Sodium-dependent phosphate transport protein 2B	SLC34A2
O43237	DC1L2_HUMAN	-0.223265	12.8246	-1.4101	0.182584	0.439269	-5.18057	FALSE	FALSE	0	FALSE	FALSE	Cytoplasmic dynein 1 light intermediate chain 2	DYNC1LI2
P02533;P08727;Q04695	K1C14_HUMAN;K1C17_HUMAN;K1C19_HUMAN	0.322537	12.825	1.26151	0.240004	0.503642	-5.18141	FALSE	FALSE	0	FALSE	FALSE	Keratin, type I cytoskeletal 14	KRT14;KRT17;KRT19
P05976	MYL1_HUMAN	-0.317993	14.2855	-1.4091	0.182872	0.439269	-5.18181	FALSE	FALSE	0	FALSE	FALSE	Myosin light chain 1/3, skeletal muscle isoform	MYL1
P68871	HBB_HUMAN	0.454589	21.3558	1.40884	0.182949	0.439269	-5.18214	FALSE	FALSE	6.81368e-06	FALSE	FALSE	Hemoglobin subunit beta	HBB
P62263	RS14_HUMAN	0.161732	16.0491	1.40871	0.182985	0.439269	-5.18229	FALSE	FALSE	0	FALSE	FALSE	40S ribosomal protein S14	RPS14
P61289	PSME3_HUMAN	0.213531	11.9415	1.40746	0.183347	0.439495	-5.18385	FALSE	FALSE	0	FALSE	FALSE	Proteasome activator complex subunit 3	PSME3
P04264	K2C1_HUMAN	0.786314	14.0325	1.40704	0.18347	0.439495	-5.18437	FALSE	FALSE	0.00777661	FALSE	FALSE	Keratin, type II cytoskeletal 1	KRT1
Q9Y5J7	TIM9_HUMAN	-0.395598	10.8029	-1.40626	0.183694	0.439495	-5.18534	FALSE	FALSE	6.72114e-10	FALSE	FALSE	Mitochondrial import inner membrane translocase subunit Tim9	TIMM9
P48739	PIPNB_HUMAN	-0.17824	12.5381	-1.40584	0.183817	0.439495	-5.18586	FALSE	FALSE	0	FALSE	FALSE	Phosphatidylinositol transfer protein beta isoform	PITPNB
Q8N392	RHG18_HUMAN	-0.472309	12.072	-1.37194	0.195877	0.452866	-5.18646	FALSE	FALSE	2.33418e-05	FALSE	FALSE	Rho GTPase-activating protein 18	ARHGAP18
Q08623	HDHD1_HUMAN	-0.22601	12.1438	-1.40476	0.184131	0.439939	-5.1872	FALSE	FALSE	0	FALSE	FALSE	Pseudouridine-5'-phosphatase	PUDP
P43490	NAMPT_HUMAN	0.778816	15.2022	1.40387	0.18439	0.440253	-5.18831	FALSE	FALSE	0.00744877	FALSE	FALSE	Nicotinamide phosphoribosyltransferase	NAMPT
P61224;P62834	RAP1A_HUMAN;RAP1B_HUMAN	-0.18251	16.2561	-1.40332	0.18455	0.440328	-5.18899	FALSE	FALSE	0	FALSE	FALSE	Ras-related protein Rap-1b	RAP1A;RAP1B
P04899;P08754;P63096	GNAI1_HUMAN;GNAI2_HUMAN;GNAI3_HUMAN	-0.196899	15.1536	-1.40239	0.184821	0.440512	-5.19014	FALSE	FALSE	0	FALSE	FALSE	Guanine nucleotide-binding protein G(i) subunit alpha-2	GNAI1;GNAI2;GNAI3
O75396	SC22B_HUMAN	0.228181	14.0683	1.40172	0.185018	0.440512	-5.19097	FALSE	FALSE	0	FALSE	FALSE	Vesicle-trafficking protein SEC22b	SEC22B
O43865;Q96HN2	SAHH2_HUMAN;SAHH3_HUMAN	-0.439221	12.7222	-1.40102	0.185223	0.440512	-5.19184	FALSE	FALSE	1.67282e-06	FALSE	FALSE	S-adenosylhomocysteine hydrolase-like protein 1	AHCYL1;AHCYL2
Q13228	SBP1_HUMAN	-0.312138	17.2551	-1.40086	0.185269	0.440512	-5.19204	FALSE	FALSE	0	FALSE	FALSE	Methanethiol oxidase	SELENBP1
Q9NRR5;Q9UHD9;Q9UMX0	UBQL1_HUMAN;UBQL2_HUMAN;UBQL4_HUMAN	0.442847	11.0162	1.39967	0.185618	0.440769	-5.19352	FALSE	FALSE	2.41494e-06	FALSE	FALSE	Ubiquilin-4	UBQLN1;UBQLN2;UBQLN4
P08637	FCG3A_HUMAN	0.44523	12.7429	1.39961	0.185634	0.440769	-5.19359	FALSE	FALSE	3.03419e-06	FALSE	FALSE	Low affinity immunoglobulin gamma Fc region receptor III-A	FCGR3A
O75369	FLNB_HUMAN	-0.354044	14.9008	-1.39819	0.18605	0.4413	-5.19534	FALSE	FALSE	4.77156e-27	FALSE	FALSE	Filamin-B	FLNB
O00170	AIP_HUMAN	0.230491	12.9926	1.39797	0.186115	0.4413	-5.19562	FALSE	FALSE	0	FALSE	FALSE	AH receptor-interacting protein	AIP
Q9UN86	G3BP2_HUMAN	0.344329	10.9831	1.33257	0.21043	0.470298	-5.19594	FALSE	FALSE	1.95722e-51	FALSE	FALSE	Ras GTPase-activating protein-binding protein 2	G3BP2
O15372	EIF3H_HUMAN	0.258477	12.4284	1.36198	0.198915	0.45804	-5.19847	FALSE	FALSE	0	FALSE	FALSE	Eukaryotic translation initiation factor 3 subunit H	EIF3H
Q9P2R7	SUCB1_HUMAN	-0.36092	12.5637	-1.39542	0.186863	0.442768	-5.19876	FALSE	FALSE	1.60063e-20	FALSE	FALSE	Succinate--CoA ligase [ADP-forming] subunit beta, mitochondrial	SUCLA2
Q6GMV3	PTRD1_HUMAN	0.314206	12.5796	1.39363	0.187392	0.443409	-5.20098	FALSE	FALSE	0	FALSE	FALSE	Putative peptidyl-tRNA hydrolase PTRHD1	PTRHD1
Q13423	NNTM_HUMAN	-0.216519	13.3914	-1.39283	0.187629	0.443663	-5.20197	FALSE	FALSE	0	FALSE	FALSE	NAD(P) transhydrogenase, mitochondrial	NNT
Q99805	TM9S2_HUMAN	0.272301	12.2631	1.39211	0.18784	0.443857	-5.20285	FALSE	FALSE	0	FALSE	FALSE	Transmembrane 9 superfamily member 2	TM9SF2
Q9ULC4	MCTS1_HUMAN	-0.178978	11.7161	-1.3904	0.188347	0.44432	-5.20496	FALSE	FALSE	0	FALSE	FALSE	Malignant T-cell-amplified sequence 1	MCTS1
P10809	CH60_HUMAN	0.332648	16.7861	1.39013	0.188427	0.44432	-5.20529	FALSE	FALSE	0	FALSE	FALSE	60 kDa heat shock protein, mitochondrial	HSPD1
Q9UJY5	GGA1_HUMAN	-0.475909	10.5058	-1.23884	0.247893	0.509843	-5.20606	FALSE	FALSE	2.88696e-05	FALSE	FALSE	ADP-ribosylation factor-binding protein GGA1	GGA1
Q14767	LTBP2_HUMAN	-0.502281	13.8045	-1.38927	0.188684	0.44432	-5.20636	FALSE	FALSE	0.000103735	FALSE	FALSE	Latent-transforming growth factor beta-binding protein 2	LTBP2
P03952;P20718	GRAH_HUMAN;KLKB1_HUMAN	-1.53041	14.396	-1.35525	0.200987	0.460032	-5.20653	FALSE	FALSE	0.0380884	FALSE	FALSE	Plasma kallikrein	GZMH;KLKB1
O95232	LC7L3_HUMAN	0.947371	9.74043	1.32189	0.213842	0.473044	-5.20839	FALSE	FALSE	0.015211	FALSE	FALSE	Luc7-like protein 3	LUC7L3
P63104	1433Z_HUMAN	-0.197316	15.9468	-1.38739	0.189243	0.444841	-5.20867	FALSE	FALSE	0	FALSE	FALSE	14-3-3 protein zeta/delta	YWHAZ
Q9Y696	CLIC4_HUMAN	-0.210071	15.0723	-1.38721	0.189294	0.444841	-5.20888	FALSE	FALSE	0	FALSE	FALSE	Chloride intracellular channel protein 4	CLIC4
P30040	ERP29_HUMAN	0.18892	15.4811	1.38569	0.189749	0.445137	-5.21076	FALSE	FALSE	0	FALSE	FALSE	Endoplasmic reticulum resident protein 29	ERP29
P40123;Q01518	CAP1_HUMAN;CAP2_HUMAN	-0.24482	14.7915	-1.38549	0.189809	0.445137	-5.21101	FALSE	FALSE	0	FALSE	FALSE	Adenylyl cyclase-associated protein 2	CAP1;CAP2
O75636	FCN3_HUMAN	0.590852	13.0747	1.35114	0.202261	0.462023	-5.21144	FALSE	FALSE	0.00111148	FALSE	FALSE	Ficolin-3	FCN3
Q969X5	ERGI1_HUMAN	-0.288405	13.4681	-1.38479	0.190016	0.445317	-5.21186	FALSE	FALSE	0	FALSE	FALSE	Endoplasmic reticulum-Golgi intermediate compartment protein 1	ERGIC1
Q14C86	GAPD1_HUMAN	0.225766	11.6203	1.31775	0.215178	0.474775	-5.2132	FALSE	FALSE	0	FALSE	FALSE	GTPase-activating protein and VPS9 domain-containing protein 1	GAPVD1
P10599	THIO_HUMAN	-0.201134	17.2581	-1.38258	0.190678	0.44632	-5.21458	FALSE	FALSE	0	FALSE	FALSE	Thioredoxin	TXN
P04275	VWF_HUMAN	-0.419373	15.1395	-1.3814	0.19103	0.446474	-5.21602	FALSE	FALSE	1.28771e-07	FALSE	FALSE	von Willebrand factor	VWF
P55854;P61956	SUMO2_HUMAN;SUMO3_HUMAN	0.186894	15.317	1.38041	0.191329	0.446869	-5.21724	FALSE	FALSE	0	FALSE	FALSE	Small ubiquitin-related modifier 3	SUMO2;SUMO3
P51812;Q15418	KS6A1_HUMAN;KS6A3_HUMAN	-0.208343	13.2253	-1.37995	0.191467	0.446885	-5.2178	FALSE	FALSE	0	FALSE	FALSE	Ribosomal protein S6 kinase alpha-3	RPS6KA1;RPS6KA3
O00584	RNT2_HUMAN	-0.380832	11.6135	-1.34445	0.204352	0.463602	-5.21942	FALSE	FALSE	1.72708e-12	FALSE	FALSE	Ribonuclease T2	RNASET2
P16157;Q12955	ANK1_HUMAN;ANK3_HUMAN	0.608644	11.6973	1.26594	0.235179	0.497679	-5.22154	FALSE	FALSE	0.00148801	FALSE	FALSE	Ankyrin-1	ANK1;ANK3
Q96AQ6	PBIP1_HUMAN	0.278317	11.8821	1.29344	0.223156	0.483363	-5.22393	FALSE	FALSE	0	FALSE	FALSE	Pre-B-cell leukemia transcription factor-interacting protein 1	PBXIP1
O60684;P52294	IMA5_HUMAN;IMA7_HUMAN	0.244733	11.6512	1.37396	0.193273	0.449573	-5.22513	FALSE	FALSE	0	FALSE	FALSE	Importin subunit alpha-7	KPNA1;KPNA6
P57088	TMM33_HUMAN	0.265536	11.5882	1.37087	0.19421	0.451084	-5.2289	FALSE	FALSE	0	FALSE	FALSE	Transmembrane protein 33	TMEM33
Q8WUY1	THEM6_HUMAN	-0.350666	11.3103	-1.28899	0.224644	0.485505	-5.22901	FALSE	FALSE	2.9592e-32	FALSE	FALSE	Protein THEM6	THEM6
P00390	GSHR_HUMAN	-0.248708	14.8354	-1.37045	0.194337	0.451084	-5.22941	FALSE	FALSE	0	FALSE	FALSE	Glutathione reductase, mitochondrial	GSR
Q5JRA6	TGO1_HUMAN	0.579684	10.5108	1.30287	0.220033	0.481588	-5.23039	FALSE	FALSE	0.000905699	FALSE	FALSE	Transport and Golgi organization protein 1 homolog	MIA3
P11177	ODPB_HUMAN	-0.293703	13.6397	-1.36931	0.194685	0.451327	-5.2308	FALSE	FALSE	0	FALSE	FALSE	Pyruvate dehydrogenase E1 component subunit beta, mitochondrial	PDHB
A0A0C4DH38	HV551_HUMAN	0.606178	13.0853	1.36807	0.195063	0.451897	-5.23231	FALSE	FALSE	0.0014323	FALSE	FALSE	Immunoglobulin heavy variable 5-51	IGHV5-51
P53396	ACLY_HUMAN	0.23579	14.5592	1.36596	0.195709	0.452866	-5.23488	FALSE	FALSE	0	FALSE	FALSE	ATP-citrate synthase	ACLY
Q9BZZ5	API5_HUMAN	0.208684	13.2372	1.36581	0.195752	0.452866	-5.23505	FALSE	FALSE	0	FALSE	FALSE	Apoptosis inhibitor 5	API5
Q9Y6I3	EPN1_HUMAN	0.170902	13.4024	1.25327	0.239561	0.503636	-5.23559	FALSE	FALSE	0	FALSE	FALSE	Epsin-1	EPN1
P39656	OST48_HUMAN	0.223848	15.801	1.36436	0.196197	0.453302	-5.23682	FALSE	FALSE	0	FALSE	FALSE	Dolichyl-diphosphooligosaccharide--protein glycosyltransferase 48 kDa subunit	DDOST
P22090;P62701	RS4X_HUMAN;RS4Y1_HUMAN	0.16752	16.4844	1.36392	0.196331	0.453305	-5.23735	FALSE	FALSE	0	FALSE	FALSE	40S ribosomal protein S4, Y isoform 1	RPS4X;RPS4Y1
Q15149	PLEC_HUMAN	-0.162294	16.1622	-1.36249	0.196772	0.454018	-5.2391	FALSE	FALSE	0	FALSE	FALSE	Plectin	PLEC
Q99417	MYCBP_HUMAN	-0.249969	11.8873	-1.32209	0.211466	0.470518	-5.24586	FALSE	FALSE	0	FALSE	FALSE	c-Myc-binding protein	MYCBP
Q9NUP9	LIN7C_HUMAN	-0.290446	11.7076	-1.2715	0.230565	0.493059	-5.24884	FALSE	FALSE	0	FALSE	FALSE	Protein lin-7 homolog C	LIN7C
Q8WW12	PCNP_HUMAN	0.286885	11.7729	1.24075	0.243955	0.507587	-5.24938	FALSE	FALSE	0	FALSE	FALSE	PEST proteolytic signal-containing nuclear protein	PCNP
Q7Z4V5	HDGR2_HUMAN	0.390968	11.3288	1.35061	0.20045	0.460032	-5.25347	FALSE	FALSE	1.44698e-10	FALSE	FALSE	Hepatoma-derived growth factor-related protein 2	HDGFL2
Q14157	UBP2L_HUMAN	0.33871	11.3921	1.35008	0.200616	0.460032	-5.25411	FALSE	FALSE	6.33498e-114	FALSE	FALSE	Ubiquitin-associated protein 2-like	UBAP2L
P35268	RL22_HUMAN	0.153792	14.7057	1.34965	0.20075	0.460032	-5.25463	FALSE	FALSE	0	FALSE	FALSE	60S ribosomal protein L22	RPL22
O43795	MYO1B_HUMAN	-0.352981	13.3624	-1.34961	0.200762	0.460032	-5.25468	FALSE	FALSE	1.74491e-28	FALSE	FALSE	Unconventional myosin-Ib	MYO1B
O15371	EIF3D_HUMAN	0.169627	14.0031	1.34951	0.200793	0.460032	-5.2548	FALSE	FALSE	0	FALSE	FALSE	Eukaryotic translation initiation factor 3 subunit D	EIF3D
Q9C0C9	UBE2O_HUMAN	0.32016	11.1375	1.26438	0.233011	0.495637	-5.25685	FALSE	FALSE	0	FALSE	FALSE	(E3-independent) E2 ubiquitin-conjugating enzyme	UBE2O
O00567	NOP56_HUMAN	0.225299	12.1407	1.34711	0.201544	0.460691	-5.25769	FALSE	FALSE	0	FALSE	FALSE	Nucleolar protein 56	NOP56
P14207;P41439	FOLR2_HUMAN;FOLR3_HUMAN	-0.61573	9.81011	-1.26319	0.233424	0.495899	-5.25819	FALSE	FALSE	0.00165425	FALSE	FALSE	Folate receptor beta	FOLR2;FOLR3
Q9NV29	TM100_HUMAN	-0.713491	10.9997	-1.27621	0.228958	0.490666	-5.26085	FALSE	FALSE	0.00476216	FALSE	FALSE	Transmembrane protein 100	TMEM100
P57772	SELB_HUMAN	0.180222	10.8247	1.25954	0.234689	0.497184	-5.26229	FALSE	FALSE	0	FALSE	FALSE	Selenocysteine-specific elongation factor	EEFSEC
Q16647	PTGIS_HUMAN	-0.442299	12.7836	-1.34323	0.202761	0.462857	-5.26235	FALSE	FALSE	2.28823e-06	FALSE	FALSE	Prostacyclin synthase	PTGIS
O43491;Q9H4G0;Q9Y2J2	E41L1_HUMAN;E41L2_HUMAN;E41L3_HUMAN	-0.237788	11.3974	-1.30783	0.216107	0.476213	-5.26256	FALSE	FALSE	0	FALSE	FALSE	Band 4.1-like protein 2	EPB41L1;EPB41L2;EPB41L3
O00151	PDLI1_HUMAN	-0.262625	16.277	-1.34278	0.202905	0.462876	-5.2629	FALSE	FALSE	0	FALSE	FALSE	PDZ and LIM domain protein 1	PDLIM1
Q9HAB8	PPCS_HUMAN	0.212912	12.3138	1.3416	0.203278	0.463419	-5.26432	FALSE	FALSE	0	FALSE	FALSE	Phosphopantothenate--cysteine ligase	PPCS
Q71UM5	RS27L_HUMAN	0.515066	13.3697	1.25705	0.235553	0.497957	-5.26507	FALSE	FALSE	0.000168619	FALSE	FALSE	40S ribosomal protein S27-like	RPS27L
Q16698	DECR_HUMAN	-0.509762	15.3831	-1.3405	0.203624	0.463602	-5.26563	FALSE	FALSE	0.000139033	FALSE	FALSE	2,4-dienoyl-CoA reductase, mitochondrial	DECR1
Q9NVH1	DJC11_HUMAN	0.259487	10.6256	1.25646	0.23576	0.498086	-5.26574	FALSE	FALSE	0	FALSE	FALSE	DnaJ homolog subfamily C member 11	DNAJC11
P31040	SDHA_HUMAN	-0.286796	13.7147	-1.33991	0.203809	0.463602	-5.26633	FALSE	FALSE	0	FALSE	FALSE	Succinate dehydrogenase [ubiquinone] flavoprotein subunit, mitochondrial	SDHA
Q7L9L4;Q9H8S9	MOB1A_HUMAN;MOB1B_HUMAN	0.192172	12.2023	1.33958	0.203915	0.463602	-5.26674	FALSE	FALSE	0	FALSE	FALSE	MOB kinase activator 1B	MOB1A;MOB1B
P33151	CADH5_HUMAN	-0.425636	13.9982	-1.33868	0.2042	0.463602	-5.26781	FALSE	FALSE	3.2616e-07	FALSE	FALSE	Cadherin-5	CDH5
P09651;P22626	ROA1_HUMAN;ROA2_HUMAN	0.226233	12.9083	1.33613	0.205009	0.464418	-5.27087	FALSE	FALSE	0	FALSE	FALSE	Heterogeneous nuclear ribonucleoprotein A1	HNRNPA1;HNRNPA2B1
O60568	PLOD3_HUMAN	0.266283	12.3543	1.33594	0.20507	0.464418	-5.2711	FALSE	FALSE	0	FALSE	FALSE	Multifunctional procollagen lysine hydroxylase and glycosyltransferase LH3	PLOD3
Q14980	NUMA1_HUMAN	-0.244493	13.3344	-1.33468	0.205469	0.464519	-5.2726	FALSE	FALSE	0	FALSE	FALSE	Nuclear mitotic apparatus protein 1	NUMA1
Q9NZB2	F120A_HUMAN	0.228213	11.917	1.33461	0.205491	0.464519	-5.27268	FALSE	FALSE	0	FALSE	FALSE	Constitutive coactivator of PPAR-gamma-like protein 1	FAM120A
P04004	VTNC_HUMAN	0.4842	17.4124	1.33452	0.20552	0.464519	-5.27279	FALSE	FALSE	4.53025e-05	FALSE	FALSE	Vitronectin	VTN
Q86UE4	LYRIC_HUMAN	0.26892	13.4298	1.3318	0.206388	0.46556	-5.27604	FALSE	FALSE	0	FALSE	FALSE	Protein LYRIC	MTDH
P61978	HNRPK_HUMAN	0.150021	16.2436	1.32682	0.207985	0.468547	-5.28198	FALSE	FALSE	0	FALSE	FALSE	Heterogeneous nuclear ribonucleoprotein K	HNRNPK
P14406	CX7A2_HUMAN	-0.21804	13.6901	-1.32583	0.208302	0.468954	-5.28316	FALSE	FALSE	0	FALSE	FALSE	Cytochrome c oxidase subunit 7A2, mitochondrial	COX7A2
Q9BQ61	TRIR_HUMAN	0.215364	11.8179	1.25553	0.236085	0.498159	-5.28417	FALSE	FALSE	0	FALSE	FALSE	Telomerase RNA component interacting RNase	TRIR
P35270	SPRE_HUMAN	-0.411506	12.7954	-1.3246	0.208698	0.469537	-5.28462	FALSE	FALSE	3.23633e-08	FALSE	FALSE	Sepiapterin reductase	SPR
Q99747	SNAG_HUMAN	-0.208297	11.8461	-1.2875	0.222868	0.483363	-5.28614	FALSE	FALSE	0	FALSE	FALSE	Gamma-soluble NSF attachment protein	NAPG
Q13043;Q13188	STK3_HUMAN;STK4_HUMAN	0.400523	11.1906	1.28722	0.22296	0.483363	-5.28645	FALSE	FALSE	2.72088e-09	FALSE	FALSE	Serine/threonine-protein kinase 4	STK3;STK4
Q13277	STX3_HUMAN	-0.319026	11.1304	-1.28694	0.223054	0.483363	-5.28678	FALSE	FALSE	0	FALSE	FALSE	Syntaxin-3	STX3
O43852	CALU_HUMAN	0.245957	14.8838	1.32265	0.209328	0.470298	-5.28694	FALSE	FALSE	0	FALSE	FALSE	Calumenin	CALU
O14495	PLPP3_HUMAN	-0.410105	12.0247	-1.25251	0.237137	0.500073	-5.28754	FALSE	FALSE	2.4562e-08	FALSE	FALSE	Phospholipid phosphatase 3	PLPP3
P62266	RS23_HUMAN	0.182391	15.1134	1.32181	0.209599	0.470298	-5.28793	FALSE	FALSE	0	FALSE	FALSE	40S ribosomal protein S23	RPS23
P01860	IGHG3_HUMAN	0.548777	18.5647	1.32089	0.209897	0.470298	-5.28902	FALSE	FALSE	0.000459894	FALSE	FALSE	Immunoglobulin heavy constant gamma 3	IGHG3
O75112	LDB3_HUMAN	-0.375036	12.2957	-1.20374	0.257327	0.520578	-5.28954	FALSE	FALSE	5.10759e-14	FALSE	FALSE	LIM domain-binding protein 3	LDB3
P62826	RAN_HUMAN	0.212692	16.9099	1.31984	0.210239	0.470298	-5.29027	FALSE	FALSE	0	FALSE	FALSE	GTP-binding nuclear protein Ran	RAN
P12235	ADT1_HUMAN	-0.287772	14.0332	-1.31926	0.210426	0.470298	-5.29096	FALSE	FALSE	0	FALSE	FALSE	ADP/ATP translocase 1	SLC25A4
O14974	MYPT1_HUMAN	-0.221953	13.3489	-1.3187	0.210608	0.470298	-5.29162	FALSE	FALSE	0	FALSE	FALSE	Protein phosphatase 1 regulatory subunit 12A	PPP1R12A
Q9UGM3	DMBT1_HUMAN	0.721226	13.9679	1.31869	0.210612	0.470298	-5.29164	FALSE	FALSE	0.00506091	FALSE	FALSE	Deleted in malignant brain tumors 1 protein	DMBT1
Q13201	MMRN1_HUMAN	-0.422837	12.001	-1.31863	0.210631	0.470298	-5.29171	FALSE	FALSE	2.18819e-07	FALSE	FALSE	Multimerin-1	MMRN1
P57737	CORO7_HUMAN	0.192306	12.8896	1.31843	0.210696	0.470298	-5.29195	FALSE	FALSE	0	FALSE	FALSE	Coronin-7	CORO7
P23142	FBLN1_HUMAN	0.366346	15.2234	1.31841	0.210701	0.470298	-5.29196	FALSE	FALSE	2.40457e-17	FALSE	FALSE	Fibulin-1	FBLN1
P53007	TXTP_HUMAN	-0.285664	13.7303	-1.31767	0.210944	0.470298	-5.29285	FALSE	FALSE	0	FALSE	FALSE	Tricarboxylate transport protein, mitochondrial	SLC25A1
Q9NR46	SHLB2_HUMAN	-0.294462	11.7031	-1.31749	0.211	0.470298	-5.29305	FALSE	FALSE	0	FALSE	FALSE	Endophilin-B2	SH3GLB2
P62753	RS6_HUMAN	0.144885	15.7197	1.31721	0.211092	0.470298	-5.29339	FALSE	FALSE	0	FALSE	FALSE	40S ribosomal protein S6	RPS6
O95678;P02538;P05787;P08729;P13647;P19013;P35908;Q5XKE5;Q9NSB2	K22E_HUMAN;K2C4_HUMAN;K2C5_HUMAN;K2C6A_HUMAN;K2C75_HUMAN;K2C79_HUMAN;K2C7_HUMAN;K2C8_HUMAN;KRT84_HUMAN	0.466621	16.5209	1.31669	0.211261	0.470369	-5.294	FALSE	FALSE	1.6296e-05	FALSE	FALSE	Keratin, type II cytoskeletal 75	KRT2;KRT4;KRT5;KRT6A;KRT7;KRT75;KRT79;KRT8;KRT84
Q9UM07	PADI4_HUMAN	0.785394	12.81	1.19957	0.258871	0.520927	-5.29401	FALSE	FALSE	0.00773621	FALSE	FALSE	Protein-arginine deiminase type-4	PADI4
P35527	K1C9_HUMAN	0.838103	13.1201	1.28062	0.225193	0.485748	-5.29405	FALSE	FALSE	0.0101111	FALSE	FALSE	Keratin, type I cytoskeletal 9	KRT9
Q96A26	F162A_HUMAN	0.186249	12.9486	1.19855	0.259249	0.520927	-5.2951	FALSE	FALSE	0	FALSE	FALSE	Protein FAM162A	FAM162A
O14818	PSA7_HUMAN	0.15128	15.5084	1.31476	0.211891	0.47067	-5.29629	FALSE	FALSE	0	FALSE	FALSE	Proteasome subunit alpha type-7	PSMA7
Q15102	PA1B3_HUMAN	0.327593	13.8367	1.31452	0.21197	0.47067	-5.29657	FALSE	FALSE	0	FALSE	FALSE	Platelet-activating factor acetylhydrolase IB subunit alpha1	PAFAH1B3
Q10588	BST1_HUMAN	-0.414404	13.7234	-1.31417	0.212083	0.47067	-5.29698	FALSE	FALSE	5.55473e-08	FALSE	FALSE	ADP-ribosyl cyclase/cyclic ADP-ribose hydrolase 2	BST1
Q9BT23;Q9UHB6	LIMA1_HUMAN;LIMD2_HUMAN	0.345019	12.7919	1.22812	0.245802	0.509843	-5.29717	FALSE	FALSE	2.9954e-48	FALSE	FALSE	LIM domain-containing protein 2	LIMA1;LIMD2
P49720	PSB3_HUMAN	0.15274	13.1854	1.31284	0.212518	0.47133	-5.29855	FALSE	FALSE	0	FALSE	FALSE	Proteasome subunit beta type-3	PSMB3
Q96M27	PRRC1_HUMAN	0.294376	11.5061	1.27624	0.226683	0.487311	-5.29907	FALSE	FALSE	0	FALSE	FALSE	Protein PRRC1	PRRC1
A0A0C4DH38;A0A0J9YXX1	HV551_HUMAN;HV5X1_HUMAN	0.590959	12.0583	1.27535	0.226989	0.487664	-5.3001	FALSE	FALSE	0.00111356	FALSE	FALSE	Immunoglobulin heavy variable 5-51	IGHV5-10-1;IGHV5-51
P00167	CYB5_HUMAN	-0.403836	16.5736	-1.31148	0.212963	0.472013	-5.30016	FALSE	FALSE	6.23484e-09	FALSE	FALSE	Cytochrome b5	CYB5A
P68371;Q13885	TBB2A_HUMAN;TBB4B_HUMAN	-0.262786	12.301	-1.1935	0.261128	0.521673	-5.30049	FALSE	FALSE	0	FALSE	FALSE	Tubulin beta-4B chain	TUBB2A;TUBB4B
P30536	TSPO_HUMAN	-0.227525	15.0906	-1.30995	0.213465	0.47282	-5.30196	FALSE	FALSE	0	FALSE	FALSE	Translocator protein	TSPO
Q86SE5	RALYL_HUMAN	-0.297566	12.7989	-1.30913	0.213735	0.473044	-5.30293	FALSE	FALSE	0	FALSE	FALSE	RNA-binding Raly-like protein	RALYL
Q8N6T3	ARFG1_HUMAN	0.434814	10.7795	1.19044	0.262274	0.522381	-5.30376	FALSE	FALSE	1.03302e-06	FALSE	FALSE	ADP-ribosylation factor GTPase-activating protein 1	ARFGAP1
Q13231	CHIT1_HUMAN	0.787669	11.7023	1.14567	0.282565	0.541254	-5.30409	FALSE	FALSE	0.00783619	FALSE	FALSE	Chitotriosidase-1	CHIT1
P53611	PGTB2_HUMAN	-0.32976	10.819	-1.14299	0.28362	0.542419	-5.30684	FALSE	FALSE	0	FALSE	FALSE	Geranylgeranyl transferase type-2 subunit beta	RABGGTB
Q9UGT4	SUSD2_HUMAN	-0.443524	14.8444	-1.30544	0.214951	0.474775	-5.30728	FALSE	FALSE	2.57944e-06	FALSE	FALSE	Sushi domain-containing protein 2	SUSD2
P55769	NH2L1_HUMAN	0.179924	13.9145	1.3054	0.214965	0.474775	-5.30733	FALSE	FALSE	0	FALSE	FALSE	NHP2-like protein 1	SNU13
Q15437	SC23B_HUMAN	0.231002	12.1941	1.30487	0.215139	0.474775	-5.30795	FALSE	FALSE	0	FALSE	FALSE	Protein transport protein Sec23B	SEC23B
Q9UNM6	PSD13_HUMAN	0.174632	13.7573	1.30342	0.215619	0.475442	-5.30965	FALSE	FALSE	0	FALSE	FALSE	26S proteasome non-ATPase regulatory subunit 13	PSMD13
O75828	CBR3_HUMAN	-0.219861	12.5585	-1.13752	0.285779	0.543173	-5.31242	FALSE	FALSE	0	FALSE	FALSE	Carbonyl reductase [NADPH] 3	CBR3
Q8WWI5	CTL1_HUMAN	0.282998	11.7044	1.21409	0.250898	0.513929	-5.31253	FALSE	FALSE	0	FALSE	FALSE	Choline transporter-like protein 1	SLC44A1
Q6UX06	OLFM4_HUMAN	-0.863122	12.4801	-1.1816	0.265604	0.523874	-5.31315	FALSE	FALSE	0.0112688	FALSE	FALSE	Olfactomedin-4	OLFM4
P62241	RS8_HUMAN	0.144517	14.7796	1.2985	0.217251	0.478119	-5.31542	FALSE	FALSE	0	FALSE	FALSE	40S ribosomal protein S8	RPS8
O43837	IDH3B_HUMAN	-0.186425	12.7045	-1.2977	0.217517	0.478398	-5.31636	FALSE	FALSE	0	FALSE	FALSE	Isocitrate dehydrogenase [NAD] subunit beta, mitochondrial	IDH3B
P62899	RL31_HUMAN	0.170092	14.7396	1.29639	0.217956	0.479057	-5.3179	FALSE	FALSE	0	FALSE	FALSE	60S ribosomal protein L31	RPL31
P12829	MYL4_HUMAN	-0.346529	12.2989	-1.13085	0.288425	0.546048	-5.31919	FALSE	FALSE	1.56035e-42	FALSE	FALSE	Myosin light chain 4	MYL4
Q8NHV1	GIMA7_HUMAN	-0.34185	10.3856	-1.22338	0.247515	0.509843	-5.31986	FALSE	FALSE	1.25797e-67	FALSE	FALSE	GTPase IMAP family member 7	GIMAP7
Q15427	SF3B4_HUMAN	0.165227	10.8356	1.2233	0.247544	0.509843	-5.31995	FALSE	FALSE	0	FALSE	FALSE	Splicing factor 3B subunit 4	SF3B4
Q96CV9	OPTN_HUMAN	0.437873	10.7209	1.22326	0.247557	0.509843	-5.31999	FALSE	FALSE	1.44974e-06	FALSE	FALSE	Optineurin	OPTN
Q15056	IF4H_HUMAN	0.18167	13.8847	1.29386	0.218801	0.480606	-5.32085	FALSE	FALSE	0	FALSE	FALSE	Eukaryotic translation initiation factor 4H	EIF4H
O60884	DNJA2_HUMAN	0.178908	14.1578	1.29209	0.219397	0.481588	-5.32292	FALSE	FALSE	0	FALSE	FALSE	DnaJ homolog subfamily A member 2	DNAJA2
Q9H270	VPS11_HUMAN	0.36951	11.7928	1.20383	0.254681	0.518891	-5.3237	FALSE	FALSE	6.05739e-16	FALSE	FALSE	Vacuolar protein sorting-associated protein 11 homolog	VPS11
P02741	CRP_HUMAN	1.24142	16.1419	1.29127	0.219671	0.481588	-5.32388	FALSE	FALSE	0.0280059	FALSE	FALSE	C-reactive protein	CRP
P55884	EIF3B_HUMAN	0.151387	13.5508	1.29087	0.219806	0.481588	-5.32435	FALSE	FALSE	0	FALSE	FALSE	Eukaryotic translation initiation factor 3 subunit B	EIF3B
Q93008	USP9X_HUMAN	-0.205106	11.8898	-1.2907	0.219863	0.481588	-5.32454	FALSE	FALSE	0	FALSE	FALSE	Probable ubiquitin carboxyl-terminal hydrolase FAF-X	USP9X
P62191	PRS4_HUMAN	0.204221	13.0233	1.29002	0.22009	0.481588	-5.32533	FALSE	FALSE	0	FALSE	FALSE	26S proteasome regulatory subunit 4	PSMC1
O75340	PDCD6_HUMAN	-0.15764	13.7143	-1.28911	0.220399	0.481956	-5.3264	FALSE	FALSE	0	FALSE	FALSE	Programmed cell death protein 6	PDCD6
P31997	CEAM8_HUMAN	0.517697	11.4316	1.16764	0.270935	0.529459	-5.32788	FALSE	FALSE	0.000184792	FALSE	FALSE	Carcinoembryonic antigen-related cell adhesion molecule 8	CEACAM8
Q02218	ODO1_HUMAN	-0.189558	13.8865	-1.2878	0.22084	0.482613	-5.32792	FALSE	FALSE	0	FALSE	FALSE	2-oxoglutarate dehydrogenase, mitochondrial	OGDH
P54577	SYYC_HUMAN	0.172704	13.2451	1.28672	0.221203	0.483097	-5.32917	FALSE	FALSE	0	FALSE	FALSE	Tyrosine--tRNA ligase, cytoplasmic	YARS1
P48729	KC1A_HUMAN	0.275133	11.2359	1.19801	0.256846	0.520578	-5.32999	FALSE	FALSE	0	FALSE	FALSE	Casein kinase I isoform alpha	CSNK1A1
P59998	ARPC4_HUMAN	0.168901	15.3866	1.28506	0.221765	0.483363	-5.3311	FALSE	FALSE	0	FALSE	FALSE	Actin-related protein 2/3 complex subunit 4	ARPC4
P63208	SKP1_HUMAN	0.172198	13.9577	1.28463	0.221911	0.483363	-5.3316	FALSE	FALSE	0	FALSE	FALSE	S-phase kinase-associated protein 1	SKP1
P38646	GRP75_HUMAN	0.237693	15.7625	1.28423	0.222047	0.483363	-5.33207	FALSE	FALSE	0	FALSE	FALSE	Stress-70 protein, mitochondrial	HSPA9
P31937	3HIDH_HUMAN	-0.46106	13.4854	-1.28399	0.222127	0.483363	-5.33235	FALSE	FALSE	1.11167e-05	FALSE	FALSE	3-hydroxyisobutyrate dehydrogenase, mitochondrial	HIBADH
Q99460	PSMD1_HUMAN	0.179333	13.529	1.28377	0.222203	0.483363	-5.33261	FALSE	FALSE	0	FALSE	FALSE	26S proteasome non-ATPase regulatory subunit 1	PSMD1
P07437	TBB5_HUMAN	0.147979	17.3859	1.28371	0.222223	0.483363	-5.33267	FALSE	FALSE	0	FALSE	FALSE	Tubulin beta chain	TUBB
P00915	CAH1_HUMAN	0.508005	19.3607	1.28297	0.222474	0.483363	-5.33353	FALSE	FALSE	0.000130086	FALSE	FALSE	Carbonic anhydrase 1	CA1
Q9Y3Y2	CHTOP_HUMAN	0.542124	10.0997	1.21032	0.252283	0.51615	-5.33417	FALSE	FALSE	0.000387133	FALSE	FALSE	Chromatin target of PRMT1 protein	CHTOP
Q9HD20	AT131_HUMAN	0.233077	11.2037	1.28222	0.222731	0.483363	-5.33441	FALSE	FALSE	0	FALSE	FALSE	Manganese-transporting ATPase 13A1	ATP13A1
Q9H853	TBA4B_HUMAN	0.149167	16.0936	1.2814	0.223009	0.483363	-5.33536	FALSE	FALSE	0	FALSE	FALSE	Putative tubulin-like protein alpha-4B	TUBA4B
A0A0J9YX35	HV64D_HUMAN	0.546032	12.6385	1.24368	0.238018	0.501621	-5.33601	FALSE	FALSE	0.000428909	FALSE	FALSE	Immunoglobulin heavy variable 3-64D	IGHV3-64D
P57105	SYJ2B_HUMAN	-0.396777	11.2752	-1.19141	0.259317	0.520927	-5.3371	FALSE	FALSE	9.58456e-10	FALSE	FALSE	Synaptojanin-2-binding protein	SYNJ2BP
P53041	PPP5_HUMAN	-0.184345	12.4446	-1.27965	0.223602	0.484025	-5.33738	FALSE	FALSE	0	FALSE	FALSE	Serine/threonine-protein phosphatase 5	PPP5C
Q9Y5K8	VATD_HUMAN	0.286072	11.3067	1.19034	0.259722	0.52142	-5.33826	FALSE	FALSE	0	FALSE	FALSE	V-type proton ATPase subunit D	ATP6V1D
P62269	RS18_HUMAN	0.143249	16.0338	1.27833	0.224054	0.484696	-5.33891	FALSE	FALSE	0	FALSE	FALSE	40S ribosomal protein S18	RPS18
P08237;P17858;Q01813	PFKAL_HUMAN;PFKAM_HUMAN;PFKAP_HUMAN	0.189089	14.701	1.27599	0.224852	0.485505	-5.34161	FALSE	FALSE	0	FALSE	FALSE	ATP-dependent 6-phosphofructokinase, muscle type	PFKL;PFKM;PFKP
Q8WVM8	SCFD1_HUMAN	0.200519	12.5688	1.27484	0.225248	0.485748	-5.34295	FALSE	FALSE	0	FALSE	FALSE	Sec1 family domain-containing protein 1	SCFD1
O43592	XPOT_HUMAN	0.225668	10.8322	1.1529	0.276652	0.534757	-5.34328	FALSE	FALSE	0	FALSE	FALSE	Exportin-T	XPOT
Q9BS40	LXN_HUMAN	0.255205	13.0583	1.27352	0.225701	0.486115	-5.34447	FALSE	FALSE	0	FALSE	FALSE	Latexin	LXN
P68366;Q9BQE3;Q9NY65	TBA1C_HUMAN;TBA4A_HUMAN;TBA8_HUMAN	0.147081	17.5199	1.2731	0.225845	0.486119	-5.34496	FALSE	FALSE	0	FALSE	FALSE	Tubulin alpha-4A chain	TUBA1C;TUBA4A;TUBA8
P13796;Q14651	PLSI_HUMAN;PLSL_HUMAN	0.473676	10.4614	1.18172	0.262982	0.522461	-5.34749	FALSE	FALSE	2.53372e-05	FALSE	FALSE	Plastin-2	LCP1;PLS1
Q15661	TRYB1_HUMAN	-1.19366	17.347	-1.27085	0.226619	0.487311	-5.34755	FALSE	FALSE	0.0260935	FALSE	FALSE	Tryptase alpha/beta-1	TPSAB1
P02461	CO3A1_HUMAN	0.620937	13.3084	1.17958	0.263799	0.522507	-5.34978	FALSE	FALSE	0.00178222	FALSE	FALSE	Collagen alpha-1(III) chain	COL3A1
Q7L576	CYFP1_HUMAN	-0.178608	13.0867	-1.26808	0.227574	0.488616	-5.35074	FALSE	FALSE	0	FALSE	FALSE	Cytoplasmic FMR1-interacting protein 1	CYFIP1
Q96P48	ARAP1_HUMAN	0.183989	12.2789	1.23028	0.242814	0.50644	-5.35101	FALSE	FALSE	0	FALSE	FALSE	Arf-GAP with Rho-GAP domain, ANK repeat and PH domain-containing protein 1	ARAP1
P09497	CLCB_HUMAN	-0.147535	14.926	-1.267	0.227948	0.489113	-5.35198	FALSE	FALSE	0	FALSE	FALSE	Clathrin light chain B	CLTB
Q9UKG1	DP13A_HUMAN	-0.208989	12.018	-1.22931	0.243164	0.506863	-5.3521	FALSE	FALSE	0	FALSE	FALSE	DCC-interacting protein 13-alpha	APPL1
Q09028;Q16576	RBBP4_HUMAN;RBBP7_HUMAN	0.158752	13.4681	1.26541	0.228499	0.489987	-5.35381	FALSE	FALSE	0	FALSE	FALSE	Histone-binding protein RBBP4	RBBP4;RBBP7
P36959	GMPR1_HUMAN	0.316997	11.7418	1.17404	0.265916	0.523874	-5.35568	FALSE	FALSE	0	FALSE	FALSE	GMP reductase 1	GMPR
Q0ZGT2	NEXN_HUMAN	-0.405102	13.233	-1.26218	0.229622	0.491524	-5.35752	FALSE	FALSE	8.38677e-09	FALSE	FALSE	Nexilin	NEXN
Q9GZT3	SLIRP_HUMAN	-0.327672	12.1628	-1.26211	0.229645	0.491524	-5.35759	FALSE	FALSE	0	FALSE	FALSE	SRA stem-loop-interacting RNA-binding protein, mitochondrial	SLIRP
P17900	SAP3_HUMAN	-0.339823	13.553	-1.25813	0.231037	0.493059	-5.36216	FALSE	FALSE	1.44753e-91	FALSE	FALSE	Ganglioside GM2 activator	GM2A
P20339	RAB5A_HUMAN	-0.233346	13.5566	-1.2581	0.231048	0.493059	-5.36219	FALSE	FALSE	0	FALSE	FALSE	Ras-related protein Rab-5A	RAB5A
Q9HCU5	PREB_HUMAN	0.303815	12.2635	1.16727	0.268524	0.526629	-5.36287	FALSE	FALSE	0	FALSE	FALSE	Prolactin regulatory element-binding protein	PREB
P62750	RL23A_HUMAN	0.141764	16.2994	1.25744	0.231278	0.493059	-5.36295	FALSE	FALSE	0	FALSE	FALSE	60S ribosomal protein L23a	RPL23A
P04264;P35908	K22E_HUMAN;K2C1_HUMAN	0.730595	13.7275	1.25727	0.231335	0.493059	-5.36313	FALSE	FALSE	0.00543074	FALSE	FALSE	Keratin, type II cytoskeletal 1	KRT1;KRT2
P31146	COR1A_HUMAN	0.316848	16.3069	1.25723	0.23135	0.493059	-5.36318	FALSE	FALSE	0	FALSE	FALSE	Coronin-1A	CORO1A
P08708	RS17_HUMAN	0.150718	14.5529	1.25718	0.231369	0.493059	-5.36324	FALSE	FALSE	0	FALSE	FALSE	40S ribosomal protein S17	RPS17
Q9H3U5	MFSD1_HUMAN	0.230588	11.6239	1.21838	0.247135	0.509843	-5.36422	FALSE	FALSE	0	FALSE	FALSE	Major facilitator superfamily domain-containing protein 1	MFSD1
Q6DD88	ATLA3_HUMAN	-0.193054	13.0054	-1.25631	0.231675	0.493405	-5.36424	FALSE	FALSE	0	FALSE	FALSE	Atlastin-3	ATL3
P04062	GLCM_HUMAN	0.303718	11.5952	1.16562	0.269162	0.527409	-5.36461	FALSE	FALSE	0	FALSE	FALSE	Lysosomal acid glucosylceramidase	GBA
P14780	MMP9_HUMAN	-0.9856	14.4875	-1.21645	0.247843	0.509843	-5.36636	FALSE	FALSE	0.0169886	FALSE	FALSE	Matrix metalloproteinase-9	MMP9
P16298;Q08209	PP2BA_HUMAN;PP2BB_HUMAN	-0.204456	12.7356	-1.25328	0.232737	0.495361	-5.36769	FALSE	FALSE	0	FALSE	FALSE	Serine/threonine-protein phosphatase 2B catalytic subunit beta isoform	PPP3CA;PPP3CB
Q12907	LMAN2_HUMAN	0.181256	15.4677	1.25187	0.233234	0.495804	-5.3693	FALSE	FALSE	0	FALSE	FALSE	Vesicular integral-membrane protein VIP36	LMAN2
P60510	PP4C_HUMAN	-0.250099	11.2717	-1.25045	0.233736	0.496141	-5.37092	FALSE	FALSE	0	FALSE	FALSE	Serine/threonine-protein phosphatase 4 catalytic subunit	PPP4C
Q9Y3B4	SF3B6_HUMAN	0.208172	11.8829	1.25019	0.233827	0.496141	-5.37121	FALSE	FALSE	0	FALSE	FALSE	Splicing factor 3B subunit 6	SF3B6
Q9UBQ0	VPS29_HUMAN	-0.161206	13.4574	-1.24974	0.233985	0.49617	-5.37172	FALSE	FALSE	0	FALSE	FALSE	Vacuolar protein sorting-associated protein 29	VPS29
P29966	MARCS_HUMAN	0.218936	14.5903	1.24757	0.234753	0.497184	-5.37419	FALSE	FALSE	0	FALSE	FALSE	Myristoylated alanine-rich C-kinase substrate	MARCKS
Q00059	TFAM_HUMAN	-0.211089	12.2004	-1.2461	0.235277	0.497679	-5.37587	FALSE	FALSE	0	FALSE	FALSE	Transcription factor A, mitochondrial	TFAM
O75131	CPNE3_HUMAN	-0.206659	14.8349	-1.24426	0.235929	0.498136	-5.37795	FALSE	FALSE	0	FALSE	FALSE	Copine-3	CPNE3
P01701	LV151_HUMAN	0.568367	15.3219	1.16913	0.267805	0.525952	-5.37853	FALSE	FALSE	0.000721498	FALSE	FALSE	Immunoglobulin lambda variable 1-51	IGLV1-51
Q9P016	THYN1_HUMAN	-0.216848	12.2381	-1.14743	0.276279	0.534336	-5.38374	FALSE	FALSE	0	FALSE	FALSE	Thymocyte nuclear protein 1	THYN1
Q8N0U8	VKORL_HUMAN	-0.231931	12.0717	-1.20003	0.253923	0.517653	-5.38442	FALSE	FALSE	0	FALSE	FALSE	Vitamin K epoxide reductase complex subunit 1-like protein 1	VKORC1L1
Q9HBI1	PARVB_HUMAN	-0.517849	10.5359	-1.14538	0.27709	0.535001	-5.38588	FALSE	FALSE	0.000185758	FALSE	FALSE	Beta-parvin	PARVB
Q15382	RHEB_HUMAN	0.216508	12.449	1.23725	0.238435	0.502191	-5.38588	FALSE	FALSE	0	FALSE	FALSE	GTP-binding protein Rheb	RHEB
Q05682	CALD1_HUMAN	-0.299328	15.7743	-1.23673	0.238619	0.502272	-5.38647	FALSE	FALSE	0	FALSE	FALSE	Caldesmon	CALD1
Q96C23	GALM_HUMAN	-0.309009	12.878	-1.23595	0.238902	0.502559	-5.38735	FALSE	FALSE	0	FALSE	FALSE	Galactose mutarotase	GALM
P49189	AL9A1_HUMAN	-0.242006	15.1479	-1.23332	0.239846	0.503642	-5.39031	FALSE	FALSE	0	FALSE	FALSE	4-trimethylaminobutyraldehyde dehydrogenase	ALDH9A1
P31153	METK2_HUMAN	0.171422	13.0118	1.23292	0.23999	0.503642	-5.39076	FALSE	FALSE	0	FALSE	FALSE	S-adenosylmethionine synthase isoform type-2	MAT2A
O43488	ARK72_HUMAN	-0.194398	14.6249	-1.23207	0.240297	0.503948	-5.39172	FALSE	FALSE	0	FALSE	FALSE	Aflatoxin B1 aldehyde reductase member 2	AKR7A2
Q6NYC8	PPR18_HUMAN	0.339531	12.0518	1.19294	0.256582	0.520578	-5.39215	FALSE	FALSE	1.61058e-96	FALSE	FALSE	Phostensin	PPP1R18
Q8WWP7	GIMA1_HUMAN	-0.181969	13.276	-1.23082	0.240751	0.504387	-5.39313	FALSE	FALSE	0	FALSE	FALSE	GTPase IMAP family member 1	GIMAP1
O94832	MYO1D_HUMAN	-0.319526	12.9751	-1.19167	0.25706	0.520578	-5.39353	FALSE	FALSE	0	FALSE	FALSE	Unconventional myosin-Id	MYO1D
Q9UHV9	PFD2_HUMAN	0.183249	13.3488	1.23031	0.240934	0.504387	-5.3937	FALSE	FALSE	0	FALSE	FALSE	Prefoldin subunit 2	PFDN2
P35908	K22E_HUMAN	0.601407	12.0338	1.23027	0.240947	0.504387	-5.39374	FALSE	FALSE	0.00132771	FALSE	FALSE	Keratin, type II cytoskeletal 2 epidermal	KRT2
Q8NFX7	STXB6_HUMAN	-0.478415	12.5413	-1.15329	0.273971	0.532574	-5.39528	FALSE	FALSE	3.3262e-05	FALSE	FALSE	Syntaxin-binding protein 6	STXBP6
O95831	AIFM1_HUMAN	-0.300954	13.4598	-1.22825	0.241682	0.505616	-5.39602	FALSE	FALSE	0	FALSE	FALSE	Apoptosis-inducing factor 1, mitochondrial	AIFM1
P05141;P12236	ADT2_HUMAN;ADT3_HUMAN	0.166711	16.9091	1.2276	0.241914	0.505794	-5.39674	FALSE	FALSE	0	FALSE	FALSE	ADP/ATP translocase 2	SLC25A5;SLC25A6
P40306	PSB10_HUMAN	0.157458	12.7277	1.22655	0.242297	0.50597	-5.39792	FALSE	FALSE	0	FALSE	FALSE	Proteasome subunit beta type-10	PSMB10
P47914	RL29_HUMAN	0.324657	14.6485	1.22638	0.24236	0.50597	-5.39812	FALSE	FALSE	0	FALSE	FALSE	60S ribosomal protein L29	RPL29
Q92572	AP3S1_HUMAN	0.351307	12.5482	1.22615	0.242441	0.50597	-5.39837	FALSE	FALSE	4.14337e-31	FALSE	FALSE	AP-3 complex subunit sigma-1	AP3S1
O75663	TIPRL_HUMAN	0.213107	11.3878	1.18577	0.259294	0.520927	-5.39993	FALSE	FALSE	0	FALSE	FALSE	TIP41-like protein	TIPRL
Q9BRX8	PXL2A_HUMAN	-0.28698	11.3853	-1.13174	0.282538	0.541254	-5.40006	FALSE	FALSE	0	FALSE	FALSE	Peroxiredoxin-like 2A	PRXL2A
P20701	ITAL_HUMAN	0.576064	10.6857	1.09723	0.29911	0.557137	-5.40013	FALSE	FALSE	0.000844111	FALSE	FALSE	Integrin alpha-L	ITGAL
Q9UBI1	COMD3_HUMAN	-0.201041	10.1508	-1.22338	0.24345	0.50715	-5.40147	FALSE	FALSE	0	FALSE	FALSE	COMM domain-containing protein 3	COMMD3
Q9UHD9;Q9UMX0	UBQL1_HUMAN;UBQL2_HUMAN	0.209471	12.8097	1.2225	0.243771	0.507511	-5.40245	FALSE	FALSE	0	FALSE	FALSE	Ubiquilin-2	UBQLN1;UBQLN2
Q8TAQ2	SMRC2_HUMAN	0.175557	11.7341	1.18246	0.260556	0.521582	-5.40352	FALSE	FALSE	0	FALSE	FALSE	SWI/SNF complex subunit SMARCC2	SMARCC2
P15954	COX7C_HUMAN	-0.262474	13.4053	-1.22125	0.244229	0.507848	-5.40386	FALSE	FALSE	0	FALSE	FALSE	Cytochrome c oxidase subunit 7C, mitochondrial	COX7C
P16989	YBOX3_HUMAN	-0.346205	12.5662	-1.18164	0.260867	0.521582	-5.4044	FALSE	FALSE	1.21813e-43	FALSE	FALSE	Y-box-binding protein 3	YBX3
P00740	FA9_HUMAN	0.7306	12.2855	1.18072	0.261217	0.521673	-5.40539	FALSE	FALSE	0.00543096	FALSE	FALSE	Coagulation factor IX	F9
A0A075B6K5;P80748	LV321_HUMAN;LV39_HUMAN	0.541356	15.272	1.21976	0.244775	0.508676	-5.40552	FALSE	FALSE	0.000379242	FALSE	FALSE	Immunoglobulin lambda variable 3-9	IGLV3-21;IGLV3-9
O43242	PSMD3_HUMAN	0.14712	12.7666	1.2192	0.244978	0.508788	-5.40614	FALSE	FALSE	0	FALSE	FALSE	26S proteasome non-ATPase regulatory subunit 3	PSMD3
P22570	ADRO_HUMAN	-0.291504	12.2924	-1.12567	0.284985	0.542911	-5.40631	FALSE	FALSE	0	FALSE	FALSE	NADPH:adrenodoxin oxidoreductase, mitochondrial	FDXR
P51153;P61026	RAB10_HUMAN;RAB13_HUMAN	0.245569	13.2178	1.17978	0.261576	0.521917	-5.40641	FALSE	FALSE	0	FALSE	FALSE	Ras-related protein Rab-13	RAB10;RAB13
A0A075B6K5	LV39_HUMAN	0.615565	12.4622	1.12367	0.285795	0.543173	-5.40837	FALSE	FALSE	0.00165028	FALSE	FALSE	Immunoglobulin lambda variable 3-9	IGLV3-9
P11172	UMPS_HUMAN	0.258722	10.639	1.17767	0.262387	0.522381	-5.40869	FALSE	FALSE	0	FALSE	FALSE	Uridine 5'-monophosphate synthase	UMPS
Q8IZU2	WDR17_HUMAN	0.223711	14.1133	1.21659	0.245937	0.509843	-5.40905	FALSE	FALSE	0	FALSE	FALSE	WD repeat-containing protein 17	WDR17
P46821	MAP1B_HUMAN	0.658201	10.8354	1.12299	0.286072	0.543173	-5.40907	FALSE	FALSE	0.00283232	FALSE	FALSE	Microtubule-associated protein 1B	MAP1B
Q9H2G2	SLK_HUMAN	-0.17692	12.4661	-1.21653	0.24596	0.509843	-5.40913	FALSE	FALSE	0	FALSE	FALSE	STE20-like serine/threonine-protein kinase	SLK
O75781	PALM_HUMAN	-0.312572	13.0699	-1.21593	0.24618	0.509843	-5.40979	FALSE	FALSE	0	FALSE	FALSE	Paralemmin-1	PALM
P05198	IF2A_HUMAN	0.166056	14.0705	1.21576	0.246243	0.509843	-5.40998	FALSE	FALSE	0	FALSE	FALSE	Eukaryotic translation initiation factor 2 subunit 1	EIF2S1
P46976	GLYG_HUMAN	0.222789	12.3089	1.21428	0.246786	0.509843	-5.41162	FALSE	FALSE	0	FALSE	FALSE	Glycogenin-1	GYG1
P05787;P08670;P08729;P17661	DESM_HUMAN;K2C7_HUMAN;K2C8_HUMAN;VIME_HUMAN	-0.225419	16.8391	-1.21305	0.247243	0.509843	-5.413	FALSE	FALSE	0	FALSE	FALSE	Keratin, type II cytoskeletal 8	DES;KRT7;KRT8;VIM
P01893;P04439;P10321;P13747;P17693;P30511	HLAA_HUMAN;HLAC_HUMAN;HLAE_HUMAN;HLAF_HUMAN;HLAG_HUMAN;HLAH_HUMAN	0.551658	12.979	1.21225	0.247537	0.509843	-5.41388	FALSE	FALSE	0.000493893	FALSE	FALSE	Putative HLA class I histocompatibility antigen, alpha chain H	HLA-A;HLA-C;HLA-E;HLA-F;HLA-G;HLA-H
P62917	RL8_HUMAN	0.146502	16.5358	1.21224	0.247539	0.509843	-5.41389	FALSE	FALSE	0	FALSE	FALSE	60S ribosomal protein L8	RPL8
P02585;P0DP25	CALM3_HUMAN;TNNC2_HUMAN	-0.211185	15.7092	-1.21179	0.247706	0.509843	-5.41439	FALSE	FALSE	0	FALSE	FALSE	Troponin C, skeletal muscle	CALM3;TNNC2
P02769	ALBU_BOVIN	0.308856	11.6459	1.13424	0.281533	0.540839	-5.4152	FALSE	FALSE	0	FALSE	FALSE	Albumin	ALB
Q9NY12	GAR1_HUMAN	0.25011	12.2351	1.17139	0.264802	0.523652	-5.41544	FALSE	FALSE	0	FALSE	FALSE	H/ACA ribonucleoprotein complex subunit 1	GAR1
Q14344	GNA13_HUMAN	-0.146342	15.1514	-1.21079	0.248078	0.509843	-5.41551	FALSE	FALSE	0	FALSE	FALSE	Guanine nucleotide-binding protein subunit alpha-13	GNA13
P50502	F10A1_HUMAN	0.183086	14.6795	1.21057	0.24816	0.509843	-5.41576	FALSE	FALSE	0	FALSE	FALSE	Hsc70-interacting protein	ST13
P40939	ECHA_HUMAN	-0.167473	15.219	-1.21007	0.248342	0.509911	-5.4163	FALSE	FALSE	0	FALSE	FALSE	Trifunctional enzyme subunit alpha, mitochondrial	HADHA
P0C0S8;P20671;Q16777;Q6FI13;Q96KK5;Q99878;Q9BTM1	H2A1D_HUMAN;H2A1H_HUMAN;H2A1J_HUMAN;H2A1_HUMAN;H2A2A_HUMAN;H2A2C_HUMAN;H2AJ_HUMAN	0.546403	10.8104	1.17019	0.265264	0.523874	-5.41673	FALSE	FALSE	0.000433017	FALSE	FALSE	Histone H2A type 1	H2AC11;H2AC12;H2AC14;H2AC18;H2AC20;H2AC7;H2AJ
P10109	ADX_HUMAN	-0.316736	12.7328	-1.16895	0.265746	0.523874	-5.41806	FALSE	FALSE	0	FALSE	FALSE	Adrenodoxin, mitochondrial	FDX1
Q13630	FCL_HUMAN	-0.18956	13.94	-1.20728	0.249381	0.511737	-5.4194	FALSE	FALSE	0	FALSE	FALSE	GDP-L-fucose synthase	GFUS
Q9NZT2	OGFR_HUMAN	0.395205	11.6024	1.12858	0.283811	0.542483	-5.42107	FALSE	FALSE	5.9526e-10	FALSE	FALSE	Opioid growth factor receptor	OGFR
Q92544	TM9S4_HUMAN	0.222071	11.8917	1.16465	0.267414	0.525693	-5.42266	FALSE	FALSE	0	FALSE	FALSE	Transmembrane 9 superfamily member 4	TM9SF4
P36957	ODO2_HUMAN	-0.2555	15.2159	-1.20353	0.250777	0.513929	-5.42355	FALSE	FALSE	0	FALSE	FALSE	Dihydrolipoyllysine-residue succinyltransferase component of 2-oxoglutarate dehydrogenase complex, mitochondrial	DLST
P13798	ACPH_HUMAN	0.280777	14.4811	1.20345	0.250804	0.513929	-5.42363	FALSE	FALSE	0	FALSE	FALSE	Acylamino-acid-releasing enzyme	APEH
P51452	DUS3_HUMAN	-0.169661	11.8068	-1.12596	0.284867	0.542911	-5.42377	FALSE	FALSE	0	FALSE	FALSE	Dual specificity protein phosphatase 3	DUSP3
P11274;Q12979	ABR_HUMAN;BCR_HUMAN	0.251874	11.0274	1.10844	0.292032	0.549924	-5.42396	FALSE	FALSE	0	FALSE	FALSE	Breakpoint cluster region protein	ABR;BCR
Q9P0M6	H2AW_HUMAN	-0.343155	13.4951	-1.16274	0.268158	0.526344	-5.4247	FALSE	FALSE	5.55981e-58	FALSE	FALSE	Core histone macro-H2A.2	MACROH2A2
L0R6Q1	S35U4_HUMAN	-0.217377	13.3013	-1.12487	0.285312	0.543173	-5.4249	FALSE	FALSE	0	FALSE	FALSE	SLC35A4 upstream open reading frame protein	SLC35A4
Q6P1N0	C2D1A_HUMAN	0.297229	10.8534	1.07196	0.309761	0.568235	-5.42523	FALSE	FALSE	0	FALSE	FALSE	Coiled-coil and C2 domain-containing protein 1A	CC2D1A
O60234;P60983	GMFB_HUMAN;GMFG_HUMAN	-0.193083	14.1945	-1.20106	0.251697	0.515259	-5.42627	FALSE	FALSE	0	FALSE	FALSE	Glia maturation factor gamma	GMFB;GMFG
P04179	SODM_HUMAN	0.381644	17.3526	1.19898	0.252478	0.51624	-5.42857	FALSE	FALSE	2.63991e-12	FALSE	FALSE	Superoxide dismutase [Mn], mitochondrial	SOD2
P49419	AL7A1_HUMAN	-0.554848	13.337	-1.19691	0.253256	0.517049	-5.43085	FALSE	FALSE	0.00053331	FALSE	FALSE	Alpha-aminoadipic semialdehyde dehydrogenase	ALDH7A1
Q0JRZ9	FCHO2_HUMAN	0.296065	11.7521	1.10151	0.294901	0.552296	-5.431	FALSE	FALSE	0	FALSE	FALSE	F-BAR domain only protein 2	FCHO2
P01602	KV105_HUMAN	0.606511	16.4821	1.19674	0.253322	0.517049	-5.43104	FALSE	FALSE	0.00143975	FALSE	FALSE	Immunoglobulin kappa variable 1-5	IGKV1-5
A0A0C4DH31;P23083	HV102_HUMAN;HV118_HUMAN	0.4953	15.5018	1.19651	0.253408	0.517049	-5.43129	FALSE	FALSE	7.70169e-05	FALSE	FALSE	Immunoglobulin heavy variable 1-18	IGHV1-18;IGHV1-2
P46379	BAG6_HUMAN	0.19637	12.3954	1.19633	0.253476	0.517049	-5.43149	FALSE	FALSE	0	FALSE	FALSE	Large proline-rich protein BAG6	BAG6
O94919	ENDD1_HUMAN	-0.235284	12.7456	-1.19203	0.255098	0.519431	-5.43621	FALSE	FALSE	0	FALSE	FALSE	Endonuclease domain-containing 1 protein	ENDOD1
P09619	PGFRB_HUMAN	0.295391	10.8372	1.09431	0.297906	0.556405	-5.43827	FALSE	FALSE	0	FALSE	FALSE	Platelet-derived growth factor receptor beta	PDGFRB
Q8NC56	LEMD2_HUMAN	-0.228622	12.8403	-1.18991	0.2559	0.520578	-5.43853	FALSE	FALSE	0	FALSE	FALSE	LEM domain-containing protein 2	LEMD2
Q9Y697	NFS1_HUMAN	-0.247515	11.0562	-1.09365	0.298182	0.556617	-5.43893	FALSE	FALSE	0	FALSE	FALSE	Cysteine desulfurase, mitochondrial	NFS1
Q99729	ROAA_HUMAN	0.231674	13.3792	1.18865	0.256378	0.520578	-5.43991	FALSE	FALSE	0	FALSE	FALSE	Heterogeneous nuclear ribonucleoprotein A/B	HNRNPAB
Q02318	CP27A_HUMAN	-0.404921	13.0816	-1.14821	0.273873	0.532574	-5.44013	FALSE	FALSE	8.04314e-09	FALSE	FALSE	Sterol 26-hydroxylase, mitochondrial	CYP27A1
P62829	RL23_HUMAN	0.172779	16.0428	1.18783	0.256691	0.520578	-5.44081	FALSE	FALSE	0	FALSE	FALSE	60S ribosomal protein L23	RPL23
P16104	H2AX_HUMAN	0.204787	21.5358	1.18776	0.256718	0.520578	-5.44089	FALSE	FALSE	0	FALSE	FALSE	Histone H2AX	H2AX
Q13885;Q9BVA1	TBB2A_HUMAN;TBB2B_HUMAN	0.255372	12.6386	1.09163	0.29903	0.557137	-5.44096	FALSE	FALSE	0	FALSE	FALSE	Tubulin beta-2A chain	TUBB2A;TUBB2B
P60228	EIF3E_HUMAN	0.197371	13.4099	1.18722	0.256923	0.520578	-5.44148	FALSE	FALSE	0	FALSE	FALSE	Eukaryotic translation initiation factor 3 subunit E	EIF3E
P02462	CO4A1_HUMAN	-0.556961	13.4846	-1.18712	0.25696	0.520578	-5.44158	FALSE	FALSE	0.000560458	FALSE	FALSE	Collagen alpha-1(IV) chain	COL4A1
P55735	SEC13_HUMAN	0.193535	12.6567	1.18615	0.25733	0.520578	-5.44265	FALSE	FALSE	0	FALSE	FALSE	Protein SEC13 homolog	SEC13
Q9NR19	ACSA_HUMAN	0.249408	12.9421	1.14488	0.275196	0.533602	-5.44365	FALSE	FALSE	0	FALSE	FALSE	Acetyl-coenzyme A synthetase, cytoplasmic	ACSS2
P01893;P04439;P10321	HLAA_HUMAN;HLAC_HUMAN;HLAH_HUMAN	0.452171	11.953	1.18513	0.257718	0.520927	-5.44376	FALSE	FALSE	5.59699e-06	FALSE	FALSE	Putative HLA class I histocompatibility antigen, alpha chain H	HLA-A;HLA-C;HLA-H
Q99873	ANM1_HUMAN	0.195451	12.1985	1.14425	0.275445	0.533602	-5.44431	FALSE	FALSE	0	FALSE	FALSE	Protein arginine N-methyltransferase 1	PRMT1
Q6P1N9	TATD1_HUMAN	-0.286932	10.1843	-1.05146	0.318609	0.574172	-5.44525	FALSE	FALSE	0	FALSE	FALSE	Putative deoxyribonuclease TATDN1	TATDN1
P55327	TPD52_HUMAN	-0.35671	12.6251	-1.18326	0.25843	0.520927	-5.44579	FALSE	FALSE	4.81761e-24	FALSE	FALSE	Tumor protein D52	TPD52
P61916	NPC2_HUMAN	-0.450368	15.6347	-1.18304	0.258515	0.520927	-5.44604	FALSE	FALSE	4.80787e-06	FALSE	FALSE	NPC intracellular cholesterol transporter 2	NPC2
P02654	APOC1_HUMAN	0.561749	14.7461	1.18234	0.258783	0.520927	-5.4468	FALSE	FALSE	0.000625066	FALSE	FALSE	Apolipoprotein C-I	APOC1
Q16762	THTR_HUMAN	-0.788393	13.6577	-1.18207	0.258889	0.520927	-5.4471	FALSE	FALSE	0.00786809	FALSE	FALSE	Thiosulfate sulfurtransferase	TST
O43866	CD5L_HUMAN	0.713785	14.8282	1.1818	0.258989	0.520927	-5.44739	FALSE	FALSE	0.00477339	FALSE	FALSE	CD5 antigen-like	CD5L
P63244	RACK1_HUMAN	0.13582	15.2435	1.18128	0.25919	0.520927	-5.44796	FALSE	FALSE	0	FALSE	FALSE	Receptor of activated protein C kinase 1	RACK1
O14602;P47813	IF1AX_HUMAN;IF1AY_HUMAN	0.241676	13.1783	1.18093	0.259325	0.520927	-5.44834	FALSE	FALSE	0	FALSE	FALSE	Eukaryotic translation initiation factor 1A, Y-chromosomal	EIF1AX;EIF1AY
O60216	RAD21_HUMAN	0.22935	11.2188	1.08227	0.302984	0.561269	-5.45034	FALSE	FALSE	0	FALSE	FALSE	Double-strand-break repair protein rad21 homolog	RAD21
Q9P2M7	CING_HUMAN	-0.276177	11.6029	-1.04574	0.321117	0.574915	-5.4508	FALSE	FALSE	0	FALSE	FALSE	Cingulin	CGN
P61758	PFD3_HUMAN	-0.141291	12.0493	-1.17867	0.260192	0.521582	-5.4508	FALSE	FALSE	0	FALSE	FALSE	Prefoldin subunit 3	VBP1
P61163	ACTZ_HUMAN	-0.154038	13.034	-1.17842	0.260289	0.521582	-5.45107	FALSE	FALSE	0	FALSE	FALSE	Alpha-centractin	ACTR1A
Q96S66	CLCC1_HUMAN	-0.351201	11.5332	-1.04536	0.321284	0.574915	-5.45116	FALSE	FALSE	2.71304e-31	FALSE	FALSE	Chloride channel CLIC-like protein 1	CLCC1
Q15370	ELOB_HUMAN	0.220958	13.2509	1.17805	0.260431	0.521582	-5.45147	FALSE	FALSE	0	FALSE	FALSE	Elongin-B	ELOB
P11171;Q9H4G0;Q9Y2J2	E41L1_HUMAN;E41L3_HUMAN;EPB41_HUMAN	0.530714	10.8827	0.993712	0.347283	0.595466	-5.45187	FALSE	FALSE	0.000280395	FALSE	FALSE	Protein 4.1	EPB41;EPB41L1;EPB41L3
Q14242	SELPL_HUMAN	0.452539	12.2478	1.09847	0.296166	0.554362	-5.45189	FALSE	FALSE	5.77025e-06	FALSE	FALSE	P-selectin glycoprotein ligand 1	SELPLG
P18669	PGAM1_HUMAN	0.15673	15.6116	1.17742	0.260672	0.521582	-5.45215	FALSE	FALSE	0	FALSE	FALSE	Phosphoglycerate mutase 1	PGAM1
Q14728	MFS10_HUMAN	-0.21169	12.1232	-1.17728	0.260727	0.521582	-5.45231	FALSE	FALSE	0	FALSE	FALSE	Major facilitator superfamily domain-containing protein 10	MFSD10
P56537	IF6_HUMAN	0.12331	13.6557	1.17478	0.26169	0.521917	-5.45502	FALSE	FALSE	0	FALSE	FALSE	Eukaryotic translation initiation factor 6	EIF6
P14866	HNRPL_HUMAN	0.148675	14.7907	1.1745	0.261795	0.521917	-5.45532	FALSE	FALSE	0	FALSE	FALSE	Heterogeneous nuclear ribonucleoprotein L	HNRNPL
P46734	MP2K3_HUMAN	0.28121	11.2959	1.13347	0.279766	0.538651	-5.45563	FALSE	FALSE	0	FALSE	FALSE	Dual specificity mitogen-activated protein kinase kinase 3	MAP2K3
Q9UBB4	ATX10_HUMAN	-0.251019	10.3559	-0.989255	0.349339	0.597796	-5.45597	FALSE	FALSE	0	FALSE	FALSE	Ataxin-10	ATXN10
Q01085	TIAR_HUMAN	0.258277	11.2529	0.988827	0.349537	0.597836	-5.45636	FALSE	FALSE	0	FALSE	FALSE	Nucleolysin TIAR	TIAL1
O75475	PSIP1_HUMAN	-0.365492	12.0176	-1.17272	0.262485	0.522381	-5.45725	FALSE	FALSE	9.0066e-18	FALSE	FALSE	PC4 and SFRS1-interacting protein	PSIP1
Q92597	NDRG1_HUMAN	-0.217181	13.2475	-1.17185	0.26282	0.522461	-5.45819	FALSE	FALSE	0	FALSE	FALSE	Protein NDRG1	NDRG1
P18085;P84085	ARF4_HUMAN;ARF5_HUMAN	0.222312	15.0277	1.17178	0.262848	0.522461	-5.45826	FALSE	FALSE	0	FALSE	FALSE	ADP-ribosylation factor 4	ARF4;ARF5
Q14739	LBR_HUMAN	0.27857	13.8556	1.17082	0.263222	0.522507	-5.45931	FALSE	FALSE	0	FALSE	FALSE	Delta(14)-sterol reductase LBR	LBR
Q2TAY7	SMU1_HUMAN	0.319874	10.9401	1.12842	0.281805	0.54106	-5.4609	FALSE	FALSE	0	FALSE	FALSE	WD40 repeat-containing protein SMU1	SMU1
O60361;P22392	NDK8_HUMAN;NDKB_HUMAN	0.183553	15.3711	1.16911	0.263884	0.522507	-5.46115	FALSE	FALSE	0	FALSE	FALSE	Putative nucleoside diphosphate kinase	NME2;NME2P1
P08670;P14136	GFAP_HUMAN;VIME_HUMAN	-0.167758	19.1737	-1.16885	0.263986	0.522507	-5.46143	FALSE	FALSE	0	FALSE	FALSE	Vimentin	GFAP;VIM
O75533	SF3B1_HUMAN	0.155618	13.1397	1.16875	0.264022	0.522507	-5.46154	FALSE	FALSE	0	FALSE	FALSE	Splicing factor 3B subunit 1	SF3B1
Q9UKK9	NUDT5_HUMAN	-0.22482	12.4022	-1.16866	0.264057	0.522507	-5.46163	FALSE	FALSE	0	FALSE	FALSE	ADP-sugar pyrophosphatase	NUDT5
P06132	DCUP_HUMAN	-0.200184	12.4787	-1.16863	0.264071	0.522507	-5.46167	FALSE	FALSE	0	FALSE	FALSE	Uroporphyrinogen decarboxylase	UROD
O00534	VMA5A_HUMAN	0.245257	12.1236	1.12655	0.282564	0.541254	-5.46285	FALSE	FALSE	0	FALSE	FALSE	von Willebrand factor A domain-containing protein 5A	VWA5A
Q9H2M9	RBGPR_HUMAN	0.328178	11.6373	1.1654	0.265329	0.523874	-5.46516	FALSE	FALSE	0	FALSE	FALSE	Rab3 GTPase-activating protein non-catalytic subunit	RAB3GAP2
P14735	IDE_HUMAN	0.186479	11.6922	1.1652	0.265406	0.523874	-5.46537	FALSE	FALSE	0	FALSE	FALSE	Insulin-degrading enzyme	IDE
P60033	CD81_HUMAN	-0.2623	13.8983	-1.16372	0.265983	0.523874	-5.46696	FALSE	FALSE	0	FALSE	FALSE	CD81 antigen	CD81
Q9BZK7	TBL1R_HUMAN	0.216689	10.8169	1.02864	0.328688	0.582505	-5.46719	FALSE	FALSE	0	FALSE	FALSE	F-box-like/WD repeat-containing protein TBL1XR1	TBL1XR1
P05452	TETN_HUMAN	-0.602283	12.3741	-1.16305	0.266247	0.52403	-5.46769	FALSE	FALSE	0.00134658	FALSE	FALSE	Tetranectin	CLEC3B
A0A0B4J2D5;P0DPI2	GAL3A_HUMAN;GAL3B_HUMAN	-0.305218	14.8081	-1.16274	0.266368	0.52403	-5.46802	FALSE	FALSE	0	FALSE	FALSE	Glutamine amidotransferase-like class 1 domain-containing protein 3B, mitochondrial	GATD3A;GATD3B
P51692	STA5B_HUMAN	-0.395528	10.3561	-1.06272	0.31137	0.568552	-5.46973	FALSE	FALSE	6.57859e-10	FALSE	FALSE	Signal transducer and activator of transcription 5B	STAT5B
Q13177	PAK2_HUMAN	0.194847	13.151	1.1598	0.267519	0.525693	-5.47118	FALSE	FALSE	0	FALSE	FALSE	Serine/threonine-protein kinase PAK 2	PAK2
O15121	DEGS1_HUMAN	0.504869	9.52365	0.970388	0.358142	0.605611	-5.47313	FALSE	FALSE	0.000115131	FALSE	FALSE	Sphingolipid delta(4)-desaturase DES1	DEGS1
Q9Y262	EIF3L_HUMAN	0.152076	13.5929	1.15702	0.26861	0.526629	-5.47415	FALSE	FALSE	0	FALSE	FALSE	Eukaryotic translation initiation factor 3 subunit L	EIF3L
P11117	PPAL_HUMAN	0.451356	12.8105	1.05797	0.313432	0.569892	-5.4744	FALSE	FALSE	5.22816e-06	FALSE	FALSE	Lysosomal acid phosphatase	ACP2
Q8IW45	NNRD_HUMAN	-0.202416	11.3426	-1.11311	0.288065	0.545748	-5.47678	FALSE	FALSE	0	FALSE	FALSE	ATP-dependent (S)-NAD(P)H-hydrate dehydratase	NAXD
Q96AB3	ISOC2_HUMAN	-0.329586	12.203	-1.01854	0.333224	0.584285	-5.47678	FALSE	FALSE	0	FALSE	FALSE	Isochorismatase domain-containing protein 2	ISOC2
P51580	TPMT_HUMAN	0.248673	11.0817	0.964385	0.360977	0.608008	-5.47853	FALSE	FALSE	0	FALSE	FALSE	Thiopurine S-methyltransferase	TPMT
P01889;P01893;P04439;P10321	HLAA_HUMAN;HLAB_HUMAN;HLAC_HUMAN;HLAH_HUMAN	0.505063	14.7191	1.15289	0.270243	0.529226	-5.47857	FALSE	FALSE	0.000116018	FALSE	FALSE	HLA class I histocompatibility antigen, B alpha chain	HLA-A;HLA-B;HLA-C;HLA-H
P10643	CO7_HUMAN	0.507975	14.5291	1.15177	0.270686	0.529459	-5.47977	FALSE	FALSE	0.000129934	FALSE	FALSE	Complement component C7	C7
P98171	RHG04_HUMAN	-0.209953	11.3557	-1.01508	0.334788	0.584583	-5.48005	FALSE	FALSE	0	FALSE	FALSE	Rho GTPase-activating protein 4	ARHGAP4
O95340	PAPS2_HUMAN	0.293013	13.7925	1.15107	0.270961	0.529459	-5.48051	FALSE	FALSE	0	FALSE	FALSE	Bifunctional 3'-phosphoadenosine 5'-phosphosulfate synthase 2	PAPSS2
P61201	CSN2_HUMAN	-0.115529	13.0682	-1.15103	0.270979	0.529459	-5.48056	FALSE	FALSE	0	FALSE	FALSE	COP9 signalosome complex subunit 2	COPS2
Q9BUN8	DERL1_HUMAN	0.274468	11.8383	1.10937	0.289608	0.547462	-5.48062	FALSE	FALSE	0	FALSE	FALSE	Derlin-1	DERL1
P84090	ERH_HUMAN	0.255946	13.6475	1.1494	0.271625	0.530419	-5.48229	FALSE	FALSE	0	FALSE	FALSE	Enhancer of rudimentary homolog	ERH
P27348	1433T_HUMAN	-0.141051	14.5555	-1.14798	0.272191	0.531221	-5.48381	FALSE	FALSE	0	FALSE	FALSE	14-3-3 protein theta	YWHAQ
Q92900	RENT1_HUMAN	0.155389	12.2666	1.1472	0.272501	0.531524	-5.48464	FALSE	FALSE	0	FALSE	FALSE	Regulator of nonsense transcripts 1	UPF1
Q10713	MPPA_HUMAN	0.315706	11.9421	1.04745	0.318039	0.574172	-5.48468	FALSE	FALSE	0	FALSE	FALSE	Mitochondrial-processing peptidase subunit alpha	PMPCA
O60506	HNRPQ_HUMAN	0.110466	13.731	1.14614	0.272923	0.531905	-5.48577	FALSE	FALSE	0	FALSE	FALSE	Heterogeneous nuclear ribonucleoprotein Q	SYNCRIP
P29218	IMPA1_HUMAN	-0.317201	13.2419	-1.1459	0.27302	0.531905	-5.48602	FALSE	FALSE	0	FALSE	FALSE	Inositol monophosphatase 1	IMPA1
P10644	KAP0_HUMAN	0.177103	13.1539	1.14554	0.273161	0.531905	-5.4864	FALSE	FALSE	0	FALSE	FALSE	cAMP-dependent protein kinase type I-alpha regulatory subunit	PRKAR1A
Q13057	COASY_HUMAN	0.168665	12.3581	1.14496	0.273393	0.532054	-5.48702	FALSE	FALSE	0	FALSE	FALSE	Bifunctional coenzyme A synthase	COASY
Q15493	RGN_HUMAN	-0.494609	12.3215	-1.04499	0.319122	0.574453	-5.48706	FALSE	FALSE	7.46743e-05	FALSE	FALSE	Regucalcin	RGN
O43617	TPPC3_HUMAN	-0.164432	12.9243	-1.06053	0.312317	0.56907	-5.4898	FALSE	FALSE	0	FALSE	FALSE	Trafficking protein particle complex subunit 3	TRAPPC3
Q16881;Q9NNW7	TRXR1_HUMAN;TRXR2_HUMAN	0.409475	10.2147	1.14208	0.274545	0.533389	-5.49008	FALSE	FALSE	2.16205e-08	FALSE	FALSE	Thioredoxin reductase 1, cytoplasmic	TXNRD1;TXNRD2
Q9Y3E7	CHMP3_HUMAN	-0.20611	12.3783	-1.04134	0.320737	0.574915	-5.4906	FALSE	FALSE	0	FALSE	FALSE	Charged multivesicular body protein 3	CHMP3
Q9Y6G9	DC1L1_HUMAN	0.242638	12.1121	1.09932	0.293791	0.55142	-5.49092	FALSE	FALSE	0	FALSE	FALSE	Cytoplasmic dynein 1 light intermediate chain 1	DYNC1LI1
P69905	HBA_HUMAN	0.356446	21.8871	1.14075	0.275078	0.533602	-5.49148	FALSE	FALSE	2.61816e-24	FALSE	FALSE	Hemoglobin subunit alpha	HBA1
Q9NR31	SAR1A_HUMAN	0.184784	14.6153	1.14042	0.27521	0.533602	-5.49183	FALSE	FALSE	0	FALSE	FALSE	GTP-binding protein SAR1a	SAR1A
P20073	ANXA7_HUMAN	-0.135995	14.9867	-1.14018	0.275305	0.533602	-5.49208	FALSE	FALSE	0	FALSE	FALSE	Annexin A7	ANXA7
O00303	EIF3F_HUMAN	0.147159	13.5226	1.13948	0.275588	0.533602	-5.49283	FALSE	FALSE	0	FALSE	FALSE	Eukaryotic translation initiation factor 3 subunit F	EIF3F
Q8TC07	TBC15_HUMAN	0.238919	11.1313	1.05724	0.313752	0.569993	-5.49305	FALSE	FALSE	0	FALSE	FALSE	TBC1 domain family member 15	TBC1D15
Q8WXF1	PSPC1_HUMAN	0.230167	12.095	1.09675	0.294867	0.552296	-5.49354	FALSE	FALSE	0	FALSE	FALSE	Paraspeckle component 1	PSPC1
Q13155	AIMP2_HUMAN	0.151776	13.1518	1.13782	0.276254	0.534336	-5.49458	FALSE	FALSE	0	FALSE	FALSE	Aminoacyl tRNA synthase complex-interacting multifunctional protein 2	AIMP2
P25789	PSA4_HUMAN	0.157036	14.7529	1.13631	0.276863	0.534863	-5.49618	FALSE	FALSE	0	FALSE	FALSE	Proteasome subunit alpha type-4	PSMA4
Q9Y2S2	CRYL1_HUMAN	-0.446341	12.6569	-1.03372	0.324128	0.578032	-5.49797	FALSE	FALSE	3.36378e-06	FALSE	FALSE	Lambda-crystallin homolog	CRYL1
P40763	STAT3_HUMAN	0.230852	13.3823	1.13337	0.278048	0.536549	-5.49927	FALSE	FALSE	0	FALSE	FALSE	Signal transducer and activator of transcription 3	STAT3
P80723	BASP1_HUMAN	0.289489	15.0322	1.13202	0.278595	0.537046	-5.5007	FALSE	FALSE	0	FALSE	FALSE	Brain acid soluble protein 1	BASP1
Q5T4S7	UBR4_HUMAN	-0.308059	11.4869	-1.13196	0.278619	0.537046	-5.50076	FALSE	FALSE	0	FALSE	FALSE	E3 ubiquitin-protein ligase UBR4	UBR4
P21757	MSRE_HUMAN	-0.249261	11.6627	-1.02969	0.325933	0.579703	-5.50184	FALSE	FALSE	0	FALSE	FALSE	Macrophage scavenger receptor types I and II	MSR1
P0DJI9	SAA2_HUMAN	0.907342	12.6949	0.991501	0.3456	0.594453	-5.50209	FALSE	FALSE	0.0133363	FALSE	FALSE	Serum amyloid A-2 protein	SAA2
Q9Y3B3	TMED7_HUMAN	0.211878	12.4682	1.13069	0.279133	0.537735	-5.50209	FALSE	FALSE	0	FALSE	FALSE	Transmembrane emp24 domain-containing protein 7	TMED7
P47224	MSS4_HUMAN	0.232173	12.1687	1.02902	0.326229	0.579703	-5.50248	FALSE	FALSE	0	FALSE	FALSE	Guanine nucleotide exchange factor MSS4	RABIF
Q9H488	OFUT1_HUMAN	0.24931	11.378	0.990269	0.346172	0.594453	-5.50323	FALSE	FALSE	0	FALSE	FALSE	GDP-fucose protein O-fucosyltransferase 1	POFUT1
O60613	SEP15_HUMAN	0.229689	10.1183	1.08694	0.299002	0.557137	-5.5035	FALSE	FALSE	0	FALSE	FALSE	Selenoprotein F	SELENOF
P35637;Q92804	FUS_HUMAN;RBP56_HUMAN	0.149235	14.7342	1.12814	0.280168	0.539123	-5.50477	FALSE	FALSE	0	FALSE	FALSE	RNA-binding protein FUS	FUS;TAF15
A0A075B6I1	LV460_HUMAN	0.432557	12.0901	1.02595	0.32761	0.581194	-5.50542	FALSE	FALSE	7.93688e-07	FALSE	FALSE	Immunoglobulin lambda variable 4-60	IGLV4-60
P11310	ACADM_HUMAN	-0.462733	14.627	-1.12632	0.280911	0.54025	-5.50669	FALSE	FALSE	1.25162e-05	FALSE	FALSE	Medium-chain specific acyl-CoA dehydrogenase, mitochondrial	ACADM
Q9UQE7	SMC3_HUMAN	-0.133559	12.3138	-1.1248	0.281529	0.540839	-5.50827	FALSE	FALSE	0	FALSE	FALSE	Structural maintenance of chromosomes protein 3	SMC3
P35221	CTNA1_HUMAN	-0.188999	14.2188	-1.12355	0.282042	0.541212	-5.50959	FALSE	FALSE	0	FALSE	FALSE	Catenin alpha-1	CTNNA1
P53999	TCP4_HUMAN	0.159185	15.6676	1.12195	0.282695	0.541254	-5.51126	FALSE	FALSE	0	FALSE	FALSE	Activated RNA polymerase II transcriptional coactivator p15	SUB1
P56377	AP1S2_HUMAN	-0.13894	13.2128	-1.12148	0.28289	0.541325	-5.51175	FALSE	FALSE	0	FALSE	FALSE	AP-1 complex subunit sigma-2	AP1S2
A6NI72;P14598	NCF1B_HUMAN;NCF1_HUMAN	0.415767	12.3455	1.01628	0.331985	0.584285	-5.51464	FALSE	FALSE	7.06719e-08	FALSE	FALSE	Putative neutrophil cytosol factor 1B	NCF1;NCF1B
P15259;P18669	PGAM1_HUMAN;PGAM2_HUMAN	0.140816	16.0041	1.11735	0.284585	0.542911	-5.51606	FALSE	FALSE	0	FALSE	FALSE	Phosphoglycerate mutase 2	PGAM1;PGAM2
Q9UNH7	SNX6_HUMAN	0.190488	13.1518	1.11731	0.284602	0.542911	-5.5161	FALSE	FALSE	0	FALSE	FALSE	Sorting nexin-6	SNX6
Q9UIJ7	KAD3_HUMAN	-0.30514	14.3995	-1.11707	0.284701	0.542911	-5.51635	FALSE	FALSE	0	FALSE	FALSE	GTP:AMP phosphotransferase AK3, mitochondrial	AK3
Q9H1E3	NUCKS_HUMAN	-0.226662	14.9759	-1.11652	0.284927	0.542911	-5.51692	FALSE	FALSE	0	FALSE	FALSE	Nuclear ubiquitous casein and cyclin-dependent kinase substrate 1	NUCKS1
Q9BYX2	TBD2A_HUMAN	0.289436	10.7769	1.01325	0.333364	0.584285	-5.51751	FALSE	FALSE	0	FALSE	FALSE	TBC1 domain family member 2A	TBC1D2
Q9Y2R0	COA3_HUMAN	-0.245168	11.0172	-1.01248	0.333717	0.584285	-5.51825	FALSE	FALSE	0	FALSE	FALSE	Cytochrome c oxidase assembly factor 3 homolog, mitochondrial	COA3
O95373	IPO7_HUMAN	0.204405	13.7678	1.11429	0.285845	0.543173	-5.51924	FALSE	FALSE	0	FALSE	FALSE	Importin-7	IPO7
P19404	NDUV2_HUMAN	-0.290262	12.961	-1.11375	0.28607	0.543173	-5.5198	FALSE	FALSE	0	FALSE	FALSE	NADH dehydrogenase [ubiquinone] flavoprotein 2, mitochondrial	NDUFV2
P60510;P62714;P67775	PP2AA_HUMAN;PP2AB_HUMAN;PP4C_HUMAN	0.273243	9.74027	0.971808	0.354825	0.603383	-5.52017	FALSE	FALSE	0	FALSE	FALSE	Serine/threonine-protein phosphatase 4 catalytic subunit	PPP2CA;PPP2CB;PPP4C
P63173	RL38_HUMAN	0.218623	11.2569	1.11279	0.286466	0.543621	-5.5208	FALSE	FALSE	0	FALSE	FALSE	60S ribosomal protein L38	RPL38
P61353	RL27_HUMAN	0.178729	14.7117	1.11202	0.286784	0.543923	-5.5216	FALSE	FALSE	0	FALSE	FALSE	60S ribosomal protein L27	RPL27
P04899;P08754;P09471;P63092;P63096;Q5JWF2	GNAI1_HUMAN;GNAI2_HUMAN;GNAI3_HUMAN;GNAO_HUMAN;GNAS1_HUMAN;GNAS2_HUMAN	-0.132895	16.0208	-1.02742	0.326952	0.580327	-5.52202	FALSE	FALSE	0	FALSE	FALSE	Guanine nucleotide-binding protein G(i) subunit alpha-2	GNAI1;GNAI2;GNAI3;GNAO1;GNAS
Q16719	KYNU_HUMAN	0.547375	10.5958	0.913824	0.385516	0.629859	-5.523	FALSE	FALSE	0.000443902	FALSE	FALSE	Kynureninase	KYNU
P27216;P50995	ANX11_HUMAN;ANX13_HUMAN	-0.156285	14.7879	-1.11015	0.287557	0.545088	-5.52353	FALSE	FALSE	0	FALSE	FALSE	Annexin A13	ANXA11;ANXA13
Q3ZCQ8	TIM50_HUMAN	-0.235783	11.7488	-1.06664	0.307701	0.565768	-5.52387	FALSE	FALSE	0	FALSE	FALSE	Mitochondrial import inner membrane translocase subunit TIM50	TIMM50
Q86W92	LIPB1_HUMAN	-0.24802	11.2116	-1.10778	0.288541	0.546048	-5.52598	FALSE	FALSE	0	FALSE	FALSE	Liprin-beta-1	PPFIBP1
Q93045	STMN2_HUMAN	0.275844	13.2083	1.10524	0.289601	0.547462	-5.52861	FALSE	FALSE	0	FALSE	FALSE	Stathmin-2	STMN2
Q9Y608	LRRF2_HUMAN	0.165488	11.5606	0.961772	0.359595	0.606678	-5.52927	FALSE	FALSE	0	FALSE	FALSE	Leucine-rich repeat flightless-interacting protein 2	LRRFIP2
P61077;P62837	UB2D2_HUMAN;UB2D3_HUMAN	0.172169	14.9513	1.10418	0.290045	0.54779	-5.52971	FALSE	FALSE	0	FALSE	FALSE	Ubiquitin-conjugating enzyme E2 D3	UBE2D2;UBE2D3
P30740;P50452;P50453	ILEU_HUMAN;SPB8_HUMAN;SPB9_HUMAN	-0.428731	12.7991	-1.10404	0.2901	0.54779	-5.52985	FALSE	FALSE	4.93371e-07	FALSE	FALSE	Leukocyte elastase inhibitor	SERPINB1;SERPINB8;SERPINB9
Q9BZF9	UACA_HUMAN	-0.262556	11.3041	-0.999002	0.339909	0.589898	-5.53093	FALSE	FALSE	0	FALSE	FALSE	Uveal autoantigen with coiled-coil domains and ankyrin repeats	UACA
Q86Y82	STX12_HUMAN	-0.187842	13.4293	-1.1013	0.291246	0.549446	-5.53267	FALSE	FALSE	0	FALSE	FALSE	Syntaxin-12	STX12
Q8N257	H2B3B_HUMAN	-0.136903	17.5134	-1.10118	0.291298	0.549446	-5.53279	FALSE	FALSE	0	FALSE	FALSE	Histone H2B type 3-B	H2BU1
Q96BM9;Q9NVJ2	ARL8A_HUMAN;ARL8B_HUMAN	-0.166913	14.9097	-1.10018	0.291719	0.549924	-5.53383	FALSE	FALSE	0	FALSE	FALSE	ADP-ribosylation factor-like protein 8A	ARL8A;ARL8B
Q00610	CLH1_HUMAN	0.127114	15.6373	1.09953	0.291989	0.549924	-5.53449	FALSE	FALSE	0	FALSE	FALSE	Clathrin heavy chain 1	CLTC
P26232	CTNA2_HUMAN	-0.32296	11.4198	-1.05512	0.312724	0.56951	-5.53531	FALSE	FALSE	0	FALSE	FALSE	Catenin alpha-2	CTNNA2
Q14508	WFDC2_HUMAN	-0.412447	10.4494	-0.953685	0.363473	0.610712	-5.53655	FALSE	FALSE	3.87421e-08	FALSE	FALSE	WAP four-disulfide core domain protein 2	WFDC2
O94776	MTA2_HUMAN	0.159132	12.0604	1.09737	0.292899	0.551015	-5.53671	FALSE	FALSE	0	FALSE	FALSE	Metastasis-associated protein MTA2	MTA2
Q70J99	UN13D_HUMAN	-0.254584	11.8357	-1.09728	0.292933	0.551015	-5.5368	FALSE	FALSE	0	FALSE	FALSE	Protein unc-13 homolog D	UNC13D
P28074	PSB5_HUMAN	-0.307755	11.9325	-1.09617	0.2934	0.55142	-5.53794	FALSE	FALSE	0	FALSE	FALSE	Proteasome subunit beta type-5	PSMB5
P52943	CRIP2_HUMAN	-0.394255	14.2727	-1.09539	0.293733	0.55142	-5.53875	FALSE	FALSE	4.41167e-10	FALSE	FALSE	Cysteine-rich protein 2	CRIP2
O95674	CDS2_HUMAN	-0.25574	12.1853	-1.09536	0.293744	0.55142	-5.53877	FALSE	FALSE	0	FALSE	FALSE	Phosphatidate cytidylyltransferase 2	CDS2
Q9UQ16	DYN3_HUMAN	0.133775	11.5634	0.950495	0.36501	0.612396	-5.53941	FALSE	FALSE	0	FALSE	FALSE	Dynamin-3	DNM3
Q15642	CIP4_HUMAN	-0.208994	12.0998	-1.09418	0.29424	0.551961	-5.53998	FALSE	FALSE	0	FALSE	FALSE	Cdc42-interacting protein 4	TRIP10
Q9Y5L4	TIM13_HUMAN	-0.245153	12.2558	-1.09335	0.294593	0.552296	-5.54083	FALSE	FALSE	0	FALSE	FALSE	Mitochondrial import inner membrane translocase subunit Tim13	TIMM13
P22033	MUTA_HUMAN	-0.4268	11.5341	-0.988086	0.344986	0.594393	-5.54111	FALSE	FALSE	3.82349e-07	FALSE	FALSE	Methylmalonyl-CoA mutase, mitochondrial	MMUT
Q86X76	NIT1_HUMAN	-0.254724	12.114	-1.08921	0.296345	0.554395	-5.54506	FALSE	FALSE	0	FALSE	FALSE	Deaminated glutathione amidase	NIT1
P50135	HNMT_HUMAN	-0.430046	12.6937	-1.04515	0.31712	0.574163	-5.54511	FALSE	FALSE	5.83452e-07	FALSE	FALSE	Histamine N-methyltransferase	HNMT
P46778	RL21_HUMAN	0.157598	13.7687	1.08784	0.296928	0.555182	-5.54646	FALSE	FALSE	0	FALSE	FALSE	60S ribosomal protein L21	RPL21
Q9BQE3	TBA1C_HUMAN	0.133839	18.5431	1.08718	0.297206	0.5554	-5.54713	FALSE	FALSE	0	FALSE	FALSE	Tubulin alpha-1C chain	TUBA1C
Q9NQ29;Q9Y383	LC7L2_HUMAN;LUC7L_HUMAN	-0.190345	11.7234	-1.04134	0.318811	0.574194	-5.54884	FALSE	FALSE	0	FALSE	FALSE	Putative RNA-binding protein Luc7-like 1	LUC7L;LUC7L2
Q86VP6	CAND1_HUMAN	0.13523	15.0059	1.0845	0.298346	0.55662	-5.54985	FALSE	FALSE	0	FALSE	FALSE	Cullin-associated NEDD8-dissociated protein 1	CAND1
O00178	GTPB1_HUMAN	0.270968	10.1367	0.997866	0.340435	0.590228	-5.55007	FALSE	FALSE	0	FALSE	FALSE	GTP-binding protein 1	GTPBP1
Q9UHY7	ENOPH_HUMAN	0.355599	11.0472	1.03706	0.320719	0.574915	-5.55302	FALSE	FALSE	3.32463e-25	FALSE	FALSE	Enolase-phosphatase E1	ENOPH1
P63267;P68133;Q562R1	ACTBL_HUMAN;ACTH_HUMAN;ACTS_HUMAN	-0.119639	19.6194	-1.08025	0.300166	0.558789	-5.55417	FALSE	FALSE	0	FALSE	FALSE	Actin, gamma-enteric smooth muscle	ACTA1;ACTBL2;ACTG2
Q96RP9	EFGM_HUMAN	0.406847	10.701	0.933819	0.373126	0.618751	-5.55422	FALSE	FALSE	1.24059e-08	FALSE	FALSE	Elongation factor G, mitochondrial	GFM1
P50570;Q9UQ16	DYN2_HUMAN;DYN3_HUMAN	0.172006	13.6835	1.07988	0.300323	0.558789	-5.55454	FALSE	FALSE	0	FALSE	FALSE	Dynamin-2	DNM2;DNM3
P35247	SFTPD_HUMAN	0.469203	11.933	1.03533	0.321492	0.574915	-5.5547	FALSE	FALSE	1.92555e-05	FALSE	FALSE	Pulmonary surfactant-associated protein D	SFTPD
P05106	ITB3_HUMAN	-0.502027	11.6984	-1.07891	0.30074	0.559126	-5.55552	FALSE	FALSE	0.000102663	FALSE	FALSE	Integrin beta-3	ITGB3
Q93091	RNAS6_HUMAN	-0.51554	11.89	-0.87526	0.405025	0.645145	-5.55561	FALSE	FALSE	0.000171459	FALSE	FALSE	Ribonuclease K6	RNASE6
P99999	CYC_HUMAN	-0.211546	14.8709	-1.0787	0.30083	0.559126	-5.55574	FALSE	FALSE	0	FALSE	FALSE	Cytochrome c	CYCS
P19971	TYPH_HUMAN	0.308429	15.5332	1.07731	0.301424	0.559928	-5.55714	FALSE	FALSE	0	FALSE	FALSE	Thymidine phosphorylase	TYMP
Q9NPJ3	ACO13_HUMAN	-0.45447	11.8478	-1.07609	0.301952	0.560604	-5.55838	FALSE	FALSE	6.74927e-06	FALSE	FALSE	Acyl-coenzyme A thioesterase 13	ACOT13
P02008;P69905	HBAZ_HUMAN;HBA_HUMAN	0.355928	19.712	1.07525	0.302313	0.560703	-5.55922	FALSE	FALSE	7.54593e-25	FALSE	FALSE	Hemoglobin subunit zeta	HBA1;HBZ
Q9NZJ7	MTCH1_HUMAN	-0.285184	12.9645	-1.0752	0.302332	0.560703	-5.55927	FALSE	FALSE	0	FALSE	FALSE	Mitochondrial carrier homolog 1	MTCH1
Q8NBJ5	GT251_HUMAN	0.210489	13.1288	1.07333	0.303138	0.561269	-5.56115	FALSE	FALSE	0	FALSE	FALSE	Procollagen galactosyltransferase 1	COLGALT1
P04075	ALDOA_HUMAN	0.290226	15.5428	1.07327	0.303166	0.561269	-5.56122	FALSE	FALSE	0	FALSE	FALSE	Fructose-bisphosphate aldolase A	ALDOA
P06753;P07951;P09493;P67936	TPM1_HUMAN;TPM2_HUMAN;TPM3_HUMAN;TPM4_HUMAN	-0.359669	18.4535	-1.07288	0.303332	0.561269	-5.56161	FALSE	FALSE	1.90413e-21	FALSE	FALSE	Tropomyosin alpha-3 chain	TPM1;TPM2;TPM3;TPM4
Q96HC4	PDLI5_HUMAN	-0.148591	13.5744	-1.0726	0.303455	0.561269	-5.56189	FALSE	FALSE	0	FALSE	FALSE	PDZ and LIM domain protein 5	PDLIM5
Q15008	PSMD6_HUMAN	0.157514	13.9866	1.07118	0.304071	0.562105	-5.56333	FALSE	FALSE	0	FALSE	FALSE	26S proteasome non-ATPase regulatory subunit 6	PSMD6
O76041;P20929	NEBL_HUMAN;NEBU_HUMAN	-0.391874	10.7749	-0.922369	0.378774	0.623586	-5.56426	FALSE	FALSE	1.99265e-10	FALSE	FALSE	Nebulette	NEB;NEBL
Q9UBV2	SE1L1_HUMAN	-0.233156	11.1113	-0.864704	0.410485	0.647827	-5.56433	FALSE	FALSE	0	FALSE	FALSE	Protein sel-1 homolog 1	SEL1L
P54920	SNAA_HUMAN	0.253732	14.11	1.06982	0.304659	0.562889	-5.56469	FALSE	FALSE	0	FALSE	FALSE	Alpha-soluble NSF attachment protein	NAPA
P08670	VIME_HUMAN	-0.141979	19.7053	-1.06922	0.304919	0.563067	-5.5653	FALSE	FALSE	0	FALSE	FALSE	Vimentin	VIM
P31949	S10AB_HUMAN	0.151751	18.0314	1.06704	0.305863	0.564484	-5.56748	FALSE	FALSE	0	FALSE	FALSE	Protein S100-A11	S100A11
Q92945;Q96AE4;Q96I24	FUBP1_HUMAN;FUBP2_HUMAN;FUBP3_HUMAN	0.139728	14.1872	1.06669	0.306016	0.564484	-5.56783	FALSE	FALSE	0	FALSE	FALSE	Far upstream element-binding protein 2	FUBP1;FUBP3;KHSRP
Q07960	RHG01_HUMAN	-0.118486	14.0862	-1.06626	0.306202	0.564524	-5.56826	FALSE	FALSE	0	FALSE	FALSE	Rho GTPase-activating protein 1	ARHGAP1
P09012	SNRPA_HUMAN	0.223708	12.1917	1.06516	0.30668	0.564951	-5.56936	FALSE	FALSE	0	FALSE	FALSE	U1 small nuclear ribonucleoprotein A	SNRPA
Q9Y3C8	UFC1_HUMAN	-0.144314	12.7754	-1.06497	0.306763	0.564951	-5.56955	FALSE	FALSE	0	FALSE	FALSE	Ubiquitin-fold modifier-conjugating enzyme 1	UFC1
Q15582	BGH3_HUMAN	-0.290554	16.5721	-1.06435	0.307036	0.56515	-5.57018	FALSE	FALSE	0	FALSE	FALSE	Transforming growth factor-beta-induced protein ig-h3	TGFBI
P00558	PGK1_HUMAN	-0.138761	17.0357	-1.06356	0.307379	0.565479	-5.57097	FALSE	FALSE	0	FALSE	FALSE	Phosphoglycerate kinase 1	PGK1
O95716	RAB3D_HUMAN	0.21583	10.5002	1.01719	0.329687	0.583673	-5.57221	FALSE	FALSE	0	FALSE	FALSE	Ras-related protein Rab-3D	RAB3D
Q13505	MTX1_HUMAN	0.194114	11.1877	0.953682	0.361349	0.608337	-5.57258	FALSE	FALSE	0	FALSE	FALSE	Metaxin-1	MTX1
P21397	AOFA_HUMAN	-0.31107	15.2752	-1.06126	0.308382	0.566715	-5.57326	FALSE	FALSE	0	FALSE	FALSE	Amine oxidase [flavin-containing] A	MAOA
Q05707	COEA1_HUMAN	-0.598348	15.5187	-1.06024	0.308829	0.567234	-5.57428	FALSE	FALSE	0.00126287	FALSE	FALSE	Collagen alpha-1(XIV) chain	COL14A1
Q13043	STK4_HUMAN	0.280888	11.5588	1.01466	0.330841	0.584285	-5.57463	FALSE	FALSE	0	FALSE	FALSE	Serine/threonine-protein kinase 4	STK4
Q08170;Q13243;Q13247	SRSF4_HUMAN;SRSF5_HUMAN;SRSF6_HUMAN	0.124792	15.5855	1.05888	0.309425	0.568025	-5.57564	FALSE	FALSE	0	FALSE	FALSE	Serine/arginine-rich splicing factor 4	SRSF4;SRSF5;SRSF6
Q96IU4	ABHEB_HUMAN	-0.178457	13.4619	-1.05711	0.310201	0.568235	-5.5774	FALSE	FALSE	0	FALSE	FALSE	Protein ABHD14B	ABHD14B
O94905	ERLN2_HUMAN	-0.134102	12.3795	-1.05691	0.310288	0.568235	-5.5776	FALSE	FALSE	0	FALSE	FALSE	Erlin-2	ERLIN2
P08648	ITA5_HUMAN	0.177422	13.2346	1.0569	0.310292	0.568235	-5.57761	FALSE	FALSE	0	FALSE	FALSE	Integrin alpha-5	ITGA5
P62424	RL7A_HUMAN	0.136834	15.3443	1.05671	0.310377	0.568235	-5.5778	FALSE	FALSE	0	FALSE	FALSE	60S ribosomal protein L7a	RPL7A
P69891	HBG1_HUMAN	-0.674932	13.7295	-1.01003	0.332964	0.584285	-5.57905	FALSE	FALSE	0.0033741	FALSE	FALSE	Hemoglobin subunit gamma-1	HBG1
P49257	LMAN1_HUMAN	0.187461	13.9754	1.05544	0.310936	0.568235	-5.57906	FALSE	FALSE	0	FALSE	FALSE	Protein ERGIC-53	LMAN1
P20618	PSB1_HUMAN	0.118326	14.4847	1.05535	0.310973	0.568235	-5.57915	FALSE	FALSE	0	FALSE	FALSE	Proteasome subunit beta type-1	PSMB1
Q12904	AIMP1_HUMAN	0.131355	13.0284	1.05522	0.31103	0.568235	-5.57928	FALSE	FALSE	0	FALSE	FALSE	Aminoacyl tRNA synthase complex-interacting multifunctional protein 1	AIMP1
Q13488	VPP3_HUMAN	-0.266044	11.5416	-1.05522	0.31103	0.568235	-5.57928	FALSE	FALSE	0	FALSE	FALSE	V-type proton ATPase 116 kDa subunit a3	TCIRG1
Q16630	CPSF6_HUMAN	0.185345	12.0753	1.00968	0.333123	0.584285	-5.57938	FALSE	FALSE	0	FALSE	FALSE	Cleavage and polyadenylation specificity factor subunit 6	CPSF6
P98095	FBLN2_HUMAN	-0.414438	13.6179	-1.05327	0.311891	0.568765	-5.58122	FALSE	FALSE	5.58919e-08	FALSE	FALSE	Fibulin-2	FBLN2
O75821	EIF3G_HUMAN	0.200216	13.2729	1.0532	0.311921	0.568765	-5.58129	FALSE	FALSE	0	FALSE	FALSE	Eukaryotic translation initiation factor 3 subunit G	EIF3G
P04406	G3P_HUMAN	0.170442	19.6626	1.05306	0.311984	0.568765	-5.58143	FALSE	FALSE	0	FALSE	FALSE	Glyceraldehyde-3-phosphate dehydrogenase	GAPDH
O60488;O95573	ACSL3_HUMAN;ACSL4_HUMAN	-0.216935	12.175	-1.00599	0.334824	0.584583	-5.58289	FALSE	FALSE	0	FALSE	FALSE	Long-chain-fatty-acid--CoA ligase 4	ACSL3;ACSL4
Q16831	UPP1_HUMAN	0.221321	12.4575	1.04993	0.313365	0.569892	-5.58453	FALSE	FALSE	0	FALSE	FALSE	Uridine phosphorylase 1	UPP1
P25788	PSA3_HUMAN	0.13061	13.957	1.04982	0.313414	0.569892	-5.58464	FALSE	FALSE	0	FALSE	FALSE	Proteasome subunit alpha type-3	PSMA3
Q6IQ22	RAB12_HUMAN	-0.213702	11.0985	-0.960433	0.358095	0.605611	-5.58464	FALSE	FALSE	0	FALSE	FALSE	Ras-related protein Rab-12	RAB12
P12814;P35609	ACTN1_HUMAN;ACTN2_HUMAN	-0.157376	16.0184	-1.0489	0.31382	0.569993	-5.58554	FALSE	FALSE	0	FALSE	FALSE	Alpha-actinin-1	ACTN1;ACTN2
Q9Y2Q3	GSTK1_HUMAN	-0.147508	13.7964	-1.04845	0.314018	0.57005	-5.58598	FALSE	FALSE	0	FALSE	FALSE	Glutathione S-transferase kappa 1	GSTK1
P32121	ARRB2_HUMAN	0.313015	11.3212	1.00166	0.336825	0.586184	-5.58699	FALSE	FALSE	0	FALSE	FALSE	Beta-arrestin-2	ARRB2
Q06136	KDSR_HUMAN	-0.155007	12.3018	-1.0011	0.337086	0.586184	-5.58753	FALSE	FALSE	0	FALSE	FALSE	3-ketodihydrosphingosine reductase	KDSR
O95833	CLIC3_HUMAN	-0.452815	13.1527	-1.04434	0.315843	0.573061	-5.59004	FALSE	FALSE	5.90253e-06	FALSE	FALSE	Chloride intracellular channel protein 3	CLIC3
P46779	RL28_HUMAN	0.139254	14.6976	1.04286	0.316503	0.573501	-5.5915	FALSE	FALSE	0	FALSE	FALSE	60S ribosomal protein L28	RPL28
Q00169	PIPNA_HUMAN	-0.168571	11.6442	-1.04282	0.316522	0.573501	-5.59154	FALSE	FALSE	0	FALSE	FALSE	Phosphatidylinositol transfer protein alpha isoform	PITPNA
P05109	S10A8_HUMAN	0.329573	18.8108	1.04267	0.316587	0.573501	-5.59169	FALSE	FALSE	0	FALSE	FALSE	Protein S100-A8	S100A8
P04350;Q9BUF5	TBB4A_HUMAN;TBB6_HUMAN	0.180636	11.8152	0.99655	0.339197	0.588959	-5.59182	FALSE	FALSE	0	FALSE	FALSE	Tubulin beta-4A chain	TUBB4A;TUBB6
Q7Z4W1	DCXR_HUMAN	-0.431063	12.9343	-1.04056	0.317527	0.574172	-5.59376	FALSE	FALSE	6.62185e-07	FALSE	FALSE	L-xylulose reductase	DCXR
Q15287	RNPS1_HUMAN	0.133184	12.5388	1.03978	0.317878	0.574172	-5.59453	FALSE	FALSE	0	FALSE	FALSE	RNA-binding protein with serine-rich domain 1	RNPS1
P08670;P12036;P17661	DESM_HUMAN;NFH_HUMAN;VIME_HUMAN	-0.150417	18.4809	-1.0396	0.317959	0.574172	-5.5947	FALSE	FALSE	0	FALSE	FALSE	Vimentin	DES;NEFH;VIM
O75489	NDUS3_HUMAN	-0.386996	12.6386	-1.03908	0.318191	0.574172	-5.59521	FALSE	FALSE	3.12533e-11	FALSE	FALSE	NADH dehydrogenase [ubiquinone] iron-sulfur protein 3, mitochondrial	NDUFS3
O95678;P05787	K2C75_HUMAN;K2C8_HUMAN	0.378523	16.33	1.03903	0.318212	0.574172	-5.59526	FALSE	FALSE	4.74374e-13	FALSE	FALSE	Keratin, type II cytoskeletal 75	KRT75;KRT8
Q9H6S3	ES8L2_HUMAN	-0.399312	11.7988	-0.885906	0.397162	0.640349	-5.59555	FALSE	FALSE	1.96757e-09	FALSE	FALSE	Epidermal growth factor receptor kinase substrate 8-like protein 2	EPS8L2
P01703	LV140_HUMAN	0.264873	12.0647	0.825643	0.431136	0.668427	-5.59584	FALSE	FALSE	0	FALSE	FALSE	Immunoglobulin lambda variable 1-40	IGLV1-40
Q7KZF4	SND1_HUMAN	0.115454	14.5552	1.0382	0.318585	0.574172	-5.59608	FALSE	FALSE	0	FALSE	FALSE	Staphylococcal nuclease domain-containing protein 1	SND1
O15126	SCAM1_HUMAN	-0.241577	9.98947	-0.885167	0.397542	0.64066	-5.59618	FALSE	FALSE	0	FALSE	FALSE	Secretory carrier-associated membrane protein 1	SCAMP1
P01911	DRB_HUMAN	-0.408538	13.765	-1.03809	0.318631	0.574172	-5.59618	FALSE	FALSE	1.7816e-08	FALSE	FALSE	HLA class II histocompatibility antigen, DRB1 beta chain	HLA-DRB1
P04181	OAT_HUMAN	0.198747	10.8439	0.947547	0.364325	0.611546	-5.59628	FALSE	FALSE	0	FALSE	FALSE	Ornithine aminotransferase, mitochondrial	OAT
Q15018	ABRX2_HUMAN	-0.208379	11.2327	-0.926836	0.3745	0.619664	-5.59649	FALSE	FALSE	0	FALSE	FALSE	BRISC complex subunit Abraxas 2	ABRAXAS2
Q969L2	MAL2_HUMAN	-0.466914	13.4531	-0.990942	0.341815	0.591112	-5.59709	FALSE	FALSE	1.6613e-05	FALSE	FALSE	Protein MAL2	MAL2
Q00325	MPCP_HUMAN	-0.166523	16.5634	-1.03638	0.3194	0.574652	-5.59786	FALSE	FALSE	0	FALSE	FALSE	Phosphate carrier protein, mitochondrial	SLC25A3
O75914;Q13177	PAK2_HUMAN;PAK3_HUMAN	-0.236907	11.5836	-1.0352	0.319928	0.574915	-5.59901	FALSE	FALSE	0	FALSE	FALSE	Serine/threonine-protein kinase PAK 3	PAK2;PAK3
Q7Z7H5	TMED4_HUMAN	-0.153633	13.4698	-1.03463	0.320184	0.574915	-5.59957	FALSE	FALSE	0	FALSE	FALSE	Transmembrane emp24 domain-containing protein 4	TMED4
Q9NRX4	PHP14_HUMAN	-0.213405	12.873	-1.0336	0.320648	0.574915	-5.60058	FALSE	FALSE	0	FALSE	FALSE	14 kDa phosphohistidine phosphatase	PHPT1
P11279	LAMP1_HUMAN	-0.151815	15.9097	-1.03354	0.320676	0.574915	-5.60063	FALSE	FALSE	0	FALSE	FALSE	Lysosome-associated membrane glycoprotein 1	LAMP1
P35244	RFA3_HUMAN	-0.170974	12.2661	-1.03347	0.320707	0.574915	-5.6007	FALSE	FALSE	0	FALSE	FALSE	Replication protein A 14 kDa subunit	RPA3
P15328	FOLR1_HUMAN	0.302342	13.2265	0.878436	0.401006	0.643823	-5.60183	FALSE	FALSE	0	FALSE	FALSE	Folate receptor alpha	FOLR1
P0DMV9	HS71B_HUMAN	0.204594	16.7764	1.03219	0.321283	0.574915	-5.60195	FALSE	FALSE	0	FALSE	FALSE	Heat shock 70 kDa protein 1B	HSPA1B
Q2TAA2	IAH1_HUMAN	-0.156129	13.2061	-0.920388	0.377708	0.623036	-5.60215	FALSE	FALSE	0	FALSE	FALSE	Isoamyl acetate-hydrolyzing esterase 1 homolog	IAH1
P43487	RANG_HUMAN	0.208337	14.3915	1.03158	0.321557	0.574915	-5.60254	FALSE	FALSE	0	FALSE	FALSE	Ran-specific GTPase-activating protein	RANBP1
P13164;Q01628	IFM1_HUMAN;IFM3_HUMAN	0.745753	12.6216	0.984706	0.344743	0.594393	-5.60292	FALSE	FALSE	0.00604591	FALSE	FALSE	Interferon-induced transmembrane protein 1	IFITM1;IFITM3
Q9UJY1	HSPB8_HUMAN	0.215284	12.8494	0.939863	0.368077	0.615239	-5.60317	FALSE	FALSE	0	FALSE	FALSE	Heat shock protein beta-8	HSPB8
P16083	NQO2_HUMAN	0.395583	12.8299	0.981923	0.346056	0.594453	-5.60551	FALSE	FALSE	6.68948e-10	FALSE	FALSE	Ribosyldihydronicotinamide dehydrogenase [quinone]	NQO2
P28072	PSB6_HUMAN	-0.222341	13.2733	-1.02829	0.323045	0.577274	-5.60575	FALSE	FALSE	0	FALSE	FALSE	Proteasome subunit beta type-6	PSMB6
Q9NQG5	RPR1B_HUMAN	0.176311	11.6826	0.980859	0.346559	0.594819	-5.6065	FALSE	FALSE	0	FALSE	FALSE	Regulation of nuclear pre-mRNA domain-containing protein 1B	RPRD1B
P50416	CPT1A_HUMAN	-0.215272	13.2633	-1.02697	0.323642	0.577939	-5.60703	FALSE	FALSE	0	FALSE	FALSE	Carnitine O-palmitoyltransferase 1, liver isoform	CPT1A
P13797	PLST_HUMAN	-0.285614	15.3666	-1.02672	0.323754	0.577939	-5.60727	FALSE	FALSE	0	FALSE	FALSE	Plastin-3	PLS3
Q13242	SRSF9_HUMAN	0.250647	12.37	1.02581	0.324168	0.578032	-5.60816	FALSE	FALSE	0	FALSE	FALSE	Serine/arginine-rich splicing factor 9	SRSF9
P36871	PGM1_HUMAN	-0.316197	14.7231	-1.02516	0.324463	0.578032	-5.60879	FALSE	FALSE	0	FALSE	FALSE	Phosphoglucomutase-1	PGM1
P61970	NTF2_HUMAN	-0.125765	15.4422	-1.02512	0.32448	0.578032	-5.60883	FALSE	FALSE	0	FALSE	FALSE	Nuclear transport factor 2	NUTF2
Q9Y3L3	3BP1_HUMAN	0.248334	11.5891	0.933098	0.371402	0.617684	-5.60919	FALSE	FALSE	0	FALSE	FALSE	SH3 domain-binding protein 1	SH3BP1
P20340	RAB6A_HUMAN	-0.124807	13.5109	-1.02467	0.324684	0.578095	-5.60926	FALSE	FALSE	0	FALSE	FALSE	Ras-related protein Rab-6A	RAB6A
O75044;P0DMP2	SRG2B_HUMAN;SRGP2_HUMAN	0.191258	10.8816	0.911725	0.382049	0.626583	-5.60969	FALSE	FALSE	0	FALSE	FALSE	SLIT-ROBO Rho GTPase-activating protein 2	SRGAP2;SRGAP2B
Q12792	TWF1_HUMAN	0.181141	12.0161	0.932296	0.371798	0.617757	-5.6099	FALSE	FALSE	0	FALSE	FALSE	Twinfilin-1	TWF1
P33240	CSTF2_HUMAN	0.265704	10.1861	0.911195	0.382316	0.626721	-5.61015	FALSE	FALSE	0	FALSE	FALSE	Cleavage stimulation factor subunit 2	CSTF2
P22352	GPX3_HUMAN	0.342593	14.2963	1.0234	0.325262	0.578825	-5.6105	FALSE	FALSE	9.1785e-62	FALSE	FALSE	Glutathione peroxidase 3	GPX3
P61586	RHOA_HUMAN	-0.150207	15.3325	-1.02097	0.326365	0.579703	-5.61284	FALSE	FALSE	0	FALSE	FALSE	Transforming protein RhoA	RHOA
Q9H479	FN3K_HUMAN	0.209707	11.3083	1.02083	0.326432	0.579703	-5.61298	FALSE	FALSE	0	FALSE	FALSE	Fructosamine-3-kinase	FN3K
Q53H96	P5CR3_HUMAN	0.219309	10.6217	0.799911	0.445124	0.676025	-5.61593	FALSE	FALSE	0	FALSE	FALSE	Pyrroline-5-carboxylate reductase 3	PYCR3
P42677	RS27_HUMAN	0.158623	13.7173	1.01618	0.328556	0.582505	-5.61747	FALSE	FALSE	0	FALSE	FALSE	40S ribosomal protein S27	RPS27
P20020;P23634;Q16720	AT2B1_HUMAN;AT2B3_HUMAN;AT2B4_HUMAN	-0.348497	11.5055	-0.968867	0.352262	0.600701	-5.61759	FALSE	FALSE	6.69839e-37	FALSE	FALSE	Plasma membrane calcium-transporting ATPase 1	ATP2B1;ATP2B3;ATP2B4
P15559	NQO1_HUMAN	-0.519991	11.8154	-0.858808	0.411228	0.648402	-5.61812	FALSE	FALSE	0.000199726	FALSE	FALSE	NAD(P)H dehydrogenase [quinone] 1	NQO1
P01709	LV208_HUMAN	0.528477	13.7177	1.01522	0.328997	0.582751	-5.61839	FALSE	FALSE	0.000262044	FALSE	FALSE	Immunoglobulin lambda variable 2-8	IGLV2-8
Q8TDX7	NEK7_HUMAN	-0.5165	11.1912	-0.967771	0.352787	0.601298	-5.6186	FALSE	FALSE	0.000177308	FALSE	FALSE	Serine/threonine-protein kinase Nek7	NEK7
P56378	ATP68_HUMAN	-0.25671	12.4758	-0.795314	0.447654	0.677232	-5.61946	FALSE	FALSE	0	FALSE	FALSE	ATP synthase subunit ATP5MPL, mitochondrial	ATP5MPL
A0A0B4J1U3	LV136_HUMAN	0.619456	11.4624	0.900047	0.387957	0.632058	-5.61977	FALSE	FALSE	0.00174532	FALSE	FALSE	Immunoglobulin lambda variable 1-36	IGLV1-36
O43684	BUB3_HUMAN	0.108125	12.9128	1.01292	0.330049	0.584011	-5.6206	FALSE	FALSE	0	FALSE	FALSE	Mitotic checkpoint protein BUB3	BUB3
P54886	P5CS_HUMAN	0.353591	11.62	0.96443	0.354389	0.603383	-5.62166	FALSE	FALSE	1.21662e-27	FALSE	FALSE	Delta-1-pyrroline-5-carboxylate synthase	ALDH18A1
Q9UFN0	NPS3A_HUMAN	-0.197833	12.5072	-1.01041	0.331204	0.584285	-5.62301	FALSE	FALSE	0	FALSE	FALSE	Protein NipSnap homolog 3A	NIPSNAP3A
Q63ZY3	KANK2_HUMAN	-0.312726	12.9574	-1.01032	0.331248	0.584285	-5.6231	FALSE	FALSE	0	FALSE	FALSE	KN motif and ankyrin repeat domain-containing protein 2	KANK2
P62847	RS24_HUMAN	0.144741	12.9381	1.00961	0.331576	0.584285	-5.62378	FALSE	FALSE	0	FALSE	FALSE	40S ribosomal protein S24	RPS24
Q15369	ELOC_HUMAN	0.128938	12.6972	1.00922	0.331756	0.584285	-5.62415	FALSE	FALSE	0	FALSE	FALSE	Elongin-C	ELOC
[truncated: 1,432 more rows]
