# Supplementary material for: Proteomic profiling of end-stage COVID-19 lung biopsies
Source: Clin Proteomics. 2022 Dec 17;19:46. doi: 10.1186/s12014-022-09386-6 (PMC9758034; doi:10.1186/s12014-022-09386-6)
Supplement: Supplementary file 4 — Additional file 4: Table S3. String and Reactome enrichment analysis output. [file 12014_2022_9386_MOESM4_ESM.xlsx]

## Sheet: GOBP_String_UpinCOVID
# background genes	# genes	category	description	FDR value	genes	network.SUID	nodes.SUID	p-value	PMID	term name	transferred FDR value
74	31	GO Process	protein activation cascade	3.71e-38	APOH|C5|C3|CFP|F12|C9|C6|KLKB1|KNG1|C1RL|SERPING1|C2|FGB|FGA|F2|CFHR1|CLU|A2M|FGG|C8A|C4BPA|CFH|C8B|C1QC|C1QA|CFI|C1S|C4A|C4B|CFB|C1R	3473	3626|3611|3523|3492|3490|3580|3567|3531|3534|3599|3630|3593|3569|3622|3620|3498|3601|3563|3572|3502|3577|3578|3486|3524|3512|3629|3489|3487|3513|3604|3504	1.24e-41		GO.0072376	3.74306
54	27	GO Process	regulation of protein activation cascade	8.81e-35	C5|C3|CFP|C9|C6|SERPING1|C2|FGA|F2|CFHR1|CLU|CPN2|A2M|C8A|C4BPA|CFH|SERPINC1|C8B|C1QC|C1QA|PROS1|CFI|C1S|C4A|C4B|CFB|C1R	3473	3611|3523|3492|3580|3567|3630|3593|3622|3620|3498|3601|3508|3563|3502|3577|3578|3574|3486|3524|3512|3516|3629|3489|3487|3513|3604|3504	5.91e-38		GO.2000257	3.4055
1234	65	GO Process	defense response	1.41e-34	C5|OAS3|HRG|CD97|C3|CFP|APOL2|F12|TRIM21|ORM1|LGALS3BP|C9|C6|KLKB1|KNG1|ITIH4|C1RL|PML|SAA4|SERPING1|PTX3|C2|FGB|FGA|F2|RBM14|CLU|APOL1|SERPINF2|MX2|OAS2|PLSCR1|PGLYRP2|TAP1|FN1|HP|STAT1|C8A|C4BPA|CFH|SERPINC1|APOA2|ECM1|GBP2|GBP1|C8B|IFIT1|IFIT3|IFIT2|C1QC|C1QA|ISG15|DDX58|KRT6A|CFI|LGALS9|MX1|C1S|ORM2|IFI35|C4A|C4B|CFB|C1R|FPR1	3473	3611|3514|3623|3499|3523|3492|3517|3490|3621|3584|3547|3580|3567|3531|3534|3510|3599|3608|3562|3630|3509|3593|3569|3622|3620|3495|3601|3595|3585|3536|3587|3551|3615|3525|3503|3494|3609|3502|3577|3578|3574|3597|3556|3561|3610|3486|3592|3548|3535|3524|3512|3605|3565|3588|3629|3519|3589|3489|3541|3552|3487|3513|3604|3504|3507	1.42e-37		GO.0006952	3.38508
742	51	GO Process	regulation of proteolysis	3.65e-31	SERPIND1|C5|HRG|C3|CFP|F12|TRIM21|SERPINF1|PZP|C9|C6|KLKB1|KNG1|AMBP|ITIH4|PML|ITIH1|SERPING1|C2|F2|CASP3|CFHR1|CLU|CPN2|SERPINF2|A2M|SERPINA6|FN1|ITIH2|C8A|AGT|C4BPA|CFH|SERPINC1|ECM1|C8B|HSP90AB1|C1QC|C1QA|PROS1|CFI|LGALS9|C1S|C4A|ITIH3|C4B|CFB|TNFAIP8|SERPINH1|C1R|SERPINA4	3473	3506|3611|3623|3523|3492|3490|3621|3607|3520|3580|3567|3531|3534|3553|3510|3608|3542|3630|3593|3620|3559|3498|3601|3508|3585|3563|3619|3503|3518|3502|3581|3577|3578|3574|3556|3486|3613|3524|3512|3516|3629|3519|3489|3487|3485|3513|3604|3564|3532|3504|3522	6.11e-34		GO.0030162	3.04377
3267	90	GO Process	response to stress	2.14e-30	PLOD1|APOH|SERPIND1|AHSA1|C5|OAS3|HRG|APOA1|CD97|C3|CFP|APOL2|F12|TRIM21|ORM1|LGALS3BP|C9|C6|KLKB1|KNG1|TNC|ITIH4|C1RL|PML|SAA4|SERPING1|PTX3|HSPA4L|C2|HSPA4|FGB|FGA|F2|PLG|CASP3|RBM14|CLU|APOL1|HSPH1|AGTRAP|SERPINF2|A2M|SRPR|MX2|HSP90AA1|FGG|OAS2|PLSCR1|PGLYRP2|TAP1|FN1|HP|STAT1|C8A|AGT|C4BPA|CFH|SERPINC1|APOA2|ECM1|GBP2|GBP1|C8B|CDC5L|HSP90AB1|IFIT1|IFIT3|IFIT2|C1QC|C1QA|PCNA|ISG15|DDX58|KRT6A|…	3473	3566|3626|3506|3568|3611|3514|3623|3618|3499|3523|3492|3517|3490|3621|3584|3547|3580|3567|3531|3534|3550|3510|3599|3608|3562|3630|3509|3497|3593|3624|3569|3622|3620|3614|3559|3495|3601|3595|3521|3560|3585|3563|3576|3536|3501|3572|3587|3551|3615|3525|3503|3494|3609|3502|3581|3577|3578|3574|3597|3556|3561|3610|3486|3529|3613|3592|3548|3535|3524|3512|3606|3605|3565|3588|3596|3516|3629|3519|3488|3589…	5.02e-33		GO.0006950	2.96696
1560	64	GO Process	immune response	2.26e-28	C5|OAS3|HRG|TTR|CD97|C3|CFP|F12|TRIM21|ORM1|CNN2|A1BG|C9|C6|KNG1|C1RL|BIN2|PML|SERPING1|PTX3|C2|FGB|FGA|F2|RBM14|CFHR1|CLU|APOL1|MX2|HSP90AA1|OAS2|PGLYRP2|TAP1|HP|STAT1|C8A|C4BPA|CFH|SERPINC1|GBP2|GBP1|C8B|HSP90AB1|IFIT1|IFIT3|IFIT2|C1QC|C1QA|TAP2|ISG15|DDX58|KRT6A|CFI|LGALS9|MX1|C1S|ORM2|IFI35|C4A|TAPBP|C4B|CFB|C1R|FPR1	3473	3611|3514|3623|3602|3499|3523|3492|3490|3621|3584|3591|3543|3580|3567|3534|3599|3515|3608|3630|3509|3593|3569|3622|3620|3495|3498|3601|3595|3536|3501|3587|3615|3525|3494|3609|3502|3577|3578|3574|3561|3610|3486|3613|3592|3548|3535|3524|3512|3582|3605|3565|3588|3629|3519|3589|3489|3541|3552|3487|3545|3513|3604|3504|3507	8.34e-31		GO.0006955	2.76459
676	44	GO Process	innate immune response	8.77e-26	C5|OAS3|C3|CFP|F12|TRIM21|C9|C6|C1RL|PML|SERPING1|PTX3|C2|FGB|FGA|RBM14|CLU|APOL1|MX2|OAS2|PGLYRP2|STAT1|C8A|C4BPA|CFH|GBP2|GBP1|C8B|IFIT1|IFIT3|IFIT2|C1QC|C1QA|ISG15|DDX58|CFI|LGALS9|MX1|C1S|IFI35|C4A|C4B|CFB|C1R	3473	3611|3514|3523|3492|3490|3621|3580|3567|3599|3608|3630|3509|3593|3569|3622|3495|3601|3595|3536|3587|3615|3609|3502|3577|3578|3561|3610|3486|3592|3548|3535|3524|3512|3605|3565|3629|3519|3589|3489|3552|3487|3513|3604|3504	4.12e-28		GO.0045087	2.5057
362	35	GO Process	regulation of immune effector process	2.75e-25	C5|APOA1|C3|CFP|C9|C6|HPX|PML|SERPING1|C2|F2|CFHR1|CLU|CPN2|A2M|PGLYRP2|STAT1|C8A|C4BPA|CFH|APOA2|C8B|RBP4|IFIT1|C1QC|C1QA|DDX58|PROS1|CFI|LGALS9|C1S|C4A|C4B|CFB|C1R	3473	3611|3618|3523|3492|3580|3567|3505|3608|3630|3593|3620|3498|3601|3508|3563|3615|3609|3502|3577|3578|3597|3486|3549|3592|3524|3512|3565|3516|3629|3519|3489|3487|3513|3604|3504	1.38e-27		GO.0002697	2.45607
676	43	GO Process	regulation of defense response	8.01e-25	C5|APOA1|C3|CFP|F12|SERPINF1|C9|C6|KLKB1|HPX|PML|SERPING1|C2|FGB|FGA|F2|RBM14|CFHR1|CLU|CPN2|A2M|FGG|PLSCR1|PGLYRP2|STAT1|C8A|AGT|C4BPA|CFH|C8B|HSP90AB1|IFIT1|C1QC|C1QA|DDX58|PROS1|CFI|LGALS9|C1S|C4A|C4B|CFB|C1R	3473	3611|3618|3523|3492|3490|3607|3580|3567|3531|3505|3608|3630|3593|3569|3622|3620|3495|3498|3601|3508|3563|3572|3551|3615|3609|3502|3581|3577|3578|3486|3613|3592|3524|3512|3565|3516|3629|3519|3489|3487|3513|3604|3504	4.57e-27		GO.0031347	2.40964
927	48	GO Process	immune effector process	1.99e-24	C5|OAS3|TTR|CD97|C3|CFP|ORM1|CNN2|A1BG|C9|C6|C1RL|BIN2|PML|SERPING1|PTX3|C2|F2|CFHR1|CLU|MX2|HSP90AA1|OAS2|PLSCR1|HP|STAT1|C8A|C4BPA|CFH|GBP1|C8B|HSP90AB1|IFIT1|IFIT3|IFIT2|C1QC|C1QA|ISG15|DDX58|CFI|MX1|C1S|ORM2|C4A|C4B|CFB|C1R|FPR1	3473	3611|3514|3602|3499|3523|3492|3584|3591|3543|3580|3567|3599|3515|3608|3630|3509|3593|3620|3498|3601|3536|3501|3587|3551|3494|3609|3502|3577|3578|3610|3486|3613|3592|3548|3535|3524|3512|3605|3565|3629|3589|3489|3541|3487|3513|3604|3504|3507	1.33e-26		GO.0002252	2.37011
34	18	GO Process	complement activation, classical pathway	9.1e-24	C5|C3|C9|C6|C1RL|SERPING1|C2|CLU|C8A|C4BPA|C8B|C1QC|C1QA|CFI|C1S|C4A|C4B|C1R	3473	3611|3523|3580|3567|3599|3630|3593|3601|3502|3577|3486|3524|3512|3629|3489|3487|3513|3504	6.79e-26		GO.0006958	2.3041
873	45	GO Process	regulation of immune response	9.94e-23	C5|HRG|APOA1|C3|CFP|C9|C6|AMBP|HPX|C1RL|SERPING1|C2|FGB|FGA|F2|RBM14|CFHR1|CLU|CPN2|A2M|HSP90AA1|FGG|PLSCR1|PGLYRP2|STAT1|C8A|C4BPA|CFH|APOA2|ECM1|GBP1|C8B|HSP90AB1|C1QC|C1QA|DDX58|PROS1|CFI|LGALS9|C1S|C4A|C4B|CFB|C1R|FPR1	3473	3611|3623|3618|3523|3492|3580|3567|3553|3505|3599|3630|3593|3569|3622|3620|3495|3498|3601|3508|3563|3501|3572|3551|3615|3609|3502|3577|3578|3597|3556|3610|3486|3613|3524|3512|3565|3516|3629|3519|3489|3487|3513|3604|3504|3507	9e-25		GO.0050776	2.20026
129	23	GO Process	platelet degranulation	1.09e-21	APOH|HRG|APOA1|ORM1|LGALS3BP|A1BG|KNG1|ITIH4|SERPING1|FGB|FGA|PLG|CLU|SERPINF2|A2M|FGG|FN1|ECM1|PROS1|TF|ORM2|ITIH3|SERPINA4	3473	3626|3623|3618|3584|3547|3543|3534|3510|3630|3569|3622|3614|3601|3585|3563|3572|3503|3556|3516|3496|3541|3485|3522	1.06e-23		GO.0002576	2.09626
349	30	GO Process	negative regulation of proteolysis	2.64e-20	SERPIND1|C5|HRG|C3|TRIM21|SERPINF1|PZP|KNG1|AMBP|ITIH4|PML|ITIH1|SERPING1|F2|SERPINF2|A2M|SERPINA6|ITIH2|AGT|C4BPA|SERPINC1|ECM1|HSP90AB1|PROS1|C4A|ITIH3|C4B|TNFAIP8|SERPINH1|SERPINA4	3473	3506|3611|3623|3523|3621|3607|3520|3534|3553|3510|3608|3542|3630|3620|3585|3563|3619|3518|3581|3577|3574|3556|3613|3516|3487|3485|3513|3564|3532|3522	2.74e-22		GO.0045861	1.95784
393	31	GO Process	activation of immune response	5.03e-20	C5|C3|CFP|C9|C6|C1RL|SERPING1|C2|FGB|FGA|RBM14|CFHR1|CLU|HSP90AA1|FGG|PGLYRP2|C8A|C4BPA|CFH|C8B|HSP90AB1|C1QC|C1QA|DDX58|CFI|C1S|C4A|C4B|CFB|C1R|FPR1	3473	3611|3523|3492|3580|3567|3599|3630|3593|3569|3622|3495|3498|3601|3501|3572|3615|3502|3577|3578|3486|3613|3524|3512|3565|3629|3489|3487|3513|3604|3504|3507	5.4e-22		GO.0002253	1.92984
2152	62	GO Process	response to external stimulus	1.03e-19	SERPIND1|C5|OAS3|HRG|APOA1|C3|CFP|F12|TRIM21|CMPK2|CNN2|C9|C6|KNG1|TNC|C1RL|BIN2|PML|SAA4|SERPING1|PTX3|C2|FGB|FGA|F2|CASP3|RBM14|CLU|APOL1|MX2|OAS2|PLSCR1|PGLYRP2|HP|STAT1|C8A|AGT|C4BPA|CFH|SERPINC1|GBP2|GBP1|C8B|IFIT1|IFIT3|IFIT2|C1QC|C1QA|PCNA|ISG15|DDX58|KRT6A|CFI|LGALS9|MX1|C1S|IFI35|C4A|C4B|CFB|C1R|FPR1	3473	3506|3611|3514|3623|3618|3523|3492|3490|3621|3571|3591|3580|3567|3534|3550|3599|3515|3608|3562|3630|3509|3593|3569|3622|3620|3559|3495|3601|3595|3536|3587|3551|3615|3494|3609|3502|3581|3577|3578|3574|3561|3610|3486|3592|3548|3535|3524|3512|3606|3605|3565|3588|3629|3519|3589|3489|3552|3487|3513|3604|3504|3507	1.14e-21		GO.0009605	1.89872
2514	66	GO Process	multi-organism process	3.4e-19	FKBP4|C5|OAS3|HRG|C3|CFP|APOL2|F12|TRIM21|CMPK2|PZP|KPNA3|C9|C6|KNG1|AMBP|HPX|C1RL|PML|SERPING1|PTX3|C2|FGB|FGA|F2|PLG|CASP3|RBM14|CLU|APOL1|MX2|OAS2|PLSCR1|PGLYRP2|TAP1|FN1|HP|STAT1|C8A|TOP1|AGT|C4BPA|CFH|APOA2|GBP2|GBP1|C8B|HSP90AB1|IFIT1|IFIT3|IFIT2|C1QC|C1QA|TAP2|ISG15|DDX58|KRT6A|CFI|LGALS9|MX1|C1S|IFI35|C4A|C4B|CFB|C1R	3473	3546|3611|3514|3623|3523|3492|3517|3490|3621|3571|3520|3500|3580|3567|3534|3553|3505|3599|3608|3630|3509|3593|3569|3622|3620|3614|3559|3495|3601|3595|3536|3587|3551|3615|3525|3503|3494|3609|3502|3558|3581|3577|3578|3597|3561|3610|3486|3613|3592|3548|3535|3524|3512|3582|3605|3565|3588|3629|3519|3589|3489|3552|3487|3513|3604|3504	3.88e-21		GO.0051704	1.84685
438	31	GO Process	negative regulation of hydrolase activity	8.27e-19	SERPIND1|C5|APOC3|HRG|APOA1|C3|SERPINF1|PZP|KNG1|AMBP|ITIH4|ITIH1|SERPING1|PTX3|SERPINF2|A2M|SERPINA6|ITIH2|AGT|SERPINC1|APOA2|ECM1|CNN3|IFIT1|PROS1|C4A|ITIH3|C4B|TNFAIP8|SERPINH1|SERPINA4	3473	3506|3611|3540|3623|3618|3523|3607|3520|3534|3553|3510|3542|3630|3509|3585|3563|3619|3518|3581|3574|3597|3556|3612|3592|3516|3487|3485|3513|3564|3532|3522	1.05e-20		GO.0051346	1.80825
691	34	GO Process	regulated exocytosis	3.49e-16	APOH|HRG|APOA1|TTR|CD97|C3|CFP|ORM1|LGALS3BP|CNN2|A1BG|KNG1|ITIH4|BIN2|SERPING1|PTX3|FGB|FGA|PLG|CLU|SERPINF2|A2M|HSP90AA1|FGG|FN1|HP|ECM1|HSP90AB1|PROS1|TF|ORM2|ITIH3|SERPINA4|FPR1	3473	3626|3623|3618|3602|3499|3523|3492|3584|3547|3591|3543|3534|3510|3515|3630|3509|3569|3622|3614|3601|3585|3563|3501|3572|3503|3494|3556|3613|3516|3496|3541|3485|3522|3507	5.15e-18		GO.0045055	1.54572
1238	43	GO Process	regulation of hydrolase activity	1.47e-15	APOH|SERPIND1|AHSA1|C5|APOC3|OAS3|HRG|APOA1|C3|SERPINF1|PZP|KNG1|AMBP|ITIH4|PML|ITIH1|SERPING1|PTX3|CASP3|SERPINF2|A2M|RIC8A|SERPINA6|PLSCR1|FN1|ITIH2|AGT|SERPINC1|APOA2|ECM1|CNN3|HSP90AB1|IFIT1|PCNA|RIC8B|PROS1|LGALS9|C4A|ITIH3|C4B|TNFAIP8|SERPINH1|SERPINA4	3473	3626|3506|3568|3611|3540|3514|3623|3618|3523|3607|3520|3534|3553|3510|3608|3542|3630|3509|3559|3585|3563|3590|3619|3551|3503|3518|3581|3574|3597|3556|3612|3613|3592|3606|3491|3516|3519|3487|3485|3513|3564|3532|3522	2.27e-17		GO.0051336	1.48327
632	32	GO Process	leukocyte mediated immunity	1.67e-15	C5|TTR|CD97|C3|CFP|ORM1|CNN2|A1BG|C9|C6|C1RL|BIN2|SERPING1|PTX3|C2|F2|CLU|HSP90AA1|HP|C8A|C4BPA|C8B|HSP90AB1|C1QC|C1QA|CFI|C1S|ORM2|C4A|C4B|C1R|FPR1	3473	3611|3602|3499|3523|3492|3584|3591|3543|3580|3567|3599|3515|3630|3509|3593|3620|3601|3501|3494|3502|3577|3486|3613|3524|3512|3629|3489|3541|3487|3513|3504|3507	2.63e-17		GO.0002443	1.47773
21	11	GO Process	fibrinolysis	1.86e-14	HRG|F12|KLKB1|SERPING1|FGB|FGA|F2|PLG|SERPINF2|FGG|PROS1	3473	3623|3490|3531|3630|3569|3622|3620|3614|3585|3572|3516	3.3e-16		GO.0042730	1.37305
73	14	GO Process	acute inflammatory response	1.62e-13	APOL2|F12|ORM1|KLKB1|ITIH4|SAA4|F2|SERPINF2|PLSCR1|FN1|HP|SERPINC1|APOA2|ORM2	3473	3517|3490|3584|3531|3510|3562|3620|3585|3551|3503|3494|3574|3597|3541	3.27e-15		GO.0002526	1.27905
4194	74	GO Process	protein metabolic process	1.07e-12	FKBP4|PLOD1|APOH|SERPIND1|C5|LAP3|APOC3|APOA1|TTR|C3|CFP|APOL2|F12|TRIM21|MAN2A1|C9|C6|P4HA1|CP|KLKB1|KNG1|TNC|AMBP|HPX|C1RL|PML|KRT10|HABP2|SERPING1|C2|FGB|FGA|F2|PLG|KRT2|CASP3|RBM14|CFHR1|CLU|FKBP10|APOL1|CPN2|A2M|HSP90AA1|FGG|FN1|ITIH2|C8A|TOP1|AGT|GALNT2|C4BPA|CFH|SERPINC1|APOA2|C8B|C1QC|C1QA|PCNA|ISG15|DDX58|SQSTM1|CFI|LGALS9|HM13|C1S|TF|C4A|C4B|CFB|SERPINH1|C1R|FKBP11|RNF213	3473	3546|3566|3626|3506|3611|3537|3540|3618|3602|3523|3492|3517|3490|3621|3617|3580|3567|3603|3586|3531|3534|3550|3553|3505|3599|3608|3555|3528|3630|3593|3569|3622|3620|3614|3628|3559|3495|3498|3601|3527|3595|3508|3563|3501|3572|3503|3518|3502|3558|3581|3594|3577|3578|3574|3597|3486|3524|3512|3606|3605|3565|3596|3629|3519|3488|3489|3496|3487|3513|3604|3532|3504|3483|3579	2.36e-14		GO.0019538	1.19706
482	25	GO Process	inflammatory response	3.09e-12	C5|CD97|C3|APOL2|F12|ORM1|KLKB1|KNG1|ITIH4|SAA4|PTX3|F2|CLU|SERPINF2|PLSCR1|FN1|HP|SERPINC1|APOA2|ECM1|LGALS9|ORM2|C4A|C4B|FPR1	3473	3611|3499|3523|3517|3490|3584|3531|3534|3510|3562|3509|3620|3601|3585|3551|3503|3494|3574|3597|3556|3519|3541|3487|3513|3507	7.25e-14		GO.0006954	1.151
27	10	GO Process	blood coagulation, fibrin clot formation	5.14e-12	APOH|F12|KLKB1|KNG1|SERPING1|FGB|FGA|F2|A2M|FGG	3473	3626|3490|3531|3534|3630|3569|3622|3620|3563|3572	1.22e-13		GO.0072378	1.1289
13	8	GO Process	complement activation, alternative pathway	6.21e-11	C5|C3|CFP|C9|C8A|CFH|C8B|CFB	3473	3611|3523|3492|3580|3502|3578|3486|3604	1.56e-12		GO.0006957	1.02069
3882	67	GO Process	regulation of response to stimulus	1.2e-10	FKBP4|APOH|C5|APOC3|HRG|APOA1|TTR|C3|CFP|F12|SERPINF1|C9|C6|KLKB1|KNG1|AMBP|HPX|C1RL|PML|SAA4|SERPING1|C2|FGB|FGA|F2|PLG|RBM14|CFHR1|CLU|HSPH1|CHORDC1|CPN2|SERPINF2|A2M|HSP90AA1|FGG|PLSCR1|PGLYRP2|FN1|STAT1|C8A|AGT|C4BPA|CFH|SERPINC1|APOA2|ECM1|GBP1|C8B|HSP90AB1|IFIT1|C1QC|C1QA|PCNA|DDX58|SQSTM1|RIC8B|PROS1|CFI|LGALS9|C1S|C4A|C4B|CFB|C1R|RNF213|FPR1	3473	3546|3626|3611|3540|3623|3618|3602|3523|3492|3490|3607|3580|3567|3531|3534|3553|3505|3599|3608|3562|3630|3593|3569|3622|3620|3614|3495|3498|3601|3521|3526|3508|3585|3563|3501|3572|3551|3615|3503|3609|3502|3581|3577|3578|3574|3597|3556|3610|3486|3613|3592|3524|3512|3606|3565|3596|3491|3516|3629|3519|3489|3487|3513|3604|3504|3579|3507	3.09e-12		GO.0048583	0.992082
310	19	GO Process	negative regulation of response to external stimulus	2.31e-10	APOH|C5|HRG|APOA1|F12|SERPINF1|KLKB1|KNG1|SERPING1|FGB|FGA|F2|PLG|SERPINF2|A2M|FGG|IFIT1|PROS1|LGALS9	3473	3626|3611|3623|3618|3490|3607|3531|3534|3630|3569|3622|3620|3614|3585|3563|3572|3592|3516|3519	6.04e-12		GO.0032102	0.963639
45	10	GO Process	acute-phase response	3.46e-10	APOL2|ORM1|ITIH4|SAA4|F2|SERPINF2|PLSCR1|FN1|HP|ORM2	3473	3517|3584|3510|3562|3620|3585|3551|3503|3494|3541	9.17e-12		GO.0006953	0.946092
65	11	GO Process	type I interferon signaling pathway	4.12e-10	OAS3|MX2|OAS2|STAT1|GBP2|IFIT1|IFIT3|IFIT2|ISG15|MX1|IFI35	3473	3514|3536|3587|3609|3561|3592|3548|3535|3605|3589|3552	1.11e-11		GO.0060337	0.93851
32	9	GO Process	cytolysis	6.15e-10	C5|HRG|C9|C6|F2|APOL1|C8A|C8B|KRT6A	3473	3611|3623|3580|3567|3620|3595|3502|3486|3588	1.69e-11		GO.0019835	0.921112
2054	45	GO Process	positive regulation of response to stimulus	1.27e-09	APOH|C5|HRG|APOA1|C3|CFP|F12|C9|C6|KLKB1|HPX|C1RL|PML|SERPING1|C2|FGB|FGA|F2|PLG|RBM14|CFHR1|CLU|SERPINF2|HSP90AA1|FGG|PLSCR1|PGLYRP2|C8A|AGT|C4BPA|CFH|C8B|HSP90AB1|C1QC|C1QA|PCNA|DDX58|CFI|LGALS9|C1S|C4A|C4B|CFB|C1R|FPR1	3473	3626|3611|3623|3618|3523|3492|3490|3580|3567|3531|3505|3599|3608|3630|3593|3569|3622|3620|3614|3495|3498|3601|3585|3501|3572|3551|3615|3502|3581|3577|3578|3486|3613|3524|3512|3606|3565|3629|3519|3489|3487|3513|3604|3504|3507	3.62e-11		GO.0048584	0.88962
4953	75	GO Process	negative regulation of biological process	1.43e-09	FKBP4|APOH|SERPIND1|C5|APOC3|OAS3|HRG|APOA1|C3|F12|TRIM21|SERPINF1|ORM1|PZP|KLKB1|KNG1|TNC|AMBP|ITIH4|PML|ITIH1|SERPING1|SMARCA5|AZGP1|PTX3|FGB|FGA|F2|PLG|CASP3|RBM14|CLU|HSPH1|CHORDC1|SERPINF2|A2M|FGG|SERPINA6|PLSCR1|PGLYRP2|FN1|HP|SON|ITIH2|STAT1|AGT|C4BPA|SERPINC1|APOA2|ECM1|GBP1|RBP4|CDC5L|HSP90AB1|IFIT1|IFIT3|YBX1|C1QC|PCNA|ISG15|DDX58|KRT6A|SQSTM1|PROS1|LGALS9|MX1|C4A|ITIH3|C4B|TNFAIP8|SERP…	3473	3546|3626|3506|3611|3540|3514|3623|3618|3523|3490|3621|3607|3584|3520|3531|3534|3550|3553|3510|3608|3542|3630|3583|3533|3509|3569|3622|3620|3614|3559|3495|3601|3521|3526|3585|3563|3572|3619|3551|3615|3503|3494|3511|3518|3609|3581|3577|3574|3597|3556|3610|3549|3529|3613|3592|3548|3539|3524|3606|3605|3565|3588|3596|3516|3519|3589|3487|3485|3513|3564|3532|3538|3522|3579|3544	4.12e-11		GO.0048519	0.884466
1098	32	GO Process	negative regulation of multicellular organismal process	1.89e-09	FKBP4|APOH|APOC3|HRG|APOA1|F12|SERPINF1|ORM1|KLKB1|KNG1|PML|SERPING1|FGB|FGA|F2|PLG|SERPINF2|FGG|PGLYRP2|FN1|STAT1|AGT|APOA2|ECM1|GBP1|RBP4|HSP90AB1|C1QC|ISG15|DDX58|PROS1|LGALS9	3473	3546|3626|3540|3623|3618|3490|3607|3584|3531|3534|3608|3630|3569|3622|3620|3614|3585|3572|3615|3503|3609|3581|3597|3556|3610|3549|3613|3524|3605|3565|3516|3519	5.51e-11		GO.0051241	0.872354
14	7	GO Process	regulation of fibrinolysis	4.2e-09	APOH|HRG|F12|KLKB1|F2|PLG|SERPINF2	3473	3626|3623|3490|3531|3620|3614|3585	1.24e-10		GO.0051917	0.837675
2486	49	GO Process	regulation of cellular protein metabolic process	4.7e-09	SERPIND1|C5|HRG|APOA1|C3|F12|TRIM21|SERPINF1|PZP|C6|KLKB1|KNG1|AMBP|HPX|ITIH4|PML|ITIH1|SERPING1|FGB|FGA|F2|CASP3|CLU|HSPH1|CHORDC1|SERPINF2|A2M|HSP90AA1|FGG|SERPINA6|FN1|ITIH2|AGT|C4BPA|SERPINC1|ECM1|GBP1|HSP90AB1|ISG15|SQSTM1|PROS1|LGALS9|C4A|ITIH3|C4B|TNFAIP8|SERPINH1|SERPINA4|FPR1	3473	3506|3611|3623|3618|3523|3490|3621|3607|3520|3567|3531|3534|3553|3505|3510|3608|3542|3630|3569|3622|3620|3559|3601|3521|3526|3585|3563|3501|3572|3619|3503|3518|3581|3577|3574|3556|3610|3613|3605|3596|3516|3519|3487|3485|3513|3564|3532|3522|3507	1.4e-10		GO.0032268	0.83279
4153	66	GO Process	response to chemical	6.98e-09	FKBP4|SERPIND1|C5|OAS3|HRG|APOA1|KRT13|F12|TRIM21|SERPINF1|CMPK2|CNN2|TNC|ITIH4|BIN2|PML|SAA4|SMARCA5|AZGP1|HSPA4L|C2|HSPA4|FGB|FGA|CASP3|RBM14|CLU|HSPH1|AGTRAP|SERPINF2|SRPR|MX2|HSP90AA1|FGG|OAS2|PLSCR1|FN1|HP|STAT1|TOP1|AGT|SERPINC1|APOA2|GBP2|GBP1|RBP4|CDC5L|HSP90AB1|IFIT1|IFIT3|IFIT2|C1QA|PCNA|ISG15|DDX58|SQSTM1|LGALS9|HM13|MX1|SELM|TF|IFI35|C4B|SRPRB|SERPINH1|FPR1	3473	3546|3506|3611|3514|3623|3618|3598|3490|3621|3607|3571|3591|3550|3510|3515|3608|3562|3583|3533|3497|3593|3624|3569|3622|3559|3495|3601|3521|3560|3585|3576|3536|3501|3572|3587|3551|3503|3494|3609|3558|3581|3574|3597|3561|3610|3549|3529|3613|3592|3548|3535|3512|3606|3605|3565|3596|3519|3488|3589|3530|3496|3552|3513|3493|3532|3507	2.11e-10		GO.0042221	0.815614
17	7	GO Process	blood coagulation, intrinsic pathway	1.19e-08	APOH|F12|KLKB1|KNG1|SERPING1|F2|A2M	3473	3626|3490|3531|3534|3630|3620|3563	3.62e-10		GO.0007597	0.792445
461	20	GO Process	wound healing	1.85e-08	APOH|SERPIND1|HRG|F12|KLKB1|KNG1|TNC|SERPING1|FGB|FGA|F2|PLG|CASP3|A2M|FGG|PLSCR1|FN1|SERPINC1|KRT6A|PROS1	3473	3626|3506|3623|3490|3531|3534|3550|3630|3569|3622|3620|3614|3559|3563|3572|3551|3503|3574|3588|3516	5.76e-10		GO.0042060	0.773283
4130	64	GO Process	transport	4.38e-08	FKBP4|APOH|APOC3|HRG|APOA1|TTR|CD97|C3|CFP|APOL2|ORM1|KPNA3|LGALS3BP|CNN2|A1BG|CP|KNG1|AMBP|HPX|ITIH4|BIN2|PML|SERPING1|AZGP1|PTX3|HSPA4|FGB|FGA|F2|PLG|CLU|APOL1|HSPH1|SERPINF2|A2M|SRPR|MX2|HSP90AA1|FGG|PLSCR1|TAP1|FN1|HP|AGT|SERPINC1|APOA2|ECM1|RBP4|HSP90AB1|IFIT1|TAP2|SQSTM1|PROS1|CFI|HM13|SELM|TF|ORM2|TAPBP|ITIH3|C4B|GC|SERPINA4|FPR1	3473	3546|3626|3540|3623|3618|3602|3499|3523|3492|3517|3584|3500|3547|3591|3543|3586|3534|3553|3505|3510|3515|3608|3630|3533|3509|3624|3569|3622|3620|3614|3601|3595|3521|3585|3563|3576|3536|3501|3572|3551|3525|3503|3494|3581|3574|3597|3556|3549|3613|3592|3582|3596|3516|3629|3488|3530|3496|3541|3545|3485|3513|3557|3522|3507	1.43e-09		GO.0006810	0.735853
339	17	GO Process	extracellular structure organization	4.67e-08	APOC3|APOA1|TTR|P4HA1|KLKB1|TNC|FGB|FGA|PLG|SERPINF2|A2M|RIC8A|FGG|FN1|AGT|APOA2|SERPINH1	3473	3540|3618|3602|3603|3531|3550|3569|3622|3614|3585|3563|3590|3572|3503|3581|3597|3532	1.57e-09		GO.0043062	0.733068
212	14	GO Process	negative regulation of multi-organism process	5.04e-08	OAS3|TRIM21|PML|SERPING1|PTX3|A2M|PLSCR1|STAT1|IFIT1|ISG15|KRT6A|SQSTM1|LGALS9|MX1	3473	3514|3621|3608|3630|3509|3563|3551|3609|3592|3605|3588|3596|3519|3589	1.72e-09		GO.0043901	0.729757
724	24	GO Process	interspecies interaction between organisms	5.11e-08	HRG|KPNA3|C9|KNG1|AMBP|HPX|PML|PTX3|F2|PLG|APOL1|PGLYRP2|TAP1|FN1|STAT1|TOP1|CFH|APOA2|HSP90AB1|IFIT1|TAP2|ISG15|DDX58|KRT6A	3473	3623|3500|3580|3534|3553|3505|3608|3509|3620|3614|3595|3615|3525|3503|3609|3558|3578|3597|3613|3592|3582|3605|3565|3588	1.77e-09		GO.0044419	0.729158
181	13	GO Process	defense response to virus	7.43e-08	OAS3|PML|MX2|OAS2|PLSCR1|STAT1|GBP1|IFIT1|IFIT3|IFIT2|ISG15|DDX58|MX1	3473	3514|3608|3536|3587|3551|3609|3610|3592|3548|3535|3605|3565|3589	2.59e-09		GO.0051607	0.712901
1035	28	GO Process	response to cytokine	1.49e-07	OAS3|TRIM21|CNN2|ITIH4|PML|SMARCA5|FGB|CASP3|MX2|HSP90AA1|FGG|OAS2|PLSCR1|FN1|STAT1|GBP2|GBP1|CDC5L|HSP90AB1|IFIT1|IFIT3|IFIT2|ISG15|SQSTM1|LGALS9|MX1|IFI35|FPR1	3473	3514|3621|3591|3510|3608|3583|3569|3559|3536|3501|3572|3587|3551|3503|3609|3561|3610|3529|3613|3592|3548|3535|3605|3596|3519|3589|3552|3507	5.36e-09		GO.0034097	0.682681
653	22	GO Process	regulation of multi-organism process	1.89e-07	OAS3|TRIM21|HPX|PML|SERPING1|PTX3|FGB|FGA|RBM14|A2M|FGG|PLSCR1|PGLYRP2|STAT1|HSP90AB1|IFIT1|ISG15|DDX58|KRT6A|SQSTM1|LGALS9|MX1	3473	3514|3621|3505|3608|3630|3509|3569|3622|3495|3563|3572|3551|3615|3609|3613|3592|3605|3565|3588|3596|3519|3589	6.84e-09		GO.0043900	0.672354
1203	30	GO Process	proteolysis	2.36e-07	APOH|LAP3|C3|CFP|F12|KLKB1|C1RL|PML|HABP2|C2|FGB|FGA|F2|PLG|CASP3|CPN2|FGG|C1QC|C1QA|ISG15|DDX58|SQSTM1|CFI|HM13|C1S|C4A|C4B|CFB|C1R|RNF213	3473	3626|3537|3523|3492|3490|3531|3599|3608|3528|3593|3569|3622|3620|3614|3559|3508|3572|3524|3512|3605|3565|3596|3629|3488|3489|3487|3513|3604|3504|3579	8.61e-09		GO.0006508	0.662709
34	7	GO Process	zymogen activation	5.68e-07	APOH|F12|KLKB1|FGB|FGA|FGG|C1R	3473	3626|3490|3531|3569|3622|3572|3504	2.12e-08		GO.0031638	0.624565
5459	73	GO Process	positive regulation of biological process	8.47e-07	APOH|C5|HRG|APOA1|C3|CFP|F12|TRIM21|SERPINF1|ORM1|MAN2A1|C9|C6|KLKB1|KNG1|TNC|HPX|C1RL|PML|KRT10|SERPING1|SMARCA5|PTX3|C2|FGB|FGA|F2|PLG|KRT2|CASP3|RBM14|CFHR1|CLU|HSPH1|SERPINF2|HSP90AA1|FGG|PLSCR1|PGLYRP2|FN1|HP|STAT1|C8A|AGT|C4BPA|CFH|APOA2|ECM1|C8B|RBP4|CDC5L|HSP90AB1|IFIT1|IFIT2|YBX1|C1QC|C1QA|PCNA|ISG15|DDX58|KRT6A|SQSTM1|CFI|LGALS9|C1S|TF|ORM2|C4A|C4B|CFB|TNFAIP8|C1R|FPR1	3473	3626|3611|3623|3618|3523|3492|3490|3621|3607|3584|3617|3580|3567|3531|3534|3550|3505|3599|3608|3555|3630|3583|3509|3593|3569|3622|3620|3614|3628|3559|3495|3498|3601|3521|3585|3501|3572|3551|3615|3503|3494|3609|3502|3581|3577|3578|3597|3556|3486|3549|3529|3613|3592|3535|3539|3524|3512|3606|3605|3565|3588|3596|3629|3519|3489|3496|3541|3487|3513|3604|3564|3504|3507	3.21e-08		GO.0048518	0.607212
6072	78	GO Process	regulation of macromolecule metabolic process	1.07e-06	SERPIND1|C5|OAS3|HRG|APOA1|C3|CFP|F12|TRIM21|SERPINF1|PZP|C9|C6|KLKB1|KNG1|TNC|AMBP|HPX|ITIH4|PML|ITIH1|SERPING1|SMARCA5|PTX3|C2|FGB|FGA|F2|CASP3|RBM14|CFHR1|CLU|HSPH1|CHORDC1|CPN2|SERPINF2|A2M|HSP90AA1|FGG|SERPINA6|PLSCR1|FN1|SON|ITIH2|STAT1|C8A|TOP1|AGT|C4BPA|CFH|SERPINC1|APOA2|ECM1|GBP1|C8B|CDC5L|HSP90AB1|YBX1|C1QC|C1QA|PCNA|ISG15|DDX58|SQSTM1|PROS1|CFI|LGALS9|C1S|C4A|TAPBP|ITIH3|C4B|CFB|TNFAI…	3473	3506|3611|3514|3623|3618|3523|3492|3490|3621|3607|3520|3580|3567|3531|3534|3550|3553|3505|3510|3608|3542|3630|3583|3509|3593|3569|3622|3620|3559|3495|3498|3601|3521|3526|3508|3585|3563|3501|3572|3619|3551|3503|3511|3518|3609|3502|3558|3581|3577|3578|3574|3597|3556|3610|3486|3529|3613|3539|3524|3512|3606|3605|3565|3596|3516|3629|3519|3489|3487|3545|3485|3513|3604|3564|3532|3504|3522|3507	4.11e-08		GO.0060255	0.597062
483	18	GO Process	regulation of body fluid levels	1.09e-06	APOH|SERPIND1|HRG|F12|KLKB1|KNG1|SERPING1|FGB|FGA|F2|PLG|SERPINF2|A2M|FGG|OAS2|PLSCR1|SERPINC1|PROS1	3473	3626|3506|3623|3490|3531|3534|3630|3569|3622|3620|3614|3585|3563|3572|3587|3551|3574|3516	4.23e-08		GO.0050878	0.596257
2307	42	GO Process	negative regulation of nitrogen compound metabolic process	1.19e-06	SERPIND1|C5|HRG|C3|TRIM21|SERPINF1|PZP|KNG1|AMBP|ITIH4|PML|ITIH1|SERPING1|SMARCA5|PTX3|FGA|F2|CASP3|CLU|HSPH1|CHORDC1|SERPINF2|A2M|SERPINA6|ITIH2|STAT1|AGT|C4BPA|SERPINC1|ECM1|GBP1|HSP90AB1|YBX1|ISG15|SQSTM1|PROS1|C4A|ITIH3|C4B|TNFAIP8|SERPINH1|SERPINA4	3473	3506|3611|3623|3523|3621|3607|3520|3534|3553|3510|3608|3542|3630|3583|3509|3622|3620|3559|3601|3521|3526|3585|3563|3619|3518|3609|3581|3577|3574|3556|3610|3613|3539|3605|3596|3516|3487|3485|3513|3564|3532|3522	4.65e-08		GO.0051172	0.592445
615	20	GO Process	regulation of cytokine production	1.57e-06	C5|APOA1|C3|TRIM21|ORM1|PML|F2|CLU|SERPINF2|PGLYRP2|FN1|STAT1|AGT|APOA2|GBP1|HSP90AB1|ISG15|DDX58|LGALS9|ORM2	3473	3611|3618|3523|3621|3584|3608|3620|3601|3585|3615|3503|3609|3581|3597|3610|3613|3605|3565|3519|3541	6.21e-08		GO.0001817	0.58041
10	5	GO Process	negative regulation of fibrinolysis	1.58e-06	APOH|HRG|F2|PLG|SERPINF2	3473	3626|3623|3620|3614|3585	6.3e-08		GO.0051918	0.580134
499	18	GO Process	positive regulation of response to external stimulus	1.69e-06	APOH|HRG|C3|F12|KLKB1|HPX|FGB|FGA|F2|PLG|RBM14|SERPINF2|FGG|PLSCR1|PGLYRP2|AGT|DDX58|LGALS9	3473	3626|3623|3523|3490|3531|3505|3569|3622|3620|3614|3495|3585|3572|3551|3615|3581|3565|3519	6.79e-08		GO.0032103	0.577211
93	9	GO Process	negative regulation of viral process	1.85e-06	OAS3|TRIM21|PML|PTX3|PLSCR1|STAT1|IFIT1|ISG15|MX1	3473	3514|3621|3608|3509|3551|3609|3592|3605|3589	7.51e-08		GO.0048525	0.573283
11	5	GO Process	plasminogen activation	2.21e-06	APOH|KLKB1|FGB|FGA|FGG	3473	3626|3531|3569|3622|3572	9.11e-08		GO.0031639	0.565561
11116	115	GO Process	regulation of biological process	2.26e-06	FKBP4|APOH|SERPIND1|C5|APOC3|OAS3|HRG|APOA1|TTR|CD97|C3|CFP|F12|TRIM21|SERPINF1|ORM1|PZP|MAN2A1|LGALS3BP|CNN2|C9|C6|KLKB1|KNG1|TNC|AMBP|HPX|ITIH4|C1RL|PML|KRT10|ITIH1|SAA4|SERPING1|SMARCA5|AZGP1|PTX3|C2|FGB|FGA|F2|PLG|KRT2|CASP3|RBM14|CFHR1|CLU|HSPH1|CHORDC1|CPN2|AGTRAP|SERPINF2|A2M|RIC8A|SRPR|MX2|HSP90AA1|FGG|OAS2|SERPINA6|PLSCR1|PGLYRP2|FN1|HP|SON|ITIH2|STAT1|C8A|TOP1|AGT|C4BPA|CFH|SERPINC1|APO…	3473	3546|3626|3506|3611|3540|3514|3623|3618|3602|3499|3523|3492|3490|3621|3607|3584|3520|3617|3547|3591|3580|3567|3531|3534|3550|3553|3505|3510|3599|3608|3555|3542|3562|3630|3583|3533|3509|3593|3569|3622|3620|3614|3628|3559|3495|3498|3601|3521|3526|3508|3560|3585|3563|3590|3576|3536|3501|3572|3587|3619|3551|3615|3503|3494|3511|3518|3609|3502|3558|3581|3577|3578|3574|3597|3556|3561|3610|3486|3549|3529…	9.4e-08		GO.0050789	0.564589
655	20	GO Process	cytokine-mediated signaling pathway	3.71e-06	OAS3|TRIM21|CNN2|PML|CASP3|MX2|HSP90AA1|OAS2|FN1|STAT1|GBP2|GBP1|IFIT1|IFIT3|IFIT2|ISG15|SQSTM1|MX1|IFI35|FPR1	3473	3514|3621|3591|3608|3559|3536|3501|3587|3503|3609|3561|3610|3592|3548|3535|3605|3596|3589|3552|3507	1.67e-07		GO.0019221	0.543063
365	15	GO Process	post-translational protein modification	4.06e-06	SERPIND1|APOA1|C3|CP|KNG1|TNC|FGA|APOL1|FGG|FN1|ITIH2|SERPINC1|APOA2|TF|C4A	3473	3506|3618|3523|3586|3534|3550|3622|3595|3572|3503|3518|3574|3597|3496|3487	1.84e-07		GO.0043687	0.539147
426	16	GO Process	regulation of response to biotic stimulus	4.94e-06	HRG|HPX|PML|SERPING1|FGB|FGA|RBM14|A2M|FGG|PLSCR1|PGLYRP2|STAT1|HSP90AB1|IFIT1|DDX58|LGALS9	3473	3623|3505|3608|3630|3569|3622|3495|3563|3572|3551|3615|3609|3613|3592|3565|3519	2.27e-07		GO.0002831	0.530627
112	9	GO Process	cornification	6.99e-06	KRT14|KRT13|KRT5|KRT75|KRT15|KRT10|KRT2|KRT79|KRT6A	3473	3627|3598|3573|3570|3616|3555|3628|3554|3588	3.28e-07		GO.0070268	0.515552
245	12	GO Process	negative regulation of cytokine production	1.2e-05	APOA1|ORM1|PML|F2|PGLYRP2|FN1|APOA2|GBP1|HSP90AB1|ISG15|DDX58|LGALS9	3473	3618|3584|3608|3620|3615|3503|3597|3610|3613|3605|3565|3519	5.67e-07		GO.0001818	0.492082
1483	30	GO Process	negative regulation of response to stimulus	1.59e-05	APOH|C5|HRG|APOA1|F12|SERPINF1|KLKB1|KNG1|AMBP|SERPING1|FGB|FGA|F2|PLG|CLU|HSPH1|SERPINF2|A2M|FGG|PGLYRP2|STAT1|AGT|C4BPA|APOA2|ECM1|GBP1|IFIT1|PROS1|LGALS9|RNF213	3473	3626|3611|3623|3618|3490|3607|3531|3534|3553|3630|3569|3622|3620|3614|3601|3521|3585|3563|3572|3615|3609|3581|3577|3597|3556|3610|3592|3516|3519|3579	7.62e-07		GO.0048585	0.47986
2672	43	GO Process	cellular response to chemical stimulus	1.93e-05	FKBP4|C5|OAS3|KRT13|TRIM21|SERPINF1|CMPK2|CNN2|TNC|BIN2|PML|SAA4|SMARCA5|FGB|CASP3|RBM14|AGTRAP|SRPR|MX2|HSP90AA1|FGG|OAS2|FN1|HP|STAT1|AGT|GBP2|GBP1|CDC5L|HSP90AB1|IFIT1|IFIT3|IFIT2|PCNA|ISG15|DDX58|SQSTM1|LGALS9|MX1|TF|IFI35|SRPRB|FPR1	3473	3546|3611|3514|3598|3621|3607|3571|3591|3550|3515|3608|3562|3583|3569|3559|3495|3560|3576|3536|3501|3572|3587|3503|3494|3609|3581|3561|3610|3529|3613|3592|3548|3535|3606|3605|3565|3596|3519|3589|3496|3552|3493|3507	9.31e-07		GO.0070887	0.471444
7	4	GO Process	positive regulation of apoptotic cell clearance	1.99e-05	C3|C2|C4A|C4B	3473	3523|3593|3487|3513	9.66e-07		GO.2000427	0.470115
172	10	GO Process	response to topologically incorrect protein	2.43e-05	F12|HSPA4L|HSPA4|CLU|HSPH1|SRPR|HSP90AA1|HSP90AB1|SRPRB|SERPINH1	3473	3490|3497|3624|3601|3521|3576|3501|3613|3493|3532	1.19e-06		GO.0035966	0.461439
174	10	GO Process	regulation of cytokine secretion	2.67e-05	C5|APOA1|ORM1|PML|FN1|APOA2|GBP1|DDX58|LGALS9|ORM2	3473	3611|3618|3584|3608|3503|3597|3610|3565|3519|3541	1.32e-06		GO.0050707	0.457349
69	7	GO Process	interferon-gamma-mediated signaling pathway	3.28e-05	OAS3|TRIM21|PML|OAS2|STAT1|GBP2|GBP1	3473	3514|3621|3608|3587|3609|3561|3610	1.65e-06		GO.0060333	0.448413
10	4	GO Process	negative regulation of protein activation cascade	5.65e-05	SERPING1|FGA|A2M|C4BPA	3473	3630|3622|3563|3577	2.88e-06		GO.2000258	0.424795
113	8	GO Process	negative regulation of immune effector process	7.06e-05	APOA1|SERPING1|A2M|PGLYRP2|C4BPA|APOA2|IFIT1|LGALS9	3473	3618|3630|3563|3615|3577|3597|3592|3519	3.67e-06		GO.0002698	0.41512
27	5	GO Process	multi-organism cellular process	7.28e-05	HRG|C9|F2|DDX58|KRT6A	3473	3623|3580|3620|3565|3588	3.81e-06		GO.0044764	0.413787
3559	50	GO Process	regulation of biological quality	8.91e-05	APOH|SERPIND1|APOC3|HRG|APOA1|TTR|C3|F12|TRIM21|SERPINF1|CP|KLKB1|KNG1|HPX|PML|SERPING1|PTX3|FGB|FGA|F2|PLG|CASP3|CLU|CPN2|AGTRAP|SERPINF2|A2M|HSP90AA1|FGG|OAS2|SERPINA6|PLSCR1|FN1|STAT1|AGT|SERPINC1|APOA2|RBP4|HSP90AB1|IFIT1|YBX1|PCNA|ISG15|SQSTM1|PROS1|LGALS9|SELM|TF|TAPBP|FPR1	3473	3626|3506|3540|3623|3618|3602|3523|3490|3621|3607|3586|3531|3534|3505|3608|3630|3509|3569|3622|3620|3614|3559|3601|3508|3560|3585|3563|3501|3572|3587|3619|3551|3503|3609|3581|3574|3597|3549|3613|3592|3539|3606|3605|3596|3516|3519|3530|3496|3545|3507	4.72e-06		GO.0065008	0.405012
12	4	GO Process	positive regulation of tumor necrosis factor secretion	9.64e-05	ORM1|DDX58|LGALS9|ORM2	3473	3584|3565|3519|3541	5.17e-06		GO.1904469	0.401592
422	14	GO Process	regulation of protein secretion	9.95e-05	C5|APOA1|ORM1|PML|FGB|FGA|FGG|FN1|APOA2|GBP1|RBP4|DDX58|LGALS9|ORM2	3473	3611|3618|3584|3608|3569|3622|3572|3503|3597|3610|3549|3565|3519|3541	5.41e-06		GO.0050708	0.400218
498	15	GO Process	neutrophil mediated immunity	0.00014	TTR|CD97|C3|CFP|ORM1|CNN2|A1BG|BIN2|PTX3|F2|HSP90AA1|HP|HSP90AB1|ORM2|FPR1	3473	3602|3499|3523|3492|3584|3591|3543|3515|3509|3620|3501|3494|3613|3541|3507	7.61e-06		GO.0002446	0.385387
3	3	GO Process	negative regulation of very-low-density lipoprotein particle remodeling	0.00015	APOC3|APOA1|APOA2	3473	3540|3618|3597	8.16e-06		GO.0010903	0.382391
1024	22	GO Process	cell activation	0.0002	HRG|TTR|CD97|C3|CFP|ORM1|CNN2|A1BG|BIN2|PTX3|FGB|FGA|F2|KRT2|CLU|HSP90AA1|FGG|PLSCR1|HP|HSP90AB1|ORM2|FPR1	3473	3623|3602|3499|3523|3492|3584|3591|3543|3515|3509|3569|3622|3620|3628|3601|3501|3572|3551|3494|3613|3541|3507	1.14e-05		GO.0001775	0.369897
63	6	GO Process	chaperone-mediated protein folding	0.00023	FKBP4|CLU|FKBP10|HSPH1|CHORDC1|FKBP11	3473	3546|3601|3527|3521|3526|3483	1.31e-05		GO.0061077	0.363827
16	4	GO Process	chaperone-mediated protein complex assembly	0.00023	HSPA4|CLU|HSP90AA1|HSP90AB1	3473	3624|3601|3501|3613	1.35e-05		GO.0051131	0.363827
4	3	GO Process	positive regulation of fibrinolysis	0.00025	F12|KLKB1|PLG	3473	3490|3531|3614	1.42e-05		GO.0051919	0.360206
182	9	GO Process	modification of morphology or physiology of other organism	0.00025	HRG|KPNA3|C9|KNG1|PTX3|F2|PLG|APOL1|KRT6A	3473	3623|3500|3580|3534|3509|3620|3614|3595|3588	1.43e-05		GO.0035821	0.360206
37	5	GO Process	regulation of interleukin-1 beta secretion	0.00026	APOA1|ORM1|PML|LGALS9|ORM2	3473	3618|3584|3608|3519|3541	1.52e-05		GO.0050706	0.358503
143	8	GO Process	antimicrobial humoral response	0.00031	HRG|KNG1|FGB|FGA|F2|CLU|PGLYRP2|KRT6A	3473	3623|3534|3569|3622|3620|3601|3615|3588	1.87e-05		GO.0019730	0.350864
69	6	GO Process	regulation of phagocytosis	0.00035	C3|PTX3|C2|C4BPA|C4A|C4B	3473	3523|3509|3593|3577|3487|3513	2.13e-05		GO.0050764	0.345593
1770	30	GO Process	protein-containing complex subunit organization	0.0004	FKBP4|APOC3|APOA1|TRIM21|KPNA3|C9|P4HA1|BIN2|PML|KRT10|SMARCA5|HSPA4|FGB|FGA|CLU|SERPINF2|MX2|HSP90AA1|FGG|FN1|AGT|APOA2|GBP1|HSP90AB1|SQSTM1|HM13|MX1|TAPBP|SERPINH1|RNF213	3473	3546|3540|3618|3621|3500|3580|3603|3515|3608|3555|3583|3624|3569|3622|3601|3585|3536|3501|3572|3503|3581|3597|3610|3613|3596|3488|3589|3545|3532|3579	2.45e-05		GO.0043933	0.339794
42	5	GO Process	positive regulation of nitric oxide biosynthetic process	0.00043	PTX3|CLU|HSP90AA1|AGT|HSP90AB1	3473	3509|3601|3501|3581|3613	2.65e-05		GO.0045429	0.336653
425	13	GO Process	negative regulation of immune system process	0.00043	C5|APOA1|AMBP|SERPING1|CASP3|A2M|PGLYRP2|C4BPA|APOA2|GBP1|IFIT1|C1QC|LGALS9	3473	3611|3618|3553|3630|3559|3563|3615|3577|3597|3610|3592|3524|3519	2.71e-05		GO.0002683	0.336653
365	12	GO Process	positive regulation of defense response	0.00045	C3|F12|KLKB1|HPX|FGB|FGA|RBM14|FGG|PLSCR1|PGLYRP2|AGT|DDX58	3473	3523|3490|3531|3505|3569|3622|3495|3572|3551|3615|3581|3565	2.84e-05		GO.0031349	0.334679
6	3	GO Process	vesicle fusion with endoplasmic reticulum-Golgi intermediate compartment (ERGIC) membrane	0.00052	TAP1|TAP2|TAPBP	3473	3525|3582|3545	3.37e-05		GO.1990668	0.3284
21	4	GO Process	regulation of heterotypic cell-cell adhesion	0.00052	APOA1|FGB|FGA|FGG	3473	3618|3569|3622|3572	3.41e-05		GO.0034114	0.3284
45	5	GO Process	regulation of cellular response to heat	0.00054	FKBP4|HSPH1|CHORDC1|HSP90AA1|HSP90AB1	3473	3546|3521|3526|3501|3613	3.6e-05		GO.1900034	0.326761
209	9	GO Process	receptor-mediated endocytosis	0.0006	APOA1|LGALS3BP|AMBP|HPX|APOL1|HSPH1|HSP90AA1|HP|CFI	3473	3618|3547|3553|3505|3595|3521|3501|3494|3629	4.07e-05		GO.0006898	0.322185
510	14	GO Process	endocytosis	0.00062	APOA1|C3|LGALS3BP|AMBP|HPX|BIN2|PTX3|APOL1|HSPH1|HSP90AA1|HP|HSP90AB1|CFI|C4B	3473	3618|3523|3547|3553|3505|3515|3509|3595|3521|3501|3494|3613|3629|3513	4.18e-05		GO.0006897	0.320761
7	3	GO Process	cytolysis in other organism involved in symbiotic interaction	0.00069	C9|F2|KRT6A	3473	3580|3620|3588	4.79e-05		GO.0051801	0.316115
214	9	GO Process	protein folding	0.0007	FKBP4|HSPA4L|CLU|FKBP10|HSPH1|CHORDC1|HSP90AA1|HSP90AB1|FKBP11	3473	3546|3497|3601|3527|3521|3526|3501|3613|3483	4.85e-05		GO.0006457	0.31549
892	19	GO Process	positive regulation of transport	0.00076	C5|C3|ORM1|PTX3|C2|FGB|FGA|F2|CLU|FGG|AGT|RBP4|HSP90AB1|DDX58|LGALS9|TF|ORM2|C4A|C4B	3473	3611|3523|3584|3509|3593|3569|3622|3620|3601|3572|3581|3549|3613|3565|3519|3496|3541|3487|3513	5.34e-05		GO.0051050	0.311919
272	10	GO Process	lipid transport	0.00077	APOH|APOC3|APOA1|APOL2|CLU|APOL1|PLSCR1|APOA2|RBP4|SELM	3473	3626|3540|3618|3517|3601|3595|3551|3597|3549|3530	5.5e-05		GO.0006869	0.311351
901	19	GO Process	regulation of protein localization	0.00085	C5|APOA1|ORM1|PML|FGB|FGA|F2|HSPH1|HSP90AA1|FGG|FN1|APOA2|GBP1|RBP4|HSP90AB1|DDX58|SQSTM1|LGALS9|ORM2	3473	3611|3618|3584|3608|3569|3622|3620|3521|3501|3572|3503|3597|3610|3549|3613|3565|3596|3519|3541	6.09e-05		GO.0032880	0.307058
25	4	GO Process	positive regulation of protein processing	0.00087	C3|F12|C6|KLKB1	3473	3523|3490|3567|3531	6.26e-05		GO.0010954	0.306048
277	10	GO Process	regulation of angiogenesis	0.00088	APOH|C5|HRG|C3|SERPINF1|C6|PML|STAT1|AGT|ECM1	3473	3626|3611|3623|3523|3607|3567|3608|3609|3581|3556	6.37e-05		GO.0045765	0.305552
52	5	GO Process	negative regulation of viral genome replication	0.00093	OAS3|PLSCR1|IFIT1|ISG15|MX1	3473	3514|3551|3592|3605|3589	6.81e-05		GO.0045071	0.303152
129	7	GO Process	positive regulation of endocytosis	0.001	C3|PTX3|C2|CLU|TF|C4A|C4B	3473	3523|3509|3593|3601|3496|3487|3513	7.59e-05		GO.0045807	0.3
89	6	GO Process	disruption of cells of other organism	0.0011	HRG|C9|KNG1|F2|APOL1|KRT6A	3473	3623|3580|3534|3620|3595|3588	8.11e-05		GO.0044364	0.295861
9	3	GO Process	positive regulation of cholesterol esterification	0.0011	APOA1|AGT|APOA2	3473	3618|3581|3597	8.68e-05		GO.0010873	0.295861
480	13	GO Process	regulation of vesicle-mediated transport	0.0012	APOC3|C3|PTX3|C2|FGB|FGA|CLU|FGG|C4BPA|LGALS9|TF|C4A|C4B	3473	3540|3523|3509|3593|3569|3622|3601|3572|3577|3519|3496|3487|3513	9.06e-05		GO.0060627	0.292082
623	15	GO Process	regulation of cell adhesion	0.0012	HRG|APOA1|KNG1|TNC|PML|FGB|FGA|PLG|CASP3|HSPH1|SERPINF2|FGG|FN1|GBP1|LGALS9	3473	3623|3618|3534|3550|3608|3569|3622|3614|3559|3521|3585|3572|3503|3610|3519	9.38e-05		GO.0030155	0.292082
1732	28	GO Process	regulation of transport	0.0013	C5|APOC3|APOA1|C3|ORM1|PML|PTX3|C2|FGB|FGA|F2|CLU|MX2|FGG|OAS2|FN1|AGT|C4BPA|APOA2|GBP1|RBP4|HSP90AB1|DDX58|LGALS9|TF|ORM2|C4A|C4B	3473	3611|3540|3618|3523|3584|3608|3509|3593|3569|3622|3620|3601|3536|3572|3587|3503|3581|3577|3597|3610|3549|3613|3565|3519|3496|3541|3487|3513	0.00011		GO.0051049	0.288606
555	14	GO Process	response to bacterium	0.0013	C3|CFP|CMPK2|FGB|FGA|F2|CASP3|OAS2|PGLYRP2|HP|ISG15|KRT6A|LGALS9|C4B	3473	3523|3492|3571|3569|3622|3620|3559|3587|3615|3494|3605|3588|3519|3513	0.0001		GO.0009617	0.288606
1551	26	GO Process	positive regulation of multicellular organismal process	0.0014	APOH|C5|HRG|C3|F12|SERPINF1|ORM1|MAN2A1|C6|PML|FGB|FGA|F2|PLG|CLU|SERPINF2|FGG|FN1|STAT1|AGT|APOA2|ECM1|ISG15|DDX58|LGALS9|ORM2	3473	3626|3611|3623|3523|3490|3607|3584|3617|3567|3608|3569|3622|3620|3614|3601|3585|3572|3503|3609|3581|3597|3556|3605|3565|3519|3541	0.00011		GO.0051240	0.285387
240	9	GO Process	positive regulation of protein secretion	0.0014	C5|ORM1|FGB|FGA|FGG|RBP4|DDX58|LGALS9|ORM2	3473	3611|3584|3569|3622|3572|3549|3565|3519|3541	0.00011		GO.0050714	0.285387
58	5	GO Process	negative regulation of cytokine secretion	0.0014	APOA1|PML|FN1|APOA2|GBP1	3473	3618|3608|3503|3597|3610	0.00011		GO.0050710	0.285387
1370	24	GO Process	regulation of protein phosphorylation	0.0014	C5|HRG|APOA1|C3|AMBP|HPX|PML|FGB|FGA|F2|CASP3|CLU|HSPH1|CHORDC1|SERPINF2|HSP90AA1|FGG|FN1|AGT|GBP1|HSP90AB1|SQSTM1|LGALS9|FPR1	3473	3611|3623|3618|3523|3553|3505|3608|3569|3622|3620|3559|3601|3521|3526|3585|3501|3572|3503|3581|3610|3613|3596|3519|3507	0.00011		GO.0001932	0.285387
189	8	GO Process	regulation of cell-substrate adhesion	0.0015	HRG|APOA1|FGB|FGA|PLG|FGG|FN1|GBP1	3473	3623|3618|3569|3622|3614|3572|3503|3610	0.00012		GO.0010810	0.282391
31	4	GO Process	hyaluronan metabolic process	0.0016	ITIH4|ITIH1|ITIH2|ITIH3	3473	3510|3542|3518|3485	0.00013		GO.0030212	0.279588
99	6	GO Process	negative regulation of angiogenesis	0.0016	APOH|HRG|SERPINF1|PML|STAT1|AGT	3473	3626|3623|3607|3608|3609|3581	0.00014		GO.0016525	0.279588
571	14	GO Process	viral process	0.0016	KPNA3|AMBP|HPX|PML|TAP1|STAT1|TOP1|CFH|APOA2|HSP90AB1|IFIT1|TAP2|ISG15|DDX58	3473	3500|3553|3505|3608|3525|3609|3558|3578|3597|3613|3592|3582|3605|3565	0.00013		GO.0016032	0.279588
245	9	GO Process	negative regulation of cell adhesion	0.0016	HRG|APOA1|KNG1|TNC|PLG|CASP3|FGG|GBP1|LGALS9	3473	3623|3618|3534|3550|3614|3559|3572|3610|3519	0.00013		GO.0007162	0.279588
251	9	GO Process	regulation of protein stability	0.0018	APOA1|TRIM21|PML|CLU|CPN2|HSP90AA1|APOA2|HSP90AB1|TF	3473	3618|3621|3608|3601|3508|3501|3597|3613|3496	0.00016		GO.0031647	0.274473
107	6	GO Process	modification of morphology or physiology of other organism involved in symbiotic interaction	0.0023	KPNA3|C9|PTX3|F2|PLG|KRT6A	3473	3500|3580|3509|3620|3614|3588	0.00021		GO.0051817	0.263827
390	11	GO Process	positive regulation of cytokine production	0.0025	C5|C3|ORM1|CLU|SERPINF2|STAT1|AGT|APOA2|DDX58|LGALS9|ORM2	3473	3611|3523|3584|3601|3585|3609|3581|3597|3565|3519|3541	0.00023		GO.0001819	0.260206
394	11	GO Process	positive regulation of multi-organism process	0.0027	TRIM21|HPX|FGB|FGA|RBM14|FGG|PLSCR1|PGLYRP2|IFIT1|DDX58|LGALS9	3473	3621|3505|3569|3622|3495|3572|3551|3615|3592|3565|3519	0.00025		GO.0043902	0.256864
39	4	GO Process	regulation of defense response to virus by host	0.0032	PML|STAT1|IFIT1|DDX58	3473	3608|3609|3592|3565	0.0003		GO.0050691	0.249485
15	3	GO Process	positive regulation of humoral immune response	0.0032	C3|C6|HPX	3473	3523|3567|3505	0.00031		GO.0002922	0.249485
277	9	GO Process	positive regulation of response to biotic stimulus	0.0033	HRG|HPX|FGB|FGA|RBM14|FGG|PLSCR1|PGLYRP2|DDX58	3473	3623|3505|3569|3622|3495|3572|3551|3615|3565	0.00032		GO.0002833	0.248149
2	2	GO Process	negative regulation of cholesterol import	0.0034	APOC3|APOA2	3473	3540|3597	0.00033		GO.0060621	0.246852
2	2	GO Process	interaction with other organism via secreted substance involved in symbiotic interaction	0.0034	PLG|FN1	3473	3614|3503	0.00033		GO.0052047	0.246852
2	2	GO Process	Factor XII activation	0.0034	F12|KLKB1	3473	3490|3531	0.00033		GO.0002542	0.246852
2	2	GO Process	positive regulation of activation of membrane attack complex	0.0034	C3|C6	3473	3523|3567	0.00033		GO.0001970	0.246852
2	2	GO Process	negative regulation of complement activation, lectin pathway	0.0034	SERPING1|A2M	3473	3630|3563	0.00033		GO.0001869	0.246852
169	7	GO Process	regulation of reactive oxygen species metabolic process	0.0037	PTX3|F2|CLU|HSP90AA1|HP|AGT|HSP90AB1	3473	3509|3620|3601|3501|3494|3581|3613	0.00037		GO.2000377	0.24318
120	6	GO Process	platelet activation	0.0038	HRG|FGB|FGA|F2|FGG|PLSCR1	3473	3623|3569|3622|3620|3572|3551	0.00038		GO.0030168	0.242022
44	4	GO Process	negative regulation of protein processing	0.0045	SERPING1|SERPINF2|A2M|C4BPA	3473	3630|3585|3563|3577	0.00046		GO.0010955	0.234679
5163	58	GO Process	cellular component organization	0.0047	FKBP4|KRT14|APOC3|APOA1|TTR|C3|KRT13|KRT5|KRT15|TRIM21|MAN2A1|KPNA3|CNN2|C9|P4HA1|KLKB1|TNC|BIN2|PML|KRT10|SMARCA5|HSPA4|FGB|FGA|PLG|KRT2|CASP3|RBM14|CLU|FKBP10|SERPINF2|A2M|RIC8A|TOP1MT|MX2|HSP90AA1|FGG|PLSCR1|TAP1|FN1|SON|TOP1|AGT|APOA2|CNN3|GBP1|HSP90AB1|IFIT2|TAP2|PCNA|KRT6A|SQSTM1|HM13|MX1|TF|TAPBP|SERPINH1|RNF213	3473	3546|3627|3540|3618|3602|3523|3598|3573|3616|3621|3617|3500|3591|3580|3603|3531|3550|3515|3608|3555|3583|3624|3569|3622|3614|3628|3559|3495|3601|3527|3585|3563|3590|3600|3536|3501|3572|3551|3525|3503|3511|3558|3581|3597|3612|3610|3613|3535|3582|3606|3588|3596|3488|3589|3496|3545|3532|3579	0.00048		GO.0016043	0.23279
83	5	GO Process	protein polymerization	0.0051	FGB|FGA|MX2|FGG|MX1	3473	3569|3622|3536|3572|3589	0.00053		GO.0051258	0.229243
180	7	GO Process	negative regulation of defense response	0.0052	APOA1|SERPINF1|SERPING1|F2|A2M|IFIT1|LGALS9	3473	3618|3607|3630|3620|3563|3592|3519	0.00054		GO.0031348	0.2284
3	2	GO Process	cytosol to endoplasmic reticulum transport	0.0053	TAP1|TAP2	3473	3525|3582	0.00055		GO.0046967	0.227572
129	6	GO Process	regulation of tube diameter	0.0053	KNG1|FGB|FGA|SERPINF2|FGG|AGT	3473	3534|3569|3622|3585|3572|3581	0.00055		GO.0035296	0.227572
87	5	GO Process	retinoid metabolic process	0.006	APOC3|APOA1|TTR|APOA2|RBP4	3473	3540|3618|3602|3597|3549	0.00065		GO.0001523	0.222185
20	3	GO Process	regulation of lipoprotein lipase activity	0.0061	APOH|APOC3|APOA1	3473	3626|3540|3618	0.00066		GO.0051004	0.221467
134	6	GO Process	organic hydroxy compound transport	0.0061	APOC3|APOA1|CLU|APOA2|RBP4|SELM	3473	3540|3618|3601|3597|3549|3530	0.00066		GO.0015850	0.221467
90	5	GO Process	regulation of lipase activity	0.0068	APOH|APOC3|APOA1|AGT|APOA2	3473	3626|3540|3618|3581|3597	0.00075		GO.0060191	0.216749
250	8	GO Process	defense response to bacterium	0.0068	CFP|FGB|FGA|F2|PGLYRP2|HP|ISG15|KRT6A	3473	3492|3569|3622|3620|3615|3494|3605|3588	0.00075		GO.0042742	0.216749
21	3	GO Process	negative regulation of cell killing	0.0068	HSP90AB1|KRT6A|LGALS9	3473	3613|3588|3519	0.00075		GO.0031342	0.216749
4	2	GO Process	telomerase holoenzyme complex assembly	0.0074	HSP90AA1|HSP90AB1	3473	3501|3613	0.00082		GO.1905323	0.213077
4	2	GO Process	chaperone-mediated autophagy	0.0074	CLU|HSP90AA1	3473	3601|3501	0.00082		GO.0061684	0.213077
22	3	GO Process	response to interferon-alpha	0.0075	MX2|IFIT3|IFIT2	3473	3536|3548|3535	0.00084		GO.0035455	0.212494
1587	24	GO Process	positive regulation of protein metabolic process	0.0081	C5|C3|F12|C6|KLKB1|HPX|PML|FGB|FGA|F2|CASP3|CLU|HSPH1|SERPINF2|HSP90AA1|FGG|FN1|AGT|C4BPA|APOA2|HSP90AB1|SQSTM1|LGALS9|FPR1	3473	3611|3523|3490|3567|3531|3505|3608|3569|3622|3620|3559|3601|3521|3585|3501|3572|3503|3581|3577|3597|3613|3596|3519|3507	0.00092		GO.0051247	0.209151
55	4	GO Process	peptidyl-proline modification	0.0088	FKBP4|P4HA1|FKBP10|FKBP11	3473	3546|3603|3527|3483	0.001		GO.0018208	0.205552
1042	18	GO Process	programmed cell death	0.0088	KRT14|KRT13|KRT5|KRT75|KRT15|PML|KRT10|KRT2|CASP3|CLU|KRT79|PLSCR1|TOP1|IFIT2|KRT6A|SQSTM1|MX1|TNFAIP8	3473	3627|3598|3573|3570|3616|3608|3555|3628|3559|3601|3554|3551|3558|3535|3588|3596|3589|3564	0.001		GO.0012501	0.205552
147	6	GO Process	response to interleukin-1	0.0092	FGB|FGG|GBP2|GBP1|SQSTM1|LGALS9	3473	3569|3572|3561|3610|3596|3519	0.0011		GO.0070555	0.203621
961	17	GO Process	regulation of anatomical structure morphogenesis	0.0094	APOH|C5|HRG|APOA1|C3|SERPINF1|C6|PML|FGB|FGA|F2|FGG|FN1|STAT1|AGT|ECM1|GBP1	3473	3626|3611|3623|3618|3523|3607|3567|3608|3569|3622|3620|3572|3503|3609|3581|3556|3610	0.0011		GO.0022603	0.202687
5	2	GO Process	multi-organism intracellular transport	0.0099	KPNA3|IFIT1	3473	3500|3592	0.0011		GO.1902583	0.200436
5	2	GO Process	protein insertion into mitochondrial outer membrane	0.0099	HSPA4|HSP90AA1	3473	3624|3501	0.0011		GO.0045040	0.200436
150	6	GO Process	protein import	0.0099	KPNA3|PML|HSPA4|CLU|HSP90AA1|AGT	3473	3500|3608|3624|3601|3501|3581	0.0012		GO.0017038	0.200436
5	2	GO Process	peripheral nervous system axon regeneration	0.0099	APOA1|TNC	3473	3618|3550	0.0011		GO.0014012	0.200436
5	2	GO Process	regulation of blood vessel diameter by renin-angiotensin	0.0099	SERPINF2|AGT	3473	3585|3581	0.0011		GO.0002034	0.200436
26	3	GO Process	regulation of interferon-gamma-mediated signaling pathway	0.0109	HPX|STAT1|HSP90AB1	3473	3505|3609|3613	0.0013		GO.0060334	0.196257
4898	54	GO Process	positive regulation of cellular process	0.0111	C5|HRG|APOA1|C3|F12|TRIM21|SERPINF1|ORM1|MAN2A1|C6|KLKB1|KNG1|TNC|HPX|PML|SMARCA5|PTX3|C2|FGB|FGA|F2|PLG|CASP3|RBM14|CFHR1|CLU|HSPH1|SERPINF2|HSP90AA1|FGG|PLSCR1|FN1|HP|STAT1|AGT|APOA2|ECM1|RBP4|CDC5L|HSP90AB1|IFIT2|YBX1|PCNA|ISG15|DDX58|KRT6A|SQSTM1|LGALS9|TF|ORM2|C4A|C4B|TNFAIP8|FPR1	3473	3611|3623|3618|3523|3490|3621|3607|3584|3617|3567|3531|3534|3550|3505|3608|3583|3509|3593|3569|3622|3620|3614|3559|3495|3498|3601|3521|3585|3501|3572|3551|3503|3494|3609|3581|3597|3556|3549|3529|3613|3535|3539|3606|3605|3565|3588|3596|3519|3496|3541|3487|3513|3564|3507	0.0014		GO.0048522	0.195468
61	4	GO Process	regulation of vasoconstriction	0.0118	FGB|FGA|FGG|AGT	3473	3569|3622|3572|3581	0.0014		GO.0019229	0.192812
491	11	GO Process	response to inorganic substance	0.0118	SERPINF1|FGB|FGA|CASP3|FGG|HP|STAT1|C1QA|PCNA|SELM|TF	3473	3607|3569|3622|3559|3572|3494|3609|3512|3606|3530|3496	0.0015		GO.0010035	0.192812
347	9	GO Process	positive regulation of proteolysis	0.0121	C3|F12|C6|KLKB1|PML|CASP3|CLU|FN1|LGALS9	3473	3523|3490|3567|3531|3608|3559|3601|3503|3519	0.0015		GO.0045862	0.191721
6	2	GO Process	positive regulation of MHC class I biosynthetic process	0.0122	PML|HSPH1	3473	3608|3521	0.0015		GO.0045345	0.191364
6	2	GO Process	induction of bacterial agglutination	0.0122	FGB|FGA	3473	3569|3622	0.0015		GO.0043152	0.191364
2999	37	GO Process	cellular protein modification process	0.0125	FKBP4|PLOD1|SERPIND1|APOA1|C3|TRIM21|MAN2A1|P4HA1|CP|KNG1|TNC|AMBP|PML|KRT10|FGA|KRT2|RBM14|FKBP10|APOL1|HSP90AA1|FGG|FN1|ITIH2|TOP1|AGT|GALNT2|SERPINC1|APOA2|PCNA|ISG15|DDX58|SQSTM1|LGALS9|TF|C4A|FKBP11|RNF213	3473	3546|3566|3506|3618|3523|3621|3617|3603|3586|3534|3550|3553|3608|3555|3622|3628|3495|3527|3595|3501|3572|3503|3518|3558|3581|3594|3574|3597|3606|3605|3565|3596|3519|3496|3487|3483|3579	0.0016		GO.0006464	0.190309
28	3	GO Process	regulation of transforming growth factor beta production	0.0127	SERPINF2|HSP90AB1|LGALS9	3473	3585|3613|3519	0.0016		GO.0071634	0.18962
162	6	GO Process	regulation of response to cytokine stimulus	0.0133	APOA1|HPX|STAT1|ECM1|HSP90AB1|DDX58	3473	3618|3505|3609|3556|3613|3565	0.0017		GO.0060759	0.187615
742	14	GO Process	positive regulation of hydrolase activity	0.0133	APOH|AHSA1|APOA1|PML|CASP3|A2M|RIC8A|PLSCR1|FN1|AGT|HSP90AB1|PCNA|RIC8B|LGALS9	3473	3626|3568|3618|3608|3559|3563|3590|3551|3503|3581|3613|3606|3491|3519	0.0017		GO.0051345	0.187615
1286	20	GO Process	positive regulation of developmental process	0.0143	C5|APOA1|C3|SERPINF1|MAN2A1|C6|PML|KRT10|FGB|FGA|KRT2|SERPINF2|FGG|FN1|STAT1|AGT|ECM1|HSP90AB1|ISG15|LGALS9	3473	3611|3618|3523|3607|3617|3567|3608|3555|3569|3622|3628|3585|3572|3503|3609|3581|3556|3613|3605|3519	0.0018		GO.0051094	0.184466
1381	21	GO Process	positive regulation of catalytic activity	0.0143	APOH|AHSA1|C5|APOA1|PML|F2|CASP3|CLU|HSPH1|A2M|RIC8A|HSP90AA1|PLSCR1|FN1|AGT|APOA2|HSP90AB1|PCNA|RIC8B|LGALS9|FPR1	3473	3626|3568|3611|3618|3608|3620|3559|3601|3521|3563|3590|3501|3551|3503|3581|3597|3613|3606|3491|3519|3507	0.0018		GO.0043085	0.184466
166	6	GO Process	protein stabilization	0.0147	APOA1|PML|CLU|CPN2|HSP90AA1|HSP90AB1	3473	3618|3608|3601|3508|3501|3613	0.0019		GO.0050821	0.183268
30	3	GO Process	regulation of viral entry into host cell	0.0147	TRIM21|PTX3|LGALS9	3473	3621|3509|3519	0.0019		GO.0046596	0.183268
7	2	GO Process	regulation of Cdc42 protein signal transduction	0.0148	APOC3|APOA1	3473	3540|3618	0.0019		GO.0032489	0.182974
7	2	GO Process	regulation of intestinal cholesterol absorption	0.0148	APOA1|APOA2	3473	3618|3597	0.0019		GO.0030300	0.182974
7	2	GO Process	dynamin family protein polymerization involved in mitochondrial fission	0.0148	MX2|MX1	3473	3536|3589	0.0019		GO.0003374	0.182974
114	5	GO Process	lipoprotein metabolic process	0.0154	APOC3|APOA1|APOL2|APOL1|APOA2	3473	3540|3618|3517|3595|3597	0.002		GO.0042157	0.181248
114	5	GO Process	pattern recognition receptor signaling pathway	0.0154	FGB|FGA|FGG|PGLYRP2|DDX58	3473	3569|3622|3572|3615|3565	0.002		GO.0002221	0.181248
31	3	GO Process	regulation of platelet activation	0.0156	HRG|F2|FGG	3473	3623|3620|3572	0.0021		GO.0010543	0.180688
366	9	GO Process	regulation of cell-cell adhesion	0.0158	APOA1|FGB|FGA|PLG|CASP3|HSPH1|SERPINF2|FGG|LGALS9	3473	3618|3569|3622|3614|3559|3521|3585|3572|3519	0.0021		GO.0022407	0.180134
4533	50	GO Process	regulation of gene expression	0.0164	C5|HRG|C3|CFP|F12|TRIM21|SERPINF1|C9|C6|KLKB1|TNC|PML|SERPING1|SMARCA5|C2|F2|RBM14|CFHR1|CLU|HSPH1|CPN2|SERPINF2|A2M|PLSCR1|FN1|SON|STAT1|C8A|TOP1|AGT|C4BPA|CFH|ECM1|C8B|CDC5L|YBX1|C1QC|C1QA|PCNA|DDX58|SQSTM1|PROS1|CFI|LGALS9|C1S|C4A|TAPBP|C4B|CFB|C1R	3473	3611|3623|3523|3492|3490|3621|3607|3580|3567|3531|3550|3608|3630|3583|3593|3620|3495|3498|3601|3521|3508|3585|3563|3551|3503|3511|3609|3502|3558|3581|3577|3578|3556|3486|3529|3539|3524|3512|3606|3565|3596|3516|3629|3519|3489|3487|3545|3513|3604|3504	0.0022		GO.0010468	0.178516
941	16	GO Process	positive regulation of protein phosphorylation	0.0165	C5|C3|HPX|FGB|FGA|F2|CLU|HSPH1|SERPINF2|HSP90AA1|FGG|AGT|HSP90AB1|SQSTM1|LGALS9|FPR1	3473	3611|3523|3505|3569|3622|3620|3601|3521|3585|3501|3572|3581|3613|3596|3519|3507	0.0023		GO.0001934	0.178252
1128	18	GO Process	positive regulation of cellular component organization	0.0173	HRG|APOA1|C3|SERPINF1|PML|PTX3|C2|FGB|FGA|CLU|SERPINF2|HSP90AA1|FGG|FN1|AGT|TF|C4A|C4B	3473	3623|3618|3523|3607|3608|3509|3593|3569|3622|3601|3585|3501|3572|3503|3581|3496|3487|3513	0.0024		GO.0051130	0.176195
8	2	GO Process	regulation by virus of viral protein levels in host cell	0.0174	STAT1|IFIT1	3473	3609|3592	0.0024		GO.0046719	0.175945
373	9	GO Process	blood circulation	0.0174	KNG1|SERPING1|FGB|FGA|AGTRAP|SERPINF2|FGG|STAT1|AGT	3473	3534|3630|3569|3622|3560|3585|3572|3609|3581	0.0024		GO.0008015	0.175945
375	9	GO Process	positive regulation of cell adhesion	0.0178	HRG|APOA1|FGB|FGA|HSPH1|SERPINF2|FGG|FN1|LGALS9	3473	3623|3618|3569|3622|3521|3585|3572|3503|3519	0.0025		GO.0045785	0.174958
121	5	GO Process	transition metal ion transport	0.0186	FKBP4|HRG|CP|HPX|TF	3473	3546|3623|3586|3505|3496	0.0026		GO.0000041	0.173049
34	3	GO Process	regulation of triglyceride metabolic process	0.0189	APOC3|APOA1|C3	3473	3540|3618|3523	0.0027		GO.0090207	0.172354
180	6	GO Process	female pregnancy	0.0198	FKBP4|APOL2|PZP|AMBP|AGT|LGALS9	3473	3546|3517|3520|3553|3581|3519	0.0028		GO.0007565	0.170333
9	2	GO Process	regulation of protein complex stability	0.0204	SQSTM1|TAPBP	3473	3596|3545	0.0029		GO.0061635	0.169037
75	4	GO Process	interaction with symbiont	0.0204	PTX3|F2|PLG|FN1	3473	3509|3620|3614|3503	0.003		GO.0051702	0.169037
9	2	GO Process	positive regulation of lipoprotein lipase activity	0.0204	APOH|APOA1	3473	3626|3618	0.0029		GO.0051006	0.169037
9	2	GO Process	heme transport	0.0204	HRG|HPX	3473	3623|3505	0.0029		GO.0015886	0.169037
9	2	GO Process	opsonization	0.0204	PTX3|C4B	3473	3509|3513	0.0029		GO.0008228	0.169037
9	2	GO Process	DNA topological change	0.0204	TOP1MT|TOP1	3473	3600|3558	0.0029		GO.0006265	0.169037
185	6	GO Process	phagocytosis	0.022	C3|BIN2|PTX3|HSP90AA1|HSP90AB1|C4B	3473	3523|3515|3509|3501|3613|3513	0.0032		GO.0006909	0.165758
2268	29	GO Process	macromolecule localization	0.0228	FKBP4|APOH|APOC3|APOA1|APOL2|KPNA3|PML|AZGP1|HSPA4|CLU|APOL1|SRPR|MX2|HSP90AA1|FGG|PLSCR1|TAP1|AGT|APOA2|GBP2|GBP1|RBP4|IFIT1|YBX1|TAP2|SQSTM1|HM13|SELM|TF	3473	3546|3626|3540|3618|3517|3500|3608|3533|3624|3601|3595|3576|3536|3501|3572|3551|3525|3581|3597|3561|3610|3549|3592|3539|3582|3596|3488|3530|3496	0.0034		GO.0033036	0.164207
129	5	GO Process	regulation of lipid localization	0.0232	APOC3|APOA1|C3|AGT|APOA2	3473	3540|3618|3523|3581|3597	0.0034		GO.1905952	0.163451
10	2	GO Process	positive regulation of viral entry into host cell	0.0236	TRIM21|LGALS9	3473	3621|3519	0.0035		GO.0046598	0.162709
10	2	GO Process	response to cobalt ion	0.0236	SERPINF1|CASP3	3473	3607|3559	0.0035		GO.0032025	0.162709
38	3	GO Process	vitamin transport	0.0239	APOA1|RBP4|GC	3473	3618|3549|3557	0.0036		GO.0051180	0.16216
39	3	GO Process	collagen fibril organization	0.0253	P4HA1|SERPINF2|SERPINH1	3473	3603|3585|3532	0.0038		GO.0030199	0.159688
11	2	GO Process	negative regulation of interleukin-1 beta secretion	0.027	APOA1|PML	3473	3618|3608	0.0041		GO.0050713	0.156864
11	2	GO Process	negative regulation of activated T cell proliferation	0.027	CASP3|LGALS9	3473	3559|3519	0.0041		GO.0046007	0.156864
40	3	GO Process	cell-substrate junction assembly	0.027	KRT14|KRT5|FN1	3473	3627|3573|3503	0.0041		GO.0007044	0.156864
11	2	GO Process	regulation of humoral immune response mediated by circulating immunoglobulin	0.027	HPX|C4BPA	3473	3505|3577	0.0041		GO.0002923	0.156864
2198	28	GO Process	cell surface receptor signaling pathway	0.0273	C5|OAS3|APOA1|CD97|TRIM21|CNN2|PML|F2|CASP3|RBM14|MX2|HSP90AA1|OAS2|FN1|STAT1|AGT|GBP2|GBP1|HSP90AB1|IFIT1|IFIT3|IFIT2|YBX1|ISG15|SQSTM1|MX1|IFI35|FPR1	3473	3611|3514|3618|3499|3621|3591|3608|3620|3559|3495|3536|3501|3587|3503|3609|3581|3561|3610|3613|3592|3548|3535|3539|3605|3596|3589|3552|3507	0.0042		GO.0007166	0.156384
332	8	GO Process	immune response-activating signal transduction	0.0273	FGB|FGA|HSP90AA1|FGG|PGLYRP2|HSP90AB1|DDX58|FPR1	3473	3569|3622|3501|3572|3615|3613|3565|3507	0.0042		GO.0002757	0.156384
2416	30	GO Process	regulation of developmental process	0.028	FKBP4|APOH|C5|HRG|APOA1|C3|SERPINF1|MAN2A1|C6|PML|KRT10|FGB|FGA|F2|KRT2|SERPINF2|FGG|OAS2|PGLYRP2|FN1|STAT1|AGT|ECM1|GBP1|RBP4|HSP90AB1|YBX1|C1QC|ISG15|LGALS9	3473	3546|3626|3611|3623|3618|3523|3607|3617|3567|3608|3555|3569|3622|3620|3628|3585|3572|3587|3615|3503|3609|3581|3556|3610|3549|3613|3539|3524|3605|3519	0.0044		GO.0050793	0.155284
85	4	GO Process	negative regulation of response to biotic stimulus	0.0291	SERPING1|A2M|IFIT1|LGALS9	3473	3630|3563|3592|3519	0.0045		GO.0002832	0.153611
339	8	GO Process	response to metal ion	0.0302	SERPINF1|FGB|FGA|CASP3|FGG|C1QA|PCNA|TF	3473	3607|3569|3622|3559|3572|3512|3606|3496	0.0048		GO.0010038	0.151999
12	2	GO Process	angiotensin-activated signaling pathway	0.0305	AGTRAP|AGT	3473	3560|3581	0.0048		GO.0038166	0.15157
12	2	GO Process	cellular response to interferon-alpha	0.0305	IFIT3|IFIT2	3473	3548|3535	0.0048		GO.0035457	0.15157
12	2	GO Process	hemidesmosome assembly	0.0305	KRT14|KRT5	3473	3627|3573	0.0048		GO.0031581	0.15157
12	2	GO Process	regulation of plasminogen activation	0.0305	F12|SERPINF2	3473	3490|3585	0.0048		GO.0010755	0.15157
669	12	GO Process	negative regulation of cell population proliferation	0.0329	APOH|HRG|SERPINF1|PML|AZGP1|PLG|CASP3|STAT1|RBP4|IFIT3|LGALS9|TP53I11	3473	3626|3623|3607|3608|3533|3614|3559|3609|3549|3548|3519|3538	0.0053		GO.0008285	0.14828
274	7	GO Process	regulation of ERK1 and ERK2 cascade	0.0332	FGB|FGA|SERPINF2|FGG|FN1|GBP1|LGALS9	3473	3569|3622|3585|3572|3503|3610|3519	0.0054		GO.0070372	0.147886
13	2	GO Process	regulation of cell-cell adhesion mediated by cadherin	0.0339	PLG|SERPINF2	3473	3614|3585	0.0055		GO.2000047	0.14698
505	10	GO Process	cellular response to organic cyclic compound	0.0339	FKBP4|SERPINF1|TNC|CASP3|RBM14|STAT1|CDC5L|HSP90AB1|IFIT1|DDX58	3473	3546|3607|3550|3559|3495|3609|3529|3613|3592|3565	0.0056		GO.0071407	0.14698
13	2	GO Process	low-density lipoprotein particle remodeling	0.0339	AGT|APOA2	3473	3581|3597	0.0055		GO.0034374	0.14698
208	6	GO Process	response to nutrient	0.0339	APOA1|TNC|C2|STAT1|SERPINC1|PCNA	3473	3618|3550|3593|3609|3574|3606	0.0056		GO.0007584	0.14698
146	5	GO Process	ameboidal-type cell migration	0.0343	APOA1|PML|KRT2|RIC8A|FN1	3473	3618|3608|3628|3590|3503	0.0057		GO.0001667	0.146471
1626	22	GO Process	tissue development	0.0349	KRT14|PLOD1|KRT13|KRT5|KRT75|KRT15|TNC|PML|KRT10|KRT2|CASP3|KRT79|FN1|STAT1|AGT|ECM1|CNN3|RBP4|PCNA|KRT6A|SELM|SERPINH1	3473	3627|3566|3598|3573|3570|3616|3550|3608|3555|3628|3559|3554|3503|3609|3581|3556|3612|3549|3606|3588|3530|3532	0.0058		GO.0009888	0.145717
47	3	GO Process	endocrine process	0.0375	SERPINF2|AGT|SELM	3473	3585|3581|3530	0.0063		GO.0050886	0.142597
150	5	GO Process	regulation of endothelial cell migration	0.0376	APOH|HRG|SERPINF1|PLG|AGT	3473	3626|3623|3607|3614|3581	0.0063		GO.0010594	0.142481
95	4	GO Process	positive regulation of peptide hormone secretion	0.039	FGB|FGA|FGG|RBP4	3473	3569|3622|3572|3549	0.0066		GO.0090277	0.140894
95	4	GO Process	DNA biosynthetic process	0.039	HSP90AA1|HSP90AB1|PCNA|ISG15	3473	3501|3613|3606|3605	0.0066		GO.0071897	0.140894
48	3	GO Process	positive regulation of interleukin-8 production	0.039	APOA2|DDX58|LGALS9	3473	3597|3565|3519	0.0066		GO.0032757	0.140894
48	3	GO Process	negative regulation of endothelial cell migration	0.039	APOH|HRG|SERPINF1	3473	3626|3623|3607	0.0066		GO.0010596	0.140894
49	3	GO Process	regulation of telomerase activity	0.0408	PML|HSP90AA1|HSP90AB1	3473	3608|3501|3613	0.007		GO.0051972	0.138934
15	2	GO Process	cellular response to exogenous dsRNA	0.041	IFIT1|DDX58	3473	3592|3565	0.0071		GO.0071360	0.138722
15	2	GO Process	glucocorticoid metabolic process	0.041	APOA1|SERPINA6	3473	3618|3619	0.0071		GO.0008211	0.138722
1764	23	GO Process	regulation of intracellular signal transduction	0.0425	C5|APOC3|APOA1|AMBP|HPX|PML|FGB|FGA|F2|CLU|HSPH1|SERPINF2|A2M|HSP90AA1|FGG|FN1|STAT1|AGT|GBP1|HSP90AB1|SQSTM1|LGALS9|FPR1	3473	3611|3540|3618|3553|3505|3608|3569|3622|3620|3601|3521|3585|3563|3501|3572|3503|3609|3581|3610|3613|3596|3519|3507	0.0074		GO.1902531	0.137161
159	5	GO Process	negative regulation of cell-cell adhesion	0.0457	APOA1|PLG|CASP3|FGG|LGALS9	3473	3618|3614|3559|3572|3519	0.008		GO.0022408	0.134008
52	3	GO Process	regulation of immunoglobulin mediated immune response	0.0466	C3|HPX|C4BPA	3473	3523|3505|3577	0.0082		GO.0002889	0.133161
17	2	GO Process	negative regulation of viral release from host cell	0.0498	TRIM21|PML	3473	3621|3608	0.0088		GO.1902187	0.130277
17	2	GO Process	positive regulation of transforming growth factor beta production	0.0498	SERPINF2|LGALS9	3473	3585|3519	0.0088		GO.0071636	0.130277
17	2	GO Process	regulation of cytolysis	0.0498	CFHR1|KRT6A	3473	3498|3588	0.0088		GO.0042268	0.130277

## Sheet: Reactome_UpinCOVID
Pathway identifier	Pathway name	#Entities found	#Entities total	Entities ratio	Entities pValue	Entities FDR	#Reactions found	#Reactions total	Reactions ratio	Species identifier	Species name	Submitted entities found	Mapped entities	Found reaction identifiers
R-HSA-977606	Regulation of Complement cascade	36	139	0.00957168	1.11e-16	1.14e-14	42	42	0.00312826	9606	Homo sapiens	C1QA;CFH;C1S;C1R;PROS1;IGHV4-34;CFI;C4BPA;CFP;C8B;C4B_2;CLU;C8A;CPN2;C2;IGHG3;IGLV2-8;IGLV2-11;C4B;C3;IGHG4;C4A;C5;IGHG2;C6;C9;IGKV3D-20;F2;CFHR1;CFHR3;SERPING1;IGLV3-19;CFB;C1QC		R-HSA-977359;R-HSA-977615;R-HSA-8853252;R-HSA-964811;R-HSA-8852481;R-HSA-977605;R-HSA-981637;R-HSA-3266557;R-HSA-977602;R-HSA-8852874;R-HSA-976768;R-HSA-8852809;R-HSA-977375;R-HSA-981535;R-HSA-977629;R-HSA-977626;R-HSA-981658;R-HSA-977371;R-HSA-1006169;R-HSA-2530429;R-HSA-977619;R-HSA-977363;R-HSA-981648;R-HSA-444647;R-HSA-8852580;R-HSA-976810;R-HSA-375395;R-HSA-976743;R-HSA-8851436;R-HSA-2530445…
R-HSA-166658	Complement cascade	36	156	0.0107423	1.11e-16	1.14e-14	65	71	0.00528825	9606	Homo sapiens	C1QA;CFH;C1S;C1R;PROS1;IGHV4-34;CFI;C4BPA;CFP;C8B;C4B_2;CLU;C8A;CPN2;C2;IGHG3;IGLV2-8;IGLV2-11;C4B;C3;IGHG4;C4A;C5;IGHG2;C6;C9;IGKV3D-20;F2;CFHR1;CFHR3;SERPING1;IGLV3-19;CFB;C1QC		R-HSA-8853252;R-HSA-8852481;R-HSA-166795;R-HSA-166792;R-HSA-981637;R-HSA-173705;R-HSA-8852874;R-HSA-976768;R-HSA-173709;R-HSA-981535;R-HSA-981658;R-HSA-173723;R-HSA-173720;R-HSA-981648;R-HSA-173725;R-HSA-166817;R-HSA-976810;R-HSA-173739;R-HSA-2530445;R-HSA-2855047;R-HSA-8852266;R-HSA-981539;R-HSA-173740;R-HSA-981665;R-HSA-976801;R-HSA-1006143;R-HSA-173745;R-HSA-2530453;R-HSA-8951486;R-HSA-173626;…
R-HSA-114608	Platelet degranulation	24	137	0.00943396	1.11e-16	1.14e-14	3	11	0.000819	9606	Homo sapiens	LGALS3BP;ITIH4;ITIH3;ECM1;ORM1;SERPINC1;PROS1;PZP;PLG;A1BG;ORM2;CLU;KNG1;SERPINA4;APOH;A2M;FGB;FGA;SERPINF2;FGG;FN1;APOA1;AGT;TF;SERPING1;HRG		R-HSA-482770;R-HSA-481009;R-HSA-481007
R-HSA-76005	Response to elevated platelet cytosolic Ca2+	24	144	0.00991599	1.11e-16	1.14e-14	3	14	0.00104275	9606	Homo sapiens	LGALS3BP;ITIH4;ITIH3;ECM1;ORM1;SERPINC1;PROS1;PZP;PLG;A1BG;ORM2;CLU;KNG1;SERPINA4;APOH;A2M;FGB;FGA;SERPINF2;FGG;FN1;APOA1;AGT;TF;SERPING1;HRG		R-HSA-482770;R-HSA-481009;R-HSA-481007
R-HSA-168256	Immune System	103	2681	0.184616	1.11e-16	1.14e-14	306	1621	0.120736	9606	Homo sapiens	ORM1;HSP90AB1;PGLYRP2;PROS1;IGHV4-34;HP;C4BPA;IFI35;C8B;IFIT1;C8A;CLU;ORM2;IFIT3;IFIT2;IGHG3;IGLV2-8;C4B;IGHG4;C4A;IGHG2;ADGRE5;CASP3;LGALS9;TRIM21;KPNA3;FGB;FGA;HSP90AA1;DDX58;FGG;IGKV3D-20;TAP2;TAP1;F2;TAPBP;BIN2;OAS2;OAS3;SERPING1;LAP3;SQSTM1;IGLV3-19;CFB;C1QA;CFH;C1S;C1R;CFI;FPR1;A1BG;CFP;C4B_2;LILRA3;CPN2;C2;IGLV2-11;C3;CNN2;C5;RNF213;C6;TTR;C9;GBP2;GBP1;STAT1;MX2;MX1;FN1;ISG15;PML;AGT;TF;CF…		R-HSA-936462;R-HSA-6799981;R-HSA-1112602;R-HSA-8987266;R-HSA-1112604;R-HSA-6799977;R-HSA-8987270;R-HSA-8863895;R-HSA-981535;R-HSA-936475;R-HSA-1112587;R-HSA-8950441;R-HSA-9705137;R-HSA-1031716;R-HSA-981539;R-HSA-9705145;R-HSA-8863914;R-HSA-1031713;R-HSA-1006143;R-HSA-937022;R-HSA-8951486;R-HSA-1296421;R-HSA-449073;R-HSA-173626;R-HSA-173631;R-HSA-8950453;R-HSA-8937654;R-HSA-8951499;R-HSA-173636;R-…
R-HSA-168249	Innate Immune System	60	1333	0.0917918	4.44e-16	3.82e-14	171	708	0.0527335	9606	Homo sapiens	ORM1;HSP90AB1;PGLYRP2;PROS1;IGHV4-34;HP;C4BPA;C8B;CLU;C8A;ORM2;IGHG3;IGLV2-8;C4B;IGHG4;C4A;IGHG2;ADGRE5;TRIM21;FGB;FGA;HSP90AA1;DDX58;FGG;IGKV3D-20;F2;BIN2;SERPING1;IGLV3-19;CFB;C1QA;CFH;C1S;C1R;CFI;FPR1;A1BG;CFP;C4B_2;LILRA3;CPN2;C2;CNN2;IGLV2-11;C3;C5;TTR;C6;C9;ISG15;AGT;TF;CFHR1;CFHR3;PTX3;C1QC		R-HSA-936462;R-HSA-6799981;R-HSA-8852874;R-HSA-6799977;R-HSA-981535;R-HSA-936475;R-HSA-9705137;R-HSA-981539;R-HSA-9705145;R-HSA-1006143;R-HSA-937022;R-HSA-990526;R-HSA-8951486;R-HSA-1296421;R-HSA-173626;R-HSA-419644;R-HSA-419645;R-HSA-173631;R-HSA-2730860;R-HSA-173636;R-HSA-844612;R-HSA-1222491;R-HSA-3134822;R-HSA-2730851;R-HSA-6800426;R-HSA-844610;R-HSA-990528;R-HSA-183122;R-HSA-183126;R-HSA-680…
R-HSA-166663	Initial triggering of complement	20	120	0.00826333	1.67e-15	1.22e-13	15	21	0.00156413	9606	Homo sapiens	C1QA;C1S;C1R;IGHV4-34;IGKV3D-20;CFP;C4B_2;C2;IGHG3;IGLV2-8;IGLV2-11;C4B;C3;IGHG4;C4A;IGHG2;CFB;IGLV3-19;C1QC		R-HSA-166753;R-HSA-166795;R-HSA-173739;R-HSA-166792;R-HSA-981539;R-HSA-173740;R-HSA-183122;R-HSA-173745;R-HSA-183126;R-HSA-174551;R-HSA-173626;R-HSA-183130;R-HSA-173754;R-HSA-173631;R-HSA-981713
R-HSA-140877	Formation of Fibrin Clot (Clotting Cascade)	14	43	0.00296102	4.55e-15	2.91e-13	37	61	0.00454342	9606	Homo sapiens	FGB;FGA;SERPIND1;CFH;SERPINC1;PROS1;F12;PZP;FGG;F2;KNG1;SERPING1;A2M;KLKB1		R-HSA-158145;R-HSA-140870;R-HSA-140806;R-HSA-158340;R-HSA-158218;R-HSA-140872;R-HSA-5607002;R-HSA-158354;R-HSA-158419;R-HSA-5604929;R-HSA-5591040;R-HSA-5578883;R-HSA-158164;R-HSA-158357;R-HSA-9015379;R-HSA-140696;R-HSA-158300;R-HSA-140700;R-HSA-141026;R-HSA-158311;R-HSA-140842;R-HSA-158251;R-HSA-140840;R-HSA-158313;R-HSA-140847;R-HSA-140851;R-HSA-141040;R-HSA-9603302;R-HSA-141046;R-HSA-140599;R-H…
R-HSA-913531	Interferon Signaling	31	394	0.0271312	1.82e-14	1.04e-12	40	69	0.00513928	9606	Homo sapiens	DDX58;STAT1;MX2;MX1;ISG15;IFI35;IFIT1;PML;IFIT3;IFIT2;OAS2;OAS3;GBP2;GBP1;TRIM21;KPNA3		R-HSA-936462;R-HSA-8985097;R-HSA-997326;R-HSA-8985153;R-HSA-1169307;R-HSA-8985091;R-HSA-873927;R-HSA-8985157;R-HSA-873921;R-HSA-873922;R-HSA-909725;R-HSA-909726;R-HSA-909721;R-HSA-909722;R-HSA-1015702;R-HSA-8985104;R-HSA-909718;R-HSA-1015699;R-HSA-1678841;R-HSA-1169395;R-HSA-1678843;R-HSA-1169394;R-HSA-1678842;R-HSA-1169397;R-HSA-1169399;R-HSA-1169398;R-HSA-1176059;R-HSA-1169403;R-HSA-1031716;R-H…
R-HSA-909733	Interferon alpha/beta signaling	22	188	0.0129459	7.35e-14	3.75e-12	9	22	0.00163861	9606	Homo sapiens	OAS2;STAT1;MX2;OAS3;MX1;ISG15;IFI35;GBP2;IFIT1;IFIT3;IFIT2		R-HSA-909725;R-HSA-997309;R-HSA-909726;R-HSA-913529;R-HSA-909721;R-HSA-909722;R-HSA-1015702;R-HSA-909718;R-HSA-1015699
R-HSA-381426	Regulation of Insulin-like Growth Factor (IGF) transport and uptake by Insulin-like Growth Factor Binding Proteins (IGFBPs)	18	127	0.00874535	6.63e-13	3.12e-11	3	14	0.00104275	9606	Homo sapiens	FGA;ITIH2;SERPIND1;SERPINC1;FGG;APOA2;TNC;FN1;APOA1;PLG;F2;CP;KNG1;AGT;C4B;C3;C4A;TF;APOL1		R-HSA-381461;R-HSA-381446;R-HSA-8952289
R-HSA-76002	Platelet activation, signaling and aggregation	25	291	0.0200386	1.16e-12	5.01e-11	21	116	0.00863995	9606	Homo sapiens	LGALS3BP;ITIH4;ITIH3;ECM1;ORM1;SERPINC1;PROS1;PZP;PLG;A1BG;ORM2;CLU;KNG1;SERPINA4;APOH;A2M;FGB;FGA;SERPINF2;FGG;FN1;APOA1;F2;AGT;TF;SERPING1;HRG		R-HSA-354149;R-HSA-429415;R-HSA-354087;R-HSA-372705;R-HSA-429441;R-HSA-481007;R-HSA-114697;R-HSA-377644;R-HSA-354124;R-HSA-377641;R-HSA-377640;R-HSA-377643;R-HSA-9708859;R-HSA-372693;R-HSA-354165;R-HSA-482770;R-HSA-481009;R-HSA-354066;R-HSA-372697;R-HSA-354073;R-HSA-429529
R-HSA-140837	Intrinsic Pathway of Fibrin Clot Formation	10	26	0.00179039	7.84e-12	2.84e-10	17	24	0.00178758	9606	Homo sapiens	SERPIND1;SERPINC1;PROS1;F12;PZP;SERPING1;F2;A2M;KLKB1;KNG1		R-HSA-158145;R-HSA-158311;R-HSA-158340;R-HSA-158218;R-HSA-158251;R-HSA-158313;R-HSA-158354;R-HSA-158419;R-HSA-9603302;R-HSA-158164;R-HSA-158357;R-HSA-9015379;R-HSA-9650473;R-HSA-158137;R-HSA-158399;R-HSA-158300;R-HSA-158333
R-HSA-8957275	Post-translational protein phosphorylation	16	109	0.00750585	7.88e-12	2.84e-10	1	1	7.45e-05	9606	Homo sapiens	FGA;ITIH2;SERPIND1;SERPINC1;FGG;APOA2;TNC;FN1;APOA1;CP;KNG1;AGT;C4B;C3;C4A;TF;APOL1		R-HSA-8952289
R-HSA-174577	Activation of C3 and C5	7	7	0.000482	1.62e-11	5.51e-10	3	3	0.000223	9606	Homo sapiens	C4B;C3;C4A;C5;CFP;C4B_2;CFB;C2		R-HSA-173680;R-HSA-166817;R-HSA-173636
R-HSA-1280215	Cytokine Signaling in Immune system	46	1092	0.0751963	2.64e-11	8.46e-10	106	708	0.0527335	9606	Homo sapiens	FPR1;IFI35;IFIT1;IFIT3;IFIT2;IGHG3;CNN2;IGHG4;CASP3;LGALS9;GBP2;GBP1;TRIM21;KPNA3;HSP90AA1;DDX58;STAT1;MX2;MX1;FN1;ISG15;PML;OAS2;OAS3;SQSTM1		R-HSA-6785895;R-HSA-936462;R-HSA-1112602;R-HSA-8984963;R-HSA-8987266;R-HSA-1112604;R-HSA-8985988;R-HSA-8984964;R-HSA-8987270;R-HSA-8987033;R-HSA-1112587;R-HSA-8950441;R-HSA-8983983;R-HSA-1031716;R-HSA-1031713;R-HSA-8983996;R-HSA-449073;R-HSA-8950453;R-HSA-8937654;R-HSA-507719;R-HSA-8987080;R-HSA-8950733;R-HSA-8984014;R-HSA-8987097;R-HSA-8984021;R-HSA-8950485;R-HSA-8984023;R-HSA-9705461;R-HSA-9705…
R-HSA-173623	Classical antibody-mediated complement activation	14	97	0.00667952	2.05e-10	6.15e-09	2	2	0.000149	9606	Homo sapiens	IGLV2-11;IGHG3;IGLV2-8;IGHG4;C1QA;IGHG2;C1S;C1R;IGHV4-34;IGKV3D-20;IGLV3-19;C1QC		R-HSA-173626;R-HSA-173631
R-HSA-109582	Hemostasis	37	801	0.0551577	2.79e-10	7.8e-09	75	334	0.0248771	9606	Homo sapiens	LGALS3BP;ITIH4;ITIH3;ECM1;ORM1;CFH;SERPINC1;PROS1;IGHV4-34;PZP;PLG;A1BG;ORM2;CLU;KNG1;SERPINA4;IGLV2-8;IGLV2-11;APOH;A2M;FGB;FGA;SERPIND1;F12;SERPINF2;FGG;IGKV3D-20;FN1;APOA1;F2;AGT;TF;SERPING1;HRG;KLKB1;IGLV3-19		R-HSA-158722;R-HSA-158721;R-HSA-158982;R-HSA-140806;R-HSA-8858498;R-HSA-158340;R-HSA-429441;R-HSA-114697;R-HSA-158218;R-HSA-5607002;R-HSA-158354;R-HSA-5604929;R-HSA-158357;R-HSA-354066;R-HSA-158747;R-HSA-140696;R-HSA-158744;R-HSA-354073;R-HSA-158750;R-HSA-140700;R-HSA-354087;R-HSA-158756;R-HSA-140842;R-HSA-377644;R-HSA-158251;R-HSA-140840;R-HSA-377641;R-HSA-158766;R-HSA-140847;R-HSA-377640;R-HSA-…
R-HSA-166786	Creation of C4 and C2 activators	14	111	0.00764357	1.14e-09	3.07e-08	2	8	0.000596	9606	Homo sapiens	IGLV2-11;IGHG3;IGLV2-8;IGHG4;C1QA;IGHG2;C1S;C1R;IGHV4-34;IGKV3D-20;IGLV3-19;C1QC		R-HSA-173626;R-HSA-173631
R-HSA-166665	Terminal pathway of complement	6	8	0.000551	2.58e-09	6.45e-08	5	5	0.000372	9606	Homo sapiens	C5;C6;C9;C8B;CLU;C8A		R-HSA-173723;R-HSA-173720;R-HSA-173705;R-HSA-173725;R-HSA-173709
R-HSA-140875	Common Pathway of Fibrin Clot Formation	8	25	0.00172153	4.15e-09	9.96e-08	20	29	0.00215999	9606	Homo sapiens	FGB;FGA;CFH;SERPIND1;SERPINC1;PROS1;FGG;F2		R-HSA-141026;R-HSA-140870;R-HSA-140806;R-HSA-140842;R-HSA-140872;R-HSA-140840;R-HSA-140847;R-HSA-5607002;R-HSA-140851;R-HSA-141040;R-HSA-141046;R-HSA-5604929;R-HSA-140599;R-HSA-140791;R-HSA-5602080;R-HSA-5591040;R-HSA-5578883;R-HSA-140696;R-HSA-140664;R-HSA-140700
R-HSA-6809371	Formation of the cornified envelope	14	138	0.00950282	1.71e-08	3.94e-07	8	27	0.00201102	9606	Homo sapiens	KRT15;KRT2;KRT14;KRT79;KRT13;KRT10;KRT5;KRT75;KRT6A		R-HSA-6810357;R-HSA-6811539;R-HSA-6814387;R-HSA-8942224;R-HSA-6814734;R-HSA-6814764;R-HSA-6814298;R-HSA-6810937
R-HSA-2168880	Scavenging of heme from plasma	12	106	0.00729927	5.75e-08	1.26e-06	12	12	0.000894	9606	Homo sapiens	IGLV2-11;IGLV2-8;HPX;AMBP;IGHV4-34;HP;IGKV3D-20;APOA1;HPR;APOL1;IGLV3-19		R-HSA-2168881;R-HSA-2168897;R-HSA-2168883;R-HSA-2168885;R-HSA-2230983;R-HSA-2168884;R-HSA-2168887;R-HSA-2168886;R-HSA-2168889;R-HSA-2230938;R-HSA-2168888;R-HSA-2203516
R-HSA-2173782	Binding and Uptake of Ligands by Scavenger Receptors	14	167	0.0114998	1.73e-07	3.63e-06	19	33	0.00245792	9606	Homo sapiens	HSP90AA1;AMBP;IGHV4-34;IGKV3D-20;HP;APOA1;HPR;IGLV2-8;IGLV2-11;HPX;HSPH1;APOL1;IGLV3-19		R-HSA-2168897;R-HSA-2187264;R-HSA-2230983;R-HSA-2507854;R-HSA-2197645;R-HSA-2197646;R-HSA-2168881;R-HSA-2168883;R-HSA-2173778;R-HSA-2168885;R-HSA-2168884;R-HSA-2168887;R-HSA-2168886;R-HSA-2168889;R-HSA-2230938;R-HSA-2247514;R-HSA-2168888;R-HSA-2247512;R-HSA-2203516
R-HSA-9651496	Defects of contact activation system (CAS) and kallikrein/kinin system (KKS)	6	21	0.00144608	7.24e-07	1.38e-05	8	18	0.00134068	9606	Homo sapiens	F12;SERPING1;GC;F2;KLKB1		R-HSA-9653249;R-HSA-9651456;R-HSA-9673223;R-HSA-9655046;R-HSA-9651467;R-HSA-9666383;R-HSA-9673231;R-HSA-9650447
R-HSA-9671793	Diseases of hemostasis	6	21	0.00144608	7.24e-07	1.38e-05	8	18	0.00134068	9606	Homo sapiens	F12;SERPING1;GC;F2;KLKB1		R-HSA-9653249;R-HSA-9651456;R-HSA-9673223;R-HSA-9655046;R-HSA-9651467;R-HSA-9666383;R-HSA-9673231;R-HSA-9650447
R-HSA-2029481	FCGR activation	10	103	0.00709269	2.9e-06	5.5e-05	6	6	0.000447	9606	Homo sapiens	IGLV2-11;IGHG3;IGLV2-8;IGHG4;IGHG2;IGHV4-34;IGKV3D-20;IGLV3-19		R-HSA-2029455;R-HSA-2029452;R-HSA-2029449;R-HSA-1861621;R-HSA-2029459;R-HSA-2029457
R-HSA-2029482	Regulation of actin dynamics for phagocytic cup formation	12	158	0.01088	3.63e-06	6.54e-05	8	24	0.00178758	9606	Homo sapiens	IGLV2-11;IGHG3;IGLV2-8;IGHG4;HSP90AA1;IGHG2;HSP90AB1;IGHV4-34;IGKV3D-20;IGLV3-19		R-HSA-2197697;R-HSA-2029453;R-HSA-2029451;R-HSA-2029467;R-HSA-419644;R-HSA-2029476;R-HSA-419645;R-HSA-2029458
R-HSA-6805567	Keratinization	14	226	0.0155626	5.75e-06	9.77e-05	15	34	0.0025324	9606	Homo sapiens	KRT15;KRT2;KRT14;KRT79;KRT13;KRT10;KRT5;KRT75;KRT6A		R-HSA-6806629;R-HSA-6805573;R-HSA-6814734;R-HSA-6814764;R-HSA-6805546;R-HSA-6806613;R-HSA-6810357;R-HSA-6811539;R-HSA-6814387;R-HSA-6806610;R-HSA-6809393;R-HSA-6809663;R-HSA-8942224;R-HSA-6814298;R-HSA-6810937
R-HSA-1169410	Antiviral mechanism by IFN-stimulated genes	9	94	0.00647294	1.02e-05	0.000173	22	31	0.00230895	9606	Homo sapiens	STAT1;OAS2;DDX58;MX2;OAS3;MX1;ISG15;IFIT1;KPNA3		R-HSA-1678841;R-HSA-936462;R-HSA-8985097;R-HSA-1169395;R-HSA-1678843;R-HSA-1169394;R-HSA-1678842;R-HSA-1169397;R-HSA-1169399;R-HSA-1169398;R-HSA-8985153;R-HSA-1169307;R-HSA-1176059;R-HSA-1169403;R-HSA-8985091;R-HSA-1169402;R-HSA-1169405;R-HSA-8985157;R-HSA-1169404;R-HSA-1169406;R-HSA-8985104;R-HSA-8985138
R-HSA-9657689	Defective SERPING1 causes hereditary angioedema	3	3	0.000207	1.24e-05	0.000199	3	3	0.000223	9606	Homo sapiens	F12;SERPING1;KLKB1		R-HSA-9651456;R-HSA-9651467;R-HSA-9650447
R-HSA-2029485	Role of phospholipids in phagocytosis	10	129	0.00888307	2e-05	0.00032	5	12	0.000894	9606	Homo sapiens	IGLV2-11;IGHG3;IGLV2-8;IGHG4;IGHG2;IGHV4-34;IGKV3D-20;IGLV3-19		R-HSA-2029272;R-HSA-2029273;R-HSA-2029270;R-HSA-2029271;R-HSA-2029268
R-HSA-2029480	Fcgamma receptor (FCGR) dependent phagocytosis	12	193	0.0132902	2.6e-05	0.000391	19	42	0.00312826	9606	Homo sapiens	IGLV2-11;IGHG3;IGLV2-8;IGHG4;HSP90AA1;IGHG2;HSP90AB1;IGHV4-34;IGKV3D-20;IGLV3-19		R-HSA-2197697;R-HSA-2029467;R-HSA-2029272;R-HSA-2029273;R-HSA-2029270;R-HSA-2029271;R-HSA-1861621;R-HSA-2029268;R-HSA-2029458;R-HSA-2029459;R-HSA-2029457;R-HSA-2029455;R-HSA-2029452;R-HSA-2029453;R-HSA-2029451;R-HSA-2029449;R-HSA-419644;R-HSA-2029476;R-HSA-419645
R-HSA-9657688	Defective factor XII causes hereditary angioedema	3	4	0.000275	2.92e-05	0.000438	2	2	0.000149	9606	Homo sapiens	F12;F2;KLKB1		R-HSA-9653249;R-HSA-9655046
R-HSA-9664323	FCGR3A-mediated IL10 synthesis	10	141	0.00970941	4.2e-05	0.000588	9	20	0.00148965	9606	Homo sapiens	IGLV2-11;IGHG3;IGLV2-8;IGHG4;IGHG2;IGHV4-34;IGKV3D-20;IGLV3-19		R-HSA-9664275;R-HSA-9664273;R-HSA-9664278;R-HSA-9664261;R-HSA-9664271;R-HSA-9664270;R-HSA-9664397;R-HSA-9664285;R-HSA-9664268
R-HSA-3371568	Attenuation phase	6	47	0.00323647	6.7e-05	0.000885	4	5	0.000372	9606	Homo sapiens	HSP90AA1;HSPH1;HSP90AB1;SERPINH1;FKBP4		R-HSA-3371554;R-HSA-5324617;R-HSA-5082369;R-HSA-5082384
R-HSA-6798695	Neutrophil degranulation	19	480	0.0330533	6.81e-05	0.000885	10	10	0.000745	9606	Homo sapiens	ORM1;HSP90AA1;HSP90AB1;HP;FPR1;A1BG;CFP;LILRA3;ORM2;AGT;C3;CNN2;TF;TTR;ADGRE5;BIN2;PTX3		R-HSA-6798743;R-HSA-6799350;R-HSA-6798739;R-HSA-6800434;R-HSA-6798751;R-HSA-6798749;R-HSA-6798748;R-HSA-6798747;R-HSA-6800426;R-HSA-6798745
R-HSA-877300	Interferon gamma signaling	13	250	0.0172153	7.38e-05	0.000959	9	16	0.00119172	9606	Homo sapiens	OAS2;STAT1;OAS3;GBP2;GBP1;TRIM21;PML		R-HSA-873917;R-HSA-997326;R-HSA-873927;R-HSA-1031716;R-HSA-873921;R-HSA-877281;R-HSA-909552;R-HSA-1031713;R-HSA-873922
R-HSA-173736	Alternative complement activation	3	6	0.000413	9.65e-05	0.00121473	9	9	0.00067	9606	Homo sapiens	C3;CFP;CFB		R-HSA-183122;R-HSA-173745;R-HSA-183126;R-HSA-174551;R-HSA-183130;R-HSA-173754;R-HSA-173739;R-HSA-981539;R-HSA-173740
R-HSA-9664407	Parasite infection	10	157	0.0108112	0.000101	0.00121473	12	27	0.00201102	9606	Homo sapiens	IGLV2-11;IGHG3;IGLV2-8;IGHG4;IGHG2;IGHV4-34;IGKV3D-20;IGLV3-19		R-HSA-9666435;R-HSA-9664275;R-HSA-9666433;R-HSA-9664273;R-HSA-9664406;R-HSA-9664261;R-HSA-9666426;R-HSA-9666458;R-HSA-9666425;R-HSA-9666430;R-HSA-9664397;R-HSA-9666428
R-HSA-9664422	FCGR3A-mediated phagocytosis	10	157	0.0108112	0.000101	0.00121473	12	27	0.00201102	9606	Homo sapiens	IGLV2-11;IGHG3;IGLV2-8;IGHG4;IGHG2;IGHV4-34;IGKV3D-20;IGLV3-19		R-HSA-9666435;R-HSA-9664275;R-HSA-9666433;R-HSA-9664273;R-HSA-9664406;R-HSA-9664261;R-HSA-9666426;R-HSA-9666458;R-HSA-9666425;R-HSA-9666430;R-HSA-9664397;R-HSA-9666428
R-HSA-9664417	Leishmania phagocytosis	10	157	0.0108112	0.000101	0.00121473	12	27	0.00201102	9606	Homo sapiens	IGLV2-11;IGHG3;IGLV2-8;IGHG4;IGHG2;IGHV4-34;IGKV3D-20;IGLV3-19		R-HSA-9666435;R-HSA-9664275;R-HSA-9666433;R-HSA-9664273;R-HSA-9664406;R-HSA-9664261;R-HSA-9666426;R-HSA-9666458;R-HSA-9666425;R-HSA-9666430;R-HSA-9664397;R-HSA-9666428
R-HSA-3371556	Cellular response to heat stress	9	135	0.00929624	0.000161	0.00192966	16	29	0.00215999	9606	Homo sapiens	HSP90AA1;HSPH1;HSP90AB1;HSPA4;HSPA4L;SERPINH1;FKBP4		R-HSA-5251955;R-HSA-5082409;R-HSA-5251959;R-HSA-5324632;R-HSA-5082369;R-HSA-3371518;R-HSA-3371586;R-HSA-3371554;R-HSA-4793819;R-HSA-5251942;R-HSA-5324617;R-HSA-3371467;R-HSA-5082356;R-HSA-5252041;R-HSA-5082384;R-HSA-5252079
R-HSA-354194	GRB2:SOS provides linkage to MAPK signaling for Integrins	4	20	0.00137722	0.000214	0.00235336	2	2	0.000149	9606	Homo sapiens	FGB;FGA;FGG;FN1		R-HSA-354165;R-HSA-354087
R-HSA-1169408	ISG15 antiviral mechanism	7	83	0.00571547	0.000215	0.00236476	16	16	0.00119172	9606	Homo sapiens	STAT1;DDX58;MX2;MX1;ISG15;IFIT1;KPNA3		R-HSA-1678841;R-HSA-936462;R-HSA-1169395;R-HSA-1678843;R-HSA-1169394;R-HSA-1678842;R-HSA-1169397;R-HSA-1169399;R-HSA-1169398;R-HSA-1169307;R-HSA-1176059;R-HSA-1169403;R-HSA-1169402;R-HSA-1169405;R-HSA-1169404;R-HSA-1169406
R-HSA-3371571	HSF1-dependent transactivation	6	59	0.0040628	0.000228	0.00250542	5	8	0.000596	9606	Homo sapiens	HSP90AA1;HSPH1;HSP90AB1;SERPINH1;FKBP4		R-HSA-3371554;R-HSA-5324617;R-HSA-5082356;R-HSA-5082369;R-HSA-5082384
R-HSA-372708	p130Cas linkage to MAPK signaling for integrins	4	22	0.00151494	0.000306	0.00306364	3	3	0.000223	9606	Homo sapiens	FGB;FGA;FGG;FN1		R-HSA-372693;R-HSA-372705;R-HSA-372697
R-HSA-3371511	HSF1 activation	5	43	0.00296102	0.000418	0.00418411	4	7	0.000521	9606	Homo sapiens	HSP90AA1;HSPH1;HSP90AB1;SERPINH1;FKBP4		R-HSA-3371586;R-HSA-4793819;R-HSA-5082409;R-HSA-5324632
R-HSA-8963898	Plasma lipoprotein assembly	4	30	0.00206583	0.00097	0.00889632	9	19	0.00141516	9606	Homo sapiens	PZP;APOA2;APOC3;APOA1;A2M		R-HSA-216723;R-HSA-264758;R-HSA-216727;R-HSA-216757;R-HSA-174660;R-HSA-216756;R-HSA-174741;R-HSA-174587;R-HSA-349657
R-HSA-1474244	Extracellular matrix organization	13	329	0.0226553	0.000988	0.00889632	40	319	0.0237599	9606	Homo sapiens	FGB;FGA;PZP;FGG;TNC;FN1;PLG;PLOD1;TTR;P4HA1;CASP3;SERPINH1;A2M;KLKB1		R-HSA-8948232;R-HSA-114560;R-HSA-1602458;R-HSA-216064;R-HSA-216069;R-HSA-216068;R-HSA-2545196;R-HSA-216082;R-HSA-2534260;R-HSA-1566981;R-HSA-2424246;R-HSA-1566979;R-HSA-2396337;R-HSA-2327733;R-HSA-1592398;R-HSA-265426;R-HSA-2533950;R-HSA-349593;R-HSA-2533944;R-HSA-202723;R-HSA-1602488;R-HSA-2327746;R-HSA-1650808;R-HSA-1592314;R-HSA-3788061;R-HSA-1592316;R-HSA-2537665;R-HSA-2022073;R-HSA-1454781;R…
R-HSA-76009	Platelet Aggregation (Plug Formation)	5	53	0.00364964	0.00106171	0.00955543	16	27	0.00201102	9606	Homo sapiens	FGB;FGA;FGG;FN1;F2		R-HSA-354149;R-HSA-429415;R-HSA-354087;R-HSA-372705;R-HSA-429441;R-HSA-377644;R-HSA-354124;R-HSA-377641;R-HSA-377640;R-HSA-377643;R-HSA-372693;R-HSA-354165;R-HSA-354066;R-HSA-372697;R-HSA-354073;R-HSA-429529
R-HSA-75205	Dissolution of Fibrin Clot	3	14	0.000964	0.00112715	0.0101443	13	19	0.00141516	9606	Homo sapiens	SERPINC1;SERPINF2;PLG;HRG		R-HSA-158722;R-HSA-158784;R-HSA-158721;R-HSA-158982;R-HSA-158756;R-HSA-158766;R-HSA-158925;R-HSA-158893;R-HSA-158747;R-HSA-158744;R-HSA-158750;R-HSA-158942;R-HSA-158941
R-HSA-8963888	Chylomicron assembly	3	14	0.000964	0.00112715	0.0101443	3	5	0.000372	9606	Homo sapiens	APOA2;APOC3;APOA1		R-HSA-174660;R-HSA-174741;R-HSA-174587
R-HSA-159740	Gamma-carboxylation of protein precursors	3	15	0.00103292	0.00137195	0.0123476	9	9	0.00067	9606	Homo sapiens	PROS1;GC;F2		R-HSA-159826;R-HSA-163810;R-HSA-159795;R-HSA-159761;R-HSA-6807214;R-HSA-159819;R-HSA-159803;R-HSA-159752;R-HSA-163820
R-HSA-8983711	OAS antiviral response	3	15	0.00103292	0.00137195	0.0123476	6	15	0.00111724	9606	Homo sapiens	OAS2;DDX58;OAS3		R-HSA-8985097;R-HSA-8985153;R-HSA-8985104;R-HSA-8985091;R-HSA-8985138;R-HSA-8985157
R-HSA-159854	Gamma-carboxylation, transport, and amino-terminal cleavage of proteins	3	16	0.00110178	0.00164777	0.0131821	13	27	0.00201102	9606	Homo sapiens	PROS1;GC;F2		R-HSA-163810;R-HSA-159843;R-HSA-6807214;R-HSA-159819;R-HSA-159752;R-HSA-163820;R-HSA-159826;R-HSA-159795;R-HSA-159728;R-HSA-159761;R-HSA-159729;R-HSA-159803;R-HSA-159773
R-HSA-8963901	Chylomicron remodeling	3	17	0.00117064	0.00195595	0.0156476	2	3	0.000223	9606	Homo sapiens	APOA2;APOC3;APOA1		R-HSA-174690;R-HSA-174757
R-HSA-354192	Integrin signaling	4	39	0.00268558	0.00250796	0.0200637	15	24	0.00178758	9606	Homo sapiens	FGB;FGA;FGG;FN1		R-HSA-354149;R-HSA-429415;R-HSA-354087;R-HSA-372705;R-HSA-429441;R-HSA-377644;R-HSA-354124;R-HSA-377641;R-HSA-377640;R-HSA-377643;R-HSA-372693;R-HSA-354165;R-HSA-354066;R-HSA-372697;R-HSA-354073
R-HSA-6785807	Interleukin-4 and Interleukin-13 signaling	9	211	0.0145297	0.00357251	0.0285801	8	47	0.00350067	9606	Homo sapiens	IGHG3;IGHG4;HSP90AA1;STAT1;FN1		R-HSA-6785895;R-HSA-6788582;R-HSA-6788628;R-HSA-6788623;R-HSA-6788622;R-HSA-6788571;R-HSA-6793978;R-HSA-6790041
R-HSA-6802948	Signaling by high-kinase activity BRAF mutants	4	44	0.00302989	0.00384616	0.0293472	4	6	0.000447	9606	Homo sapiens	FGB;FGA;FGG;FN1		R-HSA-6802912;R-HSA-6802911;R-HSA-6802910;R-HSA-6803227
R-HSA-5690714	CD22 mediated BCR regulation	5	72	0.00495799	0.00395767	0.0293472	3	4	0.000298	9606	Homo sapiens	IGLV2-11;IGLV2-8;IGHV4-34;IGKV3D-20;IGLV3-19		R-HSA-5690740;R-HSA-5690702;R-HSA-5690701
R-HSA-6802952	Signaling by BRAF and RAF fusions	5	73	0.00502686	0.00419245	0.0293472	5	5	0.000372	9606	Homo sapiens	FGB;FGA;FGG;FN1;AGTRAP		R-HSA-6802935;R-HSA-6802934;R-HSA-6802933;R-HSA-6802932;R-HSA-6802927
R-HSA-2730905	Role of LAT2/NTAL/LAB on calcium mobilization	6	107	0.00736813	0.00463212	0.0324249	2	7	0.000521	9606	Homo sapiens	IGLV2-11;IGLV2-8;IGHV4-34;IGKV3D-20;IGLV3-19		R-HSA-2730860;R-HSA-2730884
R-HSA-5674135	MAP2K and MAPK activation	4	49	0.00337419	0.00560032	0.0392022	8	12	0.000894	9606	Homo sapiens	FGB;FGA;FGG;FN1		R-HSA-9657603;R-HSA-5672980;R-HSA-5672978;R-HSA-9657606;R-HSA-5672972;R-HSA-5672973;R-HSA-9657608;R-HSA-9657599
R-HSA-9656223	Signaling by RAF1 mutants	4	49	0.00337419	0.00560032	0.0392022	4	7	0.000521	9606	Homo sapiens	FGB;FGA;FGG;FN1		R-HSA-9656211;R-HSA-9656209;R-HSA-9656215;R-HSA-9656214
R-HSA-975634	Retinoid metabolism and transport	5	79	0.00544002	0.00581418	0.0406993	11	28	0.00208551	9606	Homo sapiens	RBP4;TTR;APOA2;APOC3;APOA1		R-HSA-2395764;R-HSA-2404134;R-HSA-2404135;R-HSA-2187332;R-HSA-2404131;R-HSA-2404140;R-HSA-2424254;R-HSA-2395768;R-HSA-2395784;R-HSA-2423785;R-HSA-2429643
R-HSA-3371453	Regulation of HSF1-mediated heat shock response	6	113	0.0077813	0.00599508	0.0419656	7	14	0.00104275	9606	Homo sapiens	HSPH1;HSPA4;HSPA4L;SERPINH1;FKBP4		R-HSA-5251955;R-HSA-5251942;R-HSA-5251959;R-HSA-3371467;R-HSA-5252041;R-HSA-3371518;R-HSA-5252079
R-HSA-5602498	MyD88 deficiency (TLR2/4)	3	26	0.00179039	0.00637295	0.0446107	2	2	0.000149	9606	Homo sapiens	FGB;FGA;FGG		R-HSA-5602383;R-HSA-5602606
R-HSA-5603041	IRAK4 deficiency (TLR2/4)	3	27	0.00185925	0.00706346	0.0451642	2	2	0.000149	9606	Homo sapiens	FGB;FGA;FGG		R-HSA-5602353;R-HSA-5602672
R-HSA-159763	Transport of gamma-carboxylated protein precursors from the endoplasmic reticulum to the Golgi apparatus	2	9	0.00062	0.00752736	0.0451642	2	9	0.00067	9606	Homo sapiens	PROS1;F2		R-HSA-159843;R-HSA-159729
R-HSA-6802955	Paradoxical activation of RAF signaling by kinase inactive BRAF	4	54	0.0037185	0.00782118	0.0469271	4	7	0.000521	9606	Homo sapiens	FGB;FGA;FGG;FN1		R-HSA-6802918;R-HSA-6803234;R-HSA-6802943;R-HSA-6802942
R-HSA-6802946	Signaling by moderate kinase activity BRAF mutants	4	54	0.0037185	0.00782118	0.0469271	4	7	0.000521	9606	Homo sapiens	FGB;FGA;FGG;FN1		R-HSA-6802919;R-HSA-6802914;R-HSA-6803230;R-HSA-6802921
R-HSA-9649948	Signaling downstream of RAS mutants	4	54	0.0037185	0.00782118	0.0469271	4	7	0.000521	9606	Homo sapiens	FGB;FGA;FGG;FN1		R-HSA-6803233;R-HSA-6802926;R-HSA-6802925;R-HSA-6802922
R-HSA-6802949	Signaling by RAS mutants	4	54	0.0037185	0.00782118	0.0469271	4	9	0.00067	9606	Homo sapiens	FGB;FGA;FGG;FN1		R-HSA-6803233;R-HSA-6802926;R-HSA-6802925;R-HSA-6802922
R-HSA-216083	Integrin cell surface interactions	5	86	0.00592205	0.00821311	0.0492786	8	55	0.00409653	9606	Homo sapiens	FGB;FGA;FGG;TNC;FN1		R-HSA-114560;R-HSA-216082;R-HSA-216050;R-HSA-216064;R-HSA-216069;R-HSA-265426;R-HSA-216068;R-HSA-349593
R-HSA-159782	Removal of aminoterminal propeptides from gamma-carboxylated proteins	2	10	0.000689	0.00920693	0.0551864	2	9	0.00067	9606	Homo sapiens	PROS1;F2		R-HSA-159728;R-HSA-159773
R-HSA-5336415	Uptake and function of diphtheria toxin	2	10	0.000689	0.00920693	0.0551864	1	5	0.000372	9606	Homo sapiens	HSP90AA1;HSP90AB1		R-HSA-5336420
R-HSA-2871796	FCERI mediated MAPK activation	6	124	0.00853877	0.0092194	0.0551864	2	20	0.00148965	9606	Homo sapiens	IGLV2-11;IGLV2-8;IGHV4-34;IGKV3D-20;IGLV3-19		R-HSA-2730851;R-HSA-2730886
R-HSA-6806667	Metabolism of fat-soluble vitamins	5	89	0.00612863	0.00942488	0.0551864	11	34	0.0025324	9606	Homo sapiens	RBP4;TTR;APOA2;APOC3;APOA1		R-HSA-2395764;R-HSA-2404134;R-HSA-2404135;R-HSA-2187332;R-HSA-2404131;R-HSA-2404140;R-HSA-2424254;R-HSA-2395768;R-HSA-2395784;R-HSA-2423785;R-HSA-2429643
R-HSA-9664433	Leishmania parasite growth and survival	10	297	0.0204517	0.0108578	0.0551864	9	40	0.00297929	9606	Homo sapiens	IGLV2-11;IGHG3;IGLV2-8;IGHG4;IGHG2;IGHV4-34;IGKV3D-20;IGLV3-19		R-HSA-9664275;R-HSA-9664273;R-HSA-9664278;R-HSA-9664261;R-HSA-9664271;R-HSA-9664270;R-HSA-9664397;R-HSA-9664285;R-HSA-9664268
R-HSA-9662851	Anti-inflammatory response favouring Leishmania parasite infection	10	297	0.0204517	0.0108578	0.0551864	9	40	0.00297929	9606	Homo sapiens	IGLV2-11;IGHG3;IGLV2-8;IGHG4;IGHG2;IGHV4-34;IGKV3D-20;IGLV3-19		R-HSA-9664275;R-HSA-9664273;R-HSA-9664278;R-HSA-9664261;R-HSA-9664271;R-HSA-9664270;R-HSA-9664397;R-HSA-9664285;R-HSA-9664268
R-HSA-2871809	FCERI mediated Ca+2 mobilization	6	129	0.00888307	0.0110331	0.0551864	2	11	0.000819	9606	Homo sapiens	IGLV2-11;IGLV2-8;IGHV4-34;IGKV3D-20;IGLV3-19		R-HSA-2730888;R-HSA-2730833
R-HSA-444473	Formyl peptide receptors bind formyl peptides and many other ligands	2	11	0.000757	0.0110373	0.0551864	2	3	0.000223	9606	Homo sapiens	FPR1		R-HSA-444527;R-HSA-391913
R-HSA-446107	Type I hemidesmosome assembly	2	11	0.000757	0.0110373	0.0551864	1	6	0.000447	9606	Homo sapiens	KRT14;KRT5		R-HSA-446077
R-HSA-449147	Signaling by Interleukins	17	643	0.0442776	0.0111956	0.055978	55	493	0.0367198	9606	Homo sapiens	IGHG3;CNN2;IGHG4;HSP90AA1;STAT1;CASP3;FPR1;FN1;LGALS9;SQSTM1		R-HSA-6785895;R-HSA-6788582;R-HSA-8987150;R-HSA-1112727;R-HSA-1112602;R-HSA-8984963;R-HSA-8987266;R-HSA-1112604;R-HSA-8985988;R-HSA-8984964;R-HSA-8987270;R-HSA-9006873;R-HSA-8987033;R-HSA-8983835;R-HSA-1112587;R-HSA-6793978;R-HSA-9006870;R-HSA-8950441;R-HSA-8950314;R-HSA-8985900;R-HSA-8983983;R-HSA-8983841;R-HSA-8983845;R-HSA-5340385;R-HSA-8983996;R-HSA-449073;R-HSA-6788571;R-HSA-8950453;R-HSA-89…
R-HSA-6802957	Oncogenic MAPK signaling	5	93	0.00640408	0.0112248	0.0561241	25	46	0.00342619	9606	Homo sapiens	FGB;FGA;FGG;FN1;AGTRAP		R-HSA-6802919;R-HSA-9656211;R-HSA-6802918;R-HSA-9656209;R-HSA-9656215;R-HSA-6802914;R-HSA-6803234;R-HSA-9656214;R-HSA-6803233;R-HSA-6802912;R-HSA-6802927;R-HSA-6802926;R-HSA-6802925;R-HSA-6802922;R-HSA-6802921;R-HSA-6802935;R-HSA-6802934;R-HSA-6802933;R-HSA-6802932;R-HSA-6802943;R-HSA-6802942;R-HSA-6802911;R-HSA-6802910;R-HSA-6803230;R-HSA-6803227
R-HSA-202733	Cell surface interactions at the vascular wall	9	257	0.0176973	0.0121433	0.0607164	5	65	0.00484135	9606	Homo sapiens	IGLV2-11;IGLV2-8;PROS1;IGHV4-34;FN1;IGKV3D-20;F2;IGLV3-19		R-HSA-202723;R-HSA-141040;R-HSA-8858498;R-HSA-202710;R-HSA-8858428
R-HSA-9658195	Leishmania infection	12	406	0.0279576	0.0143555	0.0717776	24	95	0.00707582	9606	Homo sapiens	IGLV2-11;IGHG3;C3;IGLV2-8;IGHG4;IGHG2;HSP90AB1;IGHV4-34;IGKV3D-20;IGLV3-19		R-HSA-9664275;R-HSA-444647;R-HSA-9664273;R-HSA-9664278;R-HSA-9664406;R-HSA-9665524;R-HSA-844612;R-HSA-9666426;R-HSA-9666458;R-HSA-874087;R-HSA-9666425;R-HSA-9666430;R-HSA-844610;R-HSA-9664285;R-HSA-1306876;R-HSA-9666428;R-HSA-9666435;R-HSA-873951;R-HSA-9666433;R-HSA-9664261;R-HSA-9664271;R-HSA-9664270;R-HSA-9664397;R-HSA-9664268
R-HSA-9668250	Defective factor IX causes hemophilia B	2	13	0.000895	0.0151321	0.0756607	2	4	0.000298	9606	Homo sapiens	GC;KLKB1		R-HSA-9673223;R-HSA-9673231
R-HSA-5686938	Regulation of TLR by endogenous ligand	3	36	0.002479	0.0152592	0.0762959	1	12	0.000894	9606	Homo sapiens	FGB;FGA;FGG		R-HSA-8870678
R-HSA-983695	Antigen activates B Cell Receptor (BCR) leading to generation of second messengers	5	103	0.00709269	0.0167177	0.0835884	10	25	0.00186206	9606	Homo sapiens	IGLV2-11;IGLV2-8;IGHV4-34;IGKV3D-20;IGLV3-19		R-HSA-9606162;R-HSA-9606163;R-HSA-983709;R-HSA-983707;R-HSA-9606151;R-HSA-983703;R-HSA-1112666;R-HSA-983700;R-HSA-9606159;R-HSA-983696
R-HSA-3000484	Scavenging by Class F Receptors	2	16	0.00110178	0.0222944	0.111472	2	2	0.000149	9606	Homo sapiens	HSP90AA1;HSPH1		R-HSA-2247514;R-HSA-2197645
R-HSA-5260271	Diseases of Immune System	3	42	0.00289216	0.022785	0.113925	4	15	0.00111724	9606	Homo sapiens	FGB;FGA;FGG		R-HSA-5602353;R-HSA-5602672;R-HSA-5602383;R-HSA-5602606
R-HSA-5602358	Diseases associated with the TLR signaling cascade	3	42	0.00289216	0.022785	0.113925	4	15	0.00111724	9606	Homo sapiens	FGB;FGA;FGG		R-HSA-5602353;R-HSA-5602672;R-HSA-5602383;R-HSA-5602606
R-HSA-1059683	Interleukin-6 signaling	2	17	0.00117064	0.024937	0.124685	6	20	0.00148965	9606	Homo sapiens	STAT1		R-HSA-1112565;R-HSA-1112727;R-HSA-1112602;R-HSA-1112538;R-HSA-1112587;R-HSA-1112604
R-HSA-375276	Peptide ligand-binding receptors	7	203	0.0139788	0.0274455	0.137227	9	76	0.00566066	9606	Homo sapiens	C3;C5;SERPINF1;FPR1;F2;KNG1;AGT		R-HSA-444647;R-HSA-389463;R-HSA-964811;R-HSA-9615348;R-HSA-375395;R-HSA-374173;R-HSA-444527;R-HSA-391913;R-HSA-374331
R-HSA-8963896	HDL assembly	2	18	0.0012395	0.0277004	0.138502	6	9	0.00067	9606	Homo sapiens	PZP;APOA1;A2M		R-HSA-216723;R-HSA-264758;R-HSA-216727;R-HSA-216757;R-HSA-216756;R-HSA-349657
R-HSA-6809583	Retinoid metabolism disease events	1	2	0.000138	0.0281078	0.140539	1	1	7.45e-05	9606	Homo sapiens	RBP4		R-HSA-2466828
R-HSA-399954	Sema3A PAK dependent Axon repulsion	2	19	0.00130836	0.0305807	0.152903	2	6	0.000447	9606	Homo sapiens	HSP90AA1;HSP90AB1		R-HSA-419644;R-HSA-419645
R-HSA-1236974	ER-Phagosome pathway	6	173	0.011913	0.0388094	0.155238	5	10	0.000745	9606	Homo sapiens	FGB;FGA;FGG;TAP2;TAP1;TAPBP		R-HSA-8863895;R-HSA-8951595;R-HSA-8863858;R-HSA-1236949;R-HSA-8863914
R-HSA-977225	Amyloid fiber formation	4	89	0.00612863	0.0395196	0.158079	2	33	0.00245792	9606	Homo sapiens	FGA;TF;TTR;APOA1		R-HSA-976734;R-HSA-977136
R-HSA-1989781	PPARA activates gene expression	6	175	0.0120507	0.0406471	0.162588	3	41	0.00305378	9606	Homo sapiens	SERPINF1;APOA2;APOA1;AGT		R-HSA-1989774;R-HSA-1989754;R-HSA-1989776
R-HSA-2871837	FCERI mediated NF-kB activation	6	175	0.0120507	0.0406471	0.162588	1	19	0.00141516	9606	Homo sapiens	IGLV2-11;IGLV2-8;IGHV4-34;IGKV3D-20;IGLV3-19		R-HSA-2730882
R-HSA-400206	Regulation of lipid metabolism by PPARalpha	6	177	0.0121884	0.042539	0.166288	3	44	0.00327722	9606	Homo sapiens	SERPINF1;APOA2;APOA1;AGT		R-HSA-1989774;R-HSA-1989754;R-HSA-1989776
R-HSA-8963899	Plasma lipoprotein remodeling	3	54	0.0037185	0.0428547	0.166288	12	30	0.00223447	9606	Homo sapiens	APOA2;APOC3;APOA1		R-HSA-174690;R-HSA-266310;R-HSA-264678;R-HSA-264695;R-HSA-264689;R-HSA-174757;R-HSA-349404;R-HSA-266303;R-HSA-266328;R-HSA-266089;R-HSA-266299;R-HSA-266315
R-HSA-9613829	Chaperone Mediated Autophagy	2	23	0.0015838	0.0431959	0.166288	12	19	0.00141516	9606	Homo sapiens	HSP90AA1;HSP90AB1		R-HSA-9626242;R-HSA-9626256;R-HSA-9626039;R-HSA-9626276;R-HSA-9625188;R-HSA-9626235;R-HSA-9624158;R-HSA-9622831;R-HSA-9626060;R-HSA-9625196;R-HSA-9626253;R-HSA-9625197
R-HSA-8964058	HDL remodeling	2	24	0.00165266	0.046605	0.166288	10	13	0.000968	9606	Homo sapiens	APOC3;APOA1		R-HSA-266310;R-HSA-264678;R-HSA-264695;R-HSA-264689;R-HSA-349404;R-HSA-266303;R-HSA-266328;R-HSA-266089;R-HSA-266299;R-HSA-266315
R-HSA-9013418	RHOBTB2 GTPase cycle	2	24	0.00165266	0.046605	0.166288	1	2	0.000149	9606	Homo sapiens	HSP90AA1;HSP90AB1		R-HSA-9018785
R-HSA-381038	XBP1(S) activates chaperone genes	4	95	0.0065418	0.0481132	0.166288	2	47	0.00350067	9606	Homo sapiens	SRPRA;SRPRB		R-HSA-1791139;R-HSA-1791060
R-HSA-1362277	Transcription of E2F targets under negative control by DREAM complex	2	25	0.00172153	0.0501093	0.166288	2	12	0.000894	9606	Homo sapiens	PCNA		R-HSA-8961665;R-HSA-8964465
R-HSA-174824	Plasma lipoprotein assembly, remodeling, and clearance	4	98	0.00674838	0.0527676	0.166288	26	84	0.00625652	9606	Homo sapiens	PZP;APOA2;APOC3;APOA1;A2M		R-HSA-349637;R-HSA-266310;R-HSA-349638;R-HSA-264834;R-HSA-174660;R-HSA-8858252;R-HSA-266315;R-HSA-216723;R-HSA-264848;R-HSA-216727;R-HSA-174741;R-HSA-349404;R-HSA-349657;R-HSA-266328;R-HSA-174690;R-HSA-264678;R-HSA-174757;R-HSA-266089;R-HSA-264758;R-HSA-264695;R-HSA-264689;R-HSA-216757;R-HSA-216756;R-HSA-174587;R-HSA-266303;R-HSA-266299
R-HSA-168928	DDX58/IFIH1-mediated induction of interferon-alpha/beta	4	99	0.00681724	0.0543717	0.166288	35	53	0.00394756	9606	Homo sapiens	HSP90AA1;HSP90AB1;DDX58;ISG15		R-HSA-936462;R-HSA-936390;R-HSA-9709852;R-HSA-168909;R-HSA-990528;R-HSA-933532;R-HSA-936412;R-HSA-9709831;R-HSA-933530;R-HSA-936475;R-HSA-918232;R-HSA-933528;R-HSA-933526;R-HSA-918230;R-HSA-933527;R-HSA-918229;R-HSA-933525;R-HSA-918227;R-HSA-933523;R-HSA-918224;R-HSA-918225;R-HSA-168934;R-HSA-9705137;R-HSA-168935;R-HSA-933538;R-HSA-933539;R-HSA-9705145;R-HSA-933537;R-HSA-990526;R-HSA-937343;R-HSA…
R-HSA-9665230	Drug resistance in ERBB2 KD mutants	1	4	0.000275	0.0554294	0.166288	8	8	0.000596	9606	Homo sapiens	HSP90AA1		R-HSA-9665315;R-HSA-9665232;R-HSA-9665280;R-HSA-9665286;R-HSA-9665284;R-HSA-9665304;R-HSA-9665311;R-HSA-9665278
R-HSA-9652282	Drug-mediated inhibition of ERBB2 signaling	1	4	0.000275	0.0554294	0.166288	3	3	0.000223	9606	Homo sapiens	HSP90AA1		R-HSA-9652277;R-HSA-9652264;R-HSA-9665726
R-HSA-9665251	Resistance of ERBB2 KD mutants to lapatinib	1	4	0.000275	0.0554294	0.166288	1	1	7.45e-05	9606	Homo sapiens	HSP90AA1		R-HSA-9665284
R-HSA-9665233	Resistance of ERBB2 KD mutants to trastuzumab	1	4	0.000275	0.0554294	0.166288	1	1	7.45e-05	9606	Homo sapiens	HSP90AA1		R-HSA-9665232
R-HSA-9665250	Resistance of ERBB2 KD mutants to AEE788	1	4	0.000275	0.0554294	0.166288	1	1	7.45e-05	9606	Homo sapiens	HSP90AA1		R-HSA-9665278
R-HSA-9665246	Resistance of ERBB2 KD mutants to neratinib	1	4	0.000275	0.0554294	0.166288	1	1	7.45e-05	9606	Homo sapiens	HSP90AA1		R-HSA-9665286
R-HSA-9665244	Resistance of ERBB2 KD mutants to sapitinib	1	4	0.000275	0.0554294	0.166288	1	1	7.45e-05	9606	Homo sapiens	HSP90AA1		R-HSA-9665304
R-HSA-9672391	Defective F8 cleavage by thrombin	1	4	0.000275	0.0554294	0.166288	1	1	7.45e-05	9606	Homo sapiens	F2		R-HSA-9666383
R-HSA-9665247	Resistance of ERBB2 KD mutants to osimertinib	1	4	0.000275	0.0554294	0.166288	1	1	7.45e-05	9606	Homo sapiens	HSP90AA1		R-HSA-9665280
R-HSA-9665737	Drug resistance in ERBB2 TMD/JMD mutants	1	4	0.000275	0.0554294	0.166288	1	1	7.45e-05	9606	Homo sapiens	HSP90AA1		R-HSA-9665708
R-HSA-9665245	Resistance of ERBB2 KD mutants to tesevatinib	1	4	0.000275	0.0554294	0.166288	1	1	7.45e-05	9606	Homo sapiens	HSP90AA1		R-HSA-9665315
R-HSA-5619049	Defective SLC40A1 causes hemochromatosis 4 (HFE4) (macrophages)	1	4	0.000275	0.0554294	0.166288	1	1	7.45e-05	9606	Homo sapiens	CP		R-HSA-5655733
R-HSA-9665249	Resistance of ERBB2 KD mutants to afatinib	1	4	0.000275	0.0554294	0.166288	1	1	7.45e-05	9606	Homo sapiens	HSP90AA1		R-HSA-9665311
R-HSA-211736	Stimulation of the cell death response by PAK-2p34	1	4	0.000275	0.0554294	0.166288	1	4	0.000298	9606	Homo sapiens	CASP3		R-HSA-211651
R-HSA-9671555	Signaling by PDGFR in disease	2	27	0.00185925	0.0573902	0.172171	4	24	0.00178758	9606	Homo sapiens	BIN2;STAT1		R-HSA-9673761;R-HSA-9673760;R-HSA-9672176;R-HSA-9672159
R-HSA-3000171	Non-integrin membrane-ECM interactions	3	61	0.00420052	0.0575529	0.172659	3	22	0.00163861	9606	Homo sapiens	TTR;TNC;FN1		R-HSA-2396337;R-HSA-2681694;R-HSA-2731141
R-HSA-381070	IRE1alpha activates chaperones	4	101	0.00695496	0.0576587	0.172976	2	53	0.00394756	9606	Homo sapiens	SRPRA;SRPRB		R-HSA-1791139;R-HSA-1791060
R-HSA-9670439	Signaling by phosphorylated juxtamembrane, extracellular and kinase domain KIT mutants	2	28	0.00192811	0.0611602	0.183481	4	11	0.000819	9606	Homo sapiens	STAT1		R-HSA-9670417;R-HSA-9670416;R-HSA-9670426;R-HSA-9670412
R-HSA-912694	Regulation of IFNA signaling	2	28	0.00192811	0.0611602	0.183481	1	5	0.000372	9606	Homo sapiens	STAT1		R-HSA-997309
R-HSA-9669938	Signaling by KIT in disease	2	28	0.00192811	0.0611602	0.183481	4	26	0.00193654	9606	Homo sapiens	STAT1		R-HSA-9670417;R-HSA-9670416;R-HSA-9670426;R-HSA-9670412
R-HSA-1236975	Antigen processing-Cross presentation	6	195	0.0134279	0.0620553	0.186166	5	23	0.00171309	9606	Homo sapiens	FGB;FGA;FGG;TAP2;TAP1;TAPBP		R-HSA-8863895;R-HSA-8951595;R-HSA-8863858;R-HSA-1236949;R-HSA-8863914
R-HSA-1474228	Degradation of the extracellular matrix	5	148	0.0101914	0.0621157	0.186347	16	105	0.00782065	9606	Homo sapiens	CASP3;PZP;FN1;PLG;A2M;KLKB1		R-HSA-1602488;R-HSA-1592314;R-HSA-1602458;R-HSA-3788061;R-HSA-1592316;R-HSA-1454781;R-HSA-1592371;R-HSA-3785684;R-HSA-1454843;R-HSA-1604712;R-HSA-2534260;R-HSA-1566981;R-HSA-1566979;R-HSA-1592398;R-HSA-2533950;R-HSA-2533944
R-HSA-3000170	Syndecan interactions	2	29	0.00199697	0.0650125	0.195038	2	15	0.00111724	9606	Homo sapiens	TNC;FN1		R-HSA-2681694;R-HSA-2731141
R-HSA-9673240	Defective gamma-carboxylation of F9	1	5	0.000344	0.0688021	0.206406	1	1	7.45e-05	9606	Homo sapiens	GC		R-HSA-9673231
R-HSA-5682113	Defective ABCA1 causes TGD	1	5	0.000344	0.0688021	0.206406	1	1	7.45e-05	9606	Homo sapiens	APOA1		R-HSA-5682111
R-HSA-6783589	Interleukin-6 family signaling	2	30	0.00206583	0.068944	0.206832	6	34	0.0025324	9606	Homo sapiens	STAT1		R-HSA-1112565;R-HSA-1112727;R-HSA-1112602;R-HSA-1112538;R-HSA-1112587;R-HSA-1112604
R-HSA-9675143	Diseases of the neuronal system	2	31	0.00213469	0.0729516	0.218855	2	17	0.0012662	9606	Homo sapiens	RBP4;TTR		R-HSA-2466828;R-HSA-2453818
R-HSA-2474795	Diseases associated with visual transduction	2	31	0.00213469	0.0729516	0.218855	2	17	0.0012662	9606	Homo sapiens	RBP4;TTR		R-HSA-2466828;R-HSA-2453818
R-HSA-2453864	Retinoid cycle disease events	2	31	0.00213469	0.0729516	0.218855	1	16	0.00119172	9606	Homo sapiens	RBP4;TTR		R-HSA-2453818
R-HSA-5653656	Vesicle-mediated transport	17	824	0.0567415	0.0819051	0.245715	40	252	0.0187696	9606	Homo sapiens	HSP90AA1;AMBP;GALNT2;IGHV4-34;IGKV3D-20;HP;APOA1;HPR;IGLV2-8;IGLV2-11;HPX;TF;HSPH1;MAN2A1;APOL1;IGLV3-19		R-HSA-8849350;R-HSA-8868230;R-HSA-8849348;R-HSA-8868236;R-HSA-8849353;R-HSA-2168881;R-HSA-2168883;R-HSA-2168885;R-HSA-8847635;R-HSA-2168884;R-HSA-2168887;R-HSA-2168886;R-HSA-2168889;R-HSA-2168888;R-HSA-2203516;R-HSA-8871194;R-HSA-8871193;R-HSA-2168897;R-HSA-8868071;R-HSA-2187264;R-HSA-8866277;R-HSA-2230983;R-HSA-2507854;R-HSA-8867756;R-HSA-2197645;R-HSA-8868651;R-HSA-8867754;R-HSA-2197646;R-HSA-8…
R-HSA-5619060	Defective CP causes aceruloplasminemia (ACERULOP)	1	6	0.000413	0.0819864	0.245959	1	1	7.45e-05	9606	Homo sapiens	CP		R-HSA-5621402
R-HSA-205025	NADE modulates death signalling	1	6	0.000413	0.0819864	0.245959	1	3	0.000223	9606	Homo sapiens	CASP3		R-HSA-205117
R-HSA-3371497	HSP90 chaperone cycle for steroid hormone receptors (SHR)	3	71	0.00488913	0.0820797	0.246239	13	15	0.00111724	9606	Homo sapiens	HSP90AA1;HSP90AB1;FKBP4		R-HSA-5618099;R-HSA-5618098;R-HSA-5618110;R-HSA-5618073;R-HSA-5618105;R-HSA-5618107;R-HSA-5618085;R-HSA-9705925;R-HSA-5618080;R-HSA-9690534;R-HSA-5618093;R-HSA-3371503;R-HSA-9678925
R-HSA-198933	Immunoregulatory interactions between a Lymphoid and a non-Lymphoid cell	8	316	0.0217601	0.0846751	0.251973	3	44	0.00327722	9606	Homo sapiens	IGLV2-11;C3;IGLV2-8;IGHV4-34;IGKV3D-20;LILRA3;IGLV3-19		R-HSA-199043;R-HSA-199161;R-HSA-199518
R-HSA-5656169	Termination of translesion DNA synthesis	2	35	0.00241014	0.0896865	0.251973	8	9	0.00067	9606	Homo sapiens	PCNA;ISG15		R-HSA-5653766;R-HSA-5653780;R-HSA-5653840;R-HSA-5653838;R-HSA-5653756;R-HSA-5653786;R-HSA-5653754;R-HSA-5653770
R-HSA-1592389	Activation of Matrix Metalloproteinases	2	35	0.00241014	0.0896865	0.251973	6	27	0.00201102	9606	Homo sapiens	PLG;KLKB1		R-HSA-1602488;R-HSA-1604712;R-HSA-1602458;R-HSA-1592316;R-HSA-1592398;R-HSA-1592371
R-HSA-163841	Gamma carboxylation, hypusine formation and arylsulfatase activation	3	74	0.00509572	0.0901861	0.251973	13	40	0.00297929	9606	Homo sapiens	PROS1;GC;F2		R-HSA-163810;R-HSA-159843;R-HSA-6807214;R-HSA-159819;R-HSA-159752;R-HSA-163820;R-HSA-159826;R-HSA-159795;R-HSA-159728;R-HSA-159761;R-HSA-159729;R-HSA-159803;R-HSA-159773
R-HSA-936440	Negative regulators of DDX58/IFIH1 signaling	2	36	0.002479	0.0940326	0.251973	10	13	0.000968	9606	Homo sapiens	DDX58;ISG15		R-HSA-936462;R-HSA-990526;R-HSA-937343;R-HSA-936412;R-HSA-936381;R-HSA-936378;R-HSA-936475;R-HSA-936390;R-HSA-936563;R-HSA-990528
R-HSA-9706574	RHOBTB GTPase Cycle	2	36	0.002479	0.0940326	0.251973	1	4	0.000298	9606	Homo sapiens	HSP90AA1;HSP90AB1		R-HSA-9018785
R-HSA-1566977	Fibronectin matrix formation	1	7	0.000482	0.0949849	0.251973	3	3	0.000223	9606	Homo sapiens	FN1		R-HSA-202723;R-HSA-2327746;R-HSA-2545196
R-HSA-9673768	Signaling by membrane-tethered fusions of PDGFRA or PDGFRB	1	7	0.000482	0.0949849	0.251973	2	2	0.000149	9606	Homo sapiens	BIN2		R-HSA-9673761;R-HSA-9673760
R-HSA-9673221	Defective F9 activation	1	7	0.000482	0.0949849	0.251973	1	1	7.45e-05	9606	Homo sapiens	KLKB1		R-HSA-9673223
R-HSA-111464	SMAC(DIABLO)-mediated dissociation of IAP:caspase complexes	1	7	0.000482	0.0949849	0.251973	1	3	0.000223	9606	Homo sapiens	CASP3		R-HSA-114419
R-HSA-111463	SMAC (DIABLO) binds to IAPs	1	7	0.000482	0.0949849	0.251973	1	4	0.000298	9606	Homo sapiens	CASP3		R-HSA-114306
R-HSA-1650814	Collagen biosynthesis and modifying enzymes	3	76	0.00523344	0.0957692	0.251973	5	51	0.0037986	9606	Homo sapiens	P4HA1;SERPINH1;PLOD1		R-HSA-8948232;R-HSA-1650808;R-HSA-2022073;R-HSA-2089971;R-HSA-1981104
R-HSA-2187338	Visual phototransduction	5	169	0.0116375	0.0958186	0.251973	13	92	0.00685238	9606	Homo sapiens	RBP4;TTR;APOA2;APOC3;APOA1		R-HSA-2453863;R-HSA-2404134;R-HSA-2404135;R-HSA-2187332;R-HSA-2404131;R-HSA-2404140;R-HSA-2395784;R-HSA-2423785;R-HSA-2429643;R-HSA-2395764;R-HSA-2453876;R-HSA-2424254;R-HSA-2395768
R-HSA-1538133	G0 and Early G1	2	38	0.00261672	0.102901	0.251973	2	27	0.00201102	9606	Homo sapiens	PCNA		R-HSA-8961665;R-HSA-8964465
R-HSA-9017802	Noncanonical activation of NOTCH3	1	8	0.000551	0.1078	0.251973	2	2	0.000149	9606	Homo sapiens	YBX1		R-HSA-9017817;R-HSA-9017797
R-HSA-8937144	Aryl hydrocarbon receptor signalling	1	8	0.000551	0.1078	0.251973	3	5	0.000372	9606	Homo sapiens	HSP90AB1		R-HSA-8937169;R-HSA-8936849;R-HSA-8937191
R-HSA-111459	Activation of caspases through apoptosome-mediated cleavage	1	8	0.000551	0.1078	0.251973	1	2	0.000149	9606	Homo sapiens	CASP3		R-HSA-114252
R-HSA-111469	SMAC, XIAP-regulated apoptotic response	1	8	0.000551	0.1078	0.251973	3	10	0.000745	9606	Homo sapiens	CASP3		R-HSA-114419;R-HSA-9627104;R-HSA-114306
R-HSA-9679191	Potential therapeutics for SARS	3	84	0.00578433	0.119434	0.251973	1	32	0.00238344	9606	Homo sapiens	HSP90AA1;HSP90AB1;FKBP4		R-HSA-9678925
R-HSA-8964011	HDL clearance	1	9	0.00062	0.120435	0.251973	5	5	0.000372	9606	Homo sapiens	APOA1		R-HSA-349637;R-HSA-349638;R-HSA-264848;R-HSA-264834;R-HSA-8858252
R-HSA-6806942	MET Receptor Activation	1	9	0.00062	0.120435	0.251973	1	5	0.000372	9606	Homo sapiens	F12		R-HSA-6800299
R-HSA-9662001	Defective factor VIII causes hemophilia A	1	9	0.00062	0.120435	0.251973	1	8	0.000596	9606	Homo sapiens	F2		R-HSA-9666383
R-HSA-2454202	Fc epsilon receptor (FCERI) signaling	6	235	0.0161823	0.121516	0.251973	12	63	0.00469239	9606	Homo sapiens	IGLV2-11;IGLV2-8;IGHV4-34;IGKV3D-20;IGLV3-19		R-HSA-2730888;R-HSA-2730843;R-HSA-2730860;R-HSA-2454240;R-HSA-2454208;R-HSA-2454192;R-HSA-2730833;R-HSA-2730851;R-HSA-2454239;R-HSA-2730882;R-HSA-2730884;R-HSA-2730886
R-HSA-69205	G1/S-Specific Transcription	2	43	0.00296102	0.125987	0.251973	2	28	0.00208551	9606	Homo sapiens	PCNA		R-HSA-8961665;R-HSA-8961651
R-HSA-8948747	Regulation of PTEN localization	1	10	0.000689	0.132892	0.265783	1	4	0.000298	9606	Homo sapiens	PML		R-HSA-6807118
R-HSA-983705	Signaling by the B Cell Receptor (BCR)	5	189	0.0130147	0.134933	0.269867	13	44	0.00327722	9606	Homo sapiens	IGLV2-11;IGLV2-8;IGHV4-34;IGKV3D-20;IGLV3-19		R-HSA-9606162;R-HSA-9606163;R-HSA-5690740;R-HSA-1112666;R-HSA-983709;R-HSA-983707;R-HSA-9606151;R-HSA-983703;R-HSA-5690702;R-HSA-983700;R-HSA-5690701;R-HSA-9606159;R-HSA-983696
R-HSA-168276	NS1 Mediated Effects on Host Pathways	2	46	0.00316761	0.140373	0.280747	2	6	0.000447	9606	Homo sapiens	ISG15;KPNA3		R-HSA-1176059;R-HSA-6791035
R-HSA-351906	Apoptotic cleavage of cell adhesion proteins	1	11	0.000757	0.145173	0.289925	10	10	0.000745	9606	Homo sapiens	CASP3		R-HSA-351877;R-HSA-351876;R-HSA-202917;R-HSA-201636;R-HSA-201595;R-HSA-202939;R-HSA-351871;R-HSA-202969;R-HSA-351913;R-HSA-201631
R-HSA-8985947	Interleukin-9 signaling	1	11	0.000757	0.145173	0.289925	6	13	0.000968	9606	Homo sapiens	STAT1		R-HSA-8985929;R-HSA-8985981;R-HSA-8985900;R-HSA-8985966;R-HSA-8985988;R-HSA-8985943
R-HSA-451927	Interleukin-2 family signaling	2	47	0.00323647	0.145245	0.289925	9	59	0.00439446	9606	Homo sapiens	STAT1;LGALS9		R-HSA-5340385;R-HSA-8985929;R-HSA-9006873;R-HSA-8985981;R-HSA-8985900;R-HSA-8985966;R-HSA-8985988;R-HSA-8985943;R-HSA-9006870
R-HSA-110313	Translesion synthesis by Y family DNA polymerases bypasses lesions on DNA template	2	48	0.00330533	0.150152	0.289925	24	28	0.00208551	9606	Homo sapiens	PCNA;ISG15		R-HSA-5652151;R-HSA-5653780;R-HSA-5655892;R-HSA-110307;R-HSA-5656148;R-HSA-110308;R-HSA-110311;R-HSA-5653840;R-HSA-5656158;R-HSA-5653756;R-HSA-5655965;R-HSA-5653786;R-HSA-5653754;R-HSA-110317;R-HSA-5655835;R-HSA-110316;R-HSA-110319;R-HSA-5653766;R-HSA-5653838;R-HSA-5654989;R-HSA-5653770;R-HSA-5654986;R-HSA-5654985;R-HSA-5656105
R-HSA-264870	Caspase-mediated cleavage of cytoskeletal proteins	1	12	0.000826	0.157281	0.289925	7	10	0.000745	9606	Homo sapiens	CASP3		R-HSA-201639;R-HSA-202967;R-HSA-201622;R-HSA-202966;R-HSA-201608;R-HSA-201629;R-HSA-201628
R-HSA-418889	Caspase activation via Dependence Receptors in the absence of ligand	1	12	0.000826	0.157281	0.289925	4	8	0.000596	9606	Homo sapiens	CASP3		R-HSA-418852;R-HSA-418846;R-HSA-418845;R-HSA-373705
R-HSA-9020958	Interleukin-21 signaling	1	12	0.000826	0.157281	0.289925	2	5	0.000372	9606	Homo sapiens	STAT1		R-HSA-9006873;R-HSA-9006870
R-HSA-447115	Interleukin-12 family signaling	3	96	0.00661066	0.158419	0.289925	18	114	0.00849099	9606	Homo sapiens	CNN2;STAT1		R-HSA-8950441;R-HSA-8950314;R-HSA-8950733;R-HSA-8983983;R-HSA-8984014;R-HSA-8983841;R-HSA-8984963;R-HSA-8983845;R-HSA-8984964;R-HSA-8983835;R-HSA-8950522;R-HSA-8983996;R-HSA-8950782;R-HSA-8984021;R-HSA-8950485;R-HSA-8950453;R-HSA-8950518;R-HSA-8984023
R-HSA-4615885	SUMOylation of DNA replication proteins	2	50	0.00344305	0.160062	0.289925	2	8	0.000596	9606	Homo sapiens	PCNA;TOP1		R-HSA-4615910;R-HSA-4641362
R-HSA-1433557	Signaling by SCF-KIT	2	51	0.00351191	0.165061	0.289925	4	39	0.00290481	9606	Homo sapiens	STAT1		R-HSA-1433456;R-HSA-1470012;R-HSA-1470010;R-HSA-1470009
R-HSA-933543	NF-kB activation through FADD/RIP-1 pathway mediated by caspase-8 and -10	1	13	0.000895	0.169218	0.289925	5	5	0.000372	9606	Homo sapiens	DDX58		R-HSA-933532;R-HSA-168934;R-HSA-933526;R-HSA-933539;R-HSA-933523
R-HSA-9664873	Pexophagy	1	13	0.000895	0.169218	0.289925	4	13	0.000968	9606	Homo sapiens	SQSTM1		R-HSA-9664881;R-HSA-9664880;R-HSA-9664855;R-HSA-9664892
R-HSA-9020956	Interleukin-27 signaling	1	13	0.000895	0.169218	0.289925	5	20	0.00148965	9606	Homo sapiens	STAT1		R-HSA-8950441;R-HSA-8950733;R-HSA-8950782;R-HSA-8950485;R-HSA-8950518
R-HSA-140342	Apoptosis induced DNA fragmentation	1	13	0.000895	0.169218	0.289925	3	12	0.000894	9606	Homo sapiens	CASP3		R-HSA-211219;R-HSA-211186;R-HSA-211190
R-HSA-6799990	Metal sequestration by antimicrobial proteins	1	13	0.000895	0.169218	0.289925	1	5	0.000372	9606	Homo sapiens	TF		R-HSA-1222491
R-HSA-9664424	Cell recruitment (pro-inflammatory response)	2	53	0.00364964	0.17514	0.289925	7	23	0.00171309	9606	Homo sapiens	C3;HSP90AB1		R-HSA-444647;R-HSA-873951;R-HSA-9665524;R-HSA-844612;R-HSA-874087;R-HSA-844610;R-HSA-1306876
R-HSA-9660826	Purinergic signaling in leishmaniasis infection	2	53	0.00364964	0.17514	0.289925	7	23	0.00171309	9606	Homo sapiens	C3;HSP90AB1		R-HSA-444647;R-HSA-873951;R-HSA-9665524;R-HSA-844612;R-HSA-874087;R-HSA-844610;R-HSA-1306876
R-HSA-1643685	Disease	39	2360	0.162512	0.178924	0.289925	153	1591	0.118501	9606	Homo sapiens	HSP90AB1;IGHV4-34;CFP;IGHG3;IGLV2-8;IGLV2-11;C3;IGHG4;IGHG2;RNF213;TTR;MAN2A1;GC;KPNA3;FGB;FGA;HSP90AA1;STAT1;F12;FGG;IGKV3D-20;FN1;AGTRAP;APOA1;ISG15;F2;CP;PML;TF;RBP4;BIN2;SERPING1;FKBP4;KLKB1;IGLV3-19		R-HSA-9656211;R-HSA-9656209;R-HSA-1218833;R-HSA-9656215;R-HSA-9656214;R-HSA-9664406;R-HSA-9666458;R-HSA-1226014;R-HSA-1226012;R-HSA-1220610;R-HSA-9666435;R-HSA-1220611;R-HSA-1248002;R-HSA-9666433;R-HSA-1220614;R-HSA-1220612;R-HSA-1220613;R-HSA-9665412;R-HSA-5602383;R-HSA-1218824;R-HSA-1169421;R-HSA-6791035;R-HSA-9664397;R-HSA-2453818;R-HSA-5602672;R-HSA-2466828;R-HSA-9665697;R-HSA-1226016;R-HSA-9…
R-HSA-983170	Antigen Presentation: Folding, assembly and peptide loading of class I MHC	3	102	0.00702383	0.179204	0.289925	4	16	0.00119172	9606	Homo sapiens	TAP2;TAP1;TAPBP		R-HSA-8951499;R-HSA-983161;R-HSA-983144;R-HSA-983142
R-HSA-192905	vRNP Assembly	1	14	0.000964	0.180987	0.289925	1	2	0.000149	9606	Homo sapiens	HSP90AA1		R-HSA-192830
R-HSA-9635465	Suppression of apoptosis	1	14	0.000964	0.180987	0.289925	1	7	0.000521	9606	Homo sapiens	RNF213		R-HSA-9635609
R-HSA-381119	Unfolded Protein Response (UPR)	4	155	0.0106735	0.181659	0.289925	2	94	0.00700134	9606	Homo sapiens	SRPRA;SRPRB		R-HSA-1791139;R-HSA-1791060
R-HSA-1474290	Collagen formation	3	104	0.00716155	0.186292	0.289925	5	77	0.00573514	9606	Homo sapiens	P4HA1;SERPINH1;PLOD1		R-HSA-8948232;R-HSA-1650808;R-HSA-2022073;R-HSA-2089971;R-HSA-1981104
R-HSA-209560	NF-kB is activated and signals survival	1	15	0.00103292	0.19259	0.289925	2	4	0.000298	9606	Homo sapiens	SQSTM1		R-HSA-193703;R-HSA-193705
R-HSA-111461	Cytochrome c-mediated apoptotic response	1	15	0.00103292	0.19259	0.289925	1	12	0.000894	9606	Homo sapiens	CASP3		R-HSA-114252
R-HSA-73893	DNA Damage Bypass	2	57	0.00392508	0.195571	0.289925	29	34	0.0025324	9606	Homo sapiens	PCNA;ISG15		R-HSA-5653780;R-HSA-5655892;R-HSA-5656148;R-HSA-5653840;R-HSA-5656158;R-HSA-5655965;R-HSA-5653786;R-HSA-5655835;R-HSA-5651992;R-HSA-5653766;R-HSA-5653838;R-HSA-5654989;R-HSA-5653770;R-HSA-5654986;R-HSA-5654985;R-HSA-5652151;R-HSA-110307;R-HSA-110308;R-HSA-110311;R-HSA-5653756;R-HSA-5653754;R-HSA-110317;R-HSA-110316;R-HSA-110319;R-HSA-5655481;R-HSA-5652005;R-HSA-5655466;R-HSA-5652009;R-HSA-5656105
R-HSA-2453902	The canonical retinoid cycle in rods (twilight vision)	2	57	0.00392508	0.195571	0.289925	2	25	0.00186206	9606	Homo sapiens	RBP4;TTR		R-HSA-2453876;R-HSA-2453863
R-HSA-5663202	Diseases of signal transduction by growth factor receptors and second messengers	9	453	0.0311941	0.200459	0.289925	99	448	0.0333681	9606	Homo sapiens	FGB;FGA;HSP90AA1;BIN2;STAT1;FGG;FN1;AGTRAP		R-HSA-9656211;R-HSA-9656209;R-HSA-1218833;R-HSA-9656215;R-HSA-9656214;R-HSA-1226014;R-HSA-1226012;R-HSA-1220610;R-HSA-1220611;R-HSA-1248002;R-HSA-1220614;R-HSA-1220612;R-HSA-1220613;R-HSA-9665412;R-HSA-1218824;R-HSA-1169421;R-HSA-9665697;R-HSA-1226016;R-HSA-9665696;R-HSA-9665703;R-HSA-9665702;R-HSA-9665708;R-HSA-9665232;R-HSA-6803234;R-HSA-6803233;R-HSA-9672159;R-HSA-9649393;R-HSA-9672176;R-HSA-9…
R-HSA-69091	Polymerase switching	1	16	0.00110178	0.20403	0.289925	3	4	0.000298	9606	Homo sapiens	PCNA		R-HSA-69074;R-HSA-69063;R-HSA-69068
R-HSA-69109	Leading Strand Synthesis	1	16	0.00110178	0.20403	0.289925	3	4	0.000298	9606	Homo sapiens	PCNA		R-HSA-69074;R-HSA-69063;R-HSA-69068
R-HSA-9634285	Constitutive Signaling by Overexpressed ERBB2	1	16	0.00110178	0.20403	0.289925	4	8	0.000596	9606	Homo sapiens	HSP90AA1		R-HSA-1248694;R-HSA-9652277;R-HSA-9652264;R-HSA-1227964
R-HSA-877312	Regulation of IFNG signaling	1	16	0.00110178	0.20403	0.289925	2	4	0.000298	9606	Homo sapiens	STAT1		R-HSA-997326;R-HSA-877281
R-HSA-8984722	Interleukin-35 Signalling	1	16	0.00110178	0.20403	0.289925	12	26	0.00193654	9606	Homo sapiens	STAT1		R-HSA-8983835;R-HSA-8950522;R-HSA-8983996;R-HSA-8983983;R-HSA-8984014;R-HSA-8983841;R-HSA-8984963;R-HSA-8984021;R-HSA-8983845;R-HSA-8950453;R-HSA-8984964;R-HSA-8984023
R-HSA-209543	p75NTR recruits signalling complexes	1	16	0.00110178	0.20403	0.289925	4	9	0.00067	9606	Homo sapiens	SQSTM1		R-HSA-193684;R-HSA-193641;R-HSA-193694;R-HSA-209566
R-HSA-5339562	Uptake and actions of bacterial toxins	2	60	0.00413166	0.211082	0.289925	1	66	0.00491584	9606	Homo sapiens	HSP90AA1;HSP90AB1		R-HSA-5336420
R-HSA-918233	TRAF3-dependent IRF activation pathway	1	17	0.00117064	0.215308	0.289925	6	11	0.000819	9606	Homo sapiens	DDX58		R-HSA-9705137;R-HSA-918232;R-HSA-918229;R-HSA-9705320;R-HSA-918227;R-HSA-918225
R-HSA-1222449	Mtb iron assimilation by chelation	1	17	0.00117064	0.215308	0.289925	3	10	0.000745	9606	Homo sapiens	TF		R-HSA-1222641;R-HSA-8951549;R-HSA-8951552
R-HSA-69166	Removal of the Flap Intermediate	1	18	0.0012395	0.226427	0.289925	4	4	0.000298	9606	Homo sapiens	PCNA		R-HSA-69152;R-HSA-69140;R-HSA-69142;R-HSA-69144
R-HSA-205043	NRIF signals cell death from the nucleus	1	18	0.0012395	0.226427	0.289925	2	7	0.000521	9606	Homo sapiens	SQSTM1		R-HSA-204947;R-HSA-205008
R-HSA-9012852	Signaling by NOTCH3	2	63	0.00433825	0.22671	0.289925	6	37	0.00275585	9606	Homo sapiens	STAT1;YBX1		R-HSA-9017817;R-HSA-9021325;R-HSA-9013567;R-HSA-9014129;R-HSA-9017797;R-HSA-9021334
R-HSA-983169	Class I MHC mediated antigen processing & presentation	9	473	0.0325713	0.235342	0.289925	14	48	0.00357515	9606	Homo sapiens	FGB;FGA;RNF213;FGG;TAP2;TAP1;LAP3;TRIM21;TAPBP		R-HSA-8951595;R-HSA-8951499;R-HSA-983147;R-HSA-1236949;R-HSA-983144;R-HSA-983142;R-HSA-983140;R-HSA-8863914;R-HSA-8863895;R-HSA-983162;R-HSA-8863858;R-HSA-983161;R-HSA-983157;R-HSA-983156
R-HSA-69183	Processive synthesis on the lagging strand	1	19	0.00130836	0.237389	0.289925	6	7	0.000521	9606	Homo sapiens	PCNA		R-HSA-69152;R-HSA-69140;R-HSA-69127;R-HSA-69142;R-HSA-69144;R-HSA-69116
R-HSA-110312	Translesion synthesis by REV1	1	19	0.00130836	0.237389	0.289925	4	5	0.000372	9606	Homo sapiens	PCNA		R-HSA-5652151;R-HSA-110307;R-HSA-110308;R-HSA-110311
R-HSA-193639	p75NTR signals via NF-kB	1	19	0.00130836	0.237389	0.289925	6	13	0.000968	9606	Homo sapiens	SQSTM1		R-HSA-193703;R-HSA-193684;R-HSA-193641;R-HSA-193705;R-HSA-193694;R-HSA-209566
R-HSA-9673770	Signaling by PDGFRA extracellular domain mutants	1	19	0.00130836	0.237389	0.289925	1	7	0.000521	9606	Homo sapiens	STAT1		R-HSA-9672159
R-HSA-9673767	Signaling by PDGFRA transmembrane, juxtamembrane and kinase domain mutants	1	19	0.00130836	0.237389	0.289925	1	7	0.000521	9606	Homo sapiens	STAT1		R-HSA-9672176
R-HSA-166058	MyD88:MAL(TIRAP) cascade initiated on plasma membrane	3	118	0.0081256	0.237689	0.289925	16	64	0.00476687	9606	Homo sapiens	FGB;FGA;FGG		R-HSA-166082;R-HSA-2201316;R-HSA-166119;R-HSA-166091;R-HSA-2201322;R-HSA-166286;R-HSA-937059;R-HSA-166284;R-HSA-937022;R-HSA-2559414;R-HSA-2262775;R-HSA-166362;R-HSA-937079;R-HSA-166363;R-HSA-166072;R-HSA-2262777
R-HSA-168188	Toll Like Receptor TLR6:TLR2 Cascade	3	118	0.0081256	0.237689	0.289925	16	66	0.00491584	9606	Homo sapiens	FGB;FGA;FGG		R-HSA-166082;R-HSA-2201316;R-HSA-166119;R-HSA-166091;R-HSA-2201322;R-HSA-166286;R-HSA-937059;R-HSA-166284;R-HSA-937022;R-HSA-2559414;R-HSA-2262775;R-HSA-166362;R-HSA-937079;R-HSA-166363;R-HSA-166072;R-HSA-2262777
R-HSA-5656121	Translesion synthesis by POLI	1	20	0.00137722	0.248197	0.289925	3	3	0.000223	9606	Homo sapiens	PCNA		R-HSA-5656148;R-HSA-5656158;R-HSA-5656105
R-HSA-168179	Toll Like Receptor TLR1:TLR2 Cascade	3	121	0.00833219	0.24902	0.289925	16	66	0.00491584	9606	Homo sapiens	FGB;FGA;FGG		R-HSA-166082;R-HSA-2201316;R-HSA-166119;R-HSA-166091;R-HSA-2201322;R-HSA-166286;R-HSA-937059;R-HSA-166284;R-HSA-937022;R-HSA-2559414;R-HSA-2262775;R-HSA-166362;R-HSA-937079;R-HSA-166363;R-HSA-166072;R-HSA-2262777
R-HSA-181438	Toll Like Receptor 2 (TLR2) Cascade	3	121	0.00833219	0.24902	0.289925	16	68	0.0050648	9606	Homo sapiens	FGB;FGA;FGG		R-HSA-166082;R-HSA-2201316;R-HSA-166119;R-HSA-166091;R-HSA-2201322;R-HSA-166286;R-HSA-937059;R-HSA-166284;R-HSA-937022;R-HSA-2559414;R-HSA-2262775;R-HSA-166362;R-HSA-937079;R-HSA-166363;R-HSA-166072;R-HSA-2262777
R-HSA-6803157	Antimicrobial peptides	3	123	0.00846991	0.256619	0.289925	4	58	0.00431998	9606	Homo sapiens	TF;PGLYRP2;CLU		R-HSA-6810643;R-HSA-1222491;R-HSA-6799981;R-HSA-6799977
R-HSA-5655862	Translesion synthesis by POLK	1	21	0.00144608	0.258852	0.289925	3	3	0.000223	9606	Homo sapiens	PCNA		R-HSA-5655892;R-HSA-5655965;R-HSA-5655835
R-HSA-3000471	Scavenging by Class B Receptors	1	21	0.00144608	0.258852	0.289925	3	5	0.000372	9606	Homo sapiens	APOA1		R-HSA-2187264;R-HSA-2247512;R-HSA-2197646
R-HSA-3134975	Regulation of innate immune responses to cytosolic DNA	1	21	0.00144608	0.258852	0.289925	1	9	0.00067	9606	Homo sapiens	TRIM21		R-HSA-3134946
R-HSA-6804114	TP53 Regulates Transcription of Genes Involved in G2 Cell Cycle Arrest	1	21	0.00144608	0.258852	0.289925	1	11	0.000819	9606	Homo sapiens	PCNA		R-HSA-6791109
R-HSA-186797	Signaling by PDGF	2	70	0.00482027	0.263428	0.289925	2	31	0.00230895	9606	Homo sapiens	STAT1;PLG		R-HSA-382061;R-HSA-380782
R-HSA-373755	Semaphorin interactions	2	70	0.00482027	0.263428	0.289925	2	41	0.00305378	9606	Homo sapiens	HSP90AA1;HSP90AB1		R-HSA-419644;R-HSA-419645
R-HSA-597592	Post-translational protein modification	26	1597	0.109971	0.265658	0.289925	34	526	0.0391777	9606	Homo sapiens	ITIH2;PCNA;SERPINC1;PROS1;TNC;CFP;KNG1;C4B;C3;C4A;MAN2A1;GC;APOL1;FGA;SERPIND1;GALNT2;DDX58;FGG;APOA2;FN1;APOA1;F2;CP;PML;AGT;TF;TOP1		R-HSA-5173005;R-HSA-5173192;R-HSA-913675;R-HSA-936390;R-HSA-975814;R-HSA-8943040;R-HSA-6807214;R-HSA-159819;R-HSA-8943041;R-HSA-159752;R-HSA-5696600;R-HSA-159826;R-HSA-3000383;R-HSA-159761;R-HSA-8943003;R-HSA-5228508;R-HSA-4641362;R-HSA-8943007;R-HSA-3000433;R-HSA-3000434;R-HSA-159773;R-HSA-163810;R-HSA-4615910;R-HSA-159843;R-HSA-5696564;R-HSA-8952289;R-HSA-163820;R-HSA-159795;R-HSA-159728;R-HSA-…
R-HSA-1280218	Adaptive Immune System	17	1004	0.0691365	0.266017	0.289925	30	264	0.0196633	9606	Homo sapiens	FGB;FGA;IGHV4-34;FGG;IGKV3D-20;TAP2;TAP1;LILRA3;TAPBP;IGLV2-8;IGLV2-11;C3;RNF213;LAP3;TRIM21;IGLV3-19		R-HSA-9606162;R-HSA-199043;R-HSA-9606163;R-HSA-8951499;R-HSA-1236949;R-HSA-1112666;R-HSA-8863895;R-HSA-983709;R-HSA-983707;R-HSA-9606151;R-HSA-983703;R-HSA-5690702;R-HSA-983700;R-HSA-5690701;R-HSA-199518;R-HSA-9606159;R-HSA-983696;R-HSA-5690740;R-HSA-8951595;R-HSA-983147;R-HSA-983144;R-HSA-983142;R-HSA-983140;R-HSA-8863914;R-HSA-983162;R-HSA-8863858;R-HSA-983161;R-HSA-199161;R-HSA-983157;R-HSA-98…
R-HSA-5637810	Constitutive Signaling by EGFRvIII	1	22	0.00151494	0.269357	0.289925	18	18	0.00134068	9606	Homo sapiens	HSP90AA1		R-HSA-5637808;R-HSA-1247999;R-HSA-5638137;R-HSA-5637798;R-HSA-5637766;R-HSA-1248002;R-HSA-5637764;R-HSA-5637796;R-HSA-5637765;R-HSA-5637794;R-HSA-5637795;R-HSA-5637792;R-HSA-5637806;R-HSA-1218824;R-HSA-5637770;R-HSA-1248655;R-HSA-5637800;R-HSA-5637801
R-HSA-5637812	Signaling by EGFRvIII in Cancer	1	22	0.00151494	0.269357	0.289925	18	18	0.00134068	9606	Homo sapiens	HSP90AA1		R-HSA-5637808;R-HSA-1247999;R-HSA-5638137;R-HSA-5637798;R-HSA-5637766;R-HSA-1248002;R-HSA-5637764;R-HSA-5637796;R-HSA-5637765;R-HSA-5637794;R-HSA-5637795;R-HSA-5637792;R-HSA-5637806;R-HSA-1218824;R-HSA-5637770;R-HSA-1248655;R-HSA-5637800;R-HSA-5637801
R-HSA-174437	Removal of the Flap Intermediate from the C-strand	1	22	0.00151494	0.269357	0.289925	4	4	0.000298	9606	Homo sapiens	PCNA		R-HSA-174451;R-HSA-174441;R-HSA-174446;R-HSA-174445
R-HSA-5358606	Mismatch repair (MMR) directed by MSH2:MSH3 (MutSbeta)	1	22	0.00151494	0.269357	0.289925	4	9	0.00067	9606	Homo sapiens	PCNA		R-HSA-5358545;R-HSA-5358512;R-HSA-5358519;R-HSA-5358619
R-HSA-5358565	Mismatch repair (MMR) directed by MSH2:MSH6 (MutSalpha)	1	22	0.00151494	0.269357	0.289925	4	10	0.000745	9606	Homo sapiens	PCNA		R-HSA-5358597;R-HSA-5358599;R-HSA-5358518;R-HSA-5358510
R-HSA-5205685	PINK1-PRKN Mediated Mitophagy	1	22	0.00151494	0.269357	0.289925	3	8	0.000596	9606	Homo sapiens	SQSTM1		R-HSA-5205663;R-HSA-5205673;R-HSA-5205649
R-HSA-196791	Vitamin D (calciferol) metabolism	1	22	0.00151494	0.269357	0.289925	7	19	0.00141516	9606	Homo sapiens	GC		R-HSA-8963851;R-HSA-209760;R-HSA-209738;R-HSA-209944;R-HSA-350158;R-HSA-350168;R-HSA-350186
R-HSA-2028269	Signaling by Hippo	1	22	0.00151494	0.269357	0.289925	2	30	0.00223447	9606	Homo sapiens	CASP3		R-HSA-2028697;R-HSA-2028692
R-HSA-8950505	Gene and protein expression by JAK-STAT signaling after Interleukin-12 stimulation	2	73	0.00502686	0.279195	0.289925	1	36	0.00268136	9606	Homo sapiens	CNN2		R-HSA-8950314
R-HSA-5651801	PCNA-Dependent Long Patch Base Excision Repair	1	23	0.0015838	0.279714	0.289925	6	6	0.000447	9606	Homo sapiens	PCNA		R-HSA-110368;R-HSA-110371;R-HSA-5651809;R-HSA-110363;R-HSA-5651805;R-HSA-110364
R-HSA-5358508	Mismatch Repair	1	23	0.0015838	0.279714	0.289925	8	17	0.0012662	9606	Homo sapiens	PCNA		R-HSA-5358545;R-HSA-5358512;R-HSA-5358597;R-HSA-5358519;R-HSA-5358599;R-HSA-5358518;R-HSA-5358619;R-HSA-5358510
R-HSA-9665348	Signaling by ERBB2 ECD mutants	1	23	0.0015838	0.279714	0.289925	4	15	0.00111724	9606	Homo sapiens	HSP90AA1		R-HSA-9665412;R-HSA-9665389;R-HSA-9665405;R-HSA-9665388
R-HSA-111471	Apoptotic factor-mediated response	1	23	0.0015838	0.279714	0.289925	4	28	0.00208551	9606	Homo sapiens	CASP3		R-HSA-114419;R-HSA-9627104;R-HSA-114306;R-HSA-114252
R-HSA-1839117	Signaling by cytosolic FGFR1 fusion mutants	1	23	0.0015838	0.279714	0.289925	1	14	0.00104275	9606	Homo sapiens	STAT1		R-HSA-1888198
R-HSA-110320	Translesion Synthesis by POLH	1	24	0.00165266	0.289925	0.289925	6	8	0.000596	9606	Homo sapiens	PCNA		R-HSA-5654989;R-HSA-5654986;R-HSA-110317;R-HSA-110316;R-HSA-110319;R-HSA-5654985
R-HSA-844456	The NLRP3 inflammasome	1	24	0.00165266	0.289925	0.289925	7	18	0.00134068	9606	Homo sapiens	HSP90AB1		R-HSA-873951;R-HSA-844440;R-HSA-1296421;R-HSA-844612;R-HSA-874087;R-HSA-844610;R-HSA-1306876
R-HSA-449836	Other interleukin signaling	1	24	0.00165266	0.289925	0.289925	1	17	0.0012662	9606	Homo sapiens	CASP3		R-HSA-449073
R-HSA-1834941	STING mediated induction of host immune responses	1	24	0.00165266	0.289925	0.289925	1	19	0.00141516	9606	Homo sapiens	TRIM21		R-HSA-3134822
R-HSA-5218859	Regulated Necrosis	2	77	0.0053023	0.300177	0.300177	6	57	0.00424549	9606	Homo sapiens	HSP90AA1;CASP3		R-HSA-9710101;R-HSA-9647632;R-HSA-9647680;R-HSA-9688459;R-HSA-9686088;R-HSA-9698844
R-HSA-5637815	Signaling by Ligand-Responsive EGFR Variants in Cancer	1	26	0.00179039	0.309916	0.309916	23	23	0.00171309	9606	Homo sapiens	HSP90AA1		R-HSA-1218833;R-HSA-1225947;R-HSA-1226014;R-HSA-1225950;R-HSA-1225951;R-HSA-1226012;R-HSA-1225949;R-HSA-1220610;R-HSA-1220611;R-HSA-1247842;R-HSA-1247841;R-HSA-1226016;R-HSA-1225952;R-HSA-1220614;R-HSA-1225956;R-HSA-1220612;R-HSA-1247844;R-HSA-1225957;R-HSA-1220613;R-HSA-1218824;R-HSA-1225960;R-HSA-1225961;R-HSA-1169421
R-HSA-1236382	Constitutive Signaling by Ligand-Responsive EGFR Cancer Variants	1	26	0.00179039	0.309916	0.309916	23	23	0.00171309	9606	Homo sapiens	HSP90AA1		R-HSA-1218833;R-HSA-1225947;R-HSA-1226014;R-HSA-1225950;R-HSA-1225951;R-HSA-1226012;R-HSA-1225949;R-HSA-1220610;R-HSA-1220611;R-HSA-1247842;R-HSA-1247841;R-HSA-1226016;R-HSA-1225952;R-HSA-1220614;R-HSA-1225956;R-HSA-1220612;R-HSA-1247844;R-HSA-1225957;R-HSA-1220613;R-HSA-1218824;R-HSA-1225960;R-HSA-1225961;R-HSA-1169421
R-HSA-69186	Lagging Strand Synthesis	1	26	0.00179039	0.309916	0.309916	9	11	0.000819	9606	Homo sapiens	PCNA		R-HSA-69152;R-HSA-69074;R-HSA-69140;R-HSA-69063;R-HSA-69127;R-HSA-69142;R-HSA-69144;R-HSA-69068;R-HSA-69116
R-HSA-3000178	ECM proteoglycans	2	79	0.00544002	0.310635	0.310635	3	23	0.00171309	9606	Homo sapiens	TNC;FN1		R-HSA-2424246;R-HSA-2681681;R-HSA-2681667
R-HSA-204998	Cell death signalling via NRAGE, NRIF and NADE	2	80	0.00550888	0.315852	0.315852	3	17	0.0012662	9606	Homo sapiens	CASP3;SQSTM1		R-HSA-204947;R-HSA-205008;R-HSA-205117
R-HSA-5696397	Gap-filling DNA repair synthesis and ligation in GG-NER	1	27	0.00185925	0.319701	0.319701	2	2	0.000149	9606	Homo sapiens	PCNA		R-HSA-5690997;R-HSA-5691001
R-HSA-2022377	Metabolism of Angiotensinogen to Angiotensins	1	27	0.00185925	0.319701	0.319701	17	20	0.00148965	9606	Homo sapiens	SERPINF1;AGT		R-HSA-2022398;R-HSA-2022399;R-HSA-2022396;R-HSA-2022393;R-HSA-2022383;R-HSA-2022412;R-HSA-2065357;R-HSA-2022381;R-HSA-2022378;R-HSA-2065355;R-HSA-2022379;R-HSA-2022411;R-HSA-2028294;R-HSA-2022405;R-HSA-2022403;R-HSA-2022368;R-HSA-8851929
R-HSA-9705462	Inactivation of CSF3 (G-CSF) signaling	1	27	0.00185925	0.319701	0.319701	4	9	0.00067	9606	Homo sapiens	STAT1		R-HSA-9705461;R-HSA-9705458;R-HSA-9705465;R-HSA-9705466
R-HSA-194002	Glucocorticoid biosynthesis	1	27	0.00185925	0.319701	0.319701	1	9	0.00067	9606	Homo sapiens	SERPINA6		R-HSA-1449687
R-HSA-9679506	SARS-CoV Infections	4	203	0.0139788	0.328776	0.328776	2	254	0.0189185	9606	Homo sapiens	HSP90AA1;HSP90AB1;MAN2A1;FKBP4		R-HSA-9694656;R-HSA-9678925
R-HSA-975578	Reactions specific to the complex N-glycan synthesis pathway	1	28	0.00192811	0.329347	0.329347	1	7	0.000521	9606	Homo sapiens	MAN2A1		R-HSA-975814
R-HSA-9013507	NOTCH3 Activation and Transmission of Signal to the Nucleus	1	28	0.00192811	0.329347	0.329347	2	15	0.00111724	9606	Homo sapiens	YBX1		R-HSA-9017817;R-HSA-9017797
R-HSA-917937	Iron uptake and transport	2	83	0.00571547	0.331446	0.331446	9	34	0.0025324	9606	Homo sapiens	TF;CP		R-HSA-917839;R-HSA-917807;R-HSA-904830;R-HSA-917835;R-HSA-917814;R-HSA-5691150;R-HSA-917891;R-HSA-917987;R-HSA-917888
R-HSA-8852276	The role of GTSE1 in G2/M progression after G2 checkpoint	2	83	0.00571547	0.331446	0.331446	1	10	0.000745	9606	Homo sapiens	HSP90AA1;HSP90AB1		R-HSA-8852362
R-HSA-9020591	Interleukin-12 signaling	2	84	0.00578433	0.336623	0.336623	1	56	0.00417101	9606	Homo sapiens	CNN2		R-HSA-8950314
R-HSA-933542	TRAF6 mediated NF-kB activation	1	29	0.00199697	0.338858	0.338858	2	4	0.000298	9606	Homo sapiens	DDX58		R-HSA-933530;R-HSA-933528
R-HSA-8854691	Interleukin-20 family signaling	1	29	0.00199697	0.338858	0.338858	11	56	0.00417101	9606	Homo sapiens	STAT1		R-HSA-8987097;R-HSA-8986985;R-HSA-8987033;R-HSA-8987080;R-HSA-8987007;R-HSA-8987150;R-HSA-8987230;R-HSA-8987266;R-HSA-8987218;R-HSA-8987255;R-HSA-8987270
R-HSA-1369062	ABC transporters in lipid homeostasis	1	29	0.00199697	0.338858	0.338858	1	11	0.000819	9606	Homo sapiens	APOA1		R-HSA-382553
R-HSA-982772	Growth hormone receptor signaling	1	29	0.00199697	0.338858	0.338858	2	28	0.00208551	9606	Homo sapiens	STAT1		R-HSA-1168768;R-HSA-1168767
R-HSA-6783783	Interleukin-10 signaling	2	86	0.00592205	0.346941	0.346941	1	15	0.00111724	9606	Homo sapiens	FPR1		R-HSA-8937654
R-HSA-110314	Recognition of DNA damage by PCNA-containing replication complex	1	30	0.00206583	0.348234	0.348234	5	6	0.000447	9606	Homo sapiens	PCNA		R-HSA-5652005;R-HSA-5655466;R-HSA-5651992;R-HSA-5655481;R-HSA-5652009
R-HSA-9665686	Signaling by ERBB2 TMD/JMD mutants	1	30	0.00206583	0.348234	0.348234	4	13	0.000968	9606	Homo sapiens	HSP90AA1		R-HSA-9665697;R-HSA-9665696;R-HSA-9665703;R-HSA-9665702
R-HSA-6806834	Signaling by MET	2	88	0.00605977	0.357206	0.357206	2	49	0.00364964	9606	Homo sapiens	F12;FN1		R-HSA-8874079;R-HSA-6800299
R-HSA-174411	Polymerase switching on the C-strand of the telomere	1	31	0.00213469	0.357478	0.357478	3	6	0.000447	9606	Homo sapiens	PCNA		R-HSA-174448;R-HSA-174439;R-HSA-174447
R-HSA-5205647	Mitophagy	1	31	0.00213469	0.357478	0.357478	3	15	0.00111724	9606	Homo sapiens	SQSTM1		R-HSA-5205663;R-HSA-5205673;R-HSA-5205649
R-HSA-5601884	PIWI-interacting RNA (piRNA) biogenesis	1	31	0.00213469	0.357478	0.357478	1	15	0.00111724	9606	Homo sapiens	HSP90AA1		R-HSA-5601883
R-HSA-9663891	Selective autophagy	2	89	0.00612863	0.362317	0.362317	9	48	0.00357515	9606	Homo sapiens	HSP90AA1;SQSTM1		R-HSA-5205663;R-HSA-9646354;R-HSA-9664881;R-HSA-9664880;R-HSA-9664855;R-HSA-5205673;R-HSA-9646347;R-HSA-5205649;R-HSA-9664892
R-HSA-166016	Toll Like Receptor 4 (TLR4) Cascade	3	151	0.010398	0.364707	0.364707	16	95	0.00707582	9606	Homo sapiens	FGB;FGA;FGG		R-HSA-166082;R-HSA-2201316;R-HSA-166119;R-HSA-166091;R-HSA-2201322;R-HSA-166286;R-HSA-937059;R-HSA-166284;R-HSA-937022;R-HSA-2559414;R-HSA-2262775;R-HSA-166362;R-HSA-937079;R-HSA-166363;R-HSA-166072;R-HSA-2262777
R-HSA-1643713	Signaling by EGFR in Cancer	1	32	0.00220355	0.366591	0.366591	40	42	0.00312826	9606	Homo sapiens	HSP90AA1		R-HSA-1218833;R-HSA-1225947;R-HSA-1226014;R-HSA-1225950;R-HSA-1225951;R-HSA-1226012;R-HSA-1225949;R-HSA-1220610;R-HSA-5637766;R-HSA-1220611;R-HSA-1248002;R-HSA-5637764;R-HSA-5637765;R-HSA-1220614;R-HSA-1220612;R-HSA-1220613;R-HSA-1218824;R-HSA-1169421;R-HSA-5637770;R-HSA-1248655;R-HSA-5637808;R-HSA-1247999;R-HSA-5638137;R-HSA-5637798;R-HSA-1247842;R-HSA-1247841;R-HSA-1226016;R-HSA-1225952;R-HSA-5…
R-HSA-110373	Resolution of AP sites via the multiple-nucleotide patch replacement pathway	1	32	0.00220355	0.366591	0.366591	6	19	0.00141516	9606	Homo sapiens	PCNA		R-HSA-110368;R-HSA-110371;R-HSA-5651809;R-HSA-110363;R-HSA-5651805;R-HSA-110364
R-HSA-5357769	Caspase activation via extrinsic apoptotic signalling pathway	1	32	0.00220355	0.366591	0.366591	4	17	0.0012662	9606	Homo sapiens	CASP3		R-HSA-418852;R-HSA-418846;R-HSA-418845;R-HSA-373705
R-HSA-8874081	MET activates PTK2 signaling	1	32	0.00220355	0.366591	0.366591	1	5	0.000372	9606	Homo sapiens	FN1		R-HSA-8874079
R-HSA-8934593	Regulation of RUNX1 Expression and Activity	1	32	0.00220355	0.366591	0.366591	1	19	0.00141516	9606	Homo sapiens	PML		R-HSA-8938887
R-HSA-373076	Class A/1 (Rhodopsin-like receptors)	7	412	0.0283707	0.372959	0.372959	9	158	0.0117682	9606	Homo sapiens	C3;C5;SERPINF1;FPR1;F2;KNG1;AGT		R-HSA-444647;R-HSA-389463;R-HSA-964811;R-HSA-9615348;R-HSA-375395;R-HSA-374173;R-HSA-444527;R-HSA-391913;R-HSA-374331
R-HSA-174414	Processive synthesis on the C-strand of the telomere	1	33	0.00227241	0.375576	0.375576	7	7	0.000521	9606	Homo sapiens	PCNA		R-HSA-174451;R-HSA-174438;R-HSA-174456;R-HSA-174441;R-HSA-174446;R-HSA-174444;R-HSA-174445
R-HSA-425410	Metal ion SLC transporters	1	33	0.00227241	0.375576	0.375576	1	20	0.00148965	9606	Homo sapiens	CP		R-HSA-904830
R-HSA-9018519	Estrogen-dependent gene expression	3	154	0.0106046	0.376264	0.376264	1	66	0.00491584	9606	Homo sapiens	HSP90AA1;HSP90AB1;FKBP4		R-HSA-9038161
R-HSA-622312	Inflammasomes	1	34	0.00234127	0.384433	0.384433	7	28	0.00208551	9606	Homo sapiens	HSP90AB1		R-HSA-873951;R-HSA-844440;R-HSA-1296421;R-HSA-844612;R-HSA-874087;R-HSA-844610;R-HSA-1306876
R-HSA-5620971	Pyroptosis	1	34	0.00234127	0.384433	0.384433	4	23	0.00171309	9606	Homo sapiens	CASP3		R-HSA-9710101;R-HSA-9647632;R-HSA-9647680;R-HSA-9686088
R-HSA-446728	Cell junction organization	2	94	0.00647294	0.387632	0.387632	1	37	0.00275585	9606	Homo sapiens	KRT14;KRT5		R-HSA-446077
R-HSA-9674555	Signaling by CSF3 (G-CSF)	1	35	0.00241014	0.393166	0.393166	9	21	0.00156413	9606	Homo sapiens	STAT1		R-HSA-9674563;R-HSA-9674562;R-HSA-9705461;R-HSA-9674567;R-HSA-9674550;R-HSA-9705458;R-HSA-9705465;R-HSA-9674542;R-HSA-9705466
R-HSA-9664565	Signaling by ERBB2 KD Mutants	1	35	0.00241014	0.393166	0.393166	4	17	0.0012662	9606	Homo sapiens	HSP90AA1		R-HSA-9649393;R-HSA-9665121;R-HSA-9664567;R-HSA-9664588
R-HSA-456926	Thrombin signalling through proteinase activated receptors (PARs)	1	35	0.00241014	0.393166	0.393166	2	15	0.00111724	9606	Homo sapiens	F2		R-HSA-114697;R-HSA-9708859
R-HSA-392499	Metabolism of proteins	35	2334	0.160722	0.400121	0.400121	60	892	0.0664383	9606	Homo sapiens	ITIH2;PCNA;SERPINC1;PROS1;TNC;PLG;CFP;KNG1;C4B;C3;C4A;TTR;MAN2A1;GC;APOL1;FGA;SERPIND1;GALNT2;DDX58;SERPINF1;FGG;APOA2;FN1;APOA1;F2;CP;PML;AGT;TF;SRPRA;SRPRB;TOP1		R-HSA-381446;R-HSA-1799326;R-HSA-5173192;R-HSA-913675;R-HSA-159752;R-HSA-5696600;R-HSA-381461;R-HSA-2022412;R-HSA-3000383;R-HSA-159761;R-HSA-8943003;R-HSA-5228508;R-HSA-4641362;R-HSA-2022411;R-HSA-8943007;R-HSA-2028294;R-HSA-2022405;R-HSA-2022403;R-HSA-159773;R-HSA-4615910;R-HSA-159795;R-HSA-936381;R-HSA-1791139;R-HSA-159803;R-HSA-1799330;R-HSA-5173005;R-HSA-390470;R-HSA-936390;R-HSA-975814;R-HSA…
R-HSA-1227990	Signaling by ERBB2 in Cancer	1	36	0.002479	0.401776	0.401776	25	62	0.00461791	9606	Homo sapiens	HSP90AA1		R-HSA-9665232;R-HSA-9665304;R-HSA-9665311;R-HSA-9665280;R-HSA-9665286;R-HSA-9665412;R-HSA-9665284;R-HSA-9664588;R-HSA-9649393;R-HSA-9664567;R-HSA-1248694;R-HSA-9652277;R-HSA-9665278;R-HSA-9665405;R-HSA-1227964;R-HSA-9665315;R-HSA-9665697;R-HSA-9665121;R-HSA-9665696;R-HSA-9665703;R-HSA-9665702;R-HSA-9652264;R-HSA-9665389;R-HSA-9665388;R-HSA-9665708
R-HSA-380972	Energy dependent regulation of mTOR by LKB1-AMPK	1	36	0.002479	0.401776	0.401776	2	7	0.000521	9606	Homo sapiens	CAB39L		R-HSA-200421;R-HSA-380942
R-HSA-9013508	NOTCH3 Intracellular Domain Regulates Transcription	1	36	0.002479	0.401776	0.401776	4	22	0.00163861	9606	Homo sapiens	STAT1		R-HSA-9021325;R-HSA-9013567;R-HSA-9014129;R-HSA-9021334
R-HSA-8863795	Downregulation of ERBB2 signaling	1	36	0.002479	0.401776	0.401776	2	14	0.00104275	9606	Homo sapiens	HSP90AA1		R-HSA-1918092;R-HSA-1918095
R-HSA-9694548	Maturation of spike protein	1	36	0.002479	0.401776	0.401776	1	11	0.000819	9606	Homo sapiens	MAN2A1		R-HSA-9694656
R-HSA-5223345	Miscellaneous transport and binding events	1	36	0.002479	0.401776	0.401776	1	13	0.000968	9606	Homo sapiens	AZGP1		R-HSA-5252072
R-HSA-203615	eNOS activation	1	37	0.00254786	0.410264	0.410264	8	20	0.00148965	9606	Homo sapiens	HSP90AA1		R-HSA-202129;R-HSA-1497796;R-HSA-202144;R-HSA-1497810;R-HSA-202137;R-HSA-202111;R-HSA-202127;R-HSA-1497784
R-HSA-1474151	Tetrahydrobiopterin (BH4) synthesis, recycling, salvage and regulation	1	37	0.00254786	0.410264	0.410264	2	16	0.00119172	9606	Homo sapiens	HSP90AA1		R-HSA-1497796;R-HSA-1497784
R-HSA-186763	Downstream signal transduction	1	37	0.00254786	0.410264	0.410264	1	16	0.00119172	9606	Homo sapiens	STAT1		R-HSA-380782
R-HSA-111465	Apoptotic cleavage of cellular proteins	1	38	0.00261672	0.418632	0.418632	27	38	0.00283033	9606	Homo sapiens	CASP3		R-HSA-351877;R-HSA-201603;R-HSA-202947;R-HSA-351876;R-HSA-201611;R-HSA-201608;R-HSA-212552;R-HSA-202960;R-HSA-202967;R-HSA-201622;R-HSA-202966;R-HSA-351901;R-HSA-202969;R-HSA-201631;R-HSA-201630;R-HSA-201629;R-HSA-201628;R-HSA-201639;R-HSA-202917;R-HSA-201636;R-HSA-201640;R-HSA-351913;R-HSA-351849;R-HSA-201595;R-HSA-202939;R-HSA-351871;R-HSA-350651
R-HSA-69190	DNA strand elongation	1	38	0.00261672	0.418632	0.418632	9	15	0.00111724	9606	Homo sapiens	PCNA		R-HSA-69152;R-HSA-69074;R-HSA-69140;R-HSA-69063;R-HSA-69127;R-HSA-69142;R-HSA-69144;R-HSA-69068;R-HSA-69116
R-HSA-5675482	Regulation of necroptotic cell death	1	38	0.00261672	0.418632	0.418632	2	18	0.00134068	9606	Homo sapiens	HSP90AA1		R-HSA-9688459;R-HSA-9698844
R-HSA-2129379	Molecules associated with elastic fibres	1	38	0.00261672	0.418632	0.418632	1	10	0.000745	9606	Homo sapiens	FN1		R-HSA-2537665
R-HSA-9612973	Autophagy	3	166	0.0114309	0.421989	0.421989	21	108	0.00804409	9606	Homo sapiens	HSP90AA1;HSP90AB1;SQSTM1		R-HSA-9646354;R-HSA-9626256;R-HSA-9664881;R-HSA-9664880;R-HSA-9664855;R-HSA-9626039;R-HSA-5205673;R-HSA-9626235;R-HSA-9624158;R-HSA-9664892;R-HSA-9626242;R-HSA-5205663;R-HSA-9626276;R-HSA-9625188;R-HSA-9646347;R-HSA-9622831;R-HSA-9626060;R-HSA-9625196;R-HSA-5205649;R-HSA-9626253;R-HSA-9625197
R-HSA-5083635	Defective B3GALTL causes Peters-plus syndrome (PpS)	1	39	0.00268558	0.426882	0.426882	1	1	7.45e-05	9606	Homo sapiens	CFP		R-HSA-6785565
R-HSA-917977	Transferrin endocytosis and recycling	1	39	0.00268558	0.426882	0.426882	6	11	0.000819	9606	Homo sapiens	TF		R-HSA-917839;R-HSA-917807;R-HSA-917835;R-HSA-917814;R-HSA-5691150;R-HSA-917987
R-HSA-6804758	Regulation of TP53 Activity through Acetylation	1	39	0.00268558	0.426882	0.426882	3	14	0.00104275	9606	Homo sapiens	PML		R-HSA-6805638;R-HSA-6805620;R-HSA-6805650
R-HSA-1839124	FGFR1 mutant receptor activation	1	39	0.00268558	0.426882	0.426882	1	25	0.00186206	9606	Homo sapiens	STAT1		R-HSA-1888198
R-HSA-390471	Association of TriC/CCT with target proteins during biosynthesis	1	40	0.00275444	0.435015	0.435015	1	2	0.000149	9606	Homo sapiens	GC		R-HSA-390470
R-HSA-5173214	O-glycosylation of TSR domain-containing proteins	1	41	0.0028233	0.443034	0.443034	2	2	0.000149	9606	Homo sapiens	CFP		R-HSA-5173005;R-HSA-5173192
R-HSA-5696400	Dual Incision in GG-NER	1	41	0.0028233	0.443034	0.443034	2	3	0.000223	9606	Homo sapiens	PCNA		R-HSA-5690213;R-HSA-5690988
R-HSA-202131	Metabolism of nitric oxide: NOS3 activation and regulation	1	41	0.0028233	0.443034	0.443034	8	26	0.00193654	9606	Homo sapiens	HSP90AA1		R-HSA-202129;R-HSA-1497796;R-HSA-202144;R-HSA-1497810;R-HSA-202137;R-HSA-202111;R-HSA-202127;R-HSA-1497784
R-HSA-196854	Metabolism of vitamins and cofactors	6	377	0.0259606	0.450191	0.450191	13	207	0.0154178	9606	Homo sapiens	RBP4;HSP90AA1;TTR;APOA2;APOC3;APOA1		R-HSA-2404134;R-HSA-2404135;R-HSA-2187332;R-HSA-2404131;R-HSA-2404140;R-HSA-2395784;R-HSA-2423785;R-HSA-2429643;R-HSA-1497784;R-HSA-2395764;R-HSA-1497796;R-HSA-2424254;R-HSA-2395768
R-HSA-8964043	Plasma lipoprotein clearance	1	42	0.00289216	0.450939	0.450939	5	35	0.00260688	9606	Homo sapiens	APOA1		R-HSA-349637;R-HSA-349638;R-HSA-264848;R-HSA-264834;R-HSA-8858252
R-HSA-5663205	Infectious disease	20	1343	0.0924804	0.453039	0.453039	36	750	0.0558618	9606	Homo sapiens	HSP90AA1;HSP90AB1;IGHV4-34;IGKV3D-20;ISG15;PML;IGHG3;IGLV2-8;IGLV2-11;C3;IGHG4;TF;RNF213;IGHG2;MAN2A1;FKBP4;KPNA3;IGLV3-19		R-HSA-9664275;R-HSA-9664273;R-HSA-9664278;R-HSA-9664406;R-HSA-844612;R-HSA-9614810;R-HSA-8951552;R-HSA-9666458;R-HSA-9635609;R-HSA-844610;R-HSA-9664285;R-HSA-9666435;R-HSA-873951;R-HSA-9666433;R-HSA-9694656;R-HSA-9664261;R-HSA-9664271;R-HSA-6791035;R-HSA-9664270;R-HSA-9678925;R-HSA-9664397;R-HSA-9664268;R-HSA-444647;R-HSA-1222641;R-HSA-9665524;R-HSA-9666426;R-HSA-874087;R-HSA-9666425;R-HSA-117605…
R-HSA-933541	TRAF6 mediated IRF7 activation	1	43	0.00296102	0.458732	0.458732	7	13	0.000968	9606	Homo sapiens	DDX58		R-HSA-918230;R-HSA-933527;R-HSA-933525;R-HSA-933538;R-HSA-9705145;R-HSA-9705323;R-HSA-933537
R-HSA-3232142	SUMOylation of ubiquitinylation proteins	1	43	0.00296102	0.458732	0.458732	1	3	0.000223	9606	Homo sapiens	PML		R-HSA-3000434
R-HSA-5689896	Ovarian tumor domain proteases	1	43	0.00296102	0.458732	0.458732	1	14	0.00104275	9606	Homo sapiens	DDX58		R-HSA-936381
R-HSA-8941326	RUNX2 regulates bone development	1	43	0.00296102	0.458732	0.458732	1	32	0.00238344	9606	Homo sapiens	RBM14		R-HSA-8938356
R-HSA-193704	p75 NTR receptor-mediated signalling	2	109	0.00750585	0.460673	0.460673	9	50	0.00372412	9606	Homo sapiens	CASP3;SQSTM1		R-HSA-204947;R-HSA-205008;R-HSA-193703;R-HSA-193684;R-HSA-193641;R-HSA-193705;R-HSA-193694;R-HSA-209566;R-HSA-205117
R-HSA-5218920	VEGFR2 mediated vascular permeability	1	44	0.00302989	0.466416	0.466416	6	15	0.00111724	9606	Homo sapiens	HSP90AA1		R-HSA-202129;R-HSA-202144;R-HSA-202137;R-HSA-202111;R-HSA-202127;R-HSA-1497784
R-HSA-8875878	MET promotes cell motility	1	45	0.00309875	0.473991	0.473991	1	12	0.000894	9606	Homo sapiens	FN1		R-HSA-8874079
R-HSA-975576	N-glycan antennae elongation in the medial/trans-Golgi	1	46	0.00316761	0.481459	0.481459	1	14	0.00104275	9606	Homo sapiens	MAN2A1		R-HSA-975814
R-HSA-5213460	RIPK1-mediated regulated necrosis	1	46	0.00316761	0.481459	0.481459	2	34	0.0025324	9606	Homo sapiens	HSP90AA1		R-HSA-9688459;R-HSA-9698844
R-HSA-1566948	Elastic fibre formation	1	46	0.00316761	0.481459	0.481459	1	17	0.0012662	9606	Homo sapiens	FN1		R-HSA-2537665
R-HSA-3108232	SUMO E3 ligases SUMOylate target proteins	3	183	0.0126016	0.484675	0.484675	7	131	0.00975719	9606	Homo sapiens	PCNA;TOP1;PML		R-HSA-4615910;R-HSA-3000383;R-HSA-5228508;R-HSA-4641362;R-HSA-3000411;R-HSA-3000433;R-HSA-3000434
R-HSA-9646399	Aggrephagy	1	47	0.00323647	0.488821	0.488821	2	15	0.00111724	9606	Homo sapiens	HSP90AA1		R-HSA-9646354;R-HSA-9646347
R-HSA-6811438	Intra-Golgi traffic	1	48	0.00330533	0.496079	0.496079	2	10	0.000745	9606	Homo sapiens	MAN2A1		R-HSA-8847635;R-HSA-8847544
R-HSA-3000480	Scavenging by Class A Receptors	1	48	0.00330533	0.496079	0.496079	2	10	0.000745	9606	Homo sapiens	APOA1		R-HSA-2173778;R-HSA-2507854
R-HSA-73933	Resolution of Abasic Sites (AP sites)	1	48	0.00330533	0.496079	0.496079	6	43	0.00320274	9606	Homo sapiens	PCNA		R-HSA-110368;R-HSA-110371;R-HSA-5651809;R-HSA-110363;R-HSA-5651805;R-HSA-110364
R-HSA-168898	Toll-like Receptor Cascades	3	188	0.0129459	0.502504	0.502504	17	185	0.0137792	9606	Homo sapiens	FGB;FGA;FGG		R-HSA-166082;R-HSA-2201316;R-HSA-166119;R-HSA-166091;R-HSA-2201322;R-HSA-166286;R-HSA-937059;R-HSA-166284;R-HSA-937022;R-HSA-2559414;R-HSA-8870678;R-HSA-2262775;R-HSA-166362;R-HSA-937079;R-HSA-166363;R-HSA-166072;R-HSA-2262777
R-HSA-5655302	Signaling by FGFR1 in disease	1	49	0.00337419	0.503235	0.503235	1	35	0.00260688	9606	Homo sapiens	STAT1		R-HSA-1888198
R-HSA-1799339	SRP-dependent cotranslational protein targeting to membrane	2	119	0.00819446	0.506481	0.506481	2	5	0.000372	9606	Homo sapiens	SRPRA;SRPRB		R-HSA-1799326;R-HSA-1799330
R-HSA-165159	MTOR signalling	1	50	0.00344305	0.51029	0.51029	2	29	0.00215999	9606	Homo sapiens	CAB39L		R-HSA-200421;R-HSA-380942
R-HSA-2990846	SUMOylation	3	192	0.0132213	0.51654	0.51654	7	140	0.0104275	9606	Homo sapiens	PCNA;TOP1;PML		R-HSA-4615910;R-HSA-3000383;R-HSA-5228508;R-HSA-4641362;R-HSA-3000411;R-HSA-3000433;R-HSA-3000434
R-HSA-174417	Telomere C-strand (Lagging Strand) Synthesis	1	51	0.00351191	0.517245	0.517245	11	18	0.00134068	9606	Homo sapiens	PCNA		R-HSA-174451;R-HSA-174448;R-HSA-174438;R-HSA-174439;R-HSA-174456;R-HSA-174441;R-HSA-176702;R-HSA-174446;R-HSA-174447;R-HSA-174444;R-HSA-174445
R-HSA-9637690	Response of Mtb to phagocytosis	1	51	0.00351191	0.517245	0.517245	1	30	0.00223447	9606	Homo sapiens	RNF213		R-HSA-9635609
R-HSA-75153	Apoptotic execution phase	1	54	0.0037185	0.537525	0.537525	31	57	0.00424549	9606	Homo sapiens	CASP3		R-HSA-351877;R-HSA-201603;R-HSA-202947;R-HSA-211651;R-HSA-351876;R-HSA-201611;R-HSA-201608;R-HSA-212552;R-HSA-211219;R-HSA-202960;R-HSA-202967;R-HSA-201622;R-HSA-202966;R-HSA-351901;R-HSA-202969;R-HSA-201631;R-HSA-201630;R-HSA-201629;R-HSA-201628;R-HSA-201639;R-HSA-202917;R-HSA-201636;R-HSA-201640;R-HSA-351913;R-HSA-351849;R-HSA-211186;R-HSA-211190;R-HSA-201595;R-HSA-202939;R-HSA-351871;R-HSA-350…
R-HSA-606279	Deposition of new CENPA-containing nucleosomes at the centromere	1	54	0.0037185	0.537525	0.537525	1	4	0.000298	9606	Homo sapiens	SMARCA5		R-HSA-606287
R-HSA-774815	Nucleosome assembly	1	54	0.0037185	0.537525	0.537525	1	4	0.000298	9606	Homo sapiens	SMARCA5		R-HSA-606287
R-HSA-168255	Influenza Infection	3	200	0.0137722	0.543964	0.543964	3	59	0.00439446	9606	Homo sapiens	HSP90AA1;ISG15;KPNA3		R-HSA-1176059;R-HSA-192830;R-HSA-6791035
R-HSA-72165	mRNA Splicing - Minor Pathway	1	56	0.00385622	0.550572	0.550572	5	5	0.000372	9606	Homo sapiens	YBX1		R-HSA-75079;R-HSA-75081;R-HSA-75080;R-HSA-75083;R-HSA-75082
R-HSA-9031628	NGF-stimulated transcription	1	56	0.00385622	0.550572	0.550572	2	37	0.00275585	9606	Homo sapiens	TF		R-HSA-9621042;R-HSA-9621035
R-HSA-418594	G alpha (i) signalling events	6	421	0.0289905	0.556855	0.556855	3	74	0.00551169	9606	Homo sapiens	C3;C5;SERPINF1;FPR1;KNG1;AGT		R-HSA-749454;R-HSA-749456;R-HSA-380073
R-HSA-5173105	O-linked glycosylation	2	132	0.00908966	0.562141	0.562141	3	28	0.00208551	9606	Homo sapiens	GALNT2;CFP		R-HSA-5173005;R-HSA-5173192;R-HSA-913675
R-HSA-1500931	Cell-Cell communication	2	133	0.00915852	0.566234	0.566234	1	60	0.00446894	9606	Homo sapiens	KRT14;KRT5		R-HSA-446077
R-HSA-9635486	Infection with Mycobacterium tuberculosis	2	134	0.00922738	0.570298	0.570298	4	73	0.00543721	9606	Homo sapiens	TF;RNF213		R-HSA-1222641;R-HSA-8951549;R-HSA-8951552;R-HSA-9635609
R-HSA-416476	G alpha (q) signalling events	4	283	0.0194877	0.575106	0.575106	3	35	0.00260688	9606	Homo sapiens	SERPINF1;FPR1;F2;KNG1;AGT		R-HSA-749448;R-HSA-749452;R-HSA-379048
R-HSA-8866654	E3 ubiquitin ligases ubiquitinate target proteins	1	61	0.00420052	0.581609	0.581609	4	16	0.00119172	9606	Homo sapiens	PCNA		R-HSA-8943003;R-HSA-8943007;R-HSA-8943040;R-HSA-8943041
R-HSA-73886	Chromosome Maintenance	2	138	0.00950282	0.586282	0.586282	12	38	0.00283033	9606	Homo sapiens	PCNA;SMARCA5		R-HSA-174451;R-HSA-174448;R-HSA-174438;R-HSA-174439;R-HSA-606287;R-HSA-174456;R-HSA-174441;R-HSA-176702;R-HSA-174446;R-HSA-174447;R-HSA-174444;R-HSA-174445
R-HSA-5250924	B-WICH complex positively regulates rRNA expression	1	62	0.00426938	0.587556	0.587556	3	3	0.000223	9606	Homo sapiens	SMARCA5		R-HSA-5250930;R-HSA-5250947;R-HSA-5250938
R-HSA-6811436	COPI-independent Golgi-to-ER retrograde traffic	1	63	0.00433825	0.593418	0.593418	3	7	0.000521	9606	Homo sapiens	GALNT2		R-HSA-8849350;R-HSA-8849348;R-HSA-8849353
R-HSA-109606	Intrinsic Pathway for Apoptosis	1	64	0.00440711	0.599198	0.599198	4	62	0.00461791	9606	Homo sapiens	CASP3		R-HSA-114419;R-HSA-9627104;R-HSA-114306;R-HSA-114252
R-HSA-9694635	Translation of structural proteins	1	65	0.00447597	0.604896	0.604896	1	40	0.00297929	9606	Homo sapiens	MAN2A1		R-HSA-9694656
R-HSA-6791312	TP53 Regulates Transcription of Cell Cycle Genes	1	65	0.00447597	0.604896	0.604896	1	42	0.00312826	9606	Homo sapiens	PCNA		R-HSA-6791109
R-HSA-2262752	Cellular responses to stress	11	811	0.0558463	0.61009	0.61009	31	289	0.0215254	9606	Homo sapiens	HSP90AA1;HSPH1;HSP90AB1;HSPA4;HM13;HSPA4L;SERPINH1;APOA1;FKBP4		R-HSA-5324632;R-HSA-5618073;R-HSA-5082369;R-HSA-3371518;R-HSA-9705925;R-HSA-3371554;R-HSA-4793819;R-HSA-9707586;R-HSA-5324617;R-HSA-5252041;R-HSA-3371503;R-HSA-5082384;R-HSA-9678925;R-HSA-5251955;R-HSA-5082409;R-HSA-5618099;R-HSA-5618098;R-HSA-5251959;R-HSA-5618110;R-HSA-5618105;R-HSA-5618107;R-HSA-5618085;R-HSA-3371586;R-HSA-5618080;R-HSA-9690534;R-HSA-5251942;R-HSA-5618093;R-HSA-3371467;R-HSA-5…
R-HSA-6782210	Gap-filling DNA repair synthesis and ligation in TC-NER	1	66	0.00454483	0.610513	0.610513	2	2	0.000149	9606	Homo sapiens	PCNA		R-HSA-6782227;R-HSA-6782208
R-HSA-8978934	Metabolism of cofactors	1	66	0.00454483	0.610513	0.610513	2	28	0.00208551	9606	Homo sapiens	HSP90AA1		R-HSA-1497796;R-HSA-1497784
R-HSA-5693565	Recruitment and ATM-mediated phosphorylation of repair and signaling proteins at DNA double strand breaks	1	67	0.00461369	0.61605	0.61605	1	39	0.00290481	9606	Homo sapiens	SMARCA5		R-HSA-5683930
R-HSA-8878166	Transcriptional regulation by RUNX2	2	147	0.0101226	0.62063	0.62063	3	84	0.00625652	9606	Homo sapiens	RBM14;STAT1		R-HSA-9008015;R-HSA-9007999;R-HSA-8938356
R-HSA-6782135	Dual incision in TC-NER	1	68	0.00468255	0.62151	0.62151	2	7	0.000521	9606	Homo sapiens	PCNA		R-HSA-6782211;R-HSA-6782224
R-HSA-1227986	Signaling by ERBB2	1	68	0.00468255	0.62151	0.62151	7	46	0.00342619	9606	Homo sapiens	HSP90AA1		R-HSA-1918092;R-HSA-1918095;R-HSA-1963582;R-HSA-9652277;R-HSA-1963589;R-HSA-9652264;R-HSA-9665726
R-HSA-180786	Extension of Telomeres	1	69	0.00475141	0.626892	0.626892	11	28	0.00208551	9606	Homo sapiens	PCNA		R-HSA-174451;R-HSA-174448;R-HSA-174438;R-HSA-174439;R-HSA-174456;R-HSA-174441;R-HSA-176702;R-HSA-174446;R-HSA-174447;R-HSA-174444;R-HSA-174445
R-HSA-500792	GPCR ligand binding	8	602	0.0414543	0.629099	0.629099	11	185	0.0137792	9606	Homo sapiens	C3;C5;ADGRE5;SERPINF1;FPR1;F2;KNG1;AGT		R-HSA-444647;R-HSA-389463;R-HSA-444773;R-HSA-964811;R-HSA-9615348;R-HSA-375395;R-HSA-879674;R-HSA-374173;R-HSA-444527;R-HSA-391913;R-HSA-374331
R-HSA-1632852	Macroautophagy	2	150	0.0103292	0.631583	0.631583	9	87	0.00647996	9606	Homo sapiens	HSP90AA1;SQSTM1		R-HSA-5205663;R-HSA-9646354;R-HSA-9664881;R-HSA-9664880;R-HSA-9664855;R-HSA-5205673;R-HSA-9646347;R-HSA-5205649;R-HSA-9664892
R-HSA-69206	G1/S Transition	2	150	0.0103292	0.631583	0.631583	2	61	0.00454342	9606	Homo sapiens	PCNA		R-HSA-8961665;R-HSA-8961651
R-HSA-1266738	Developmental Biology	17	1262	0.0869026	0.632046	0.632046	19	556	0.0414122	9606	Homo sapiens	HSP90AA1;HSP90AB1;KRT15;KRT2;KRT14;KRT79;KRT13;KRT10;KRT5;KRT75;PML;KRT6A		R-HSA-6806629;R-HSA-6805573;R-HSA-6814734;R-HSA-6814764;R-HSA-6805546;R-HSA-6806613;R-HSA-6810357;R-HSA-9634433;R-HSA-6811539;R-HSA-6814387;R-HSA-6806610;R-HSA-6809393;R-HSA-6809663;R-HSA-8942224;R-HSA-419644;R-HSA-9617064;R-HSA-419645;R-HSA-6814298;R-HSA-6810937
R-HSA-9707616	Heme signaling	1	70	0.00482027	0.632197	0.632197	1	25	0.00186206	9606	Homo sapiens	APOA1		R-HSA-9707586
R-HSA-196071	Metabolism of steroid hormones	1	70	0.00482027	0.632197	0.632197	1	40	0.00297929	9606	Homo sapiens	SERPINA6		R-HSA-1449687
R-HSA-380284	Loss of proteins required for interphase microtubule organization from the centrosome	1	71	0.00488913	0.637428	0.637428	3	3	0.000223	9606	Homo sapiens	HSP90AA1		R-HSA-380294;R-HSA-380272;R-HSA-380303
R-HSA-380259	Loss of Nlp from mitotic centrosomes	1	71	0.00488913	0.637428	0.637428	2	2	0.000149	9606	Homo sapiens	HSP90AA1		R-HSA-380272;R-HSA-380303
R-HSA-168643	Nucleotide-binding domain, leucine rich repeat containing receptor (NLR) signaling pathways	1	71	0.00488913	0.637428	0.637428	7	46	0.00342619	9606	Homo sapiens	HSP90AB1		R-HSA-873951;R-HSA-844440;R-HSA-1296421;R-HSA-844612;R-HSA-874087;R-HSA-844610;R-HSA-1306876
R-HSA-9616222	Transcriptional regulation of granulopoiesis	1	71	0.00488913	0.637428	0.637428	2	27	0.00201102	9606	Homo sapiens	PML		R-HSA-9634433;R-HSA-9617064
R-HSA-8953897	Cellular responses to external stimuli	11	829	0.0570858	0.639067	0.639067	31	320	0.0238344	9606	Homo sapiens	HSP90AA1;HSPH1;HSP90AB1;HSPA4;HM13;HSPA4L;SERPINH1;APOA1;FKBP4		R-HSA-5324632;R-HSA-5618073;R-HSA-5082369;R-HSA-3371518;R-HSA-9705925;R-HSA-3371554;R-HSA-4793819;R-HSA-9707586;R-HSA-5324617;R-HSA-5252041;R-HSA-3371503;R-HSA-5082384;R-HSA-9678925;R-HSA-5251955;R-HSA-5082409;R-HSA-5618099;R-HSA-5618098;R-HSA-5251959;R-HSA-5618110;R-HSA-5618105;R-HSA-5618107;R-HSA-5618085;R-HSA-3371586;R-HSA-5618080;R-HSA-9690534;R-HSA-5251942;R-HSA-5618093;R-HSA-3371467;R-HSA-5…
R-HSA-1222499	Latent infection - Other responses of Mtb to phagocytosis	1	72	0.00495799	0.642585	0.642585	3	34	0.0025324	9606	Homo sapiens	TF		R-HSA-1222641;R-HSA-8951549;R-HSA-8951552
R-HSA-5685942	HDR through Homologous Recombination (HRR)	1	72	0.00495799	0.642585	0.642585	1	19	0.00141516	9606	Homo sapiens	PCNA		R-HSA-5693593
R-HSA-913709	O-linked glycosylation of mucins	1	73	0.00502686	0.647669	0.647669	1	17	0.0012662	9606	Homo sapiens	GALNT2		R-HSA-913675
R-HSA-8854518	AURKA Activation by TPX2	1	74	0.00509572	0.65268	0.65268	2	2	0.000149	9606	Homo sapiens	HSP90AA1		R-HSA-8853405;R-HSA-8853419
R-HSA-9707587	Regulation of HMOX1 expression and activity	1	75	0.00516458	0.657621	0.657621	1	19	0.00141516	9606	Homo sapiens	HM13		R-HSA-9708457
R-HSA-5693606	DNA Double Strand Break Response	1	75	0.00516458	0.657621	0.657621	1	48	0.00357515	9606	Homo sapiens	SMARCA5		R-HSA-5683930
R-HSA-73887	Death Receptor Signalling	2	158	0.01088	0.659588	0.659588	9	93	0.00692686	9606	Homo sapiens	CASP3;SQSTM1		R-HSA-204947;R-HSA-205008;R-HSA-193703;R-HSA-193684;R-HSA-193641;R-HSA-193705;R-HSA-193694;R-HSA-209566;R-HSA-205117
R-HSA-428157	Sphingolipid metabolism	2	158	0.01088	0.659588	0.659588	2	64	0.00476687	9606	Homo sapiens	ORM1;GC		R-HSA-428127;R-HSA-1605591
R-HSA-1834949	Cytosolic sensors of pathogen-associated DNA	1	77	0.0053023	0.667294	0.667294	2	49	0.00364964	9606	Homo sapiens	TRIM21		R-HSA-3134822;R-HSA-3134946
R-HSA-3906995	Diseases associated with O-glycosylation of proteins	1	78	0.00537116	0.672028	0.672028	1	9	0.00067	9606	Homo sapiens	CFP		R-HSA-6785565
R-HSA-5673001	RAF/MAP kinase cascade	4	322	0.0221733	0.675556	0.675556	8	75	0.00558618	9606	Homo sapiens	FGB;FGA;FGG;FN1		R-HSA-9657603;R-HSA-5672980;R-HSA-5672978;R-HSA-9657606;R-HSA-5672972;R-HSA-5672973;R-HSA-9657608;R-HSA-9657599
R-HSA-427413	NoRC negatively regulates rRNA expression	1	80	0.00550888	0.681296	0.681296	3	7	0.000521	9606	Homo sapiens	SMARCA5		R-HSA-427409;R-HSA-5227490;R-HSA-433672
R-HSA-5250913	Positive epigenetic regulation of rRNA expression	1	80	0.00550888	0.681296	0.681296	3	7	0.000521	9606	Homo sapiens	SMARCA5		R-HSA-5250930;R-HSA-5250947;R-HSA-5250938
R-HSA-198725	Nuclear Events (kinase and transcription factor activation)	1	80	0.00550888	0.681296	0.681296	2	48	0.00357515	9606	Homo sapiens	TF		R-HSA-9621042;R-HSA-9621035
R-HSA-1660661	Sphingolipid de novo biosynthesis	1	80	0.00550888	0.681296	0.681296	1	32	0.00238344	9606	Homo sapiens	ORM1		R-HSA-428127
R-HSA-380270	Recruitment of mitotic centrosome proteins and complexes	1	81	0.00557774	0.685831	0.685831	3	3	0.000223	9606	Homo sapiens	HSP90AA1		R-HSA-380311;R-HSA-380455;R-HSA-380283
R-HSA-3108214	SUMOylation of DNA damage response and repair proteins	1	81	0.00557774	0.685831	0.685831	4	24	0.00178758	9606	Homo sapiens	PML		R-HSA-3000383;R-HSA-5228508;R-HSA-3000411;R-HSA-3000433
R-HSA-1226099	Signaling by FGFR in disease	1	82	0.0056466	0.690303	0.690303	1	106	0.00789513	9606	Homo sapiens	STAT1		R-HSA-1888198
R-HSA-5684996	MAPK1/MAPK3 signaling	4	329	0.0226553	0.691742	0.691742	8	82	0.00610755	9606	Homo sapiens	FGB;FGA;FGG;FN1		R-HSA-9657603;R-HSA-5672980;R-HSA-5672978;R-HSA-9657606;R-HSA-5672972;R-HSA-5672973;R-HSA-9657608;R-HSA-9657599
R-HSA-5693532	DNA Double-Strand Break Repair	2	168	0.0115687	0.692177	0.692177	2	111	0.00826754	9606	Homo sapiens	PCNA;SMARCA5		R-HSA-5683930;R-HSA-5693593
R-HSA-380287	Centrosome maturation	1	83	0.00571547	0.694711	0.694711	6	6	0.000447	9606	Homo sapiens	HSP90AA1		R-HSA-380311;R-HSA-380455;R-HSA-380294;R-HSA-380272;R-HSA-380303;R-HSA-380283
R-HSA-8939902	Regulation of RUNX2 expression and activity	1	83	0.00571547	0.694711	0.694711	2	32	0.00238344	9606	Homo sapiens	STAT1		R-HSA-9008015;R-HSA-9007999
R-HSA-8852135	Protein ubiquitination	1	84	0.00578433	0.699056	0.699056	4	32	0.00238344	9606	Homo sapiens	PCNA		R-HSA-8943003;R-HSA-8943007;R-HSA-8943040;R-HSA-8943041
R-HSA-6781827	Transcription-Coupled Nucleotide Excision Repair (TC-NER)	1	85	0.00585319	0.70334	0.70334	4	17	0.0012662	9606	Homo sapiens	PCNA		R-HSA-6782211;R-HSA-6782227;R-HSA-6782224;R-HSA-6782208
R-HSA-453279	Mitotic G1 phase and G1/S transition	2	173	0.011913	0.707488	0.707488	3	99	0.00737375	9606	Homo sapiens	PCNA		R-HSA-8961665;R-HSA-8964465;R-HSA-8961651
R-HSA-1660662	Glycosphingolipid metabolism	1	86	0.00592205	0.707564	0.707564	1	32	0.00238344	9606	Homo sapiens	GC		R-HSA-1605591
R-HSA-8939211	ESR-mediated signaling	3	256	0.0176284	0.708388	0.708388	6	111	0.00826754	9606	Homo sapiens	HSP90AA1;HSP90AB1;FKBP4		R-HSA-9032751;R-HSA-9038161;R-HSA-8939203;R-HSA-8939204;R-HSA-202127;R-HSA-9709547
R-HSA-5250941	Negative epigenetic regulation of rRNA expression	1	89	0.00612863	0.719878	0.719878	3	12	0.000894	9606	Homo sapiens	SMARCA5		R-HSA-427409;R-HSA-5227490;R-HSA-433672
R-HSA-2565942	Regulation of PLK1 Activity at G2/M Transition	1	92	0.00633522	0.731676	0.731676	4	12	0.000894	9606	Homo sapiens	HSP90AA1		R-HSA-3000319;R-HSA-2574845;R-HSA-3000310;R-HSA-2574840
R-HSA-5696399	Global Genome Nucleotide Excision Repair (GG-NER)	1	92	0.00633522	0.731676	0.731676	4	20	0.00148965	9606	Homo sapiens	PCNA		R-HSA-5690213;R-HSA-5690997;R-HSA-5690988;R-HSA-5691001
R-HSA-72163	mRNA Splicing - Major Pathway	2	185	0.0127393	0.741664	0.741664	8	9	0.00067	9606	Homo sapiens	CDC5L;YBX1		R-HSA-72160;R-HSA-72130;R-HSA-156661;R-HSA-72139;R-HSA-72107;R-HSA-72124;R-HSA-72143;R-HSA-72127
R-HSA-9006934	Signaling by Receptor Tyrosine Kinases	7	593	0.0408346	0.744277	0.744277	34	704	0.0524356	9606	Homo sapiens	TF;HSP90AA1;STAT1;F12;FN1;PLG		R-HSA-5218828;R-HSA-5218826;R-HSA-5218822;R-HSA-6800299;R-HSA-202127;R-HSA-1918092;R-HSA-202129;R-HSA-1918095;R-HSA-8874079;R-HSA-1963589;R-HSA-5218839;R-HSA-5218838;R-HSA-202137;R-HSA-5218643;R-HSA-9621042;R-HSA-202144;R-HSA-1963582;R-HSA-1433456;R-HSA-9652277;R-HSA-5218855;R-HSA-382061;R-HSA-1470012;R-HSA-380782;R-HSA-5218851;R-HSA-1470010;R-HSA-9665726;R-HSA-1497784;R-HSA-1470009;R-HSA-5218811…
R-HSA-390466	Chaperonin-mediated protein folding	1	96	0.00661066	0.746641	0.746641	1	19	0.00141516	9606	Homo sapiens	GC		R-HSA-390470
R-HSA-380320	Recruitment of NuMA to mitotic centrosomes	1	97	0.00667952	0.750251	0.750251	2	2	0.000149	9606	Homo sapiens	HSP90AA1		R-HSA-380316;R-HSA-380508
R-HSA-5619084	ABC transporter disorders	1	98	0.00674838	0.75381	0.75381	1	22	0.00163861	9606	Homo sapiens	APOA1		R-HSA-5682111
R-HSA-5620912	Anchoring of the basal body to the plasma membrane	1	99	0.00681724	0.757318	0.757318	8	9	0.00067	9606	Homo sapiens	HSP90AA1		R-HSA-5626228;R-HSA-5626227;R-HSA-5626220;R-HSA-5626223;R-HSA-5626681;R-HSA-5617816;R-HSA-5626699;R-HSA-5638009
R-HSA-373080	Class B/2 (Secretin family receptors)	1	99	0.00681724	0.757318	0.757318	2	20	0.00148965	9606	Homo sapiens	ADGRE5		R-HSA-444773;R-HSA-879674
R-HSA-73884	Base Excision Repair	1	99	0.00681724	0.757318	0.757318	6	105	0.00782065	9606	Homo sapiens	PCNA		R-HSA-110368;R-HSA-110371;R-HSA-5651809;R-HSA-110363;R-HSA-5651805;R-HSA-110364
R-HSA-391251	Protein folding	1	102	0.00702383	0.767546	0.767546	1	28	0.00208551	9606	Homo sapiens	GC		R-HSA-390470
R-HSA-72172	mRNA Splicing	2	196	0.0134968	0.769949	0.769949	13	14	0.00104275	9606	Homo sapiens	CDC5L;YBX1		R-HSA-72160;R-HSA-72130;R-HSA-75079;R-HSA-75081;R-HSA-75080;R-HSA-72139;R-HSA-72107;R-HSA-75083;R-HSA-75082;R-HSA-72143;R-HSA-156661;R-HSA-72124;R-HSA-72127
R-HSA-9694516	SARS-CoV-2 Infection	1	105	0.00723041	0.777345	0.777345	1	115	0.00856547	9606	Homo sapiens	MAN2A1		R-HSA-9694656
R-HSA-9020702	Interleukin-1 signaling	1	109	0.00750585	0.789774	0.789774	1	47	0.00350067	9606	Homo sapiens	SQSTM1		R-HSA-507719
R-HSA-5683057	MAPK family signaling cascades	4	380	0.0261672	0.792431	0.792431	8	122	0.00908685	9606	Homo sapiens	FGB;FGA;FGG;FN1		R-HSA-9657603;R-HSA-5672980;R-HSA-5672978;R-HSA-9657606;R-HSA-5672972;R-HSA-5672973;R-HSA-9657608;R-HSA-9657599
R-HSA-9009391	Extra-nuclear estrogen signaling	1	110	0.00757471	0.792772	0.792772	1	38	0.00283033	9606	Homo sapiens	HSP90AA1		R-HSA-202127
R-HSA-157579	Telomere Maintenance	1	111	0.00764357	0.795727	0.795727	11	34	0.0025324	9606	Homo sapiens	PCNA		R-HSA-174451;R-HSA-174448;R-HSA-174438;R-HSA-174439;R-HSA-174456;R-HSA-174441;R-HSA-176702;R-HSA-174446;R-HSA-174447;R-HSA-174444;R-HSA-174445
R-HSA-1483255	PI Metabolism	1	112	0.00771244	0.79864	0.79864	1	89	0.00662893	9606	Homo sapiens	TNFAIP8		R-HSA-8874470
R-HSA-69275	G2/M Transition	2	212	0.0145985	0.806281	0.806281	13	78	0.00580962	9606	Homo sapiens	HSP90AA1;HSP90AB1		R-HSA-380455;R-HSA-380294;R-HSA-380303;R-HSA-8853419;R-HSA-8852362;R-HSA-3000319;R-HSA-380311;R-HSA-380272;R-HSA-2574845;R-HSA-8853405;R-HSA-3000310;R-HSA-380283;R-HSA-2574840
R-HSA-8856825	Cargo recognition for clathrin-mediated endocytosis	1	115	0.00791902	0.807134	0.807134	1	15	0.00111724	9606	Homo sapiens	TF		R-HSA-8866277
R-HSA-453274	Mitotic G2-G2/M phases	2	214	0.0147363	0.810447	0.810447	13	80	0.00595859	9606	Homo sapiens	HSP90AA1;HSP90AB1		R-HSA-380455;R-HSA-380294;R-HSA-380303;R-HSA-8853419;R-HSA-8852362;R-HSA-3000319;R-HSA-380311;R-HSA-380272;R-HSA-2574845;R-HSA-8853405;R-HSA-3000310;R-HSA-380283;R-HSA-2574840
R-HSA-5696398	Nucleotide Excision Repair	1	119	0.00819446	0.817908	0.817908	8	37	0.00275585	9606	Homo sapiens	PCNA		R-HSA-5690213;R-HSA-5690997;R-HSA-6782211;R-HSA-6782227;R-HSA-6782224;R-HSA-6782208;R-HSA-5690988;R-HSA-5691001
R-HSA-6811442	Intra-Golgi and retrograde Golgi-to-ER traffic	2	218	0.0150117	0.818541	0.818541	5	48	0.00357515	9606	Homo sapiens	GALNT2;MAN2A1		R-HSA-8849350;R-HSA-8849348;R-HSA-8847635;R-HSA-8849353;R-HSA-8847544
R-HSA-211000	Gene Silencing by RNA	1	120	0.00826333	0.820506	0.820506	1	40	0.00297929	9606	Homo sapiens	HSP90AA1		R-HSA-5601883
R-HSA-382556	ABC-family proteins mediated transport	1	122	0.00840105	0.825593	0.825593	1	27	0.00201102	9606	Homo sapiens	APOA1		R-HSA-382553
R-HSA-983168	Antigen processing: Ubiquitination & Proteasome degradation	3	315	0.0216912	0.82838	0.82838	5	9	0.00067	9606	Homo sapiens	RNF213;LAP3;TRIM21		R-HSA-983147;R-HSA-983162;R-HSA-983157;R-HSA-983156;R-HSA-983140
R-HSA-5693567	HDR through Homologous Recombination (HRR) or Single Strand Annealing (SSA)	1	124	0.00853877	0.830536	0.830536	1	42	0.00312826	9606	Homo sapiens	PCNA		R-HSA-5693593
R-HSA-2980736	Peptide hormone metabolism	1	126	0.00867649	0.83534	0.83534	17	63	0.00469239	9606	Homo sapiens	SERPINF1;AGT		R-HSA-2022398;R-HSA-2022399;R-HSA-2022396;R-HSA-2022393;R-HSA-2022383;R-HSA-2022412;R-HSA-2065357;R-HSA-2022381;R-HSA-2022378;R-HSA-2065355;R-HSA-2022379;R-HSA-2022411;R-HSA-2028294;R-HSA-2022405;R-HSA-2022403;R-HSA-2022368;R-HSA-8851929
R-HSA-4420097	VEGFA-VEGFR2 Pathway	1	126	0.00867649	0.83534	0.83534	17	79	0.0058841	9606	Homo sapiens	HSP90AA1		R-HSA-202144;R-HSA-5218828;R-HSA-5218826;R-HSA-5218855;R-HSA-5218822;R-HSA-202127;R-HSA-5218851;R-HSA-1497784;R-HSA-202129;R-HSA-5218811;R-HSA-5218809;R-HSA-5218839;R-HSA-5218838;R-HSA-202137;R-HSA-202111;R-HSA-3928647;R-HSA-5218643
R-HSA-5693538	Homology Directed Repair	1	130	0.00895193	0.844544	0.844544	1	50	0.00372412	9606	Homo sapiens	PCNA		R-HSA-5693593
R-HSA-69239	Synthesis of DNA	1	133	0.00915852	0.85111	0.85111	9	26	0.00193654	9606	Homo sapiens	PCNA		R-HSA-69152;R-HSA-69074;R-HSA-69140;R-HSA-69063;R-HSA-69127;R-HSA-69142;R-HSA-69144;R-HSA-69068;R-HSA-69116
R-HSA-5357801	Programmed Cell Death	2	238	0.0163889	0.854551	0.854551	45	197	0.014673	9606	Homo sapiens	HSP90AA1;CASP3		R-HSA-351877;R-HSA-201603;R-HSA-202947;R-HSA-211651;R-HSA-351876;R-HSA-9710101;R-HSA-114306;R-HSA-9647632;R-HSA-201611;R-HSA-201608;R-HSA-212552;R-HSA-373705;R-HSA-114252;R-HSA-9698844;R-HSA-211219;R-HSA-202960;R-HSA-9647680;R-HSA-202967;R-HSA-201622;R-HSA-202966;R-HSA-351901;R-HSA-418846;R-HSA-9688459;R-HSA-202969;R-HSA-418845;R-HSA-9686088;R-HSA-201631;R-HSA-201630;R-HSA-201629;R-HSA-201628;R-H…
R-HSA-194138	Signaling by VEGF	1	137	0.00943396	0.859437	0.859437	17	86	0.00640548	9606	Homo sapiens	HSP90AA1		R-HSA-202144;R-HSA-5218828;R-HSA-5218826;R-HSA-5218855;R-HSA-5218822;R-HSA-202127;R-HSA-5218851;R-HSA-1497784;R-HSA-202129;R-HSA-5218811;R-HSA-5218809;R-HSA-5218839;R-HSA-5218838;R-HSA-202137;R-HSA-202111;R-HSA-3928647;R-HSA-5218643
R-HSA-212165	Epigenetic regulation of gene expression	1	139	0.00957168	0.863425	0.863425	6	34	0.0025324	9606	Homo sapiens	SMARCA5		R-HSA-5250930;R-HSA-5250947;R-HSA-427409;R-HSA-5250938;R-HSA-5227490;R-HSA-433672
R-HSA-69306	DNA Replication	1	142	0.00977827	0.869197	0.869197	9	47	0.00350067	9606	Homo sapiens	PCNA		R-HSA-69152;R-HSA-69074;R-HSA-69140;R-HSA-69063;R-HSA-69127;R-HSA-69142;R-HSA-69144;R-HSA-69068;R-HSA-69116
R-HSA-187037	Signaling by NTRK1 (TRKA)	1	143	0.00984713	0.871066	0.871066	2	102	0.0075972	9606	Homo sapiens	TF		R-HSA-9621042;R-HSA-9621035
R-HSA-8856688	Golgi-to-ER retrograde transport	1	148	0.0101914	0.880022	0.880022	3	18	0.00134068	9606	Homo sapiens	GALNT2		R-HSA-8849350;R-HSA-8849348;R-HSA-8849353
R-HSA-72203	Processing of Capped Intron-Containing Pre-mRNA	2	256	0.0176284	0.881278	0.881278	13	32	0.00238344	9606	Homo sapiens	CDC5L;YBX1		R-HSA-72160;R-HSA-72130;R-HSA-75079;R-HSA-75081;R-HSA-75080;R-HSA-72139;R-HSA-72107;R-HSA-75083;R-HSA-75082;R-HSA-72143;R-HSA-156661;R-HSA-72124;R-HSA-72127
R-HSA-157118	Signaling by NOTCH	2	258	0.0177661	0.883952	0.883952	6	154	0.0114703	9606	Homo sapiens	STAT1;YBX1		R-HSA-9017817;R-HSA-9021325;R-HSA-9013567;R-HSA-9014129;R-HSA-9017797;R-HSA-9021334
R-HSA-9707564	Cytoprotection by HMOX1	1	158	0.01088	0.896119	0.896119	1	37	0.00275585	9606	Homo sapiens	HM13		R-HSA-9708457
R-HSA-73894	DNA Repair	3	369	0.0254097	0.898583	0.898583	53	332	0.0247281	9606	Homo sapiens	PCNA;SMARCA5;ISG15		R-HSA-5358545;R-HSA-5655892;R-HSA-5656148;R-HSA-5653840;R-HSA-5656158;R-HSA-5651805;R-HSA-5683930;R-HSA-5653838;R-HSA-110363;R-HSA-5654989;R-HSA-5654986;R-HSA-110364;R-HSA-5654985;R-HSA-110368;R-HSA-110371;R-HSA-5690997;R-HSA-5653756;R-HSA-5653754;R-HSA-5691001;R-HSA-5690213;R-HSA-5651809;R-HSA-5690988;R-HSA-5653780;R-HSA-5358619;R-HSA-5655965;R-HSA-5653786;R-HSA-5655835;R-HSA-5651992;R-HSA-56935…
R-HSA-8856828	Clathrin-mediated endocytosis	1	161	0.0110866	0.900515	0.900515	16	35	0.00260688	9606	Homo sapiens	TF		R-HSA-8868071;R-HSA-8868230;R-HSA-8866277;R-HSA-8867756;R-HSA-8868236;R-HSA-8868651;R-HSA-8867754;R-HSA-8868072;R-HSA-8868648;R-HSA-8868661;R-HSA-8868660;R-HSA-8868659;R-HSA-8868658;R-HSA-8869438;R-HSA-8871194;R-HSA-8871193
R-HSA-425366	Transport of bile salts and organic acids, metal ions and amine compounds	1	162	0.0111555	0.901939	0.901939	1	67	0.00499032	9606	Homo sapiens	CP		R-HSA-904830
R-HSA-5619115	Disorders of transmembrane transporters	2	277	0.0190745	0.906715	0.906715	3	87	0.00647996	9606	Homo sapiens	APOA1;CP		R-HSA-5655733;R-HSA-5682111;R-HSA-5621402
R-HSA-166520	Signaling by NTRKs	1	166	0.0114309	0.907434	0.907434	2	164	0.0122151	9606	Homo sapiens	TF		R-HSA-9621042;R-HSA-9621035
R-HSA-446652	Interleukin-1 family signaling	1	167	0.0114998	0.908759	0.908759	1	80	0.00595859	9606	Homo sapiens	SQSTM1		R-HSA-507719
R-HSA-9006931	Signaling by Nuclear Receptors	3	384	0.0264426	0.912876	0.912876	6	192	0.0143006	9606	Homo sapiens	HSP90AA1;HSP90AB1;FKBP4		R-HSA-9032751;R-HSA-9038161;R-HSA-8939203;R-HSA-8939204;R-HSA-202127;R-HSA-9709547
R-HSA-6807070	PTEN Regulation	1	171	0.0117752	0.913874	0.913874	1	56	0.00417101	9606	Homo sapiens	PML		R-HSA-6807118
R-HSA-168273	Influenza Viral RNA Transcription and Replication	1	176	0.0121195	0.919867	0.919867	1	14	0.00104275	9606	Homo sapiens	HSP90AA1		R-HSA-192830
R-HSA-5633007	Regulation of TP53 Activity	1	178	0.0122573	0.922147	0.922147	3	98	0.00729927	9606	Homo sapiens	PML		R-HSA-6805638;R-HSA-6805620;R-HSA-6805650
R-HSA-69242	S Phase	1	180	0.012395	0.924362	0.924362	9	54	0.00402205	9606	Homo sapiens	PCNA		R-HSA-69152;R-HSA-69074;R-HSA-69140;R-HSA-69063;R-HSA-69127;R-HSA-69142;R-HSA-69144;R-HSA-69068;R-HSA-69116
R-HSA-372790	Signaling by GPCR	8	860	0.0592205	0.927343	0.927343	17	353	0.0262923	9606	Homo sapiens	C3;C5;ADGRE5;SERPINF1;FPR1;F2;KNG1;AGT		R-HSA-444647;R-HSA-444773;R-HSA-749448;R-HSA-749454;R-HSA-964811;R-HSA-9615348;R-HSA-375395;R-HSA-749452;R-HSA-444527;R-HSA-380073;R-HSA-391913;R-HSA-379048;R-HSA-389463;R-HSA-879674;R-HSA-374173;R-HSA-749456;R-HSA-374331
R-HSA-5619102	SLC transporter disorders	1	183	0.0126016	0.927567	0.927567	2	65	0.00484135	9606	Homo sapiens	CP		R-HSA-5655733;R-HSA-5621402
R-HSA-388396	GPCR downstream signalling	7	781	0.0537805	0.932037	0.932037	6	168	0.012513	9606	Homo sapiens	C3;C5;SERPINF1;FPR1;F2;KNG1;AGT		R-HSA-749448;R-HSA-749454;R-HSA-749452;R-HSA-749456;R-HSA-380073;R-HSA-379048
R-HSA-109581	Apoptosis	1	192	0.0132213	0.936395	0.936395	39	141	0.010502	9606	Homo sapiens	CASP3		R-HSA-351877;R-HSA-201603;R-HSA-202947;R-HSA-211651;R-HSA-351876;R-HSA-114306;R-HSA-201611;R-HSA-201608;R-HSA-212552;R-HSA-373705;R-HSA-114252;R-HSA-211219;R-HSA-202960;R-HSA-202967;R-HSA-201622;R-HSA-202966;R-HSA-351901;R-HSA-418846;R-HSA-202969;R-HSA-418845;R-HSA-201631;R-HSA-201630;R-HSA-201629;R-HSA-201628;R-HSA-418852;R-HSA-201639;R-HSA-202917;R-HSA-201636;R-HSA-201640;R-HSA-351913;R-HSA-351…
R-HSA-3781865	Diseases of glycosylation	1	202	0.0139099	0.944953	0.944953	1	77	0.00573514	9606	Homo sapiens	CFP		R-HSA-6785565
R-HSA-8957322	Metabolism of steroids	2	324	0.022311	0.946391	0.946391	8	237	0.0176523	9606	Homo sapiens	GC;SERPINA6		R-HSA-1449687;R-HSA-8963851;R-HSA-209760;R-HSA-209738;R-HSA-209944;R-HSA-350158;R-HSA-350168;R-HSA-350186
R-HSA-5689880	Ub-specific processing proteases	1	206	0.0141854	0.948046	0.948046	4	40	0.00297929	9606	Homo sapiens	DDX58		R-HSA-5696564;R-HSA-936390;R-HSA-5690159;R-HSA-5696600
R-HSA-5617833	Cilium Assembly	1	208	0.0143231	0.949527	0.949527	8	50	0.00372412	9606	Homo sapiens	HSP90AA1		R-HSA-5626228;R-HSA-5626227;R-HSA-5626220;R-HSA-5626223;R-HSA-5626681;R-HSA-5617816;R-HSA-5626699;R-HSA-5638009
R-HSA-9711123	Cellular response to chemical stress	1	208	0.0143231	0.949527	0.949527	1	71	0.00528825	9606	Homo sapiens	HM13		R-HSA-9708457
R-HSA-68877	Mitotic Prometaphase	1	211	0.0145297	0.95167	0.95167	2	20	0.00148965	9606	Homo sapiens	HSP90AA1		R-HSA-380316;R-HSA-380508
R-HSA-9609690	HCMV Early Events	1	215	0.0148051	0.954387	0.954387	2	12	0.000894	9606	Homo sapiens	PML		R-HSA-9614816;R-HSA-9614810
R-HSA-72766	Translation	2	339	0.0233439	0.955242	0.955242	2	99	0.00737375	9606	Homo sapiens	SRPRA;SRPRB		R-HSA-1799326;R-HSA-1799330
R-HSA-948021	Transport to the Golgi and subsequent modification	1	219	0.0150806	0.956953	0.956953	1	60	0.00446894	9606	Homo sapiens	MAN2A1		R-HSA-975814
R-HSA-9709957	Sensory Perception	5	681	0.0468944	0.967684	0.967684	13	107	0.00796961	9606	Homo sapiens	RBP4;TTR;APOA2;APOC3;APOA1		R-HSA-2453863;R-HSA-2404134;R-HSA-2404135;R-HSA-2187332;R-HSA-2404131;R-HSA-2404140;R-HSA-2395784;R-HSA-2423785;R-HSA-2429643;R-HSA-2395764;R-HSA-2453876;R-HSA-2424254;R-HSA-2395768
R-HSA-69278	Cell Cycle, Mitotic	4	596	0.0410412	0.972132	0.972132	27	350	0.0260688	9606	Homo sapiens	HSP90AA1;PCNA;HSP90AB1		R-HSA-380294;R-HSA-69063;R-HSA-69127;R-HSA-8961665;R-HSA-380303;R-HSA-8852362;R-HSA-69068;R-HSA-3000319;R-HSA-380311;R-HSA-69074;R-HSA-69140;R-HSA-69142;R-HSA-380316;R-HSA-380508;R-HSA-69144;R-HSA-2574845;R-HSA-8853405;R-HSA-3000310;R-HSA-2574840;R-HSA-69152;R-HSA-380455;R-HSA-8853419;R-HSA-380272;R-HSA-8964465;R-HSA-8961651;R-HSA-69116;R-HSA-380283
R-HSA-8878171	Transcriptional regulation by RUNX1	1	261	0.0179727	0.976581	0.976581	1	132	0.00983167	9606	Homo sapiens	PML		R-HSA-8938887
R-HSA-9609646	HCMV Infection	1	270	0.0185925	0.97945	0.97945	2	31	0.00230895	9606	Homo sapiens	PML		R-HSA-9614816;R-HSA-9614810
R-HSA-1640170	Cell Cycle	5	734	0.050544	0.980672	0.980672	39	449	0.0334426	9606	Homo sapiens	HSP90AA1;PCNA;HSP90AB1;SMARCA5		R-HSA-380294;R-HSA-69063;R-HSA-69127;R-HSA-606287;R-HSA-8961665;R-HSA-380303;R-HSA-8852362;R-HSA-69068;R-HSA-3000319;R-HSA-380311;R-HSA-69074;R-HSA-69140;R-HSA-69142;R-HSA-380316;R-HSA-380508;R-HSA-69144;R-HSA-2574845;R-HSA-8853405;R-HSA-3000310;R-HSA-2574840;R-HSA-69152;R-HSA-380455;R-HSA-174438;R-HSA-174439;R-HSA-174441;R-HSA-8853419;R-HSA-174446;R-HSA-174447;R-HSA-174444;R-HSA-174445;R-HSA-174…
R-HSA-5688426	Deubiquitination	1	288	0.019832	0.98418	0.98418	5	77	0.00573514	9606	Homo sapiens	DDX58		R-HSA-5696564;R-HSA-936381;R-HSA-936390;R-HSA-5690159;R-HSA-5696600
R-HSA-382551	Transport of small molecules	7	958	0.0659689	0.985063	0.985063	37	441	0.0328467	9606	Homo sapiens	AZGP1;TF;PZP;APOA2;APOC3;APOA1;A2M;CP		R-HSA-349637;R-HSA-917839;R-HSA-266310;R-HSA-349638;R-HSA-917835;R-HSA-264834;R-HSA-174660;R-HSA-8858252;R-HSA-917891;R-HSA-917888;R-HSA-266315;R-HSA-216723;R-HSA-264848;R-HSA-216727;R-HSA-174741;R-HSA-5691150;R-HSA-349404;R-HSA-349657;R-HSA-382553;R-HSA-266328;R-HSA-174690;R-HSA-917807;R-HSA-264678;R-HSA-174757;R-HSA-266089;R-HSA-917987;R-HSA-264758;R-HSA-264695;R-HSA-904830;R-HSA-264689;R-HSA-2…
R-HSA-211945	Phase I - Functionalization of compounds	1	297	0.0204517	0.986121	0.986121	3	98	0.00729927	9606	Homo sapiens	HSP90AB1		R-HSA-8937169;R-HSA-8936849;R-HSA-8937191
R-HSA-9012999	RHO GTPase cycle	2	452	0.0311252	0.989008	0.989008	1	89	0.00662893	9606	Homo sapiens	HSP90AA1;HSP90AB1		R-HSA-9018785
R-HSA-1483257	Phospholipid metabolism	1	315	0.0216912	0.989321	0.989321	1	218	0.0162372	9606	Homo sapiens	TNFAIP8		R-HSA-8874470
R-HSA-1257604	PIP3 activates AKT signaling	1	319	0.0219667	0.989926	0.989926	1	86	0.00640548	9606	Homo sapiens	PML		R-HSA-6807118
R-HSA-1852241	Organelle biogenesis and maintenance	1	336	0.0231373	0.992138	0.992138	8	86	0.00640548	9606	Homo sapiens	HSP90AA1		R-HSA-5626228;R-HSA-5626227;R-HSA-5626220;R-HSA-5626223;R-HSA-5626681;R-HSA-5617816;R-HSA-5626699;R-HSA-5638009
R-HSA-3700989	Transcriptional Regulation by TP53	2	487	0.0335353	0.992979	0.992979	4	259	0.0192909	9606	Homo sapiens	PCNA;PML		R-HSA-6805638;R-HSA-6791109;R-HSA-6805620;R-HSA-6805650
R-HSA-556833	Metabolism of lipids	11	1437	0.0989533	0.99389	0.99389	14	947	0.0705348	9606	Homo sapiens	ORM1;TNFAIP8;SERPINF1;APOA2;APOA1;GC;SERPINA6;AGT		R-HSA-1449687;R-HSA-8874470;R-HSA-8963851;R-HSA-209760;R-HSA-1989754;R-HSA-209738;R-HSA-350158;R-HSA-1989776;R-HSA-350186;R-HSA-1605591;R-HSA-1989774;R-HSA-428127;R-HSA-209944;R-HSA-350168
R-HSA-9006925	Intracellular signaling by second messengers	1	366	0.0252031	0.994927	0.994927	1	114	0.00849099	9606	Homo sapiens	PML		R-HSA-6807118
R-HSA-199991	Membrane Trafficking	3	665	0.0457926	0.996332	0.996332	21	219	0.0163116	9606	Homo sapiens	TF;GALNT2;MAN2A1		R-HSA-8868071;R-HSA-8849350;R-HSA-8868230;R-HSA-8866277;R-HSA-8849348;R-HSA-8867756;R-HSA-8868236;R-HSA-8868651;R-HSA-8867754;R-HSA-8849353;R-HSA-8868072;R-HSA-8868648;R-HSA-8868661;R-HSA-8868660;R-HSA-8847635;R-HSA-8868659;R-HSA-8868658;R-HSA-8869438;R-HSA-8871194;R-HSA-8871193;R-HSA-8847544
R-HSA-5668914	Diseases of metabolism	1	408	0.0280953	0.997258	0.997258	1	191	0.0142261	9606	Homo sapiens	CFP		R-HSA-6785565
R-HSA-425407	SLC-mediated transmembrane transport	1	415	0.0285773	0.997525	0.997525	1	191	0.0142261	9606	Homo sapiens	CP		R-HSA-904830
R-HSA-68886	M Phase	1	416	0.0286462	0.997561	0.997561	2	91	0.00677789	9606	Homo sapiens	HSP90AA1		R-HSA-380316;R-HSA-380508
R-HSA-446203	Asparagine N-linked glycosylation	1	421	0.0289905	0.997734	0.997734	1	144	0.0107255	9606	Homo sapiens	MAN2A1		R-HSA-975814
R-HSA-422475	Axon guidance	2	584	0.0402148	0.998025	0.998025	2	298	0.0221957	9606	Homo sapiens	HSP90AA1;HSP90AB1		R-HSA-419644;R-HSA-419645
R-HSA-9675108	Nervous system development	2	620	0.0426938	0.998777	0.998777	2	324	0.0241323	9606	Homo sapiens	HSP90AA1;HSP90AB1		R-HSA-419644;R-HSA-419645
R-HSA-162582	Signal Transduction	25	2974	0.204793	0.999455	0.999455	100	2402	0.178907	9606	Homo sapiens	FGB;FGA;HSP90AA1;HSP90AB1;CAB39L;STAT1;SERPINF1;F12;FGG;FPR1;FN1;PLG;YBX1;F2;PML;KNG1;AGT;C3;C5;TF;ADGRE5;CASP3;FKBP4;SQSTM1		R-HSA-9021325;R-HSA-380942;R-HSA-354066;R-HSA-354073;R-HSA-5218643;R-HSA-9021334;R-HSA-354087;R-HSA-1963582;R-HSA-9018785;R-HSA-377644;R-HSA-6807118;R-HSA-1470012;R-HSA-377641;R-HSA-1470010;R-HSA-377640;R-HSA-9665726;R-HSA-377643;R-HSA-1470009;R-HSA-879674;R-HSA-205117;R-HSA-374331;R-HSA-5672980;R-HSA-5218828;R-HSA-5672978;R-HSA-5218826;R-HSA-354124;R-HSA-5218822;R-HSA-8939203;R-HSA-8939204;R-HSA…
R-HSA-194315	Signaling by Rho GTPases	2	704	0.0484782	0.999606	0.999606	1	201	0.014971	9606	Homo sapiens	HSP90AA1;HSP90AB1		R-HSA-9018785
R-HSA-211859	Biological oxidations	1	545	0.0375293	0.999636	0.999636	3	188	0.0140027	9606	Homo sapiens	HSP90AB1		R-HSA-8937169;R-HSA-8936849;R-HSA-8937191
R-HSA-9716542	Signaling by Rho GTPases, Miro GTPases and RHOBTB3	2	720	0.0495799	0.999684	0.999684	1	210	0.0156413	9606	Homo sapiens	HSP90AA1;HSP90AB1		R-HSA-9018785
R-HSA-8953854	Metabolism of RNA	2	782	0.0538493	0.999865	0.999865	13	187	0.0139282	9606	Homo sapiens	CDC5L;YBX1		R-HSA-72160;R-HSA-72130;R-HSA-75079;R-HSA-75081;R-HSA-75080;R-HSA-72139;R-HSA-72107;R-HSA-75083;R-HSA-75082;R-HSA-72143;R-HSA-156661;R-HSA-72124;R-HSA-72127
R-HSA-212436	Generic Transcription Pathway	4	1555	0.107079	1	1	8	824	0.0613735	9606	Homo sapiens	RBM14;PCNA;STAT1;PML		R-HSA-6805638;R-HSA-6791109;R-HSA-6805620;R-HSA-6805650;R-HSA-9008015;R-HSA-9007999;R-HSA-8938356;R-HSA-8938887
R-HSA-74160	Gene expression (Transcription)	6	1855	0.127737	1	1	15	1000	0.0744823	9606	Homo sapiens	RBM14;HSP90AA1;PCNA;STAT1;SMARCA5;PML		R-HSA-6805638;R-HSA-6791109;R-HSA-5250930;R-HSA-9008015;R-HSA-5250938;R-HSA-5227490;R-HSA-5601883;R-HSA-433672;R-HSA-8938887;R-HSA-6805620;R-HSA-5250947;R-HSA-6805650;R-HSA-9007999;R-HSA-427409;R-HSA-8938356
R-HSA-73857	RNA Polymerase II Transcription	4	1694	0.116651	1	1	8	885	0.0659169	9606	Homo sapiens	RBM14;PCNA;STAT1;PML		R-HSA-6805638;R-HSA-6791109;R-HSA-6805620;R-HSA-6805650;R-HSA-9008015;R-HSA-9007999;R-HSA-8938356;R-HSA-8938887
R-HSA-1430728	Metabolism	16	3634	0.250241	1	1	36	2247	0.167362	9606	Homo sapiens	TNFAIP8;ORM1;HSP90AA1;HSP90AB1;SERPINF1;APOA2;APOC3;APOA1;SERPINA6;AGT;RBP4;TTR;GC		R-HSA-1449687;R-HSA-2404134;R-HSA-8963851;R-HSA-2404135;R-HSA-1497810;R-HSA-2404131;R-HSA-2404140;R-HSA-209738;R-HSA-350158;R-HSA-202127;R-HSA-2423785;R-HSA-1989776;R-HSA-1605591;R-HSA-1989774;R-HSA-2395764;R-HSA-202129;R-HSA-1497796;R-HSA-8937169;R-HSA-8936849;R-HSA-428127;R-HSA-2424254;R-HSA-202137;R-HSA-209944;R-HSA-2395768;R-HSA-350168;R-HSA-8874470;R-HSA-209760;R-HSA-202144;R-HSA-1989754;R-H…

## Sheet: Reactome_DownInCOVID
Pathway identifier	Pathway name	#Entities found	#Entities total	Entities ratio	Entities pValue	Entities FDR	#Reactions found	#Reactions total	Reactions ratio	Species identifier	Species name	Submitted entities found	Mapped entities	Found reaction identifiers
R-HSA-3000157	Laminin interactions	9	30	0.00258889	6.68121e-12	1.5751e-09	12	15	0.00114618	30	Homo sapiens	Q13753;Q13751;P55268;Q16787;O15230;P56199;P98160;P14543;P26006	Q13753;Q13751;P55268;Q16787;O15230;P56199;P98160;P14543;P26006	R-HSA-216051;R-HSA-2426676;R-HSA-216048;R-HSA-3787997;R-HSA-2426450;R-HSA-2396083;R-HSA-2426530;R-HSA-4084505;R-HSA-3907292;R-HSA-2327803;R-HSA-216058;R-HSA-349626
R-HSA-1474244	ECM organization	19	301	0.0259751	9.10461e-12	1.5751e-09	98	319	0.0243753	6.31229	Homo sapiens	Q13753;Q13751;P55268;Q16787;P12109;O15230;O14672;Q14118;P56199;P35555;P14543;P35556;P12110;A6NMZ7;Q9BXN1;Q99715;P22105;P98160;P26006	Q13753;Q13751;P55268;Q16787;P12109;O15230;O14672;Q14118;P56199;P35555;P14543;P35556;P12110;A6NMZ7;Q9BXN1;Q99715;P22105;P98160;P26006	R-HSA-2002460;R-HSA-3791155;R-HSA-2426676;R-HSA-1566979;R-HSA-2466106;R-HSA-4084505;R-HSA-2534160;R-HSA-2327909;R-HSA-2534240;R-HSA-2467436;R-HSA-4224014;R-HSA-1980233;R-HSA-1592387;R-HSA-1650808;R-HSA-2328129;R-HSA-1614460;R-HSA-1614461;R-HSA-4085083;R-HSA-2213192;R-HSA-2533965;R-HSA-2327886;R-HSA-2396234;R-HSA-2514772;R-HSA-8948219;R-HSA-2213205;R-HSA-2533970;R-HSA-2213207;R-HSA-8948222;R-HSA-2…
R-HSA-1474228	Degradation of the ECM	13	140	0.0120815	2.41229e-10	2.77413e-08	19	105	0.00802323	9.28571	Homo sapiens	Q13753;Q13751;Q16787;P12109;O15230;O14672;P35555;P14543;P35556;P12110;A6NMZ7;Q99715;P98160	Q13753;Q13751;Q16787;P12109;O15230;O14672;P35555;P14543;P35556;P12110;A6NMZ7;Q99715;P98160	R-HSA-2514823;R-HSA-2168960;R-HSA-1592314;R-HSA-2534240;R-HSA-1564112;R-HSA-2514831;R-HSA-3791155;R-HSA-2533965;R-HSA-3791319;R-HSA-4224014;R-HSA-2168046;R-HSA-2514772;R-HSA-2533874;R-HSA-1566979;R-HSA-2533970;R-HSA-1592270;R-HSA-2534160;R-HSA-2485148;R-HSA-3814820
R-HSA-3000178	ECM proteoglycans	10	76	0.00655851	1.21988e-09	1.04909e-07	9	23	0.00175747	13.1579	Homo sapiens	P12110;P55268;Q16787;P12109;O15230;Q14118;A6NMZ7;Q9BXN1;P22105;P98160	P12110;P55268;Q16787;P12109;O15230;Q14118;A6NMZ7;Q9BXN1;P22105;P98160	R-HSA-2467716;R-HSA-2424246;R-HSA-2327909;R-HSA-2396124;R-HSA-2681681;R-HSA-2327886;R-HSA-2465883;R-HSA-2466106;R-HSA-2396395
R-HSA-8874081	MET activates PTK2 signaling	6	30	0.00258889	2.5845e-07	1.78331e-05	1	5	0.000382059	20	Homo sapiens	Q13753;Q13751;P55268;Q16787;O15230;P26006	Q13753;Q13751;P55268;Q16787;O15230;P26006	R-HSA-8874079
R-HSA-390522	Striated Muscle Contraction	6	36	0.00310666	7.40922e-07	4.01033e-05	4	4	0.000305647	16.6667	Homo sapiens	P09493;P13535;P67936;P13533;P06753;P07951	P09493;P13535;P67936;P13533;P06753;P07951	R-HSA-390597;R-HSA-390598;R-HSA-390593;R-HSA-390595
R-HSA-3000171	Non-integrin membrane-ECM interactions	7	59	0.00509147	8.18434e-07	4.01033e-05	5	22	0.00168106	11.8644	Homo sapiens	Q13753;Q13751;P55268;Q16787;O15230;Q14118;P98160	Q13753;Q13751;P55268;Q16787;O15230;Q14118;P98160	R-HSA-2328129;R-HSA-2426263;R-HSA-2396113;R-HSA-2396337;R-HSA-2426355
R-HSA-2022090	Assembly of collagen fibrils	7	61	0.00526407	1.01947e-06	4.38371e-05	4	26	0.0019867	11.4754	Homo sapiens	Q13753;P12110;Q13751;Q16787;P12109;A6NMZ7;Q99715	Q13753;P12110;Q13751;Q16787;P12109;A6NMZ7;Q99715	R-HSA-2213205;R-HSA-2213207;R-HSA-2213192;R-HSA-2396234
R-HSA-445355	Smooth Muscle Contraction	6	39	0.00336555	1.17355e-06	4.4595e-05	4	11	0.000840529	15.3846	Homo sapiens	P35749;P09493;P56199;P67936;P06753;P07951	P35749;P09493;P56199;P67936;P06753;P07951	R-HSA-445700;R-HSA-445699;R-HSA-445704;R-HSA-445705
R-HSA-8875878	MET promotes cell motility	6	41	0.00353814	1.56287e-06	5.31377e-05	1	12	0.00091694	14.6341	Homo sapiens	Q13753;Q13751;P55268;Q16787;O15230;P26006	Q13753;Q13751;P55268;Q16787;O15230;P26006	R-HSA-8874079
R-HSA-216083	Integrin cell surface interactions	7	85	0.00733517	8.82223e-06	0.000273489	15	55	0.00420264	8.23529	Homo sapiens	P12110;P12109;P56199;P35555;A6NMZ7;P98160;P26006	P12110;P12109;P56199;P35555;A6NMZ7;P98160;P26006	R-HSA-2484965;R-HSA-114563;R-HSA-4088220;R-HSA-4085083;R-HSA-4088281;R-HSA-2467436;R-HSA-265423;R-HSA-216040;R-HSA-2327695;R-HSA-4084912;R-HSA-4084910;R-HSA-204434;R-HSA-265429;R-HSA-4088264;R-HSA-4084903
R-HSA-1474290	Collagen formation	7	90	0.00776666	1.27196e-05	0.00035615	27	77	0.0058837	7.77778	Homo sapiens	Q13753;P12110;Q13751;Q16787;P12109;A6NMZ7;Q99715	Q13753;P12110;Q13751;Q16787;P12109;A6NMZ7;Q99715	R-HSA-8948232;R-HSA-2002460;R-HSA-8948234;R-HSA-8948224;R-HSA-8948226;R-HSA-8948228;R-HSA-8948230;R-HSA-8948231;R-HSA-1981128;R-HSA-1980233;R-HSA-1981120;R-HSA-8944232;R-HSA-1650808;R-HSA-1614460;R-HSA-1614461;R-HSA-2022073;R-HSA-2213192;R-HSA-8944227;R-HSA-2089971;R-HSA-1981104;R-HSA-2396234;R-HSA-8948219;R-HSA-2213205;R-HSA-2213207;R-HSA-8948222;R-HSA-1981157;R-HSA-8944247
R-HSA-373755	Semaphorin interactions	6	64	0.00552295	1.93457e-05	0.000502989	5	41	0.00313288	9.375	Homo sapiens	P35580;P35749;P56199;Q14195;Q16555;Q7Z406	P35580;P35749;P56199;Q14195;Q16555;Q7Z406	R-HSA-434990;R-HSA-399951;R-HSA-419197;R-HSA-399947;R-HSA-399944
R-HSA-6806834	Signaling by MET	6	80	0.00690369	6.62236e-05	0.00152314	1	49	0.00374417	7.5	Homo sapiens	Q13753;Q13751;P55268;Q16787;O15230;P26006	Q13753;Q13751;P55268;Q16787;O15230;P26006	R-HSA-8874079
R-HSA-399997	Acetylcholine regulates insulin secretion	3	10	0.000862962	9.19253e-05	0.00193043	4	7	0.000534882	30	Homo sapiens	P29992;O95837;P50148	P29992;O95837;P50148	R-HSA-400023;R-HSA-399998;R-HSA-400027;R-HSA-399995
R-HSA-446107	Type I hemidesmosome assembly	3	11	0.000949258	0.000121605	0.0023105	4	6	0.00045847	27.2727	Homo sapiens	Q13753;Q13751;Q16787	Q13753;Q13751;Q16787	R-HSA-446083;R-HSA-432956;R-HSA-446077;R-HSA-446089
R-HSA-400451	Free fatty acids regulate insulin secretion	3	11	0.000949258	0.000121605	0.0023105	4	7	0.000534882	27.2727	Homo sapiens	P29992;O95837;P50148	P29992;O95837;P50148	R-HSA-400023;R-HSA-416530;R-HSA-399998;R-HSA-400027
R-HSA-456926	Thrombin signalling through PARs	4	32	0.00276148	0.000170787	0.00307416	7	15	0.00114618	12.5	Homo sapiens	P29992;O95837;P49407;P50148	P29992;O95837;P49407;P50148	R-HSA-396996;R-HSA-418163;R-HSA-418158;R-HSA-418170;R-HSA-418091;R-HSA-397835;R-HSA-114558
R-HSA-1442490	Collagen degradation	5	64	0.00552295	0.000227847	0.00387341	3	34	0.002598	7.8125	Homo sapiens	P12110;P12109;O14672;A6NMZ7;Q99715	P12110;P12109;O14672;A6NMZ7;Q99715	R-HSA-2168960;R-HSA-1564112;R-HSA-2168046
R-HSA-8948216	Collagen chain trimerization	4	44	0.00379703	0.000565082	0.00716086	3	28	0.00213953	9.09091	Homo sapiens	P12110;P12109;A6NMZ7;Q99715	P12110;P12109;A6NMZ7;Q99715	R-HSA-8944232;R-HSA-8944227;R-HSA-8944247
R-HSA-5627117	RHO GTPases Activate ROCKs	3	19	0.00163963	0.000596738	0.00716086	2	7	0.000534882	15.7895	Homo sapiens	P35580;P35749;Q7Z406	P35580;P35749;Q7Z406	R-HSA-419232;R-HSA-419197
R-HSA-5625900	RHO GTPases activate CIT	3	20	0.00172592	0.000691768	0.00760945	1	6	0.00045847	15	Homo sapiens	P35580;P35749;Q7Z406	P35580;P35749;Q7Z406	R-HSA-5671919
R-HSA-416572	Sema4D induced cell migration and growth-cone collapse	3	20	0.00172592	0.000691768	0.00760945	1	7	0.000534882	15	Homo sapiens	P35580;P35749;Q7Z406	P35580;P35749;Q7Z406	R-HSA-419197
R-HSA-5627123	RHO GTPases activate PAKs	3	21	0.00181222	0.000795935	0.00875528	3	15	0.00114618	14.2857	Homo sapiens	P35580;P35749;Q7Z406	P35580;P35749;Q7Z406	R-HSA-5668932;R-HSA-5668978;R-HSA-419232
R-HSA-112043	PLC beta mediated events	4	49	0.00422851	0.000841648	0.00909572	6	32	0.00244517	8.16327	Homo sapiens	P29992;O95837;P13861;P50148	P29992;O95837;P13861;P50148	R-HSA-112037;R-HSA-111925;R-HSA-111879;R-HSA-8951727;R-HSA-9668558;R-HSA-111870
R-HSA-2024096	HS-GAG degradation	3	22	0.00189852	0.000909572	0.00909572	6	14	0.00106976	13.6364	Homo sapiens	P98160;P08236;P51688	P98160;P08236;P51688	R-HSA-2090043;R-HSA-1667005;R-HSA-2024084;R-HSA-1678708;R-HSA-1678854;R-HSA-1678694
R-HSA-202433	Generation of second messenger molecules	4	53	0.0045737	0.00112279	0.0104842	3	17	0.001299	7.54717	Homo sapiens	P01911;P04440;P20036;Q30154	P01911;P04440;P20036;Q30154	R-HSA-202245;R-HSA-202248;R-HSA-202216
R-HSA-446728	Cell junction organization	5	92	0.00793925	0.00116194	0.0104842	7	37	0.00282723	5.43478	Homo sapiens	Q13753;Q13751;Q16787;P55290;O00501	Q13753;Q13751;Q16787;P55290;O00501	R-HSA-446083;R-HSA-420019;R-HSA-432956;R-HSA-446077;R-HSA-419002;R-HSA-419001;R-HSA-446089
R-HSA-202040	G-protein activation	3	24	0.00207111	0.00116655	0.0104842	6	6	0.00045847	12.5	Homo sapiens	P29992;O95837;P50148	P29992;O95837;P50148	R-HSA-167408;R-HSA-167415;R-HSA-167429;R-HSA-167419;R-HSA-167433;R-HSA-112271
R-HSA-163560	Triglyceride catabolism	3	24	0.00207111	0.00116655	0.0104842	6	17	0.001299	12.5	Homo sapiens	Q01469;Q03135;P15090	Q01469;Q03135;P15090	R-HSA-163402;R-HSA-163418;R-HSA-163432;R-HSA-5334794;R-HSA-163551;R-HSA-163549
R-HSA-400685	Sema4D in semaphorin signaling	3	24	0.00207111	0.00116655	0.0104842	1	13	0.000993352	12.5	Homo sapiens	P35580;P35749;Q7Z406	P35580;P35749;Q7Z406	R-HSA-419197
R-HSA-112040	G-protein mediated events	4	54	0.00465999	0.00120222	0.0104842	6	41	0.00313288	7.40741	Homo sapiens	P29992;O95837;P13861;P50148	P29992;O95837;P13861;P50148	R-HSA-112037;R-HSA-111925;R-HSA-111879;R-HSA-8951727;R-HSA-9668558;R-HSA-111870
R-HSA-418592	ADP signalling through P2Y purinoceptor 1	3	25	0.0021574	0.00131052	0.0104842	4	7	0.000534882	12	Homo sapiens	P29992;O95837;P50148	P29992;O95837;P50148	R-HSA-418581;R-HSA-418579;R-HSA-418576;R-HSA-428941
R-HSA-428930	Thromboxane signalling through TP receptor	3	26	0.0022437	0.0014652	0.0117216	3	8	0.000611294	11.5385	Homo sapiens	P29992;O95837;P50148	P29992;O95837;P50148	R-HSA-428752;R-HSA-428750;R-HSA-428749
R-HSA-3928663	EPHA-mediated growth cone collapse	3	29	0.00250259	0.00199636	0.0159708	1	4	0.000305647	10.3448	Homo sapiens	P35580;P35749;Q7Z406	P35580;P35749;Q7Z406	R-HSA-3928616
R-HSA-1650814	Collagen biosynthesis and modifying enzymes	4	67	0.00578184	0.00262144	0.0209715	23	51	0.003897	5.97015	Homo sapiens	P12110;P12109;A6NMZ7;Q99715	P12110;P12109;A6NMZ7;Q99715	R-HSA-8948232;R-HSA-8944232;R-HSA-1650808;R-HSA-2002460;R-HSA-8948234;R-HSA-1614460;R-HSA-1614461;R-HSA-2022073;R-HSA-8948224;R-HSA-8948226;R-HSA-8944227;R-HSA-2089971;R-HSA-8948228;R-HSA-1981104;R-HSA-8948230;R-HSA-8948231;R-HSA-8948219;R-HSA-1981128;R-HSA-8948222;R-HSA-1980233;R-HSA-1981157;R-HSA-1981120;R-HSA-8944247
R-HSA-422475	Axon guidance	12	558	0.0481533	0.00267469	0.0213975	12	297	0.0226943	2.15054	Homo sapiens	P35580;P35749;P12110;P12109;O14672;Q14118;P56199;A6NMZ7;Q14195;Q16555;P13861;Q7Z406	P35580;P35749;P12110;P12109;O14672;Q14118;P56199;A6NMZ7;Q14195;Q16555;P13861;Q7Z406	R-HSA-9010872;R-HSA-443783;R-HSA-3928616;R-HSA-445088;R-HSA-434990;R-HSA-9010641;R-HSA-399951;R-HSA-375151;R-HSA-419197;R-HSA-399947;R-HSA-399944;R-HSA-3928660
R-HSA-109582	Hemostasis	14	726	0.062651	0.00319386	0.022357	24	334	0.0255215	1.92837	Homo sapiens	P29992;P56199;Q03135;P19256;P35625;P13861;P50148;P21926;Q9NZN3;Q9NZN4;O95837;P49407;P07204;P26006	P29992;P56199;Q03135;P19256;P35625;P13861;P50148;P21926;Q9NZN3;Q9NZN4;O95837;P49407;P07204;P26006	R-HSA-114563;R-HSA-396996;R-HSA-204549;R-HSA-418158;R-HSA-428750;R-HSA-428749;R-HSA-428941;R-HSA-992708;R-HSA-418091;R-HSA-397835;R-HSA-204434;R-HSA-141040;R-HSA-481044;R-HSA-418581;R-HSA-141046;R-HSA-418163;R-HSA-418579;R-HSA-481009;R-HSA-428752;R-HSA-418576;R-HSA-1011576;R-HSA-202714;R-HSA-418170;R-HSA-114558
R-HSA-392518	Signal amplification	3	35	0.00302037	0.00338381	0.0236867	7	19	0.00145182	8.57143	Homo sapiens	P29992;O95837;P50148	P29992;O95837;P50148	R-HSA-418581;R-HSA-418579;R-HSA-428752;R-HSA-418576;R-HSA-428750;R-HSA-428749;R-HSA-428941
R-HSA-9675108	Nervous system development	12	584	0.050397	0.00385686	0.0255151	14	323	0.024681	2.05479	Homo sapiens	P35580;P35749;P12110;P12109;O14672;Q14118;P56199;A6NMZ7;Q14195;Q16555;P13861;Q7Z406	P35580;P35749;P12110;P12109;O14672;Q14118;P56199;A6NMZ7;Q14195;Q16555;P13861;Q7Z406	R-HSA-9619666;R-HSA-443783;R-HSA-445088;R-HSA-9619668;R-HSA-434990;R-HSA-399951;R-HSA-375151;R-HSA-399947;R-HSA-399944;R-HSA-3928660;R-HSA-9010872;R-HSA-3928616;R-HSA-9010641;R-HSA-419197
R-HSA-2206281	Mucopolysaccharidoses	2	11	0.000949258	0.00403128	0.0255151	5	22	0.00168106	18.1818	Homo sapiens	P08236;P51688	P08236;P51688	R-HSA-2318373;R-HSA-2263444;R-HSA-9036050;R-HSA-9036068;R-HSA-9036070
R-HSA-8979227	Triglyceride metabolism	3	38	0.00327925	0.00425251	0.0255151	6	24	0.00183388	7.89474	Homo sapiens	Q01469;Q03135;P15090	Q01469;Q03135;P15090	R-HSA-163402;R-HSA-163418;R-HSA-163432;R-HSA-5334794;R-HSA-163551;R-HSA-163549
R-HSA-6814122	Cooperation of PDCL (PhLP1) and TRiC/CCT in G-protein beta folding	3	38	0.00327925	0.00425251	0.0255151	1	11	0.000840529	7.89474	Homo sapiens	P29992;O95837;P50148	P29992;O95837;P50148	R-HSA-8850560
R-HSA-77289	Mitochondrial Fatty Acid Beta-Oxidation	3	38	0.00327925	0.00425251	0.0255151	3	47	0.00359135	7.89474	Homo sapiens	Q9BV79;Q86TX2;P49753	Q9BV79;Q86TX2;P49753	R-HSA-8952873;R-HSA-5690066;R-HSA-5690043
R-HSA-422356	Regulation of insulin secretion	4	79	0.0068174	0.00469313	0.0281588	6	34	0.002598	5.06329	Homo sapiens	P29992;O95837;P13861;P50148	P29992;O95837;P13861;P50148	R-HSA-400023;R-HSA-416530;R-HSA-399998;R-HSA-400027;R-HSA-399995;R-HSA-381707
R-HSA-9006934	Signaling by Receptor Tyrosine Kinases	11	523	0.0451329	0.00475789	0.0285473	6	704	0.0537938	2.10325	Homo sapiens	Q13753;P12110;Q13751;P55268;Q16787;P12109;O15230;O14672;A6NMZ7;Q03135;P26006	Q13753;P12110;Q13751;P55268;Q16787;P12109;O15230;O14672;A6NMZ7;Q03135;P26006	R-HSA-202129;R-HSA-382054;R-HSA-202144;R-HSA-8874079;R-HSA-177946;R-HSA-202110
R-HSA-1500931	Cell-Cell communication	5	130	0.0112185	0.00509628	0.0305777	7	60	0.0045847	3.84615	Homo sapiens	Q13753;Q13751;Q16787;P55290;O00501	Q13753;Q13751;Q16787;P55290;O00501	R-HSA-446083;R-HSA-420019;R-HSA-432956;R-HSA-446077;R-HSA-419002;R-HSA-419001;R-HSA-446089
R-HSA-419037	NCAM1 interactions	3	42	0.00362444	0.00560419	0.0336252	1	10	0.000764117	7.14286	Homo sapiens	P12110;P12109;A6NMZ7	P12110;P12109;A6NMZ7	R-HSA-375151
R-HSA-388841	Costimulation by the CD28 family	4	88	0.00759406	0.00682312	0.0409387	1	35	0.00267441	4.54545	Homo sapiens	P01911;P04440;P20036;Q30154	P01911;P04440;P20036;Q30154	R-HSA-389758
R-HSA-111885	Opioid Signalling	4	90	0.00776666	0.00737049	0.0414932	12	59	0.00450829	4.44444	Homo sapiens	P29992;O95837;P13861;P50148	P29992;O95837;P13861;P50148	R-HSA-167408;R-HSA-112037;R-HSA-111925;R-HSA-167415;R-HSA-111879;R-HSA-167429;R-HSA-8951727;R-HSA-167419;R-HSA-167433;R-HSA-9668558;R-HSA-112271;R-HSA-111870
R-HSA-2682334	EPH-Ephrin signaling	4	92	0.00793925	0.00794609	0.0414932	2	56	0.00427906	4.34783	Homo sapiens	P35580;P35749;O14672;Q7Z406	P35580;P35749;O14672;Q7Z406	R-HSA-3928616;R-HSA-3928660
R-HSA-399956	CRMPs in Sema3A signaling	2	16	0.00138074	0.00829864	0.0414932	3	5	0.000382059	12.5	Homo sapiens	Q14195;Q16555	Q14195;Q16555	R-HSA-399951;R-HSA-399947;R-HSA-399944
R-HSA-2206292	MPS VII - Sly syndrome	1	1	8.62962e-05	0.00842173	0.0421086	3	3	0.000229235	100	Homo sapiens	P08236	P08236	R-HSA-2318373;R-HSA-9036068;R-HSA-9036070
R-HSA-2206307	MPS IIIA - Sanfilippo syndrome A	1	1	8.62962e-05	0.00842173	0.0421086	2	2	0.000152823	100	Homo sapiens	P51688	P51688	R-HSA-2263444;R-HSA-9036050
R-HSA-9026403	Biosynthesis of DPAn-3-derived 13-series resolvins	1	1	8.62962e-05	0.00842173	0.0421086	1	1	7.64117e-05	100	Homo sapiens	P09917	P09917	R-HSA-9026405
R-HSA-1638091	Heparan sulfate/heparin (HS-GAG) metabolism	3	55	0.00474629	0.0116343	0.0581717	24	33	0.00252159	5.45455	Homo sapiens	P98160;P08236;P51688	P98160;P08236;P51688	R-HSA-2076383;R-HSA-1889981;R-HSA-9638064;R-HSA-2076508;R-HSA-2090043;R-HSA-1667005;R-HSA-1889978;R-HSA-2024084;R-HSA-2076371;R-HSA-1678708;R-HSA-1878002;R-HSA-2024108;R-HSA-2022860;R-HSA-2022856;R-HSA-2076392;R-HSA-2022887;R-HSA-2022919;R-HSA-2024100;R-HSA-2076419;R-HSA-2076611;R-HSA-2022851;R-HSA-1678854;R-HSA-1889955;R-HSA-1678694
R-HSA-163685	Integration of energy metabolism	4	109	0.00940628	0.0140563	0.067093	7	62	0.00473753	3.66972	Homo sapiens	P29992;O95837;P13861;P50148	P29992;O95837;P13861;P50148	R-HSA-400023;R-HSA-416530;R-HSA-111925;R-HSA-399998;R-HSA-400027;R-HSA-399995;R-HSA-381707
R-HSA-186797	Signaling by PDGF	3	60	0.00517777	0.0146566	0.067093	1	31	0.00236876	5	Homo sapiens	P12110;P12109;A6NMZ7	P12110;P12109;A6NMZ7	R-HSA-382054
R-HSA-5625740	RHO GTPases activate PKNs	3	63	0.00543666	0.0166636	0.067093	1	20	0.00152823	4.7619	Homo sapiens	P35580;P35749;Q7Z406	P35580;P35749;Q7Z406	R-HSA-419232
R-HSA-5083628	Defective POMGNT1 causes MDDGA3, MDDGB3 and MDDGC3	1	2	0.000172592	0.0167732	0.067093	1	1	7.64117e-05	50	Homo sapiens	Q14118	Q14118	R-HSA-5617096
R-HSA-9026286	Biosynthesis of DPAn-3-derived protectins and resolvins	1	2	0.000172592	0.0167732	0.067093	3	4	0.000305647	50	Homo sapiens	P09917	P09917	R-HSA-9025995;R-HSA-9025996;R-HSA-9025999
R-HSA-380612	Metabolism of serotonin	1	2	0.000172592	0.0167732	0.067093	1	2	0.000152823	50	Homo sapiens	P05091	P05091	R-HSA-380608
R-HSA-9027604	Biosynthesis of electrophilic Ï‰-3 PUFA oxo-derivatives	1	2	0.000172592	0.0167732	0.067093	3	7	0.000534882	50	Homo sapiens	P09917	P09917	R-HSA-9027624;R-HSA-9027628;R-HSA-9027633
R-HSA-9026290	Biosynthesis of DPAn-3-derived maresins	1	2	0.000172592	0.0167732	0.067093	1	3	0.000229235	50	Homo sapiens	P09917	P09917	R-HSA-9026005
R-HSA-202424	Downstream TCR signaling	4	116	0.0100104	0.0172492	0.0689968	1	24	0.00183388	3.44828	Homo sapiens	P01911;P04440;P20036;Q30154	P01911;P04440;P20036;Q30154	R-HSA-202307
R-HSA-375165	NCAM signaling for neurite out-growth	3	64	0.00552295	0.0173651	0.0694606	1	23	0.00175747	4.6875	Homo sapiens	P12110;P12109;A6NMZ7	P12110;P12109;A6NMZ7	R-HSA-375151
R-HSA-8978868	Fatty acid metabolism	5	179	0.015447	0.0183082	0.0732326	9	189	0.0144418	2.7933	Homo sapiens	P09917;Q9BV79;Q86TX2;P51648;P49753	P09917;P51648-2;Q9BV79;Q86TX2;P49753	R-HSA-8952873;R-HSA-5690066;R-HSA-265296;R-HSA-266050;R-HSA-266051;R-HSA-2161768;R-HSA-389609;R-HSA-5690043;R-HSA-429016
R-HSA-210991	Basigin interactions	2	25	0.0021574	0.0192904	0.0771616	2	10	0.000764117	8	Homo sapiens	Q03135;P26006	Q03135;P26006	R-HSA-204434;R-HSA-204549
R-HSA-1630316	Glycosaminoglycan metabolism	4	124	0.0107007	0.0214138	0.0856551	36	86	0.00657141	3.22581	Homo sapiens	P51888;P98160;P08236;P51688	P51888;P98160;P08236;P51688	R-HSA-2046239;R-HSA-2046175;R-HSA-2076383;R-HSA-2076508;R-HSA-2046298;R-HSA-2024084;R-HSA-2076371;R-HSA-2046222;R-HSA-2162226;R-HSA-2046285;R-HSA-2022860;R-HSA-2162227;R-HSA-2022856;R-HSA-2022919;R-HSA-1793217;R-HSA-2076419;R-HSA-2076611;R-HSA-2022851;R-HSA-1678854;R-HSA-1889981;R-HSA-2025724;R-HSA-9638064;R-HSA-2090043;R-HSA-1667005;R-HSA-2025723;R-HSA-2046265;R-HSA-1889978;R-HSA-1678708;R-HSA-1…
R-HSA-5083629	Defective POMT2 causes MDDGA2, MDDGB2 and MDDGC2	1	3	0.000258889	0.0250551	0.0998039	1	1	7.64117e-05	33.3333	Homo sapiens	Q14118	Q14118	R-HSA-5615556
R-HSA-5083633	Defective POMT1 causes MDDGA1, MDDGB1 and MDDGC1	1	3	0.000258889	0.0250551	0.0998039	1	1	7.64117e-05	33.3333	Homo sapiens	Q14118	Q14118	R-HSA-5615604
R-HSA-9020265	Biosynthesis of aspirin-triggered D-series resolvins	1	3	0.000258889	0.0250551	0.0998039	4	7	0.000534882	33.3333	Homo sapiens	P09917	P09917	R-HSA-9020251;R-HSA-9020256;R-HSA-9020259;R-HSA-9020278
R-HSA-380615	Serotonin clearance from the synaptic cleft	1	3	0.000258889	0.0250551	0.0998039	1	3	0.000229235	33.3333	Homo sapiens	P05091	P05091	R-HSA-380608
R-HSA-76002	Platelet activation, signaling and aggregation	6	265	0.0228685	0.0253325	0.0998039	16	116	0.00886376	2.26415	Homo sapiens	P29992;P21926;O95837;P35625;P49407;P50148	P29992;P21926;O95837;P35625;P49407;P50148	R-HSA-396996;R-HSA-418158;R-HSA-428750;R-HSA-428749;R-HSA-428941;R-HSA-418091;R-HSA-397835;R-HSA-481044;R-HSA-418581;R-HSA-418163;R-HSA-418579;R-HSA-481009;R-HSA-428752;R-HSA-418576;R-HSA-418170;R-HSA-114558
R-HSA-2122948	Activated NOTCH1 Transmits Signal to the Nucleus	2	31	0.00267518	0.0287111	0.0998039	3	21	0.00160465	6.45161	Homo sapiens	O14672;P49407	O14672;P49407	R-HSA-157632;R-HSA-1980123;R-HSA-1980118
R-HSA-202403	TCR signaling	4	138	0.0119089	0.0300786	0.0998039	13	52	0.00397341	2.89855	Homo sapiens	P01911;P04440;P20036;Q30154	P01911;P04440;P20036;Q30154	R-HSA-202307;R-HSA-202214;R-HSA-202245;R-HSA-202248;R-HSA-202216;R-HSA-202344;R-HSA-8852200;R-HSA-202291;R-HSA-8855381;R-HSA-202165;R-HSA-202233;R-HSA-202168;R-HSA-202174
R-HSA-9013424	RHOV GTPase cycle	2	33	0.00284777	0.0321852	0.0998039	1	2	0.000152823	6.06061	Homo sapiens	P67936;P06753	P67936;P06753	R-HSA-9018794
R-HSA-2132295	MHC class II antigen presentation	4	142	0.0122541	0.0328843	0.0998039	24	26	0.0019867	2.8169	Homo sapiens	P01911;P04440;P20036;Q30154	P01911;P04440;P20036;Q30154	R-HSA-2130336;R-HSA-2213248;R-HSA-8951498;R-HSA-8951500;R-HSA-2130500;R-HSA-2130725;R-HSA-2130504;R-HSA-2130378;R-HSA-2130731;R-HSA-2130349;R-HSA-2130478;R-HSA-2130640;R-HSA-2130641;R-HSA-2213235;R-HSA-2213236;R-HSA-2213239;R-HSA-2130486;R-HSA-2213241;R-HSA-2130393;R-HSA-8856157;R-HSA-2213243;R-HSA-2130619;R-HSA-2213244;R-HSA-2213246
R-HSA-9025094	Biosynthesis of DPAn-3 SPMs	1	4	0.000345185	0.033268	0.0998039	5	9	0.000687705	25	Homo sapiens	P09917	P09917	R-HSA-9025995;R-HSA-9025996;R-HSA-9025999;R-HSA-9026405;R-HSA-9026005
R-HSA-9018676	Biosynthesis of D-series resolvins	1	4	0.000345185	0.033268	0.0998039	4	8	0.000611294	25	Homo sapiens	P09917	P09917	R-HSA-9020264;R-HSA-9020282;R-HSA-9020255;R-HSA-9020277
R-HSA-3000497	Scavenging by Class H Receptors	1	4	0.000345185	0.033268	0.0998039	2	4	0.000305647	25	Homo sapiens	Q9NY15	Q9NY15	R-HSA-2247513;R-HSA-2197770
R-HSA-9018683	Biosynthesis of DPA-derived SPMs	1	4	0.000345185	0.033268	0.0998039	5	11	0.000840529	25	Homo sapiens	P09917	P09917	R-HSA-9025995;R-HSA-9025996;R-HSA-9025999;R-HSA-9026405;R-HSA-9026005
R-HSA-9023661	Biosynthesis of E-series 18(R)-resolvins	1	4	0.000345185	0.033268	0.0998039	2	5	0.000382059	25	Homo sapiens	P09917	P09917	R-HSA-9018863;R-HSA-9018894
R-HSA-5663084	Diseases of carbohydrate metabolism	2	34	0.00293407	0.0339812	0.101944	5	44	0.00336212	5.88235	Homo sapiens	P08236;P51688	P08236;P51688	R-HSA-2318373;R-HSA-2263444;R-HSA-9036050;R-HSA-9036068;R-HSA-9036070
R-HSA-203641	NOSTRIN mediated eNOS trafficking	1	5	0.000431481	0.0414123	0.124237	4	4	0.000305647	20	Homo sapiens	Q03135	Q03135	R-HSA-203716;R-HSA-203625;R-HSA-203662;R-HSA-203565
R-HSA-9018896	Biosynthesis of E-series 18(S)-resolvins	1	5	0.000431481	0.0414123	0.124237	2	6	0.00045847	20	Homo sapiens	P09917	P09917	R-HSA-9018859;R-HSA-9018858
R-HSA-8935964	RUNX1 regulates expression of components of tight junctions	1	5	0.000431481	0.0414123	0.124237	1	6	0.00045847	20	Homo sapiens	O00501	O00501	R-HSA-8936007
R-HSA-2129379	Molecules associated with elastic fibres	2	38	0.00327925	0.0415409	0.124623	5	10	0.000764117	5.26316	Homo sapiens	P35555;P35556	P35555;P35556	R-HSA-2161282;R-HSA-2328033;R-HSA-2328048;R-HSA-2396399;R-HSA-1592387
R-HSA-428157	Sphingolipid metabolism	3	91	0.00785295	0.0424837	0.125645	3	64	0.00489035	3.2967	Homo sapiens	Q13510;P43353;P51648	Q13510;P51648-1;P43353	R-HSA-1606602;R-HSA-5692261;R-HSA-5696080
R-HSA-390466	Chaperonin-mediated protein folding	3	92	0.00793925	0.0436398	0.125645	1	19	0.00145182	3.26087	Homo sapiens	P29992;O95837;P50148	P29992;O95837;P50148	R-HSA-8850560
R-HSA-3560782	Diseases associated with glycosaminoglycan metabolism	2	41	0.00353814	0.0475843	0.125645	16	29	0.00221594	4.87805	Homo sapiens	P51888;P98160	P51888;P98160	R-HSA-9035949;R-HSA-9035950;R-HSA-9036289;R-HSA-3656254;R-HSA-9036290;R-HSA-4420365;R-HSA-3656230;R-HSA-3560804;R-HSA-9036283;R-HSA-3656261;R-HSA-3560802;R-HSA-9036285;R-HSA-3656258;R-HSA-3656257;R-HSA-3656269;R-HSA-3656267
R-HSA-2142700	Synthesis of Lipoxins (LX)	1	6	0.000517777	0.0494888	0.125645	3	6	0.00045847	16.6667	Homo sapiens	P09917	P09917	R-HSA-2161907;R-HSA-266051;R-HSA-2161917
R-HSA-9018679	Biosynthesis of EPA-derived SPMs	1	6	0.000517777	0.0494888	0.125645	4	12	0.00091694	16.6667	Homo sapiens	P09917	P09917	R-HSA-9018859;R-HSA-9018858;R-HSA-9018863;R-HSA-9018894
R-HSA-1300645	Acrosome Reaction and Sperm:Oocyte Membrane Binding	1	6	0.000517777	0.0494888	0.125645	1	3	0.000229235	16.6667	Homo sapiens	P21926	P21926	R-HSA-1297275
R-HSA-77346	Beta oxidation of decanoyl-CoA to octanoyl-CoA-CoA	1	6	0.000517777	0.0494888	0.125645	1	5	0.000382059	16.6667	Homo sapiens	Q9BV79	Q9BV79	R-HSA-8952873
R-HSA-389599	Alpha-oxidation of phytanate	1	6	0.000517777	0.0494888	0.125645	1	7	0.000534882	16.6667	Homo sapiens	P51648	P51648-2	R-HSA-389609
R-HSA-9696273	RND1 GTPase cycle	2	42	0.00362444	0.0496662	0.125645	1	2	0.000152823	4.7619	Homo sapiens	Q03135;P51648	Q03135;P51648	R-HSA-9696271
R-HSA-9035034	RHOF GTPase cycle	2	42	0.00362444	0.0496662	0.125645	1	3	0.000229235	4.7619	Homo sapiens	Q03135;Q9Y4F1	Q03135;Q9Y4F1	R-HSA-9693125
R-HSA-6798695	Neutrophil degranulation	8	480	0.0414222	0.0509005	0.125645	8	10	0.000764117	1.66667	Homo sapiens	Q01469;Q13510;P09917;Q9NPY3;O14672;P43353;P19256;P08236	Q01469;Q13510;P09917;Q9NPY3;O14672;P43353;P19256;P08236	R-HSA-6798743;R-HSA-6799350;R-HSA-6800434;R-HSA-6798751;R-HSA-6798748;R-HSA-6798747;R-HSA-6800426;R-HSA-6798745
R-HSA-391251	Protein folding	3	98	0.00845702	0.0509032	0.125645	1	28	0.00213953	3.06122	Homo sapiens	P29992;O95837;P50148	P29992;O95837;P50148	R-HSA-8850560
R-HSA-9696270	RND2 GTPase cycle	2	43	0.00371074	0.0517805	0.125645	1	2	0.000152823	4.65116	Homo sapiens	Q03135;P51648	Q03135;P51648	R-HSA-9696266
R-HSA-556833	Metabolism of lipids	11	749	0.0646358	0.0518524	0.125645	41	818	0.0625048	1.46862	Homo sapiens	Q01469;Q13510;P09917;Q9BV79;Q86TX2;P43353;P49753;Q03135;P51648;P15090	Q01469;Q13510;P09917;P51648-2;Q9BV79;P51648-1;Q86TX2;P43353;P49753;Q03135;P15090	R-HSA-9025995;R-HSA-5690066;R-HSA-9025996;R-HSA-5696080;R-HSA-9025999;R-HSA-266050;R-HSA-9018894;R-HSA-266051;R-HSA-163402;R-HSA-2161768;R-HSA-1606602;R-HSA-9020251;R-HSA-2161907;R-HSA-265296;R-HSA-9020255;R-HSA-163418;R-HSA-5334794;R-HSA-9026005;R-HSA-163551;R-HSA-2161917;R-HSA-429016;R-HSA-163549;R-HSA-8952873;R-HSA-9020264;R-HSA-9027624;R-HSA-9018859;R-HSA-9018858;R-HSA-9027628;R-HSA-9018863;R…
R-HSA-1566948	Elastic fibre formation	2	45	0.00388333	0.056104	0.125645	11	17	0.001299	4.44444	Homo sapiens	P35555;P35556	P35555;P35556	R-HSA-2161282;R-HSA-2328033;R-HSA-2129362;R-HSA-2328048;R-HSA-2328037;R-HSA-2129353;R-HSA-2129385;R-HSA-2396399;R-HSA-1592387;R-HSA-2129357;R-HSA-2129375
R-HSA-1660661	Sphingolipid de novo biosynthesis	2	45	0.00388333	0.056104	0.125645	2	32	0.00244517	4.44444	Homo sapiens	P43353;P51648	P51648-1;P43353	R-HSA-5692261;R-HSA-5696080
R-HSA-5336415	Uptake and function of diphtheria toxin	1	7	0.000604073	0.0574978	0.125645	4	5	0.000382059	14.2857	Homo sapiens	P21926	P21926	R-HSA-5336417;R-HSA-5336420;R-HSA-5336422;R-HSA-5336413
R-HSA-2660826	Constitutive Signaling by NOTCH1 t(7;9)(NOTCH1:M1580_K2555) Translocation Mutant	1	7	0.000604073	0.0574978	0.125645	1	5	0.000382059	14.2857	Homo sapiens	O14672	O14672	R-HSA-2666278
R-HSA-2660825	Signaling by NOTCH1 t(7;9)(NOTCH1:M1580_K2555) Translocation Mutant	1	7	0.000604073	0.0574978	0.125645	1	5	0.000382059	14.2857	Homo sapiens	O14672	O14672	R-HSA-2666278
R-HSA-877300	Interferon gamma signaling	4	172	0.0148429	0.0586882	0.125645	1	16	0.00122259	2.32558	Homo sapiens	P01911;P04440;P20036;Q30154	P01911;P04440;P20036;Q30154	R-HSA-1031716
R-HSA-5668914	Diseases of metabolism	5	249	0.0214877	0.0606482	0.125645	24	191	0.0145946	2.00803	Homo sapiens	Q14118;P51888;P98160;P08236;P51688	Q14118;P51888;P98160;P08236;P51688	R-HSA-5615604;R-HSA-9035949;R-HSA-2318373;R-HSA-9035950;R-HSA-9036289;R-HSA-3656254;R-HSA-9036290;R-HSA-9036068;R-HSA-4420365;R-HSA-9036070;R-HSA-3656230;R-HSA-5615556;R-HSA-3560804;R-HSA-9036283;R-HSA-3656261;R-HSA-3560802;R-HSA-9036285;R-HSA-3656258;R-HSA-2263444;R-HSA-3656257;R-HSA-3656269;R-HSA-9036050;R-HSA-3656267;R-HSA-5617096
R-HSA-8957275	Post-translational protein phosphorylation	3	107	0.00923369	0.0628223	0.125645	1	1	7.64117e-05	2.80374	Homo sapiens	P55268;O14672;P35555	P55268;O14672;P35555	R-HSA-8952289
R-HSA-3656244	Defective B4GALT1 causes B4GALT1-CDG (CDG-2d)	1	8	0.000690369	0.0654401	0.13088	3	3	0.000229235	12.5	Homo sapiens	P51888	P51888	R-HSA-3656230;R-HSA-9035949;R-HSA-9035950
R-HSA-3656225	Defective CHST6 causes MCDC1	1	8	0.000690369	0.0654401	0.13088	1	1	7.64117e-05	12.5	Homo sapiens	P51888	P51888	R-HSA-3656269
R-HSA-3656243	Defective ST3GAL3 causes MCT12 and EIEE15	1	8	0.000690369	0.0654401	0.13088	1	1	7.64117e-05	12.5	Homo sapiens	P51888	P51888	R-HSA-3656258
R-HSA-9018682	Biosynthesis of maresins	1	8	0.000690369	0.0654401	0.13088	1	5	0.000382059	12.5	Homo sapiens	P09917	P09917	R-HSA-9024997
R-HSA-8850843	Phosphate bond hydrolysis by NTPDase proteins	1	8	0.000690369	0.0654401	0.13088	2	12	0.00091694	12.5	Homo sapiens	P49961	P49961	R-HSA-8850854;R-HSA-8850846
R-HSA-2142688	Synthesis of 5-eicosatetraenoic acids	1	9	0.000776666	0.0733161	0.146632	1	3	0.000229235	11.1111	Homo sapiens	P09917	P09917	R-HSA-265296
R-HSA-9012546	Interleukin-18 signaling	1	9	0.000776666	0.0733161	0.146632	1	4	0.000305647	11.1111	Homo sapiens	P09917	P09917	R-HSA-6797293
R-HSA-447041	CHL1 interactions	1	9	0.000776666	0.0733161	0.146632	1	5	0.000382059	11.1111	Homo sapiens	P56199	P56199	R-HSA-445088
R-HSA-9010642	ROBO receptors bind AKAP5	1	9	0.000776666	0.0733161	0.146632	1	7	0.000534882	11.1111	Homo sapiens	P13861	P13861	R-HSA-9010641
R-HSA-112311	Neurotransmitter clearance	1	10	0.000862962	0.0811264	0.162253	1	13	0.000993352	10	Homo sapiens	P05091	P05091	R-HSA-380608
R-HSA-432722	Golgi Associated Vesicle Biogenesis	2	56	0.00483259	0.0819267	0.163853	4	7	0.000534882	3.57143	Homo sapiens	Q9Y5X3;P49407	Q9Y5X3;P49407	R-HSA-421831;R-HSA-421836;R-HSA-421835;R-HSA-421833
R-HSA-1430728	Metabolism	24	2146	0.185192	0.0852718	0.169918	101	2006	0.153282	1.11836	Homo sapiens	Q13510;P51178;P09917;P49961;P29992;Q9BV79;P51888;Q03135;P51648;P50148;P51688;P13861;Q01469;P05091;Q86TX2;P30838;P43353;O95837;P49753;P15090;P98160;P09467;P08236	Q13510;P51178;P09917;P49961;P29992;P51648-2;Q9BV79;P51648-1;P51888;Q03135;P50148;P51688;P13861;Q01469;P05091;Q86TX2;P30838;P43353;O95837;P49753;P15090;P98160;P09467;P08236	R-HSA-2046239;R-HSA-5696080;R-HSA-2404131;R-HSA-381707;R-HSA-2046222;R-HSA-2162226;R-HSA-2162227;R-HSA-416530;R-HSA-8850846;R-HSA-2022919;R-HSA-2076419;R-HSA-1678854;R-HSA-8850854;R-HSA-9638064;R-HSA-2090043;R-HSA-2046265;R-HSA-71723;R-HSA-5692283;R-HSA-203565;R-HSA-5692261;R-HSA-111925;R-HSA-9025995;R-HSA-2076508;R-HSA-2046298;R-HSA-9025996;R-HSA-9025999;R-HSA-266050;R-HSA-266051;R-HSA-163402;R-…
R-HSA-381426	Regulation of Insulin-like Growth Factor (IGF) transport and uptake by Insulin-like Growth Factor Binding Proteins (IGFBPs)	3	124	0.0107007	0.0884775	0.169918	1	14	0.00106976	2.41935	Homo sapiens	P55268;O14672;P35555	P55268;O14672;P35555	R-HSA-8952289
R-HSA-203615	eNOS activation	1	11	0.000949258	0.0888716	0.169918	4	19	0.00145182	9.09091	Homo sapiens	Q03135	Q03135	R-HSA-202129;R-HSA-202144;R-HSA-203712;R-HSA-202110
R-HSA-9013700	NOTCH4 Activation and Transmission of Signal to the Nucleus	1	11	0.000949258	0.0888716	0.169918	1	5	0.000382059	9.09091	Homo sapiens	O14672	O14672	R-HSA-9604264
R-HSA-77286	mitochondrial fatty acid beta-oxidation of saturated fatty acids	1	11	0.000949258	0.0888716	0.169918	1	29	0.00221594	9.09091	Homo sapiens	Q9BV79	Q9BV79	R-HSA-8952873
R-HSA-442720	CREB1 phosphorylation through the activation of Adenylate Cyclase	1	12	0.00103555	0.0965521	0.169918	2	6	0.00045847	8.33333	Homo sapiens	P13861	P13861	R-HSA-111925;R-HSA-8951727
R-HSA-2160916	Hyaluronan uptake and degradation	1	12	0.00103555	0.0965521	0.169918	2	8	0.000611294	8.33333	Homo sapiens	P08236	P08236	R-HSA-2162226;R-HSA-2162227
R-HSA-71384	Ethanol oxidation	1	12	0.00103555	0.0965521	0.169918	1	7	0.000534882	8.33333	Homo sapiens	P05091	P05091	R-HSA-71723
R-HSA-2022857	Keratan sulfate degradation	1	13	0.00112185	0.104169	0.169918	2	7	0.000534882	7.69231	Homo sapiens	P51888	P51888	R-HSA-2046239;R-HSA-1793217
R-HSA-140342	Apoptosis induced DNA fragmentation	1	13	0.00112185	0.104169	0.169918	2	12	0.00091694	7.69231	Homo sapiens	P10412	P10412	R-HSA-211239;R-HSA-211247
R-HSA-421270	Cell-cell junction organization	2	65	0.00560925	0.105231	0.169918	3	21	0.00160465	3.07692	Homo sapiens	P55290;O00501	P55290;O00501	R-HSA-420019;R-HSA-419002;R-HSA-419001
R-HSA-71387	Metabolism of carbohydrates	5	300	0.0258889	0.111196	0.169918	37	236	0.0180332	1.66667	Homo sapiens	P51888;P98160;P09467;P08236;P51688	P51888;P98160;P09467;P08236;P51688	R-HSA-2046239;R-HSA-2046175;R-HSA-2076383;R-HSA-2076508;R-HSA-2046298;R-HSA-2024084;R-HSA-2076371;R-HSA-70479;R-HSA-2046222;R-HSA-2162226;R-HSA-2046285;R-HSA-2022860;R-HSA-2162227;R-HSA-2022856;R-HSA-2022919;R-HSA-1793217;R-HSA-2076419;R-HSA-2076611;R-HSA-2022851;R-HSA-1678854;R-HSA-1889981;R-HSA-2025724;R-HSA-9638064;R-HSA-2090043;R-HSA-1667005;R-HSA-2025723;R-HSA-2046265;R-HSA-1889978;R-HSA-167…
R-HSA-3656253	Defective EXT1 causes exostoses 1, TRPS2 and CHDS	1	14	0.00120815	0.111721	0.169918	4	4	0.000305647	7.14286	Homo sapiens	P98160	P98160	R-HSA-9036283;R-HSA-3656261;R-HSA-9036285;R-HSA-3656257
R-HSA-3656237	Defective EXT2 causes exostoses 2	1	14	0.00120815	0.111721	0.169918	4	4	0.000305647	7.14286	Homo sapiens	P98160	P98160	R-HSA-9036289;R-HSA-3656254;R-HSA-9036290;R-HSA-3656267
R-HSA-202131	Metabolism of nitric oxide: NOS3 activation and regulation	1	15	0.00129444	0.119211	0.169918	8	25	0.00191029	6.66667	Homo sapiens	Q03135	Q03135	R-HSA-202129;R-HSA-202144;R-HSA-203712;R-HSA-203716;R-HSA-203625;R-HSA-203662;R-HSA-202110;R-HSA-203565
R-HSA-75892	Platelet Adhesion to exposed collagen	1	15	0.00129444	0.119211	0.169918	1	6	0.00045847	6.66667	Homo sapiens	P56199	P56199	R-HSA-114563
R-HSA-2691232	Constitutive Signaling by NOTCH1 HD Domain Mutants	1	15	0.00129444	0.119211	0.169918	1	6	0.00045847	6.66667	Homo sapiens	O14672	O14672	R-HSA-2730752
R-HSA-2691230	Signaling by NOTCH1 HD Domain Mutants in Cancer	1	15	0.00129444	0.119211	0.169918	1	6	0.00045847	6.66667	Homo sapiens	O14672	O14672	R-HSA-2730752
R-HSA-2559584	Formation of Senescence-Associated Heterochromatin Foci (SAHF)	1	16	0.00138074	0.126639	0.169918	1	2	0.000152823	6.25	Homo sapiens	P10412	P10412	R-HSA-4647594
R-HSA-3781865	Diseases of glycosylation	3	146	0.0125992	0.127046	0.169918	19	77	0.0058837	2.05479	Homo sapiens	Q14118;P51888;P98160	Q14118;P51888;P98160	R-HSA-5615604;R-HSA-9035949;R-HSA-9035950;R-HSA-9036289;R-HSA-3656254;R-HSA-9036290;R-HSA-4420365;R-HSA-3656230;R-HSA-5615556;R-HSA-3560804;R-HSA-9036283;R-HSA-3656261;R-HSA-3560802;R-HSA-9036285;R-HSA-3656258;R-HSA-3656257;R-HSA-3656269;R-HSA-3656267;R-HSA-5617096
R-HSA-199992	trans-Golgi Network Vesicle Budding	2	74	0.00638592	0.130071	0.169918	8	19	0.00145182	2.7027	Homo sapiens	Q9Y5X3;P49407	Q9Y5X3;P49407	R-HSA-421831;R-HSA-432706;R-HSA-432707;R-HSA-432688;R-HSA-421836;R-HSA-421835;R-HSA-432712;R-HSA-421833
R-HSA-1980143	Signaling by NOTCH1	2	75	0.00647221	0.13291	0.169918	3	39	0.00298006	2.66667	Homo sapiens	O14672;P49407	O14672;P49407	R-HSA-157632;R-HSA-1980123;R-HSA-1980118
R-HSA-9018677	Biosynthesis of DHA-derived SPMs	1	17	0.00146703	0.134004	0.169918	9	33	0.00252159	5.88235	Homo sapiens	P09917	P09917	R-HSA-9020264;R-HSA-9020251;R-HSA-9020282;R-HSA-9020255;R-HSA-9020256;R-HSA-9020259;R-HSA-9024997;R-HSA-9020277;R-HSA-9020278
R-HSA-2142845	Hyaluronan metabolism	1	17	0.00146703	0.134004	0.169918	2	11	0.000840529	5.88235	Homo sapiens	P08236	P08236	R-HSA-2162226;R-HSA-2162227
R-HSA-9617828	FOXO-mediated transcription of cell cycle genes	1	17	0.00146703	0.134004	0.169918	1	22	0.00168106	5.88235	Homo sapiens	Q03135	Q03135	R-HSA-9624985
R-HSA-163615	PKA activation	1	18	0.00155333	0.141308	0.169918	3	4	0.000305647	5.55556	Homo sapiens	P13861	P13861	R-HSA-111925;R-HSA-8951727;R-HSA-9668558
R-HSA-164378	PKA activation in glucagon signalling	1	18	0.00155333	0.141308	0.169918	1	2	0.000152823	5.55556	Homo sapiens	P13861	P13861	R-HSA-111925
R-HSA-5635838	Activation of SMO	1	18	0.00155333	0.141308	0.169918	2	9	0.000687705	5.55556	Homo sapiens	P49407	P49407	R-HSA-5632668;R-HSA-5632667
R-HSA-1266738	Developmental Biology	13	1110	0.0957887	0.143243	0.169918	16	555	0.0424085	1.17117	Homo sapiens	P35749;P12109;O14672;Q14118;P56199;P13861;Q7Z406;P35580;P12110;A6NMZ7;Q14195;Q16555;P15090	P35749;P12109;O14672;Q14118;P56199;P13861;Q7Z406;P35580;P12110;A6NMZ7;Q14195;Q16555;P15090	R-HSA-9619666;R-HSA-443783;R-HSA-445088;R-HSA-9619668;R-HSA-434990;R-HSA-399951;R-HSA-375151;R-HSA-399947;R-HSA-399944;R-HSA-3928660;R-HSA-9010872;R-HSA-3928616;R-HSA-560510;R-HSA-381309;R-HSA-9010641;R-HSA-419197
R-HSA-9018678	Biosynthesis of specialized proresolving mediators (SPMs)	1	19	0.00163963	0.148551	0.169918	24	69	0.00527241	5.26316	Homo sapiens	P09917	P09917	R-HSA-9020264;R-HSA-9027624;R-HSA-9025995;R-HSA-9018859;R-HSA-9018858;R-HSA-9025996;R-HSA-9027628;R-HSA-9018863;R-HSA-9025999;R-HSA-9018894;R-HSA-266051;R-HSA-9020256;R-HSA-9020259;R-HSA-9026405;R-HSA-9024997;R-HSA-9020251;R-HSA-9020282;R-HSA-2161907;R-HSA-9020255;R-HSA-9027633;R-HSA-9026005;R-HSA-9020277;R-HSA-2161917;R-HSA-9020278
R-HSA-416700	Other semaphorin interactions	1	19	0.00163963	0.148551	0.169918	1	9	0.000687705	5.26316	Homo sapiens	P56199	P56199	R-HSA-434990
R-HSA-977225	Amyloid fiber formation	2	81	0.00698999	0.15023	0.169918	4	33	0.00252159	2.46914	Homo sapiens	O14672;P98160	O14672;P98160	R-HSA-976734;R-HSA-9010074;R-HSA-9010113;R-HSA-9010034
R-HSA-983231	Factors involved in megakaryocyte development and platelet production	3	160	0.0138074	0.154219	0.169918	2	43	0.0032857	1.875	Homo sapiens	Q9NZN3;Q9NZN4;P13861	Q9NZN3;Q9NZN4;P13861	R-HSA-1011576;R-HSA-992708
R-HSA-4420332	Defective B3GALT6 causes EDSP2 and SEMDJL1	1	20	0.00172592	0.155733	0.169918	1	1	7.64117e-05	5	Homo sapiens	P98160	P98160	R-HSA-4420365
R-HSA-3560783	Defective B4GALT7 causes EDS, progeroid type	1	20	0.00172592	0.155733	0.169918	1	1	7.64117e-05	5	Homo sapiens	P98160	P98160	R-HSA-3560804
R-HSA-3560801	Defective B3GAT3 causes JDSSDHD	1	20	0.00172592	0.155733	0.169918	1	1	7.64117e-05	5	Homo sapiens	P98160	P98160	R-HSA-3560802
R-HSA-9603798	Class I peroxisomal membrane protein import	1	20	0.00172592	0.155733	0.169918	3	6	0.00045847	5	Homo sapiens	P51648	P51648-2	R-HSA-9603784;R-HSA-9603775;R-HSA-9603804
R-HSA-111931	PKA-mediated phosphorylation of CREB	1	20	0.00172592	0.155733	0.169918	3	7	0.000534882	5	Homo sapiens	P13861	P13861	R-HSA-111925;R-HSA-8951727;R-HSA-9668558
R-HSA-202733	Cell surface interactions at the vascular wall	4	246	0.0212289	0.155807	0.169918	4	65	0.00496676	1.62602	Homo sapiens	Q03135;P19256;P07204;P26006	Q03135;P19256;P07204;P26006	R-HSA-204434;R-HSA-141040;R-HSA-204549;R-HSA-202714
R-HSA-2142691	Synthesis of Leukotrienes (LT) and Eoxins (EX)	1	21	0.00181222	0.162856	0.169918	5	14	0.00106976	4.7619	Homo sapiens	P09917	P09917	R-HSA-265296;R-HSA-266050;R-HSA-266051;R-HSA-2161768;R-HSA-429016
R-HSA-5620916	VxPx cargo-targeting to cilium	1	21	0.00181222	0.162856	0.169918	2	10	0.000764117	4.7619	Homo sapiens	O00471	O00471	R-HSA-5623524;R-HSA-5623527
R-HSA-9609507	Protein localization	3	166	0.0143252	0.166387	0.169918	11	53	0.00404982	1.80723	Homo sapiens	P51648;P49753	P51648-2;P51648-1;P49753	R-HSA-9609921;R-HSA-9609860;R-HSA-9033233;R-HSA-9610442;R-HSA-9609899;R-HSA-9033235;R-HSA-9603784;R-HSA-9033236;R-HSA-9603775;R-HSA-9603804;R-HSA-9609917
R-HSA-9609523	Insertion of tail-anchored proteins into the endoplasmic reticulum membrane	1	22	0.00189852	0.169918	0.169918	5	7	0.000534882	4.54545	Homo sapiens	P51648	P51648-1	R-HSA-9609921;R-HSA-9609860;R-HSA-9610442;R-HSA-9609899;R-HSA-9609917
R-HSA-2979096	NOTCH2 Activation and Transmission of Signal to the Nucleus	1	22	0.00189852	0.169918	0.169918	1	11	0.000840529	4.54545	Homo sapiens	O14672	O14672	R-HSA-157629
R-HSA-140875	Common Pathway of Fibrin Clot Formation	1	22	0.00189852	0.169918	0.169918	2	29	0.00221594	4.54545	Homo sapiens	P07204	P07204	R-HSA-141040;R-HSA-141046
R-HSA-180024	DARPP-32 events	1	24	0.00207111	0.183868	0.183868	2	12	0.00091694	4.16667	Homo sapiens	P13861	P13861	R-HSA-111925;R-HSA-8951727
R-HSA-9013507	NOTCH3 Activation and Transmission of Signal to the Nucleus	1	25	0.0021574	0.190755	0.190755	1	15	0.00114618	4	Homo sapiens	O14672	O14672	R-HSA-9013284
R-HSA-1971475	A tetrasaccharide linker sequence is required for GAG synthesis	1	26	0.0022437	0.197585	0.197585	5	5	0.000382059	3.84615	Homo sapiens	P98160	P98160	R-HSA-1889981;R-HSA-9638064;R-HSA-1889978;R-HSA-1878002;R-HSA-1889955
R-HSA-1187000	Fertilization	1	26	0.0022437	0.197585	0.197585	1	9	0.000687705	3.84615	Homo sapiens	P21926	P21926	R-HSA-1297275
R-HSA-1855204	Synthesis of IP3 and IP4 in the cytosol	1	26	0.0022437	0.197585	0.197585	1	12	0.00091694	3.84615	Homo sapiens	P51178	P51178	R-HSA-1855221
R-HSA-5218920	VEGFR2 mediated vascular permeability	1	27	0.00233	0.204358	0.204358	3	15	0.00114618	3.7037	Homo sapiens	Q03135	Q03135	R-HSA-202129;R-HSA-202144;R-HSA-202110
R-HSA-264876	Insulin processing	1	27	0.00233	0.204358	0.204358	1	16	0.00122259	3.7037	Homo sapiens	O00471	O00471	R-HSA-265177
R-HSA-9660826	Purinergic signaling in leishmaniasis infection	1	27	0.00233	0.204358	0.204358	1	23	0.00175747	3.7037	Homo sapiens	P49961	P49961	R-HSA-8850846
R-HSA-9664424	Cell recruitment (pro-inflammatory response)	1	27	0.00233	0.204358	0.204358	1	23	0.00175747	3.7037	Homo sapiens	P49961	P49961	R-HSA-8850846
R-HSA-194315	Signaling by Rho GTPases	8	673	0.0580773	0.209583	0.209583	26	201	0.0153588	1.18871	Homo sapiens	P35580;P35749;Q03135;P51648;Q9Y4F1;P67936;P06753;Q7Z406	P35580;P35749;Q03135;P51648;Q9Y4F1;P67936;P06753;Q7Z406	R-HSA-9018758;R-HSA-9013145;R-HSA-5668932;R-HSA-9693125;R-HSA-9013009;R-HSA-9696266;R-HSA-8980691;R-HSA-9696271;R-HSA-9693198;R-HSA-9013143;R-HSA-9014294;R-HSA-9696268;R-HSA-9018794;R-HSA-5668978;R-HSA-419232;R-HSA-9013024;R-HSA-9017507;R-HSA-9013157;R-HSA-9013159;R-HSA-9013158;R-HSA-9018808;R-HSA-9018746;R-HSA-9014449;R-HSA-5671919;R-HSA-419197;R-HSA-9013110
R-HSA-2022854	Keratan sulfate biosynthesis	1	28	0.00241629	0.211074	0.211074	8	9	0.000687705	3.57143	Homo sapiens	P51888	P51888	R-HSA-2046175;R-HSA-2046222;R-HSA-2025724;R-HSA-2046285;R-HSA-2046298;R-HSA-2025723;R-HSA-2046265;R-HSA-2046180
R-HSA-9619665	EGR2 and SOX10-mediated initiation of Schwann cell myelination	1	29	0.00250259	0.217735	0.217735	2	26	0.0019867	3.44828	Homo sapiens	Q14118	Q14118	R-HSA-9619666;R-HSA-9619668
R-HSA-390918	Peroxisomal lipid metabolism	1	29	0.00250259	0.217735	0.217735	1	32	0.00244517	3.44828	Homo sapiens	P51648	P51648-2	R-HSA-389609
R-HSA-211945	Phase I - Functionalization of compounds	2	105	0.0090611	0.222936	0.222936	2	97	0.00741194	1.90476	Homo sapiens	P05091;P30838	P05091;P30838	R-HSA-71723;R-HSA-5692283
R-HSA-420029	Tight junction interactions	1	30	0.00258889	0.224339	0.224339	1	3	0.000229235	3.33333	Homo sapiens	O00501	O00501	R-HSA-420019
R-HSA-5683826	Surfactant metabolism	1	30	0.00258889	0.224339	0.224339	2	29	0.00221594	3.33333	Homo sapiens	O96009	O96009	R-HSA-5684864;R-HSA-5685902
R-HSA-9716542	Signaling by Rho GTPases, Miro GTPases and RHOBTB3	8	689	0.0594581	0.227644	0.227644	26	210	0.0160465	1.1611	Homo sapiens	P35580;P35749;Q03135;P51648;Q9Y4F1;P67936;P06753;Q7Z406	P35580;P35749;Q03135;P51648;Q9Y4F1;P67936;P06753;Q7Z406	R-HSA-9018758;R-HSA-9013145;R-HSA-5668932;R-HSA-9693125;R-HSA-9013009;R-HSA-9696266;R-HSA-8980691;R-HSA-9696271;R-HSA-9693198;R-HSA-9013143;R-HSA-9014294;R-HSA-9696268;R-HSA-9018794;R-HSA-5668978;R-HSA-419232;R-HSA-9013024;R-HSA-9017507;R-HSA-9013157;R-HSA-9013159;R-HSA-9013158;R-HSA-9018808;R-HSA-9018746;R-HSA-9014449;R-HSA-5671919;R-HSA-419197;R-HSA-9013110
R-HSA-913531	Interferon Signaling	4	290	0.0250259	0.230837	0.230837	1	69	0.00527241	1.37931	Homo sapiens	P01911;P04440;P20036;Q30154	P01911;P04440;P20036;Q30154	R-HSA-1031716
R-HSA-2022928	HS-GAG biosynthesis	1	31	0.00267518	0.230888	0.230888	13	14	0.00106976	3.22581	Homo sapiens	P98160	P98160	R-HSA-2076383;R-HSA-2076508;R-HSA-2076371;R-HSA-2024108;R-HSA-2022860;R-HSA-2022856;R-HSA-2076392;R-HSA-2022887;R-HSA-2022919;R-HSA-2024100;R-HSA-2076419;R-HSA-2076611;R-HSA-2022851
R-HSA-4641262	Disassembly of the destruction complex and recruitment of AXIN to the membrane	1	31	0.00267518	0.230888	0.230888	1	7	0.000534882	3.22581	Homo sapiens	Q03135	Q03135	R-HSA-5368596
R-HSA-6785807	Interleukin-4 and Interleukin-13 signaling	2	111	0.00957887	0.241604	0.241604	2	47	0.00359135	1.8018	Homo sapiens	P09917;O15230	P09917;O15230	R-HSA-6785895;R-HSA-6797293
R-HSA-418990	Adherens junctions interactions	1	33	0.00284777	0.243823	0.243823	2	16	0.00122259	3.0303	Homo sapiens	P55290	P55290	R-HSA-419002;R-HSA-419001
R-HSA-1980145	Signaling by NOTCH2	1	33	0.00284777	0.243823	0.243823	1	20	0.00152823	3.0303	Homo sapiens	O14672	O14672	R-HSA-157629
R-HSA-1638074	Keratan sulfate/keratin metabolism	1	34	0.00293407	0.25021	0.25021	10	16	0.00122259	2.94118	Homo sapiens	P51888	P51888	R-HSA-2046239;R-HSA-2046175;R-HSA-2046222;R-HSA-2025724;R-HSA-2046285;R-HSA-2046298;R-HSA-2025723;R-HSA-2046265;R-HSA-1793217;R-HSA-2046180
R-HSA-163359	Glucagon signaling in metabolic regulation	1	34	0.00293407	0.25021	0.25021	1	6	0.00045847	2.94118	Homo sapiens	P13861	P13861	R-HSA-111925
R-HSA-70263	Gluconeogenesis	1	34	0.00293407	0.25021	0.25021	1	25	0.00191029	2.94118	Homo sapiens	P09467	P09467	R-HSA-70479
R-HSA-111933	Calmodulin induced events	1	35	0.00302037	0.256543	0.256543	3	23	0.00175747	2.85714	Homo sapiens	P13861	P13861	R-HSA-111925;R-HSA-8951727;R-HSA-9668558
R-HSA-111997	CaM pathway	1	35	0.00302037	0.256543	0.256543	3	24	0.00183388	2.85714	Homo sapiens	P13861	P13861	R-HSA-111925;R-HSA-8951727;R-HSA-9668558
R-HSA-6802948	Signaling by high-kinase activity BRAF mutants	1	37	0.00319296	0.26905	0.26905	4	6	0.00045847	2.7027	Homo sapiens	P49407	P49407	R-HSA-6802912;R-HSA-6802911;R-HSA-6802910;R-HSA-6803227
R-HSA-432720	Lysosome Vesicle Biogenesis	1	37	0.00319296	0.26905	0.26905	4	8	0.000611294	2.7027	Homo sapiens	P49407	P49407	R-HSA-432706;R-HSA-432707;R-HSA-432688;R-HSA-432712
R-HSA-9013407	RHOH GTPase cycle	1	37	0.00319296	0.26905	0.26905	1	3	0.000229235	2.7027	Homo sapiens	Q03135	Q03135	R-HSA-9018758
R-HSA-111996	Ca-dependent events	1	37	0.00319296	0.26905	0.26905	3	27	0.00206312	2.7027	Homo sapiens	P13861	P13861	R-HSA-111925;R-HSA-8951727;R-HSA-9668558
R-HSA-373760	L1CAM interactions	2	121	0.0104418	0.272854	0.272854	2	54	0.00412623	1.65289	Homo sapiens	P56199;Q16555	P56199;Q16555	R-HSA-443783;R-HSA-445088
R-HSA-8956319	Nucleobase catabolism	1	38	0.00327925	0.275226	0.275226	2	55	0.00420264	2.63158	Homo sapiens	P49961	P49961	R-HSA-8850854;R-HSA-8850846
R-HSA-418594	G alpha (i) signalling events	4	317	0.0273559	0.2807	0.2807	12	74	0.00565447	1.26183	Homo sapiens	P29992;O95837;P13861;P50148	P29992;O95837;P13861;P50148	R-HSA-167408;R-HSA-112037;R-HSA-111925;R-HSA-167415;R-HSA-111879;R-HSA-167429;R-HSA-8951727;R-HSA-167419;R-HSA-167433;R-HSA-9668558;R-HSA-112271;R-HSA-111870
R-HSA-3299685	Detoxification of Reactive Oxygen Species	1	39	0.00336555	0.28135	0.28135	3	32	0.00244517	2.5641	Homo sapiens	P08294	P08294	R-HSA-3299682;R-HSA-3697838;R-HSA-4837364
R-HSA-140877	Formation of Fibrin Clot (Clotting Cascade)	1	39	0.00336555	0.28135	0.28135	2	61	0.00466111	2.5641	Homo sapiens	P07204	P07204	R-HSA-141040;R-HSA-141046
R-HSA-416476	G alpha (q) signalling events	3	219	0.0188989	0.282974	0.282974	17	35	0.00267441	1.36986	Homo sapiens	P29992;O95837;P50148	P29992;O95837;P50148	R-HSA-8982025;R-HSA-416358;R-HSA-114688;R-HSA-416516;R-HSA-8982026;R-HSA-749448;R-HSA-749452;R-HSA-8982017;R-HSA-398188;R-HSA-400586;R-HSA-379048;R-HSA-8964280;R-HSA-418582;R-HSA-8964284;R-HSA-416510;R-HSA-750993;R-HSA-8964340
R-HSA-5674135	MAP2K and MAPK activation	1	41	0.00353814	0.293444	0.293444	8	12	0.00091694	2.43902	Homo sapiens	P49407	P49407	R-HSA-9657603;R-HSA-5672980;R-HSA-5672978;R-HSA-9657606;R-HSA-5672972;R-HSA-5672973;R-HSA-9657608;R-HSA-9657599
R-HSA-1489509	DAG and IP3 signaling	1	41	0.00353814	0.293444	0.293444	3	28	0.00213953	2.43902	Homo sapiens	P13861	P13861	R-HSA-111925;R-HSA-8951727;R-HSA-9668558
R-HSA-114608	Platelet degranulation	2	128	0.0110459	0.294723	0.294723	2	11	0.000840529	1.5625	Homo sapiens	P21926;P35625	P21926;P35625	R-HSA-481044;R-HSA-481009
R-HSA-9656223	Signaling by RAF1 mutants	1	42	0.00362444	0.299415	0.299415	4	7	0.000534882	2.38095	Homo sapiens	P49407	P49407	R-HSA-9656211;R-HSA-9656209;R-HSA-9656215;R-HSA-9656214
R-HSA-9696264	RND3 GTPase cycle	1	42	0.00362444	0.299415	0.299415	1	2	0.000152823	2.38095	Homo sapiens	Q03135	Q03135	R-HSA-9696268
R-HSA-5362517	Signaling by Retinoic Acid	1	43	0.00371074	0.305337	0.305337	4	21	0.00160465	2.32558	Homo sapiens	Q01469	Q01469	R-HSA-5634100;R-HSA-5622129;R-HSA-5422942;R-HSA-5633256
R-HSA-381676	Glucagon-like Peptide-1 (GLP1) regulates insulin secretion	1	43	0.00371074	0.305337	0.305337	1	11	0.000840529	2.32558	Homo sapiens	P13861	P13861	R-HSA-381707
R-HSA-76005	Response to elevated platelet cytosolic Ca2+	2	133	0.0114774	0.310295	0.310295	2	14	0.00106976	1.50376	Homo sapiens	P21926;P35625	P21926;P35625	R-HSA-481044;R-HSA-481009
R-HSA-432040	Vasopressin regulates renal water homeostasis via Aquaporins	1	44	0.00379703	0.311209	0.311209	2	15	0.00114618	2.27273	Homo sapiens	P13861	P13861	R-HSA-111925;R-HSA-8951727
R-HSA-975634	Retinoid metabolism and transport	1	44	0.00379703	0.311209	0.311209	3	26	0.0019867	2.27273	Homo sapiens	P98160	P98160	R-HSA-2404131;R-HSA-2423785;R-HSA-2429643
R-HSA-1660662	Glycosphingolipid metabolism	1	46	0.00396962	0.322806	0.322806	1	32	0.00244517	2.17391	Homo sapiens	Q13510	Q13510	R-HSA-1606602
R-HSA-162582	Signal Transduction	24	2565	0.22135	0.323545	0.323545	86	2398	0.183235	0.935673	Homo sapiens	P35749;Q13753;Q13751;P55268;P12109;Q16787;P29992;O15230;O14672;Q03135;Q9Y4F1;P51648;P50148;P13861;Q7Z406;P35580;Q01469;P12110;A6NMZ7;O95837;P49407;P67936;P06753;P26006	P35749;Q13753;Q13751;P55268;P12109;Q16787;P29992;O15230;O14672;Q03135;Q9Y4F1;P51648;P50148;P13861;Q7Z406;P35580;Q01469;P12110;A6NMZ7;O95837;P49407;P67936;P06753;P26006	R-HSA-8982025;R-HSA-114688;R-HSA-416516;R-HSA-8982026;R-HSA-749448;R-HSA-9021068;R-HSA-111879;R-HSA-749452;R-HSA-167429;R-HSA-8982017;R-HSA-167433;R-HSA-5422942;R-HSA-112271;R-HSA-9018758;R-HSA-9657603;R-HSA-9013145;R-HSA-418582;R-HSA-5668932;R-HSA-202129;R-HSA-9657606;R-HSA-177946;R-HSA-9013009;R-HSA-9696266;R-HSA-750993;R-HSA-9657608;R-HSA-9696271;R-HSA-9693198;R-HSA-9021079;R-HSA-9013143;R-HSA…
R-HSA-9012999	RHO GTPase cycle	5	446	0.0384881	0.325782	0.325782	21	89	0.00680064	1.12108	Homo sapiens	Q03135;P51648;Q9Y4F1;P67936;P06753	Q03135;P51648;Q9Y4F1;P67936;P06753	R-HSA-9018794;R-HSA-9013024;R-HSA-9017507;R-HSA-9013157;R-HSA-9013159;R-HSA-9013158;R-HSA-9018758;R-HSA-9013145;R-HSA-9018808;R-HSA-9018746;R-HSA-9693125;R-HSA-9014449;R-HSA-9013009;R-HSA-9696266;R-HSA-8980691;R-HSA-9696271;R-HSA-9693198;R-HSA-9013143;R-HSA-9014294;R-HSA-9013110;R-HSA-9696268
R-HSA-6802955	Paradoxical activation of RAF signaling by kinase inactive BRAF	1	47	0.00405592	0.328532	0.328532	4	7	0.000534882	2.12766	Homo sapiens	P49407	P49407	R-HSA-6802918;R-HSA-6803234;R-HSA-6802943;R-HSA-6802942
R-HSA-9649948	Signaling downstream of RAS mutants	1	47	0.00405592	0.328532	0.328532	4	7	0.000534882	2.12766	Homo sapiens	P49407	P49407	R-HSA-6803233;R-HSA-6802926;R-HSA-6802925;R-HSA-6802922
R-HSA-6802946	Signaling by moderate kinase activity BRAF mutants	1	47	0.00405592	0.328532	0.328532	4	7	0.000534882	2.12766	Homo sapiens	P49407	P49407	R-HSA-6802919;R-HSA-6802914;R-HSA-6803230;R-HSA-6802921
R-HSA-6802949	Signaling by RAS mutants	1	47	0.00405592	0.328532	0.328532	4	9	0.000687705	2.12766	Homo sapiens	P49407	P49407	R-HSA-6803233;R-HSA-6802926;R-HSA-6802925;R-HSA-6802922
R-HSA-6806667	Metabolism of fat-soluble vitamins	1	48	0.00414222	0.33421	0.33421	3	32	0.00244517	2.08333	Homo sapiens	P98160	P98160	R-HSA-2404131;R-HSA-2423785;R-HSA-2429643
R-HSA-5339562	Uptake and actions of bacterial toxins	1	48	0.00414222	0.33421	0.33421	4	66	0.00504317	2.08333	Homo sapiens	P21926	P21926	R-HSA-5336417;R-HSA-5336420;R-HSA-5336422;R-HSA-5336413
R-HSA-1483249	Inositol phosphate metabolism	1	48	0.00414222	0.33421	0.33421	1	54	0.00412623	2.08333	Homo sapiens	P51178	P51178	R-HSA-1855221
R-HSA-437239	Recycling pathway of L1	1	49	0.00422851	0.33984	0.33984	1	14	0.00106976	2.04082	Homo sapiens	Q16555	Q16555	R-HSA-443783
R-HSA-9012852	Signaling by NOTCH3	1	49	0.00422851	0.33984	0.33984	1	37	0.00282723	2.04082	Homo sapiens	O14672	O14672	R-HSA-9013284
R-HSA-1793185	Chondroitin sulfate/dermatan sulfate metabolism	1	50	0.00431481	0.345423	0.345423	5	28	0.00213953	2	Homo sapiens	P98160	P98160	R-HSA-1889981;R-HSA-9638064;R-HSA-1889978;R-HSA-1878002;R-HSA-1889955
R-HSA-9013405	RHOD GTPase cycle	1	51	0.0044011	0.350959	0.350959	1	9	0.000687705	1.96078	Homo sapiens	Q03135	Q03135	R-HSA-9693198
R-HSA-3928665	EPH-ephrin mediated repulsion of cells	1	51	0.0044011	0.350959	0.350959	1	9	0.000687705	1.96078	Homo sapiens	O14672	O14672	R-HSA-3928660
R-HSA-5620920	Cargo trafficking to the periciliary membrane	1	51	0.0044011	0.350959	0.350959	2	27	0.00206312	1.96078	Homo sapiens	O00471	O00471	R-HSA-5623524;R-HSA-5623527
R-HSA-75153	Apoptotic execution phase	1	52	0.0044874	0.35645	0.35645	2	57	0.00435547	1.92308	Homo sapiens	P10412	P10412	R-HSA-211239;R-HSA-211247
R-HSA-177929	Signaling by EGFR	1	52	0.0044874	0.35645	0.35645	1	49	0.00374417	1.92308	Homo sapiens	O14672	O14672	R-HSA-177946
R-HSA-445717	Aquaporin-mediated transport	1	53	0.0045737	0.361894	0.361894	2	25	0.00191029	1.88679	Homo sapiens	P13861	P13861	R-HSA-111925;R-HSA-8951727
R-HSA-8980692	RHOA GTPase cycle	2	150	0.0129444	0.362618	0.362618	2	6	0.00045847	1.33333	Homo sapiens	Q03135;Q9Y4F1	Q03135;Q9Y4F1	R-HSA-9013009;R-HSA-8980691
R-HSA-5358351	Signaling by Hedgehog	2	150	0.0129444	0.362618	0.362618	3	82	0.00626576	1.33333	Homo sapiens	P49407;P13861	P49407;P13861	R-HSA-5610749;R-HSA-5632668;R-HSA-5632667
R-HSA-9013409	RHOJ GTPase cycle	1	55	0.00474629	0.372646	0.372646	1	3	0.000229235	1.81818	Homo sapiens	Q03135	Q03135	R-HSA-9017507
R-HSA-9013148	CDC42 GTPase cycle	2	159	0.0137211	0.38975	0.38975	3	6	0.00045847	1.25786	Homo sapiens	Q03135;Q9Y4F1	Q03135;Q9Y4F1	R-HSA-9013157;R-HSA-9013159;R-HSA-9013158
R-HSA-9013406	RHOQ GTPase cycle	1	59	0.00509147	0.393614	0.393614	1	5	0.000382059	1.69492	Homo sapiens	Q03135	Q03135	R-HSA-9018746
R-HSA-2644603	Signaling by NOTCH1 in Cancer	1	59	0.00509147	0.393614	0.393614	4	39	0.00298006	1.69492	Homo sapiens	O14672	O14672	R-HSA-2220976;R-HSA-2220944;R-HSA-2730752;R-HSA-2666278
R-HSA-2142753	Arachidonic acid metabolism	1	59	0.00509147	0.393614	0.393614	5	56	0.00427906	1.69492	Homo sapiens	P09917	P09917	R-HSA-265296;R-HSA-266050;R-HSA-266051;R-HSA-2161768;R-HSA-429016
R-HSA-2894862	Constitutive Signaling by NOTCH1 HD+PEST Domain Mutants	1	59	0.00509147	0.393614	0.393614	1	21	0.00160465	1.69492	Homo sapiens	O14672	O14672	R-HSA-2220976
R-HSA-2894858	Signaling by NOTCH1 HD+PEST Domain Mutants in Cancer	1	59	0.00509147	0.393614	0.393614	1	21	0.00160465	1.69492	Homo sapiens	O14672	O14672	R-HSA-2220976
R-HSA-2644606	Constitutive Signaling by NOTCH1 PEST Domain Mutants	1	59	0.00509147	0.393614	0.393614	1	21	0.00160465	1.69492	Homo sapiens	O14672	O14672	R-HSA-2220944
R-HSA-2644602	Signaling by NOTCH1 PEST Domain Mutants in Cancer	1	59	0.00509147	0.393614	0.393614	1	21	0.00160465	1.69492	Homo sapiens	O14672	O14672	R-HSA-2220944
R-HSA-2559586	DNA Damage/Telomere Stress Induced Senescence	1	61	0.00526407	0.403837	0.403837	1	17	0.001299	1.63934	Homo sapiens	P10412	P10412	R-HSA-4647594
R-HSA-9033241	Peroxisomal protein import	1	64	0.00552295	0.418852	0.418852	3	26	0.0019867	1.5625	Homo sapiens	P49753	P49753	R-HSA-9033233;R-HSA-9033235;R-HSA-9033236
R-HSA-6802952	Signaling by BRAF and RAF fusions	1	66	0.00569555	0.428653	0.428653	4	5	0.000382059	1.51515	Homo sapiens	P49407	P49407	R-HSA-6802935;R-HSA-6802934;R-HSA-6802933;R-HSA-6802932
R-HSA-9614085	FOXO-mediated transcription	1	66	0.00569555	0.428653	0.428653	1	85	0.006495	1.51515	Homo sapiens	Q03135	Q03135	R-HSA-9624985
R-HSA-3906995	Diseases associated with O-glycosylation of proteins	1	71	0.00612703	0.452447	0.452447	3	9	0.000687705	1.40845	Homo sapiens	Q14118	Q14118	R-HSA-5615556;R-HSA-5615604;R-HSA-5617096
R-HSA-9013026	RHOB GTPase cycle	1	71	0.00612703	0.452447	0.452447	1	6	0.00045847	1.40845	Homo sapiens	Q03135	Q03135	R-HSA-9013024
R-HSA-195258	RHO GTPase Effectors	3	295	0.0254574	0.456494	0.456494	5	113	0.00863452	1.01695	Homo sapiens	P35580;P35749;Q7Z406	P35580;P35749;Q7Z406	R-HSA-5668932;R-HSA-5668978;R-HSA-419232;R-HSA-5671919;R-HSA-419197
R-HSA-1445148	Translocation of SLC2A4 (GLUT4) to the plasma membrane	1	72	0.00621332	0.457087	0.457087	1	15	0.00114618	1.38889	Homo sapiens	O00471	O00471	R-HSA-2316352
R-HSA-9013149	RAC1 GTPase cycle	2	185	0.0159648	0.465028	0.465028	2	6	0.00045847	1.08108	Homo sapiens	Q03135;Q9Y4F1	Q03135;Q9Y4F1	R-HSA-9013145;R-HSA-9013143
R-HSA-9013408	RHOG GTPase cycle	1	74	0.00638592	0.466249	0.466249	1	6	0.00045847	1.35135	Homo sapiens	Q03135	Q03135	R-HSA-9014449
R-HSA-9013106	RHOC GTPase cycle	1	75	0.00647221	0.470773	0.470773	1	6	0.00045847	1.33333	Homo sapiens	Q03135	Q03135	R-HSA-9013110
R-HSA-9009391	Extra-nuclear estrogen signaling	1	80	0.00690369	0.49283	0.49283	2	38	0.00290364	1.25	Homo sapiens	Q03135	Q03135	R-HSA-9021068;R-HSA-9021079
R-HSA-9013694	Signaling by NOTCH4	1	83	0.00716258	0.505624	0.505624	1	20	0.00152823	1.20482	Homo sapiens	O14672	O14672	R-HSA-9604264
R-HSA-6802957	Oncogenic MAPK signaling	1	84	0.00724888	0.509817	0.509817	24	46	0.00351494	1.19048	Homo sapiens	P49407	P49407	R-HSA-6802919;R-HSA-9656211;R-HSA-6802918;R-HSA-9656209;R-HSA-9656215;R-HSA-6802914;R-HSA-6803234;R-HSA-9656214;R-HSA-6803233;R-HSA-6802912;R-HSA-6802926;R-HSA-6802925;R-HSA-6802922;R-HSA-6802921;R-HSA-6802935;R-HSA-6802934;R-HSA-6802933;R-HSA-6802932;R-HSA-6802911;R-HSA-6802943;R-HSA-6802910;R-HSA-6803230;R-HSA-6802942;R-HSA-6803227
R-HSA-381340	Transcriptional regulation of white adipocyte differentiation	1	84	0.00724888	0.509817	0.509817	2	18	0.00137541	1.19048	Homo sapiens	P15090	P15090	R-HSA-560510;R-HSA-381309
R-HSA-438064	Post NMDA receptor activation events	1	84	0.00724888	0.509817	0.509817	2	39	0.00298006	1.19048	Homo sapiens	P13861	P13861	R-HSA-111925;R-HSA-8951727
R-HSA-5632684	Hedgehog 'on' state	1	85	0.00733517	0.513976	0.513976	2	37	0.00282723	1.17647	Homo sapiens	P49407	P49407	R-HSA-5632668;R-HSA-5632667
R-HSA-157118	Signaling by NOTCH	2	206	0.017777	0.521761	0.521761	6	153	0.011691	0.970874	Homo sapiens	O14672;P49407	O14672;P49407	R-HSA-157632;R-HSA-1980123;R-HSA-1980118;R-HSA-9604264;R-HSA-9013284;R-HSA-157629
R-HSA-9013404	RAC2 GTPase cycle	1	88	0.00759406	0.526242	0.526242	1	10	0.000764117	1.13636	Homo sapiens	Q03135	Q03135	R-HSA-9014294
R-HSA-2980736	Peptide hormone metabolism	1	89	0.00768036	0.530262	0.530262	1	62	0.00473753	1.1236	Homo sapiens	O00471	O00471	R-HSA-265177
R-HSA-9013423	RAC3 GTPase cycle	1	94	0.00811184	0.549862	0.549862	1	6	0.00045847	1.06383	Homo sapiens	Q03135	Q03135	R-HSA-9018808
R-HSA-376176	Signaling by ROBO receptors	2	218	0.0188126	0.552356	0.552356	2	59	0.00450829	0.917431	Homo sapiens	Q14118;P13861	Q14118;P13861	R-HSA-9010872;R-HSA-9010641
R-HSA-442755	Activation of NMDA receptors and postsynaptic events	1	97	0.00837073	0.561232	0.561232	2	71	0.00542523	1.03093	Homo sapiens	P13861	P13861	R-HSA-111925;R-HSA-8951727
R-HSA-9658195	Leishmania infection	3	345	0.0297722	0.561308	0.561308	4	95	0.00725911	0.869565	Homo sapiens	P49961;Q9UKX2;P13861	P49961;Q9UKX2;P13861	R-HSA-111925;R-HSA-8951727;R-HSA-9666458;R-HSA-8850846
R-HSA-211859	Biological oxidations	2	223	0.019244	0.564698	0.564698	2	176	0.0134485	0.896861	Homo sapiens	P05091;P30838	P05091;P30838	R-HSA-71723;R-HSA-5692283
R-HSA-4420097	VEGFA-VEGFR2 Pathway	1	98	0.00845702	0.564958	0.564958	3	79	0.00603652	1.02041	Homo sapiens	Q03135	Q03135	R-HSA-202129;R-HSA-202144;R-HSA-202110
R-HSA-70326	Glucose metabolism	1	98	0.00845702	0.564958	0.564958	1	49	0.00374417	1.02041	Homo sapiens	P09467	P09467	R-HSA-70479
R-HSA-2187338	Visual phototransduction	1	100	0.00862962	0.572317	0.572317	3	82	0.00626576	1	Homo sapiens	P98160	P98160	R-HSA-2404131;R-HSA-2423785;R-HSA-2429643
R-HSA-15869	Metabolism of nucleotides	1	102	0.00880221	0.579552	0.579552	2	133	0.0101628	0.980392	Homo sapiens	P49961	P49961	R-HSA-8850854;R-HSA-8850846
R-HSA-8856825	Cargo recognition for clathrin-mediated endocytosis	1	105	0.0090611	0.590179	0.590179	2	15	0.00114618	0.952381	Homo sapiens	P49407	P49407	R-HSA-8866269;R-HSA-8866283
R-HSA-194138	Signaling by VEGF	1	108	0.00931999	0.60054	0.60054	3	86	0.00657141	0.925926	Homo sapiens	Q03135	Q03135	R-HSA-202129;R-HSA-202144;R-HSA-202110
R-HSA-5173105	O-linked glycosylation	1	114	0.00983776	0.62049	0.62049	5	28	0.00213953	0.877193	Homo sapiens	Q14118	Q14118	R-HSA-5615637;R-HSA-8931648;R-HSA-5617037;R-HSA-8879117;R-HSA-8931653
R-HSA-1474165	Reproduction	1	114	0.00983776	0.62049	0.62049	1	24	0.00183388	0.877193	Homo sapiens	P21926	P21926	R-HSA-1297275
R-HSA-5610787	Hedgehog 'off' state	1	114	0.00983776	0.62049	0.62049	1	32	0.00244517	0.877193	Homo sapiens	P13861	P13861	R-HSA-5610749
R-HSA-388396	GPCR downstream signalling	5	631	0.0544529	0.622528	0.622528	30	168	0.0128372	0.792393	Homo sapiens	P29992;O95837;P49407;P13861;P50148	P29992;O95837;P49407;P13861;P50148	R-HSA-8852167;R-HSA-8982025;R-HSA-114688;R-HSA-416516;R-HSA-8982026;R-HSA-749448;R-HSA-111879;R-HSA-749452;R-HSA-167429;R-HSA-8982017;R-HSA-167433;R-HSA-400586;R-HSA-112271;R-HSA-418582;R-HSA-750993;R-HSA-9668558;R-HSA-416358;R-HSA-112037;R-HSA-8951727;R-HSA-398188;R-HSA-379048;R-HSA-8964280;R-HSA-167408;R-HSA-8964284;R-HSA-111925;R-HSA-167415;R-HSA-416510;R-HSA-167419;R-HSA-8964340;R-HSA-111870
R-HSA-9664323	FCGR3A-mediated IL10 synthesis	1	128	0.0110459	0.663286	0.663286	2	20	0.00152823	0.78125	Homo sapiens	P13861	P13861	R-HSA-111925;R-HSA-8951727
R-HSA-2173782	Binding and Uptake of Ligands by Scavenger Receptors	1	129	0.0111322	0.666154	0.666154	2	33	0.00252159	0.775194	Homo sapiens	Q9NY15	Q9NY15	R-HSA-2247513;R-HSA-2197770
R-HSA-9006931	Signaling by Nuclear Receptors	2	273	0.0235589	0.674739	0.674739	6	189	0.0144418	0.732601	Homo sapiens	Q01469;Q03135	Q01469;Q03135	R-HSA-5634100;R-HSA-5622129;R-HSA-9021068;R-HSA-5422942;R-HSA-5633256;R-HSA-9021079
R-HSA-112315	Transmission across Chemical Synapses	2	273	0.0235589	0.674739	0.674739	3	158	0.012073	0.732601	Homo sapiens	P05091;P13861	P05091;P13861	R-HSA-111925;R-HSA-380608;R-HSA-8951727
R-HSA-1280215	Cytokine Signaling in Immune system	6	804	0.0693821	0.681705	0.681705	3	708	0.0540995	0.746269	Homo sapiens	P09917;O15230;P01911;P04440;P20036;Q30154	P09917;O15230;P01911;P04440;P20036;Q30154	R-HSA-6785895;R-HSA-6797293;R-HSA-1031716
R-HSA-9660821	ADORA2B mediated anti-inflammatory cytokines production	1	136	0.0117363	0.685559	0.685559	2	12	0.00091694	0.735294	Homo sapiens	P13861	P13861	R-HSA-111925;R-HSA-8951727
R-HSA-168249	Innate Immune System	9	1190	0.102692	0.686836	0.686836	9	673	0.0514251	0.756303	Homo sapiens	Q01469;Q13510;P09917;Q9NPY3;O14672;P43353;Q9UKX2;P19256;P08236	Q01469;Q13510;P09917;Q9NPY3;O14672;P43353;Q9UKX2;P19256;P08236	R-HSA-6798743;R-HSA-6799350;R-HSA-6800434;R-HSA-6798751;R-HSA-2029476;R-HSA-6798748;R-HSA-6798747;R-HSA-6800426;R-HSA-6798745
R-HSA-446652	Interleukin-1 family signaling	1	142	0.0122541	0.7013	0.7013	1	80	0.00611294	0.704225	Homo sapiens	P09917	P09917	R-HSA-6797293
R-HSA-8856828	Clathrin-mediated endocytosis	1	145	0.0125129	0.708876	0.708876	17	35	0.00267441	0.689655	Homo sapiens	P49407	P49407	R-HSA-8868071;R-HSA-8868230;R-HSA-8867756;R-HSA-8868236;R-HSA-8868651;R-HSA-8866283;R-HSA-8867754;R-HSA-8868072;R-HSA-8868648;R-HSA-8868661;R-HSA-8868660;R-HSA-8868659;R-HSA-8868658;R-HSA-8869438;R-HSA-8866269;R-HSA-8871194;R-HSA-8871193
R-HSA-418555	G alpha (s) signalling events	1	147	0.0126855	0.71382	0.71382	1	18	0.00137541	0.680272	Homo sapiens	P49407	P49407	R-HSA-8852167
R-HSA-9664422	FCGR3A-mediated phagocytosis	1	149	0.0128581	0.718682	0.718682	1	27	0.00206312	0.671141	Homo sapiens	Q9UKX2	Q9UKX2	R-HSA-9666458
R-HSA-9664407	Parasite infection	1	149	0.0128581	0.718682	0.718682	1	27	0.00206312	0.671141	Homo sapiens	Q9UKX2	Q9UKX2	R-HSA-9666458
R-HSA-9664417	Leishmania phagocytosis	1	149	0.0128581	0.718682	0.718682	1	27	0.00206312	0.671141	Homo sapiens	Q9UKX2	Q9UKX2	R-HSA-9666458
R-HSA-372790	Signaling by GPCR	5	706	0.0609251	0.719369	0.719369	30	353	0.0269733	0.708215	Homo sapiens	P29992;O95837;P49407;P13861;P50148	P29992;O95837;P49407;P13861;P50148	R-HSA-8852167;R-HSA-8982025;R-HSA-114688;R-HSA-416516;R-HSA-8982026;R-HSA-749448;R-HSA-111879;R-HSA-749452;R-HSA-167429;R-HSA-8982017;R-HSA-167433;R-HSA-400586;R-HSA-112271;R-HSA-418582;R-HSA-750993;R-HSA-9668558;R-HSA-416358;R-HSA-112037;R-HSA-8951727;R-HSA-398188;R-HSA-379048;R-HSA-8964280;R-HSA-167408;R-HSA-8964284;R-HSA-111925;R-HSA-167415;R-HSA-416510;R-HSA-167419;R-HSA-8964340;R-HSA-111870
R-HSA-2029482	Regulation of actin dynamics for phagocytic cup formation	1	150	0.0129444	0.721081	0.721081	1	24	0.00183388	0.666667	Homo sapiens	Q9UKX2	Q9UKX2	R-HSA-2029476
R-HSA-9711123	Cellular response to chemical stress	1	161	0.0138937	0.74618	0.74618	3	64	0.00489035	0.621118	Homo sapiens	P08294	P08294	R-HSA-3299682;R-HSA-3697838;R-HSA-4837364
R-HSA-2559583	Cellular Senescence	1	166	0.0143252	0.756836	0.756836	1	89	0.00680064	0.60241	Homo sapiens	P10412	P10412	R-HSA-4647594
R-HSA-9010553	Regulation of expression of SLITs and ROBOs	1	172	0.0148429	0.76904	0.76904	1	19	0.00145182	0.581395	Homo sapiens	Q14118	Q14118	R-HSA-9010872
R-HSA-2029480	Fcgamma receptor (FCGR) dependent phagocytosis	1	175	0.0151018	0.774913	0.774913	1	42	0.00320929	0.571429	Homo sapiens	Q9UKX2	Q9UKX2	R-HSA-2029476
R-HSA-109581	Apoptosis	1	182	0.0157059	0.788048	0.788048	2	141	0.0107741	0.549451	Homo sapiens	P10412	P10412	R-HSA-211239;R-HSA-211247
R-HSA-196854	Metabolism of vitamins and cofactors	1	192	0.0165689	0.805505	0.805505	3	186	0.0142126	0.520833	Homo sapiens	P98160	P98160	R-HSA-2404131;R-HSA-2423785;R-HSA-2429643
R-HSA-8939211	ESR-mediated signaling	1	196	0.016914	0.812083	0.812083	2	108	0.00825246	0.510204	Homo sapiens	Q03135	Q03135	R-HSA-9021068;R-HSA-9021079
R-HSA-5617833	Cilium Assembly	1	202	0.0174318	0.821539	0.821539	2	50	0.00382059	0.49505	Homo sapiens	O00471	O00471	R-HSA-5623524;R-HSA-5623527
R-HSA-201681	TCF dependent signaling in response to WNT	1	202	0.0174318	0.821539	0.821539	1	71	0.00542523	0.49505	Homo sapiens	Q03135	Q03135	R-HSA-5368596
R-HSA-5689880	Ub-specific processing proteases	1	205	0.0176907	0.826088	0.826088	1	40	0.00305647	0.487805	Homo sapiens	P49407	P49407	R-HSA-5696945
R-HSA-112314	Neurotransmitter receptors and postsynaptic signal transmission	1	208	0.0179496	0.830523	0.830523	2	109	0.00832888	0.480769	Homo sapiens	P13861	P13861	R-HSA-111925;R-HSA-8951727
R-HSA-8878171	Transcriptional regulation by RUNX1	1	208	0.0179496	0.830523	0.830523	1	132	0.0100863	0.480769	Homo sapiens	O00501	O00501	R-HSA-8936007
R-HSA-5357801	Programmed Cell Death	1	217	0.0187263	0.843167	0.843167	2	197	0.0150531	0.460829	Homo sapiens	P10412	P10412	R-HSA-211239;R-HSA-211247
R-HSA-5663202	Diseases of signal transduction by growth factor receptors and second messengers	2	416	0.0358992	0.870768	0.870768	28	446	0.0340796	0.480769	Homo sapiens	O14672;P49407	O14672;P49407	R-HSA-6802919;R-HSA-9656211;R-HSA-6802918;R-HSA-9656209;R-HSA-9656215;R-HSA-6802914;R-HSA-6803234;R-HSA-9656214;R-HSA-6803233;R-HSA-6802912;R-HSA-6802926;R-HSA-6802925;R-HSA-6802922;R-HSA-6802921;R-HSA-2666278;R-HSA-6802935;R-HSA-6802934;R-HSA-2220976;R-HSA-6802933;R-HSA-6802932;R-HSA-6802943;R-HSA-6802942;R-HSA-2730752;R-HSA-2220944;R-HSA-6802911;R-HSA-6802910;R-HSA-6803230;R-HSA-6803227
R-HSA-112316	Neuronal System	2	419	0.0361581	0.873386	0.873386	3	211	0.0161229	0.477327	Homo sapiens	P05091;P13861	P05091;P13861	R-HSA-111925;R-HSA-380608;R-HSA-8951727
R-HSA-9662851	Anti-inflammatory response favouring Leishmania parasite infection	1	259	0.0223507	0.89087	0.89087	2	40	0.00305647	0.3861	Homo sapiens	P13861	P13861	R-HSA-111925;R-HSA-8951727
R-HSA-9664433	Leishmania parasite growth and survival	1	259	0.0223507	0.89087	0.89087	2	40	0.00305647	0.3861	Homo sapiens	P13861	P13861	R-HSA-111925;R-HSA-8951727
R-HSA-5653656	Vesicle-mediated transport	4	761	0.0656714	0.891809	0.891809	28	252	0.0192557	0.525624	Homo sapiens	O00471;Q9NY15;Q9Y5X3;P49407	O00471;Q9NY15;Q9Y5X3;P49407	R-HSA-421831;R-HSA-8868230;R-HSA-432706;R-HSA-432707;R-HSA-421836;R-HSA-8868236;R-HSA-421835;R-HSA-432712;R-HSA-421833;R-HSA-8866269;R-HSA-8871194;R-HSA-8871193;R-HSA-8868071;R-HSA-2316352;R-HSA-2197770;R-HSA-8867756;R-HSA-8868651;R-HSA-8866283;R-HSA-8867754;R-HSA-8868072;R-HSA-8868648;R-HSA-8868661;R-HSA-8868660;R-HSA-8868659;R-HSA-8868658;R-HSA-432688;R-HSA-8869438;R-HSA-2247513
R-HSA-449147	Signaling by Interleukins	2	457	0.0394373	0.902607	0.902607	2	493	0.037671	0.437637	Homo sapiens	P09917;O15230	P09917;O15230	R-HSA-6785895;R-HSA-6797293
R-HSA-199991	Membrane Trafficking	3	635	0.0547981	0.909508	0.909508	26	219	0.0167342	0.472441	Homo sapiens	O00471;Q9Y5X3;P49407	O00471;Q9Y5X3;P49407	R-HSA-421831;R-HSA-8868230;R-HSA-432706;R-HSA-432707;R-HSA-421836;R-HSA-8868236;R-HSA-421835;R-HSA-432712;R-HSA-421833;R-HSA-8866269;R-HSA-8871194;R-HSA-8871193;R-HSA-8868071;R-HSA-2316352;R-HSA-8867756;R-HSA-8868651;R-HSA-8866283;R-HSA-8867754;R-HSA-8868072;R-HSA-8868648;R-HSA-8868661;R-HSA-8868660;R-HSA-8868659;R-HSA-8868658;R-HSA-432688;R-HSA-8869438
R-HSA-5688426	Deubiquitination	1	282	0.0243355	0.910577	0.910577	1	77	0.0058837	0.35461	Homo sapiens	P49407	P49407	R-HSA-5696945
R-HSA-5673001	RAF/MAP kinase cascade	1	292	0.0251985	0.918005	0.918005	8	75	0.00573088	0.342466	Homo sapiens	P49407	P49407	R-HSA-9657603;R-HSA-5672980;R-HSA-5672978;R-HSA-9657606;R-HSA-5672972;R-HSA-5672973;R-HSA-9657608;R-HSA-9657599
R-HSA-1852241	Organelle biogenesis and maintenance	1	298	0.0257163	0.922165	0.922165	2	86	0.00657141	0.33557	Homo sapiens	O00471	O00471	R-HSA-5623524;R-HSA-5623527
R-HSA-5684996	MAPK1/MAPK3 signaling	1	299	0.0258026	0.922838	0.922838	8	82	0.00626576	0.334448	Homo sapiens	P49407	P49407	R-HSA-9657603;R-HSA-5672980;R-HSA-5672978;R-HSA-9657606;R-HSA-5672972;R-HSA-5672973;R-HSA-9657608;R-HSA-9657599
R-HSA-195721	Signaling by WNT	1	299	0.0258026	0.922838	0.922838	1	157	0.0119966	0.334448	Homo sapiens	Q03135	Q03135	R-HSA-5368596
R-HSA-168256	Immune System	14	2249	0.19408	0.925259	0.925259	50	1585	0.121113	0.622499	Homo sapiens	Q13510;P09917;Q9NPY3;O15230;O14672;P19256;Q01469;P01911;P43353;Q9UKX2;P04440;P20036;Q30154;P08236	Q13510;P09917;Q9NPY3;O15230;O14672;P19256;Q01469;P01911;P43353;Q9UKX2;P04440;P20036;Q30154;P08236	R-HSA-2130336;R-HSA-6785895;R-HSA-2130725;R-HSA-202245;R-HSA-6797293;R-HSA-202248;R-HSA-2130731;R-HSA-2130349;R-HSA-2130478;R-HSA-6799350;R-HSA-2130486;R-HSA-2130619;R-HSA-2213248;R-HSA-1031716;R-HSA-202291;R-HSA-202165;R-HSA-2029476;R-HSA-202168;R-HSA-202174;R-HSA-202307;R-HSA-8951498;R-HSA-8951500;R-HSA-6800426;R-HSA-2213235;R-HSA-8855381;R-HSA-2213236;R-HSA-6800434;R-HSA-2213239;R-HSA-2213241;…
R-HSA-9006925	Intracellular signaling by second messengers	1	319	0.0275285	0.935146	0.935146	3	114	0.00871093	0.31348	Homo sapiens	P13861	P13861	R-HSA-111925;R-HSA-8951727;R-HSA-9668558
R-HSA-5683057	MAPK family signaling cascades	1	338	0.0291681	0.945031	0.945031	8	122	0.00932223	0.295858	Homo sapiens	P49407	P49407	R-HSA-9657603;R-HSA-5672980;R-HSA-5672978;R-HSA-9657606;R-HSA-5672972;R-HSA-5672973;R-HSA-9657608;R-HSA-9657599
R-HSA-1643685	Disease	11	1960	0.16914	0.955462	0.955462	60	1571	0.120043	0.561224	Homo sapiens	P49961;P21926;O14672;Q14118;P51888;Q9UKX2;P49407;P98160;P08236;P51688;P13861	P49961;P21926;O14672;Q14118;P51888;Q9UKX2;P49407;P98160;P08236;P51688;P13861	R-HSA-6802919;R-HSA-9656211;R-HSA-6802918;R-HSA-9656209;R-HSA-9656215;R-HSA-6802914;R-HSA-9656214;R-HSA-2318373;R-HSA-6802912;R-HSA-9036289;R-HSA-9666458;R-HSA-6802926;R-HSA-3656254;R-HSA-6802925;R-HSA-9036290;R-HSA-5336413;R-HSA-6802922;R-HSA-6802921;R-HSA-2666278;R-HSA-6802935;R-HSA-3656230;R-HSA-5615556;R-HSA-6802934;R-HSA-2220976;R-HSA-6802933;R-HSA-6802932;R-HSA-6802943;R-HSA-8850846;R-HSA-6…
R-HSA-1280218	Adaptive Immune System	4	951	0.0820677	0.964534	0.964534	38	263	0.0200963	0.42061	Homo sapiens	P01911;P04440;P20036;Q30154	P01911;P04440;P20036;Q30154	R-HSA-2130336;R-HSA-202307;R-HSA-8951498;R-HSA-8951500;R-HSA-2130725;R-HSA-202245;R-HSA-202248;R-HSA-2130731;R-HSA-2130349;R-HSA-2130478;R-HSA-2213235;R-HSA-8855381;R-HSA-2213236;R-HSA-2213239;R-HSA-2130486;R-HSA-2213241;R-HSA-8856157;R-HSA-2213243;R-HSA-2130619;R-HSA-2213244;R-HSA-2213246;R-HSA-2213248;R-HSA-2130500;R-HSA-202214;R-HSA-2130504;R-HSA-2130378;R-HSA-202216;R-HSA-202344;R-HSA-8852200…
R-HSA-392499	Metabolism of proteins	11	2014	0.1738	0.965337	0.965337	15	875	0.0668602	0.546177	Homo sapiens	P55268;P29992;O96009;O14672;O00471;Q14118;P35555;O95837;P49407;P98160;P50148	P55268;P29992;O96009;O14672;O00471;Q14118;P35555;O95837;P49407;P98160;P50148	R-HSA-5615637;R-HSA-5696945;R-HSA-8850560;R-HSA-8931648;R-HSA-9010113;R-HSA-8952289;R-HSA-8879117;R-HSA-8931653;R-HSA-976734;R-HSA-9010074;R-HSA-5684864;R-HSA-5685902;R-HSA-5617037;R-HSA-9010034;R-HSA-265177
R-HSA-2262752	Cellular responses to stress	2	657	0.0566966	0.977402	0.977402	4	281	0.0214717	0.304414	Homo sapiens	P08294;P10412	P08294;P10412	R-HSA-3299682;R-HSA-3697838;R-HSA-4647594;R-HSA-4837364
R-HSA-8953897	Cellular responses to external stimuli	2	671	0.0579047	0.979684	0.979684	4	312	0.0238405	0.298063	Homo sapiens	P08294;P10412	P08294;P10412	R-HSA-3299682;R-HSA-3697838;R-HSA-4647594;R-HSA-4837364
R-HSA-5663205	Infectious disease	4	1184	0.102175	0.992294	0.992294	8	736	0.056239	0.337838	Homo sapiens	P49961;P21926;Q9UKX2;P13861	P49961;P21926;Q9UKX2;P13861	R-HSA-5336417;R-HSA-111925;R-HSA-5336420;R-HSA-5336422;R-HSA-8951727;R-HSA-9666458;R-HSA-8850846;R-HSA-5336413
R-HSA-597592	Post-translational protein modification	5	1422	0.122713	0.994893	0.994893	7	514	0.0392756	0.351617	Homo sapiens	P55268;O14672;Q14118;P35555;P49407	P55268;O14672;Q14118;P35555;P49407	R-HSA-5615637;R-HSA-5696945;R-HSA-8931648;R-HSA-5617037;R-HSA-8952289;R-HSA-8879117;R-HSA-8931653
R-HSA-9709957	Sensory Perception	1	608	0.0524681	0.994916	0.994916	3	97	0.00741194	0.164474	Homo sapiens	P98160	P98160	R-HSA-2404131;R-HSA-2423785;R-HSA-2429643
R-HSA-382551	Transport of small molecules	1	731	0.0630825	0.998314	0.998314	2	439	0.0335447	0.136799	Homo sapiens	P13861	P13861	R-HSA-111925;R-HSA-8951727
R-HSA-212436	Generic Transcription Pathway	2	1258	0.108561	0.999834	0.999834	2	823	0.0628868	0.158983	Homo sapiens	Q03135;O00501	Q03135;O00501	R-HSA-9624985;R-HSA-8936007
R-HSA-73857	RNA Polymerase II Transcription	2	1380	0.119089	0.999943	0.999943	2	884	0.0675479	0.144928	Homo sapiens	Q03135;O00501	Q03135;O00501	R-HSA-9624985;R-HSA-8936007
R-HSA-74160	Gene expression (Transcription)	2	1524	0.131515	0.999984	0.999984	2	998	0.0762589	0.131234	Homo sapiens	Q03135;O00501	Q03135;O00501	R-HSA-9624985;R-HSA-8936007
