# Supplementary material for: Proteomic profiling of end-stage COVID-19 lung biopsies
Source: Clin Proteomics. 2022 Dec 17;19:46. doi: 10.1186/s12014-022-09386-6 (PMC9758034; doi:10.1186/s12014-022-09386-6)
Supplement: Supplementary file 5 — Additional file 5: Table S4. IPA canonical pathways and diseases analysis output. [file 12014_2022_9386_MOESM5_ESM.xlsx]

## Sheet: Diseases
Categories	Diseases or Functions Annotation	p-value	Predicted Activation State	Column5	Column6	Column7	Column8
Metabolic Disease,Organismal Injury and Abnormalities	Glucose metabolism disorder	1,91E-11	Increased	3561	A2M,ABCF1,ACE,ADIPOQ,AEBP1,AGT,ALB,ALDH1A1,ALDH2,ALOX5AP,AMBP,ANXA2,AOC3,APOA1,APOA2,APOB,APOC3,APOD,ATP2B4,AZGP1,C1QA,C1S,C2,C3,C4A/C4B,C5,C8A,C8B,C9,CA4,CALR,CASP3,CAV1,CAVIN1,CAVIN2,CD34,CD93,CFB,CFH,CLIC5,CLU,COL12A1,COL6A1,COL6A2,COL6A3,CP,CPVL,CSPG4,CYBA,DAD1,DPYSL3,ECM1,EEF2,ENAH,F2,FABP4,FAS,FBP1,FKBP11,FKBP4,FKBP5,FN1,GAA,GALNT2,GNA14,GNAS,GSTP1,HLA-A,HLA-DPA1,HLA-DRA,HLA-DRB3,HMGN4,HP,H…	128	3.561
Cell-To-Cell Signaling and Interaction,Hematological System Development and Function,Immune Cell Trafficking,Inflammatory Response	Activation of phagocytes	1,06E-12	Increased	2895	ACE,ADAM10,ADIPOQ,AGT,ANXA2,APOA1,APOH,C3,C4A/C4B,C5,C6,CALR,CD14,CD93,CFH,CST3,DIABLO,F2,FAS,FGG,FN1,FPR1,GC,GRN,HCK,HLA-A,HMGB1,HSP90B1,IGHG1,ITGA1,ITGB1,KARS1,KLKB1,KNG1,LGALS3BP,LGALS9,LTBP1,MAP2K2,MAPK3,PLG,PLSCR1,PPT1,PROS1,SERPINF1,SERPINF2,SERPING1,SLPI,STAT1,STAT6	49	2.895
Cell-To-Cell Signaling and Interaction,Hematological System Development and Function,Immune Cell Trafficking,Inflammatory Response	Activation of antigen presenting cells	8,68E-11	Increased	2865	ACE,ADAM10,ADIPOQ,AGT,ANXA2,APOA1,APOH,C3,C6,CALR,CD14,DIABLO,F2,FAS,FGG,FN1,GC,HCK,HLA-A,HMGB1,HSP90B1,IGHG1,ITGB1,KARS1,KNG1,LGALS9,LTBP1,MAP2K2,PLG,PPT1,PROS1,PSMB9,PSME1,PSME2,RBP4,SERPINF1,SERPINF2,SERPING1,SLPI,STAT1,STAT6	41	2.865
Cell-To-Cell Signaling and Interaction,Hematological System Development and Function	Activation of myeloid cells	8,43E-11	Increased	2748	ACE,ADAM10,ADIPOQ,AGT,ANXA2,APOH,C3,C4A/C4B,C5,C6,CD14,CD93,CFH,CST3,F2,FGG,FN1,FPR1,GC,GRN,HCK,HLA-A,HMGB1,IGHG1,ITGA1,ITGB1,KARS1,KLKB1,KNG1,LGALS3BP,LTBP1,MAP2K2,MAPK3,PLG,PLSCR1,PPT1,PROS1,SERPINF1,SERPINF2,SERPING1,SLPI,STAT1,STAT6	43	2.748
Cancer,Gastrointestinal Disease,Organismal Injury and Abnormalities	Malignant neoplasm of large intestine	1,41E-14	Increased	2449	A1BG,A2M,AAMDC,ABCA3,ABCF1,ABI3BP,ABLIM1,ACE,ACOT7,ACTG2,ACTN4,ADAM10,ADAR,ADGRE5,ADIPOQ,ADIRF,AEBP1,AFM,AGFG1,AGRN,AGT,AHNAK,AHSA1,ALB,ALDH1A1,ALDH1A2,ALDH2,ALDH3A1,ALOX5,AMBP,ANO6,ANXA2,AOC3,AP3M1,APBB1IP,APOB,APOD,APOL1,ARHGEF2,ARHGEF7,ARSA,ASAH1,ASPN,ATAD3B,ATG3,ATIC,ATP2B4,AZGP1,BCAM,BCLAF1,BDH2,BGN,BIN2,BZW2,C1QA,C1QB,C1QC,C1R,C1RL,C1S,C2,C3,C4A/C4B,C4BPA,C5,C6,C8A,C8B,C9,CAB39L,CACYBP,CALC…	501	2.449
Cancer,Gastrointestinal Disease,Organismal Injury and Abnormalities	Colorectal cancer	2,89E-12	Increased	2449	A2M,ABCA3,ABLIM1,ACOT7,ADAM10,ADAR,ADGRE5,ADIPOQ,ADIRF,AEBP1,AFM,AGRN,AHNAK,ALB,ALDH1A1,ALDH1A2,ALDH2,ALOX5,ANXA2,AOC3,APBB1IP,APOB,APOD,ARHGEF2,ARHGEF7,ASAH1,ASPN,ATG3,ATIC,BCAM,BCLAF1,BDH2,BGN,C1QA,C1QB,C1QC,C1R,C1RL,C2,C3,C4BPA,C9,CAB39L,CACYBP,CALR,CAPRIN1,CASP3,CAV1,CAVIN1,CAVIN2,CAVIN3,CCT2,CCT4,CCT7,CD34,CD58,CD9,CD93,CDC5L,CDH13,CEMIP2,CFB,CFH,CFI,CFP,CIRBP,CKAP4,CLIC5,CLU,CNP,CNPY2,COL12…	338	2.449
Carbohydrate Metabolism	Binding of carbohydrate	9,10E-11	Increased	2442	ANXA2,APOA1,APOH,CD14,CFH,CLU,F2,FN1,GUSB,HIP1,HMGB1,ITIH2,KRT14,LAMA5,RPSA,SERPING1,SLPI,THBD,TNC	19	2.442
Inflammatory Response	Immune response of cells	1,74E-10	Increased	2435	ABCF1,ADIPOQ,AGT,AHSA1,APOA1,APOA2,ATG3,BRK1,C1QA,C3,C5,CALR,CAV1,CD14,CD59,CD93,CFH,CKB,CST3,CYBA,DDX58,EHD1,ERP44,FAS,FBP1,FLNA,FN1,FPR1,GNAS,GRN,HCK,HMGB1,HSP90AA1,HSP90B1,HSPA8,HSPB1,IGHG1,ISG15,ITGB1,JAK1,LGALS9,LTBP1,LUM,MYH9,NHLRC2,NPM1,PECAM1,PML,POSTN,PROS1,PSME2,PTX3,RAC1,RALA,RRAS2,SERPINB9,SRSF6,STAT1,STT3A,TAP1,TAPBP,THBD,TNPO1,TRIM21	64	2.435
Cell-To-Cell Signaling and Interaction,Hematological System Development and Function,Immune Cell Trafficking,Inflammatory Response	Activation of macrophages	2,65E-08	Increased	2418	ACE,ADAM10,ADIPOQ,AGT,ANXA2,APOH,C3,C6,CD14,F2,FGG,FN1,GC,HCK,HLA-A,HMGB1,IGHG1,ITGB1,KARS1,KNG1,LTBP1,MAP2K2,PLG,PPT1,PROS1,SERPINF1,SERPINF2,SERPING1,STAT1,STAT6	30	2.418
Cell-To-Cell Signaling and Interaction,Hematological System Development and Function	Activation of blood cells	7,68E-16	Increased	2371	ACE,ADAM10,ADIPOQ,AGRN,AGT,AHNAK,ALOX5,ANO6,ANXA2,APOA1,APOH,ARRB1,BCLAF1,C1QA,C3,C4A/C4B,C5,C6,CALR,CD14,CD58,CD59,CD93,CFH,CST3,DDX58,DIABLO,ENTPD1,F2,FAS,FGG,FLNA,FN1,FPR1,GC,GNA11,GNA14,GNAQ,GNB1,GRN,HCK,HLA-A,HLA-DPA1,HLA-DRA,HLA-DRB1,HMGB1,HRG,HSP90B1,HSPA4,HSPG2,HSPH1,IGHG1,IMPDH2,ITGA1,ITGA3,ITGB1,KARS1,KLKB1,KNG1,LGALS3BP,LGALS9,LTBP1,MAP2K2,MAPK3,NFKB1,NT5E,PECAM1,PGLYRP2,PLG,PLSCR1,PPT…	86	2.371
Infectious Diseases	Replication of Influenza virus	2,54E-17	Increased	2336	ADAR,AGTRAP,APBB1IP,CASP3,CD58,COPB1,COPB2,COPG1,CSE1L,DDX58,EEF1A1,EIF4A3,F13A1,FAU,FDPS,GBP1,HRAS,HSP90AA1,ISG15,ITGA3,JAK1,MAP2K2,MX1,NAA10,NMI,OAS3,PLG,PML,PRKACA,PSMD14,PTX3,ROCK1,RPS10,RPSA,SAFB,SFPQ,SLPI,SON,STAB1,STAT1,STING1,TAP1,TRIM21,TUBB,UBA7,UBQLN4	46	2.336
Cell-To-Cell Signaling and Interaction,Hematological System Development and Function,Immune Cell Trafficking,Inflammatory Response	Activation of leukocytes	9,69E-14	Increased	2300	ACE,ADAM10,ADIPOQ,AGRN,AGT,AHNAK,ALOX5,ANO6,ANXA2,APOA1,APOH,BCLAF1,C1QA,C3,C4A/C4B,C5,C6,CALR,CD14,CD58,CD59,CD93,CFH,CST3,DDX58,DIABLO,F2,FAS,FGG,FN1,FPR1,GC,GRN,HCK,HLA-A,HLA-DPA1,HLA-DRA,HLA-DRB1,HMGB1,HSP90B1,HSPA4,HSPH1,IGHG1,IMPDH2,ITGA1,ITGA3,ITGB1,KARS1,KLKB1,KNG1,LGALS3BP,LGALS9,LTBP1,MAP2K2,MAPK3,NFKB1,NT5E,PECAM1,PGLYRP2,PLG,PLSCR1,PPT1,PROS1,PSMB9,PSME1,PSME2,RBP4,SERPINB9,SERPINF1,S…	76	2.3
Infectious Diseases	Infection of cells	5,58E-18	Increased	2284	ADAM10,ADGRE5,ANXA2,APOH,ARRB1,BCLAF1,C1R,C1S,C2,C3,CAV1,CAV2,CCT2,CD93,CFI,CHORDC1,COPB1,COPB2,COPG1,CRMP1,CTBP1,DAB2,DAG1,DDX58,DHX15,DHX9,DNAJB1,F2,FAS,FAU,FBL,FN1,FPR1,GNAQ,HCK,HIP1,HMGB1,HNRNPU,HRAS,HSP90B1,HSPA5,IFI35,ITGB1,JAK1,KARS1,KPNA4,LGALS9,MX1,NCKAP1,NFKB1,NUP50,PARVA,PDIA3,PDIA6,PML,PRPF6,PSIP1,PSMC4,PSME2,PURA,RAB2A,RAB3D,RAC1,RANBP2,RBM25,RPL18,RSL1D1,SAFB,SAMHD1,SEPTIN8,SERPINA1…	90	2.284
Infectious Diseases	Viral Infection	5,99E-42	Increased	2270	ACE,ADAM10,ADAR,ADGRE5,ADIPOQ,AGFG1,AGTRAP,AHNAK,ALB,ALOX5,ALOX5AP,ANXA2,AP3M1,APBB1IP,APOA1,APOA2,APOB,APOD,APOH,APOL1,ARRB1,ATAD3B,BCLAF1,BGN,C1R,C1RL,C1S,C2,C3,C4A/C4B,C4BPA,C5,C6,C8A,CASP3,CAV1,CAV2,CCT2,CCT8,CD14,CD58,CD9,CD93,CDC5L,CFB,CFI,CFP,CHORDC1,CLDN5,CLIC5,CLU,CNP,COPB1,COPB2,COPG1,CRMP1,CSE1L,CST3,CTBP1,DAB2,DAG1,DDX17,DDX58,DHX15,DHX9,DNAJA1,DNAJB1,EEF1A1,EEF2,EIF4A2,EIF4A3,F11R,F1…	214	2.27
Cell Death and Survival,Organismal Injury and Abnormalities	Necrosis of epithelial tissue	2,86E-08	Increased	2260	ACE,ADAR,ADIPOQ,AGT,ALDH1A1,ALDH2,ALDH3A1,ALDH3B1,APOL1,CALR,CASP3,CAV1,CD151,CLU,CNP,DAB2,DCN,DDX17,EEF1A1,F2,FAS,FKBP4,GRN,HMGB1,HRAS,HSPA5,HSPB1,ITGA3,ITGB1,KNG1,LUM,MAPK3,MCAM,NFKB1,NPM1,OAS2,OAS3,PECAM1,PLG,PPP3R1,PRKACA,PSIP1,RAC1,RBP4,RRAS,RRAS2,SERPINA1,SERPINA3,SERPINC1,SERPINF1,STAT1,STAT6,THBD,TIMP1,TIMP3,TMX1,TNFAIP8,YES1	58	2.26
Cancer,Gastrointestinal Disease,Organismal Injury and Abnormalities	Colon cancer	6,28E-10	Increased	2236	A2M,ABCA3,ABLIM1,ACOT7,ADAM10,ADAR,ADGRE5,ADIPOQ,AEBP1,AFM,AGRN,AHNAK,ALB,ALDH1A2,ALDH2,ALOX5,AOC3,APBB1IP,APOB,APOD,ARHGEF2,ARHGEF7,ASAH1,ATG3,ATIC,BCAM,BCLAF1,BDH2,BGN,C1R,C1RL,C2,C3,C4BPA,C9,CAB39L,CACYBP,CAPRIN1,CASP3,CAV1,CAVIN1,CAVIN2,CCT2,CCT4,CCT7,CD58,CD93,CDC5L,CDH13,CEMIP2,CFB,CFH,CFI,CFP,CIRBP,CKAP4,CLIC5,CLU,CNP,CNPY2,COL12A1,COL6A1,COL6A2,COL6A3,COL6A6,CP,CPVL,CRMP1,CSPG4,CST3,CTBP1…	296	2.236
Endocrine System Disorders,Gastrointestinal Disease,Metabolic Disease,Organismal Injury and Abnormalities	Diabetes mellitus	3,31E-13	Increased	2204	A2M,ABCF1,ACE,ADIPOQ,AEBP1,AGT,ALB,ALDH1A1,ALDH2,ALOX5AP,AMBP,ANXA2,AOC3,APOA1,APOA2,APOB,APOC3,APOD,ATP2B4,AZGP1,C1S,C2,C3,C4A/C4B,C5,C8A,C8B,C9,CA4,CALR,CASP3,CAV1,CAVIN1,CAVIN2,CD34,CFB,CFH,CLIC5,CLU,COL12A1,COL6A1,COL6A2,COL6A3,CP,CPVL,CYBA,DAD1,DPYSL3,ECM1,EEF2,ENAH,FABP4,FAS,FBP1,FKBP11,FKBP5,FN1,GAA,GALNT2,GNA14,GSTP1,HLA-A,HLA-DPA1,HLA-DRA,HLA-DRB3,HMGN4,HP,HRAS,HSPA1A/HSPA1B,HSPA5,HSPB1,…	117	2.204
RNA Post-Transcriptional Modification	Conformational modification of RNA	4,67E-08	Increased	2200	ADAR,DDX17,DDX21,DDX58,EIF4A1,EIF4A2	6	2.2
Cancer,Gastrointestinal Disease,Organismal Injury and Abnormalities	Colon tumor	1,78E-10	Increased	2157	A2M,ABCA3,ABLIM1,ACOT7,ADAM10,ADAR,ADGRE5,ADIPOQ,AEBP1,AFM,AGRN,AHNAK,ALB,ALDH1A2,ALDH2,ALOX5,AOC3,APBB1IP,APOB,APOD,ARHGEF2,ARHGEF7,ASAH1,ATG3,ATIC,BCAM,BCLAF1,BDH2,BGN,C1R,C1RL,C2,C3,C4BPA,C9,CAB39L,CACYBP,CAPRIN1,CASP3,CAV1,CAVIN1,CAVIN2,CCT2,CCT4,CCT7,CD58,CD93,CDC5L,CDH13,CEMIP2,CFB,CFH,CFI,CFP,CIRBP,CKAP4,CLIC5,CLU,CNP,CNPY2,COL12A1,COL6A1,COL6A2,COL6A3,COL6A6,CP,CPVL,CRMP1,CSPG4,CST3,CTBP1…	301	2.157
Infectious Diseases	HIV infection	1,05E-11	Increased	2155	ADAM10,ADGRE5,ALB,ALOX5,ANXA2,APOA1,BCLAF1,C1R,C1S,C2,C3,C4A/C4B,C5,CAV2,CCT2,CD14,CFI,CHORDC1,CLU,DHX15,DHX9,DNAJB1,FAS,FDPS,FN1,FPR1,HLA-A,HMGB1,HNRNPU,HSPA4,IMPDH2,ITGB1,JAK1,KARS1,KPNA4,LGALS9,NCKAP1,NFKB1,NUP50,PARVA,PDIA3,PDIA6,PRPF6,PSIP1,PSMC4,PSME2,PURA,RAB2A,RANBP2,RBM25,RPL18,RSL1D1,SAFB,SAMHD1,SEPTIN8,SERPINA1,SERPINB6,SNRPC,SPTAN1,SPTBN1,SRSF6,STAB1,STAT1,STIP1,STT3A,STXBP1,SUCLG2,TA…	71	2.155
Infectious Diseases	Replication of Influenza A virus	9,60E-17	Increased	2153	ADAR,AGTRAP,APBB1IP,CD58,COPB1,COPB2,COPG1,CSE1L,DDX58,EEF1A1,EIF4A3,F13A1,FAU,FDPS,GBP1,HRAS,HSP90AA1,ISG15,ITGA3,JAK1,MAP2K2,MX1,NAA10,NMI,OAS3,PLG,PML,PRKACA,PSMD14,PTX3,ROCK1,RPS10,RPSA,SAFB,SFPQ,SLPI,SON,STAB1,STAT1,STING1,TAP1,TRIM21,TUBB,UBA7,UBQLN4	45	2.153
Cell-To-Cell Signaling and Interaction	Activation of cells	2,60E-18	Increased	2000	ACE,ADAM10,ADIPOQ,AGRN,AGT,AHNAK,ALB,ALOX5,ANO6,ANXA2,APOA1,APOB,APOH,ARRB1,BCLAF1,C1QA,C3,C4A/C4B,C5,C6,CALR,CASP3,CD14,CD58,CD59,CD9,CD93,CFH,CST3,DDX58,DIABLO,ENTPD1,F13A1,F2,FAS,FBN1,FERMT2,FGA,FGG,FLNA,FN1,FPR1,GC,GNA11,GNA14,GNAQ,GNAS,GNB1,GRN,HCK,HLA-A,HLA-DPA1,HLA-DRA,HLA-DRB1,HMGB1,HRG,HSP90B1,HSPA4,HSPG2,HSPH1,IFI16,IGHG1,IMPDH2,ITGA1,ITGA3,ITGB1,KARS1,KLKB1,KNG1,LGALS3BP,LGALS9,LMOD1,L…	110	2
Molecular Transport	Transport of molecule	6,30E-09		1998	A2M,ACE,ADIPOQ,AEBP1,AFM,AGFG1,AGT,ALB,ALOX5,ANO6,ANXA2,AOC3,APOA1,APOA2,APOB,APOC3,APOH,APOL1,ARRB1,ASAH1,ATP2B4,BDH2,C3,CA4,CALCRL,CALR,CASP3,CAV1,CAVIN1,CD14,CLIC5,CLU,CNP,CP,CPT2,DNAJA1,DPYSL2,DTX3L,EHD1,EIF4A3,ENTPD1,EXOC3,F2,FABP4,FABP5,FAS,FGA,FGB,FGG,FIS1,FKBP4,FLNA,FN1,FPR1,GC,GIPC1,GNA11,GNAQ,GNAS,GPD1L,GRN,GSTP1,HLA-A,HNRNPA2B1,HP,HPX,HRAS,HSP90AA1,HSP90AB1,HSPA5,HSPA8,ILK,ITGA3,ITGB1,…	125	1.998
Cancer,Gastrointestinal Disease,Organismal Injury and Abnormalities	Development of colorectal tumor	1,74E-09		1982	A2M,ABCA3,ABLIM1,ACOT7,ADAM10,ADAR,ADGRE5,ADIPOQ,AEBP1,AFM,AGRN,AHNAK,ALB,ALDH1A1,ALDH1A2,ALDH2,ALOX5,AOC3,APBB1IP,APOB,APOD,ARHGEF2,ARHGEF7,ASAH1,ATG3,ATIC,BCAM,BCLAF1,BDH2,BGN,C1R,C1RL,C2,C3,C4BPA,C9,CAB39L,CACYBP,CAPRIN1,CASP3,CAV1,CAVIN1,CAVIN2,CCT2,CCT7,CD58,CD93,CDC5L,CDH13,CEMIP2,CFB,CFH,CFI,CFP,CIRBP,CKAP4,CLU,CNP,CNPY2,COL12A1,COL6A1,COL6A2,COL6A3,COL6A6,CP,CPVL,CRMP1,CSE1L,CSPG4,CST3,CT…	297	1.982
Infectious Diseases	Infection by RNA virus	1,31E-35		1908	ACE,ADAM10,ADAR,ADGRE5,ADIPOQ,AHNAK,ALB,ALOX5,ANXA2,APOA1,APOA2,APOD,APOH,APOL1,ARRB1,BCLAF1,C1R,C1RL,C1S,C2,C3,C4A/C4B,C4BPA,C5,C6,C8A,CAV2,CCT2,CD14,CD9,CD93,CFB,CFI,CFP,CHORDC1,CLU,COPB1,COPB2,COPG1,CRMP1,CTBP1,DAB2,DAG1,DDX58,DHX15,DHX9,DNAJB1,EEF1A1,EEF2,F2,FAS,FAU,FBL,FDPS,FGA,FLNA,FN1,FPR1,GAA,GNAQ,HIP1,HLA-A,HLA-DPA1,HLA-DRA,HLA-DRB1,HMGB1,HNRNPU,HRAS,HRG,HSP90B1,HSPA4,HSPA5,IFI35,IFIT1,I…	147	1.908
Hematological System Development and Function	Hemostasis	4,29E-15		1859	A2M,ANO6,ANXA2,APOH,ARRB1,C3,C4A/C4B,C9,CAV1,CD34,CD59,EHD1,EHD2,ENTPD1,F12,F13A1,F2,FGA,FGB,FGG,FLNA,FN1,GNA11,GNA14,GNAQ,GNB1,HCK,HP,HRG,HSPG2,ITGB1,KLKB1,KNG1,MAPK3,PECAM1,PLG,PRKACA,PRKAR2A,PROS1,RAC1,RAP1A,SERPINC1,SERPIND1,SERPINF1,SERPINF2,SERPING1,SERPINH1,THBD	48	1.859
Infectious Diseases	Replication of RNA virus	3,74E-22		1857	ADAM10,ADAR,AGFG1,AGTRAP,APBB1IP,CASP3,CAV1,CD58,CDC5L,CLDN5,COPB1,COPB2,COPG1,CSE1L,CST3,CTBP1,DAG1,DDX58,DHX9,DNAJA1,EEF1A1,EIF4A3,F11R,F13A1,FAU,FBN1,FDPS,GBP1,GNAQ,HCK,HMGB1,HNRNPA1,HNRNPH3,HRAS,HSP90AA1,HSP90AB1,IFIT1,ISG15,ITGA3,JAK1,LGALS9,MAP2K2,MX1,NAA10,NFKB1,NMI,NPM1,OAS3,PLG,PLIN3,PML,PRKACA,PRPF6,PSIP1,PSMD14,PTX3,RAB9A,ROCK1,RPS10,RPSA,SAFB,SERPINA1,SFPQ,SLPI,SON,SQSTM1,STAB1,STAT1,…	77	1.857
Hematological System Development and Function	Coagulation	2,82E-14		1843	A2M,ANO6,ANXA2,APOH,ARRB1,C3,C4A/C4B,C9,CAV1,CD34,CD59,EHD1,EHD2,ENTPD1,F12,F13A1,F2,FGA,FGB,FGG,FLNA,GNA11,GNA14,GNAQ,GNB1,HP,HRG,HSPG2,KLKB1,KNG1,MAPK3,PECAM1,PLG,PRKACA,PRKAR2A,PROS1,RAC1,SERPINC1,SERPIND1,SERPINF1,SERPINF2,SERPING1,THBD	43	1.843
Protein Synthesis	Metabolism of protein	2,27E-33		1842	ABCA3,ABCF1,ACE,ADAM10,ADIPOQ,AFM,AGT,ALB,ALDH3A1,ALOX5,AMBP,APOA1,APOA2,APOB,APOL1,ARHGEF2,ARRB1,AZGP1,C1S,C3,C4A/C4B,C4BPA,C5,CALR,CAPN2,CAPRIN1,CASP3,CAV1,CCT2,CCT3,CCT4,CCT6A,CCT7,CCT8,CIRBP,CKAP4,CLU,COPG1,CP,CSPG4,CST3,DAD1,DAG1,DHX9,DTX3L,EEF1A1,EEF1A2,EEF1B2,EEF1D,EEF1G,EEF2,EIF4A1,EIF4A2,EIF4A3,EIF4G1,EIF4G2,EIF4G3,EIF5B,ERP44,F12,F2,FAS,FBN1,FGA,FGG,FLNA,FN1,GIPC1,GNAQ,GRN,GSPT1,H1-5,H2…	152	1.842
Free Radical Scavenging	Generation of reactive oxygen species	3,35E-09		1827	ACE,ADIPOQ,AGT,ALB,ALDH2,APOA1,C5,CASP3,CAV1,CFH,CYBA,ENTPD1,ERO1A,F2,FAS,GSTP1,HCK,HP,HRAS,HSPB1,ILK,ITGB1,KNG1,PNPT1,RAC1,RAP1A,SERPINF1,TF,TRAP1	29	1.827
Humoral Immune Response,Inflammatory Response	Complement activation	1,42E-23		1821	C1QA,C1QB,C1QC,C1R,C1S,C2,C3,C4A/C4B,C6,C8A,C8B,CD59,CFB,CFH,CFI,CFP,CLU,F12,HSP90AB1,IGHG1,IGHG2,IGHG4,IGHV3-7,IGHV4-34,IGKV3-20,IGKV3D-11,IGKV3D-20,IGKV4-1,IGLC2,IGLC7,IGLV2-11,IGLV3-19,KLKB1,KNG1	34	1.821
Lipid Metabolism,Small Molecule Biochemistry	Binding of lipid	4,22E-13		1808	ANXA2,APOA1,APOB,APOH,CD14,DNAJA1,DNAJB1,F2,FAS,FKBP4,FKBP5,FN1,HIP1,HMGB1,HSP90AB1,RPSA,SERPING1,SLPI,SNCG,STIP1,THBD	21	1.808
Cell Death and Survival	Cytolysis	2,13E-08		1802	ABCA3,ALB,C1S,C3,C4A/C4B,C5,C8A,C9,CALR,CAV1,CD59,CFB,CFH,CFI,FAS,FGA,HLA-A,HSPA5,IGHG1,IMPDH2,ISG15,KRT6A,NME1,PLG,PPP3R1,PSME2,SERPINB9,STAT1,TAP1,TAPBP,THBD,TP53I11	32	1.802
Organismal Injury and Abnormalities,Renal and Urological Disease	Damage of kidney	2,31E-08		1785	ACE,AGT,ALB,ALOX5,AMBP,C1QA,C3,C4A/C4B,C5,C6,CA4,CD59,CFB,CFH,CFP,CLU,CST3,FAS,FN1,GC,GRN,HCK,HPX,ITGB1,RAC1,YBX1	26	1.785
Organismal Injury and Abnormalities	Damage of genitourinary system	2,64E-08		1785	ACE,AGT,ALB,ALOX5,AMBP,C1QA,C3,C4A/C4B,C5,C6,CA4,CD59,CFB,CFH,CFP,CLU,CST3,FAS,FN1,GC,GRN,HCK,HPX,ITGB1,PLG,RAC1,YBX1	27	1.785
Infectious Diseases	Infection of tumor cell lines	4,07E-08		1756	ADAM10,ADGRE5,APOH,ARRB1,BCLAF1,CAV2,CCT2,COPB1,COPB2,COPG1,CRMP1,CTBP1,DAB2,DDX58,DNAJB1,FAS,FAU,FBL,HIP1,HMGB1,HNRNPU,HSP90B1,IFI35,JAK1,KPNA4,NFKB1,PARVA,PDIA3,PDIA6,PSME2,PURA,RAB2A,RAB3D,RAC1,RANBP2,RSL1D1,SAFB,SEPTIN8,SERPINB6,SPTAN1,SPTBN1,STAT1,STAT2,STAU1,STIP1,STT3A,SUCLG2,TRIM21,UBQLN4	49	1.756
Infectious Diseases	Replication of virus	3,91E-21		1694	ADAM10,ADAR,AGFG1,AGTRAP,APBB1IP,CASP3,CAV1,CD58,CDC5L,CLDN5,COPB1,COPB2,COPG1,CSE1L,CST3,CTBP1,DAG1,DDX58,DHX9,DNAJA1,EEF1A1,EIF4A3,F11R,F13A1,FAU,FBN1,FDPS,GBP1,GNAQ,HCK,HMGB1,HNRNPA1,HNRNPH3,HRAS,HSP90AA1,HSP90AB1,HSP90B1,IFIT1,ISG15,ITGA3,JAK1,LGALS9,MAP2K2,MX1,NAA10,NFKB1,NMI,NPM1,OAS3,PLG,PLIN3,PML,PRKACA,PRPF6,PSIP1,PSMD14,PTX3,RAB9A,ROCK1,RPS10,RPSA,SAFB,SAMHD1,SERPINA1,SFPQ,SLPI,SON,SP10…	80	1.694
Neurological Disease,Skeletal and Muscular Disorders	Progressive neuromuscular disease	4,01E-09		1633	ADAM10,AGT,ALB,ALOX5,ANXA2,APOD,ARRB1,C3,C4A/C4B,C5,CNP,CSE1L,CST3,DNAJB11,EEF1A1,EIF4A2,EIF4G1,FAS,FDPS,GNAS,GSTP1,HLA-DRA,HLA-DRB1,HLA-DRB3,HNRNPA1,HSPA5,HSPB1,IFIT1,IMPDH2,ISG15,LRG1,MCAM,MX1,OAS3,PCNA,PDIA3,S100A10,SERPINA3,SERPING1,SNCG,TAP2,TIMP1,TNC,TNXB,TRIM22,UCHL1	46	1.633
Neurological Disease	Progressive motor neuron disease	9,76E-09		1633	ADAM10,ADIRF,AGT,ALB,ALOX5,ANXA2,APOD,ARRB1,C3,C4A/C4B,C5,CAPN2,CASP3,CCT2,CLU,CNP,CSE1L,CST3,DBI,DNAJB11,EEF1A1,EIF4A1,EIF4A2,EIF4G1,FAS,FDPS,GNAS,GRN,GSTP1,HLA-DRA,HLA-DRB1,HLA-DRB3,HNRNPA1,HNRNPA2B1,HSPA5,HSPB1,IFIT1,IMPDH2,ISG15,LMOD1,LRG1,LUM,MATR3,MCAM,MX1,OAS3,PCNA,PDIA3,PFKP,S100A10,S100A13,SERPINA3,SERPING1,SNCG,SQSTM1,TAP2,TF,TIMP1,TNC,TNXB,TRIM22,UBQLN2,UCHL1	63	1.633
Neurological Disease	Progressive neuropathy	1,32E-08		1633	ADAM10,ADIRF,AGT,ALB,ALOX5,ANXA2,APOD,ARRB1,C3,C4A/C4B,C5,CAPN2,CASP3,CCT2,CLU,CNP,CSE1L,CST3,DBI,DNAJB11,EEF1A1,EIF4A1,EIF4A2,EIF4G1,FAS,FDPS,GNAS,GRN,GSTP1,HLA-DRA,HLA-DRB1,HLA-DRB3,HNRNPA1,HSPA5,HSPB1,IFIT1,IMPDH2,ISG15,LMOD1,LRG1,LUM,MATR3,MCAM,MX1,OAS3,PCNA,PDIA3,PFKP,PRX,S100A10,S100A13,SERPINA3,SERPING1,SNCG,SQSTM1,TAP2,TF,TIMP1,TNC,TNXB,TRIM22,UBQLN2,UCHL1	63	1.633
Neurological Disease	Progressive motor neuropathy	2,01E-08		1633	ADAM10,ADIRF,AGT,ALB,ALOX5,ANXA2,APOD,ARRB1,C3,C4A/C4B,C5,CAPN2,CASP3,CCT2,CLU,CNP,CSE1L,CST3,DBI,DNAJB11,EEF1A1,EIF4A1,EIF4A2,EIF4G1,FAS,FDPS,GNAS,GRN,GSTP1,HLA-DRA,HLA-DRB1,HLA-DRB3,HNRNPA1,HSPA5,HSPB1,IFIT1,IMPDH2,ISG15,LMOD1,LRG1,LUM,MATR3,MCAM,MX1,OAS3,PCNA,PDIA3,PFKP,S100A10,S100A13,SERPINA3,SERPING1,SNCG,SQSTM1,TAP2,TF,TIMP1,TNC,TNXB,TRIM22,UBQLN2,UCHL1	62	1.633
Lipid Metabolism,Molecular Transport,Small Molecule Biochemistry	Release of lipid	2,25E-08		1614	ADIPOQ,AGT,ALB,ALOX5AP,APOA1,APOA2,APOD,C3,C5,CAV1,CAV2,CD14,F2,FABP4,FAS,GNA11,GNAQ,HCK,HMGB1,KNG1,LGALS9,MAPK3,PLG,S100A10,SERPINC1,STAT6,TNC	27	1.614
Cancer,Gastrointestinal Disease,Organismal Injury and Abnormalities	Large intestine neoplasm	1,84E-14		1599	A1BG,A2M,AAMDC,ABCA3,ABCF1,ABI3BP,ABLIM1,ACE,ACOT7,ACTG2,ACTN4,ADAM10,ADAR,ADGRE5,ADIPOQ,ADIRF,AEBP1,AFM,AGFG1,AGRN,AGT,AHNAK,AHSA1,ALB,ALDH1A1,ALDH1A2,ALDH2,ALDH3A1,ALOX5,AMBP,ANO6,ANXA2,AOC3,AP3M1,APBB1IP,APOB,APOD,APOL1,ARHGEF2,ARHGEF7,ARSA,ASAH1,ASPN,ATAD3B,ATG3,ATIC,ATP2B4,AZGP1,BCAM,BCLAF1,BDH2,BGN,BIN2,BZW2,C1QA,C1QB,C1QC,C1R,C1RL,C1S,C2,C3,C4A/C4B,C4BPA,C5,C6,C8A,C8B,C9,CAB39L,CACYBP,CALC…	502	1.599
Cancer,Gastrointestinal Disease,Organismal Injury and Abnormalities	Colorectal tumor	1,01E-12		1599	A2M,ABCA3,ABLIM1,ACOT7,ADAM10,ADAR,ADGRE5,ADIPOQ,ADIRF,AEBP1,AFM,AGRN,AHNAK,ALB,ALDH1A1,ALDH1A2,ALDH2,ALOX5,ANXA2,AOC3,APBB1IP,APOB,APOD,ARHGEF2,ARHGEF7,ASAH1,ASPN,ATG3,ATIC,BCAM,BCLAF1,BDH2,BGN,C1QA,C1QB,C1QC,C1R,C1RL,C2,C3,C4BPA,C9,CAB39L,CACYBP,CALR,CAPRIN1,CASP3,CAV1,CAVIN1,CAVIN2,CAVIN3,CCT2,CCT4,CCT7,CD34,CD58,CD9,CD93,CDC5L,CDH13,CEMIP2,CFB,CFH,CFI,CFP,CIRBP,CKAP4,CLIC5,CLU,CNP,CNPY2,COL12…	344	1.599
Cellular Compromise,Inflammatory Response	Degranulation of phagocytes	2,14E-28		1528	A1BG,ADAM10,ADGRE5,ALB,ALDH3B1,ALOX5,ANO6,ANXA2,ARHGEF7,ARSA,ASAH1,ATAD3B,BIN2,C3,C4A/C4B,C5,CCT2,CCT8,CD14,CD58,CD59,CD9,CD93,CFP,CKAP4,COPB1,COTL1,CREG1,CST3,CYBA,EEF1A1,EEF2,ERP44,F2,FABP5,FPR1,GAA,GMFG,GRN,GSTP1,GUSB,HCK,HMGB1,HP,HSP90AA1,HSP90AB1,HSPA1A/HSPA1B,HSPA8,IMPDH2,LGALS9,LILRA3,LRG1,MAPK3,NFKB1,ORM1,ORM2,PAFAH1B2,PECAM1,PPP3R1,PSMD14,PSMD7,PTX3,PYGB,RAB3D,RAC1,RAP1A,ROCK1,SERPINA1,S…	80	1.528
Cell-To-Cell Signaling and Interaction	Binding of myeloid cells	4,88E-13		1512	ADAM10,ADGRE5,ADIPOQ,AOC3,APOA1,APOH,C3,C5,CD14,CD34,CD58,CFH,CFP,DCN,F2,FGA,FLNA,FN1,FPR1,HCK,HMGB1,HRAS,ITGB1,KNG1,LGALS9,ORM1,PECAM1,PLG,RAC1,ROCK1,SERPINA1,STAB1,STAT1,STAT6,THBD	35	1.512
Cancer,Gastrointestinal Disease,Organismal Injury and Abnormalities	Gastrointestinal tract cancer	6,86E-18		1504	A1BG,A2M,AAMDC,ABCA3,ABCF1,ABI3BP,ABLIM1,ACE,ACOT7,ACTG2,ACTN4,ADAM10,ADAR,ADGRE5,ADH1B,ADIPOQ,ADIRF,AEBP1,AFM,AGFG1,AGRN,AGT,AHNAK,AHSA1,ALB,ALDH1A1,ALDH1A2,ALDH2,ALDH3A1,ALOX5,AMBP,ANO6,ANXA2,AOC3,AP3M1,APBB1IP,APOA1,APOB,APOD,APOH,APOL1,ARHGEF2,ARHGEF7,ARSA,ASAH1,ASPN,ATAD3B,ATG3,ATIC,ATP2B4,AZGP1,BCAM,BCLAF1,BDH2,BGN,BIN2,BZW2,C1QA,C1QB,C1QC,C1R,C1RL,C1S,C2,C3,C4A/C4B,C4BPA,C5,C6,C8A,C8B,C9,C…	537	1.504
Cardiovascular Disease	Occlusion of blood vessel	1,74E-08		1492	ACE,ADIPOQ,AGT,ALB,ALOX5,ALOX5AP,APOA1,APOA2,APOB,APOC3,C5,CA4,CD14,CD59,CDH13,CLIC5,CLU,CST3,EIF4A3,EIF4G3,ENTPD1,F12,F13A1,F2,FABP4,FERMT2,FGA,FN1,HABP2,HMGB1,HP,HRG,HSPG2,IMPDH2,LMCD1,MFAP2,MSRA,NFKB1,PARVA,PCNA,PECAM1,PLG,PTX3,RNF213,SERPINA1,SERPINA3,SERPINC1,SERPIND1,SQSTM1,THBD,TIMP1,TIMP3	52	1.492
Cell-To-Cell Signaling and Interaction,Hematological System Development and Function,Inflammatory Response	Binding of professional phagocytic cells	1,88E-10		1483	A2M,ADAM10,ADIPOQ,APOA1,APOH,C3,C5,CD14,CD34,CD58,CFH,DCN,F2,FGA,FLNA,FN1,FPR1,HCK,HMGB1,ITGB1,KNG1,ORM1,PLG,RAC1,ROCK1,SERPINA1,STAB1,STAT1,STAT6,THBD	30	1.483
Post-Translational Modification,Protein Folding	Folding of protein	4,92E-16		1461	CALR,CCT2,CCT3,CCT4,CCT6A,CCT7,CCT8,DNAJA1,DNAJB1,ERO1A,ERP44,FKBP4,FKBP5,GNB1,GNB2,HSP90AA1,HSP90AB1,HSPA1A/HSPA1B,HSPA2,HSPA4L,HSPA5,HSPA8,HSPB1,PDIA3,PDIA6,RP2,TCP1	27	1.461
Molecular Transport,Protein Synthesis,Protein Trafficking	Localization of protein	1,44E-08		1461	ACTN4,ADIPOQ,ANXA2,CASP3,CAV1,CLIC5,EHD2,EPB41L3,EXOC5,F11R,FAS,FKBP4,FLNA,HLA-A,HSPG2,ITGB1,LAMA5,MECP2,NCKAP1,NPM1,RAB9A,RAC1,RAP1A,ROCK1,ROCK2,RSL1D1,S100A10,SEPTIN2,SPTBN1,SQSTM1,STX6,STXBP1,TRIM22	33	1.461
Hematological System Development and Function,Organismal Functions	Coagulation of blood	4,62E-14		1449	A2M,ANO6,ANXA2,APOH,ARRB1,C3,C4A/C4B,C9,CAV1,CD34,CD59,EHD1,EHD2,ENTPD1,F12,F13A1,F2,FGA,FGB,FGG,FLNA,GNA11,GNA14,GNAQ,GNB1,HRG,HSPG2,KLKB1,KNG1,MAPK3,PECAM1,PLG,PRKACA,PRKAR2A,PROS1,RAC1,SERPINC1,SERPIND1,SERPINF1,SERPINF2,SERPING1,THBD	42	1.449
Cellular Compromise,Inflammatory Response	Degranulation of cells	1,28E-46		1427	A1BG,A2M,ACTN4,ADAM10,ADGRE5,ADIPOQ,ALB,ALDH3B1,ALOX5,ANO6,ANXA2,APOA1,APOH,ARHGEF7,ARSA,ASAH1,ATAD3B,BIN2,C3,C4A/C4B,C5,CCT2,CCT8,CD14,CD58,CD59,CD9,CD93,CFP,CKAP4,CLU,COPB1,COTL1,CREG1,CST3,CYBA,ECM1,EEF1A1,EEF2,ENTPD1,ERP44,F13A1,F2,FABP5,FGA,FGB,FGG,FLNA,FN1,FPR1,GAA,GMFG,GRN,GSTP1,GUSB,HCK,HMGB1,HP,HRG,HSP90AA1,HSP90AB1,HSPA1A/HSPA1B,HSPA8,IMPDH2,ITIH3,ITIH4,KNG1,LGALS3BP,LGALS9,LILRA3,LRG1,…	116	1.427
Neurological Disease,Skeletal and Muscular Disorders	Neuromuscular disease	7,47E-21		1414	A2M,ADAM10,AEBP1,AFM,AGRN,AGT,ALB,ALDH2,ALOX5,ANXA2,APOD,ARHGEF7,ARRB1,C3,C4A/C4B,C5,C9,CALR,CASP3,CFB,CIRBP,CKB,CLU,CNP,COL12A1,CP,CPT2,CSE1L,CST3,DAD1,DNAJA1,DNAJB1,DNAJB11,DPYSL3,EEF1A1,EEF1A2,EIF4A2,EIF4G1,EML1,F11R,FAS,FBL,FDPS,FGG,FKBP4,GBP1,GNAS,GNB1,GSTP1,HLA-DRA,HLA-DRB1,HLA-DRB3,HNRNPA1,HNRNPU,HP,HRAS,HSP90AA1,HSP90B1,HSPA1A/HSPA1B,HSPA5,HSPA8,HSPB1,IFIT1,IMPDH2,INPP1,ISG15,ISOC1,ITIH4,…	108	1.414
Cardiovascular System Development and Function,Tissue Morphology	Permeability of vascular system	7,98E-10		1405	ADAM10,AGT,ARHGEF7,C3,C4A/C4B,C5,CAV1,CD151,DAG1,F2,HMGB1,ITGB1,KNG1,MCAM,NFKB1,NT5E,PECAM1,PLG,PROS1,PTX3,RAC1,SERPINC1,SERPINF1,SERPING1,TIMP1,TTR,YES1	27	1.405
Organismal Injury and Abnormalities,Respiratory Disease	Damage of lung	1,36E-13		1399	ACE,AGT,ALB,AMBP,ANXA2,APOH,AZGP1,C2,C3,C4A/C4B,C5,CAV1,CD14,CFB,CIRBP,CLU,DDAH2,ENTPD1,F12,FAS,FN1,GC,HABP2,HMGB1,HSPA5,JAK1,NFKB1,NT5E,PLG,PTX3,RAC1,SERPINC1,SERPING1,SLC44A2,SLPI,SOD3,STAT1,TF,TNC	39	1.399
Cellular Compromise,Inflammatory Response	Degranulation of myeloid cells	5,51E-28		1370	A1BG,ADAM10,ADGRE5,ALB,ALDH3B1,ALOX5,ANO6,ANXA2,ARHGEF7,ARSA,ASAH1,ATAD3B,BIN2,C3,C4A/C4B,C5,CCT2,CCT8,CD14,CD58,CD59,CD9,CD93,CFP,CKAP4,COPB1,COTL1,CREG1,CST3,CYBA,EEF1A1,EEF2,ERP44,F2,FABP5,FPR1,GAA,GMFG,GRN,GSTP1,GUSB,HCK,HMGB1,HP,HSP90AA1,HSP90AB1,HSPA1A/HSPA1B,HSPA8,IMPDH2,LGALS9,LILRA3,LRG1,MAPK3,NFKB1,ORM1,ORM2,PAFAH1B2,PECAM1,PPP3R1,PSMD14,PSMD7,PTX3,PYGB,RAB3D,RAC1,RAP1A,ROCK1,SERPINA1,S…	80	1.37
Cellular Function and Maintenance	Engulfment of cells	1,76E-16		1341	ABCF1,ACTN4,ADIPOQ,AHSA1,APOA1,APOA2,APOH,ARRB1,ATG3,BRK1,C1QA,C3,C5,CALR,CAV1,CD14,CD151,CD93,CDC5L,CDH13,CFH,CKB,CYBA,DAB2,DPYSL2,EHD1,EHD2,EHD4,ERP44,FAS,FLNA,FN1,FPR1,GRN,GSTP1,HCK,HIP1,HMGB1,HP,HRAS,HSP90AA1,HSPA5,HSPA8,IGHG1,ILK,ISG15,ITGB1,JAK1,LUM,MYH9,NHLRC2,NME1,NPM1,PECAM1,PLG,PLSCR1,PPT1,PROS1,PTX3,RAC1,RALA,RRAS2,S100A10,SFPQ,SNX5,SRSF6,STT3A,TRIM21	68	1.341
DNA Replication, Recombination, and Repair	Degradation of DNA	1,63E-08		1333	ADIPOQ,ALOX5,ASAH1,C5,CAPN2,CASP3,CLU,DHX9,DIABLO,FAS,FEN1,GRN,HMGB1,HNRNPA1,HRAS,HSPB1,NFKB1,NPM1,PML,PPT1,RAC1,SERPINA1,STAT1,TIA1,TOP1	25	1.333
Cardiovascular Disease,Organismal Injury and Abnormalities	Vaso-occlusion	1,44E-09		1330	ACE,ADIPOQ,AGT,ALB,ALOX5,ALOX5AP,APOA1,APOA2,APOB,APOC3,C5,CA4,CD14,CD59,CDH13,CLIC5,CLU,CST3,EIF4A3,EIF4G3,ENTPD1,F12,F13A1,F2,FABP4,FERMT2,FGA,FGG,FN1,GNAQ,HABP2,HMGB1,HP,HRG,HSPG2,IMPDH2,LMCD1,MFAP2,MSRA,NFKB1,PARVA,PCNA,PECAM1,PLG,PROS1,PTX3,RNF213,SERPINA1,SERPINA3,SERPINC1,SERPIND1,SQSTM1,THBD,TIMP1,TIMP3	55	1.33
Hematological Disease	Hemorrhagic disease	1,06E-10		1326	ANO6,C3,C4A/C4B,C5,CALR,CD93,CFB,CTBP1,ENTPD1,F12,F13A1,F2,FAS,FGA,FGB,FGG,FLNA,GSTM3,GSTP1,HRAS,HSP90B1,HSPA5,IMPDH2,ISG15,MFAP2,MYH10,MYH9,OAS2,PLG,PPP3R1,PROS1,RAC1,RAP1A,RPL18,SERPINA1,SERPINC1,SERPINF2,THBD	38	1.326
Cell-To-Cell Signaling and Interaction	Adhesion of myeloid cells	4,13E-10		1289	ADAM10,ADGRE5,AOC3,APOA1,APOH,C3,C5,CD34,CFH,F2,FGA,FLNA,FN1,HCK,HMGB1,ITGB1,KNG1,LGALS9,PECAM1,RAC1,ROCK1,SERPINA1,STAB1,STAT1,STAT6,THBD	26	1.289
Organismal Injury and Abnormalities,Respiratory Disease	Lung injury	4,01E-12		1225	ACE,AGT,ALB,AMBP,ANXA2,APOH,AZGP1,C2,C3,C4A/C4B,C5,CAV1,CD14,CFB,CIRBP,CLU,DDAH2,ENTPD1,F12,FN1,GC,HABP2,HMGB1,HSPA5,JAK1,NT5E,PLG,PTX3,RAC1,SERPINC1,SLC44A2,SOD3,STAT1,TF,TNC	35	1.225
Inflammatory Response	Inflammatory response	2,94E-15		1215	ABCF1,ACE,ADAM10,ADGRE5,ADIPOQ,AGT,ALDH2,ALOX5,ALOX5AP,ANO6,ANXA2,AOC3,APOA1,APOH,ARHGEF7,C3,C5,C6,CALCRL,CALR,CASP3,CAV1,CD14,CD151,CD9,CFH,CIRBP,CSPG4,CST3,CYBA,DHX9,ECM1,F11R,F12,F2,FABP4,FGG,FN1,FPR1,GC,GNA11,GNAS,GRN,HCK,HLA-A,HMGB1,HP,HSPB1,HSPG2,IGHG1,ISG15,ITGA1,ITGB1,KARS1,KLKB1,KNG1,LGALS3BP,LGALS9,LTBP1,LUM,MAP2K2,MAPK3,MSRA,NFKB1,NMI,NT5E,ORM1,PECAM1,PGLYRP2,PLG,PPT1,PRDX5,PROS1,PTX3,…	90	1.215
Cellular Compromise,Inflammatory Response	Degranulation of granulocytes	1,04E-29		1206	A1BG,ADAM10,ADGRE5,ALDH3B1,ALOX5,ANO6,ANXA2,ARSA,ASAH1,ATAD3B,BIN2,C3,C5,CCT2,CCT8,CD14,CD58,CD59,CD93,CFP,CKAP4,COPB1,COTL1,CREG1,CST3,CYBA,EEF1A1,EEF2,ERP44,F2,FABP5,FPR1,GAA,GMFG,GRN,GSTP1,GUSB,HCK,HMGB1,HP,HSP90AA1,HSP90AB1,HSPA1A/HSPA1B,HSPA8,IMPDH2,LGALS9,LILRA3,LRG1,NFKB1,ORM1,ORM2,PAFAH1B2,PECAM1,PSMD14,PSMD7,PTX3,PYGB,RAB3D,RAC1,RAP1A,ROCK1,SERPINA1,SERPINA3,SERPINB6,SLC44A2,SLPI,SPTAN1,…	73	1.206
Skeletal and Muscular System Development and Function	Muscle contraction	5,41E-11		1193	ACTG2,AGRN,AGT,ARRB1,C3,C4A/C4B,C5,CALCRL,CASP3,CAV1,ENTPD1,GAA,GNAQ,GNB1,ITGA1,KNG1,LMOD1,MYH1,MYH11,MYH14,MYH6,MYL6,MYL6B,MYL9,NPNT,NT5E,PABPN1,PRKACA,ROCK1,ROCK2,TPM1,TPM2,TPM3,UTRN,VCL	35	1.193
Protein Degradation,Protein Synthesis	Catabolism of protein	6,28E-16		1182	ACE,ADAM10,ADIPOQ,AFM,AGT,ALOX5,AMBP,APOA1,APOA2,APOB,ARRB1,AZGP1,C1S,C4BPA,C5,CALR,CAPN2,CASP3,CAV1,CCT2,CCT3,CCT4,CCT6A,CCT7,CCT8,CLU,COPG1,CSPG4,CST3,DAD1,DAG1,DTX3L,F12,F2,FAS,FLNA,GIPC1,GNAQ,GRN,H1-5,HABP2,HIP1,HSP90AA1,HSP90AB1,HSP90B1,HSPA1A/HSPA1B,HSPA5,HSPA8,HSPG2,ITGB1,JAK1,KLKB1,KNG1,LNPEP,MYH9,NACA,NCKAP1,NCLN,NPM1,PLG,PREP,PSMC4,PSMD14,RCN3,RNF213,SERPINA1,SPTBN2,SQSTM1,STXBP1,SUGT1,…	76	1.182
Cell Death and Survival	Cell viability	1,80E-12		1172	A2M,ACE,ACTN4,ADAR,ADH5,ADIPOQ,AGRN,AGT,AGTRAP,ALB,ALDH3A1,APOB,APOD,ARRB1,ASAH1,ATG3,BCLAF1,C3,C5,CAB39L,CALR,CAPN2,CASP3,CAV1,CD151,CD59,CD9,CDH13,CLU,COPB2,CSE1L,CST3,CTBP1,CYBA,DAB2,DHX9,DIABLO,DNAJA1,ECM1,EEF2,EHD4,EIF4A1,EIF4A3,EIF4G1,F2,FAS,FBL,FKBP4,FKBP5,FLNA,FN1,GBP1,GMFG,GSTP1,HCK,HIP1,HLA-A,HMGB1,HNRNPU,HRAS,HSP90AB1,HSP90B1,HSPA1A/HSPA1B,HSPA4,HSPA5,HSPA8,HSPB1,HSPH1,ILK,INPP1,ITGA3,…	128	1.172
Cellular Function and Maintenance	Endocytosis by eukaryotic cells	1,33E-10		1128	ABCF1,AHSA1,APOA1,APOA2,ARRB1,BRK1,C3,C5,CALR,CAV1,CD14,CD93,CDC5L,CFH,CKB,DAB2,DPYSL2,EHD1,ERP44,FAS,FLNA,FPR1,GRN,HCK,HMGB1,HP,HRAS,HSP90AA1,HSPA5,ISG15,ITGB1,JAK1,LUM,MYH9,NHLRC2,NME1,NPM1,PLSCR1,PROS1,PTX3,RAC1,RALA,RRAS2,SFPQ,SRSF6,STT3A	46	1.128
Cell Signaling,Small Molecule Biochemistry	Synthesis of nitric oxide	1,58E-11		1120	ADIPOQ,AGRN,AGT,ALB,ALOX5,APOC3,ATP2B4,CALR,CAV1,CAVIN2,CD14,CD34,CLU,CNP,CYBA,DDAH2,DNAJB1,F2,FN1,HCK,HLA-DRB1,HMGB1,HSP90AA1,HSP90B1,HSPA4,ILK,IMPDH2,ITGB1,JAK1,KNG1,ORM2,PTX3,RBP4,ROCK2,RPSA,SERPINA4,SPAG9,STAT1,STAT6	39	1.12
Free Radical Scavenging	Synthesis of reactive oxygen species	1,72E-15		1116	ACE,ADIPOQ,AGT,AGTRAP,ALB,ALDH2,ALOX5,ANXA2,AOC3,APOA1,ARSA,C3,C5,CASP3,CAV1,CD14,CFB,CFH,CST3,CYBA,DBI,DCN,EEF1A2,ENTPD1,ERO1A,F2,FAS,FBP1,FLNA,FN1,FPR1,GNAS,GRN,GSTP1,HCK,HMGB1,HP,HRAS,HSP90AB1,HSPB1,ILK,ITGA1,ITGB1,ITIH4,JAK1,KNG1,LTBP1,PECAM1,PNPT1,RAC1,RAP1A,RBP4,RRAS,SBDS,SERPINA1,SERPINA3,SERPINA4,SERPINF1,SOD3,SPAG9,SQSTM1,TF,TOP1,TRAP1,TTR	65	1.116
Cellular Compromise,Inflammatory Response	Degranulation of leukocytes	3,11E-27		1105	A1BG,ADAM10,ADGRE5,ADIPOQ,ALB,ALDH3B1,ALOX5,ANO6,ANXA2,ARHGEF7,ARSA,ASAH1,ATAD3B,BIN2,C3,C4A/C4B,C5,CCT2,CCT8,CD14,CD58,CD59,CD9,CD93,CFP,CKAP4,COPB1,COTL1,CREG1,CST3,CYBA,EEF1A1,EEF2,ERP44,F2,FABP5,FPR1,GAA,GMFG,GRN,GSTP1,GUSB,HCK,HMGB1,HP,HSP90AA1,HSP90AB1,HSPA1A/HSPA1B,HSPA8,IMPDH2,LGALS9,LILRA3,LRG1,MAPK3,NFKB1,ORM1,ORM2,PAFAH1B2,PECAM1,PPP3R1,PSMD14,PSMD7,PTX3,PYGB,RAB3D,RAC1,RAP1A,ROCK1,SER…	81	1.105
Cell Death and Survival	Cell viability of tumor cell lines	2,46E-10		1104	ACE,ACTN4,ADH5,AGTRAP,ALB,ARRB1,ASAH1,ATG3,BCLAF1,CAB39L,CALR,CAPN2,CASP3,CAV1,CD151,CLU,COPB2,CSE1L,CTBP1,CYBA,DHX9,DIABLO,DNAJA1,ECM1,EEF2,EIF4A1,EIF4A3,EIF4G1,FAS,FBL,FKBP4,FKBP5,FLNA,FN1,GBP1,GMFG,GSTP1,HCK,HIP1,HMGB1,HRAS,HSP90AB1,HSP90B1,HSPA1A/HSPA1B,HSPA4,HSPA5,HSPA8,HSPB1,HSPH1,ILK,INPP1,ITGA3,ITGB1,JAK1,LAMB3,LGALS3BP,MCAM,NFKB1,PCNA,PML,POSTN,PPM1G,PREP,PRKACA,PSMC4,RAC1,RANBP2,RBM39,R…	89	1.104
Inflammatory Disease	Chronic inflammatory disorder	1,38E-15		1069	A1BG,ACE,ACTN4,ADAM10,ADGRE5,ADIPOQ,AGT,ALB,ALOX5,APOA1,APOA2,ARRB1,ATIC,BGN,C1QA,C1R,C2,C3,C4A/C4B,C5,CA4,CALCRL,CALR,CASP3,CD59,CFB,CFH,CKB,CLU,COTL1,CST3,CYBA,DAG1,ECHDC1,ECM1,EEF1G,EEF2,EHD4,ENTPD1,F11R,F2,FABP4,FAS,FAU,FDPS,FGA,FGB,FKBP5,FN1,GAA,GALNT2,GBP1,GC,GNB2,GRN,GUSB,HCK,HLA-A,HLA-DPA1,HLA-DRA,HLA-DRB1,HMGB1,HNRNPA1,HP,HSP90B1,HSPA1A/HSPA1B,HSPA5,HSPA8,IFI16,IGHG1,IGHG4,IMPDH2,JAK1,LA…	115	1.069
Cardiovascular Disease,Hereditary Disorder,Organismal Injury and Abnormalities	Familial vascular disease	2,32E-11		1067	ACE,ALB,BGN,C3,CA4,CAV1,CFB,CFH,CFI,CKAP4,CST3,DCN,DDX58,F2,FAS,FBN1,FLNA,FPR1,GPD1L,GRN,HMGB1,HRG,HSPG2,ISG15,LTBP1,MYH11,NHLRC2,NT5E,PLG,PROS1,RNF213,SERPINA1,SERPINC1,STING1,TIMP3,TINAGL1	36	1.067
Cardiovascular Disease,Hereditary Disorder,Organismal Injury and Abnormalities	Familial cardiovascular disease	2,35E-10		1067	ACE,AGT,ALB,APOA1,APOA2,APOB,APOC3,BGN,C3,CA4,CAV1,CFB,CFH,CFI,CKAP4,CST3,DCN,DDX58,F12,F2,FAS,FBN1,FLNA,FPR1,GAA,GPD1L,GRN,HMGB1,HRAS,HRG,HSPG2,ILK,IMPDH2,ISG15,LAMC1,LTBP1,MAP2K2,MYH11,MYH6,NAA10,NHLRC2,NT5E,PLG,PPP3R1,PROS1,RNF213,SERPINA1,SERPINC1,STING1,TIMP3,TINAGL1,TPM1,TTR,VCL	54	1.067
Cell-To-Cell Signaling and Interaction	Binding of muscle cells	6,98E-09		1066	ADIPOQ,AGT,CALR,CKAP4,F2,FN1,ITGB1,PDIA3,PLG,POSTN,STAT1	11	1.066
Cellular Development,Cellular Growth and Proliferation	Cell proliferation of tumor cell lines	2,78E-14		1045	A2M,ABLIM1,ACTN4,ADAM10,ADIPOQ,AGT,AHNAK,AHSA1,ALDH1A1,ALDH1A2,ANXA2,APOB,ARHGEF2,ASAH1,BRK1,CACYBP,CALR,CASP3,CAV1,CCT3,CD151,CD59,CDH13,CEMIP2,CIRBP,CLU,COL6A3,COPB2,CREG1,CSE1L,CTBP1,DAB2,DCN,DDX17,DDX21,DDX58,DIABLO,DPYSL3,EEF1A1,EEF1A2,EEF1B2,EIF4A1,ENAH,ENTPD1,EPB41L3,EXOC8,F12,F2,FABP5,FAS,FDPS,FEN1,FKBP4,FKBP5,FLNA,FN1,GALNT2,GNAQ,GNAS,GPRC5A,GRN,GSTP1,H2AZ1,HCK,HMGB1,HNRNPA1,HNRNPA2B1,HR…	156	1.045
Infectious Diseases	Production of virus	3,85E-10		993	ADAR,AGFG1,APOB,CAV1,CCT8,CD14,CNP,CSE1L,DDX17,HCK,HNRNPA1,HNRNPC,HNRNPU,HSP90AB1,MX1,PML,SERPINA1,SNRPC,STAU1,TRIM22,YBX1	21	0.993
Cell-To-Cell Signaling and Interaction,Cellular Movement	Recruitment of cells	6,04E-09		966	ADAM10,ADGRE5,ADIPOQ,AGT,ALOX5,ALOX5AP,AOC3,APOA1,APOB,C3,C4A/C4B,C5,CAV1,CD14,CD93,CLU,DDX58,ENTPD1,F13A1,FABP5,FAS,FN1,GC,GPRC5A,HCK,HMGB1,HSPA1A/HSPA1B,ITGB1,KLKB1,PECAM1,PGLYRP2,PLG,PTX3,RAC1,RAP1A,ROCK1,SLPI,SOD3,STAT6,TIMP1,TNC	41	0.966
Neurological Disease	Progressive neurological disorder	2,38E-21		956	A2M,ACE,ADAM10,ADIRF,AFM,AGRN,AGT,ALB,ALDH1A1,ALDH2,ALOX5,ANXA2,APOA1,APOA2,APOC3,APOD,APOL2,ARRB1,ARSA,ASAH1,ATIC,BGN,C1R,C3,C4A/C4B,C5,C9,CAPN2,CASP3,CAV1,CCT2,CD14,CEMIP2,CFB,CLU,CNP,CSE1L,CST3,DBI,DCN,DDX46,DHX9,DNAJB11,DPYSL2,EEF1A1,EEF1G,EEF2,EIF4A1,EIF4A2,EIF4G1,F12,F2,FAS,FDPS,FIS1,GART,GC,GNAS,GRN,GSTP1,HLA-DRA,HLA-DRB1,HLA-DRB3,HNRNPA1,HNRNPA2B1,HNRNPU,HP,HPX,HRG,HSP90AA1,HSP90AB1,HSP90…	124	0.956
Embryonic Development,Organismal Development	Development of body trunk	1,41E-08		912	ABCA3,ACE,ADAM10,ADAR,ADIPOQ,AEBP1,AGRN,AGT,ALB,ALDH1A1,ALDH1A2,ANXA2,APOA1,ASAH1,BCLAF1,C5,CALCRL,CALR,CASP3,CAV1,CAV2,CD14,CD9,CFH,CLU,CST3,CTBP1,DRAP1,EEF1D,FAS,FBN1,FEN1,FKBP4,FLNA,FN1,GAA,GNA11,GNAQ,GRN,HNRNPU,HP,HP1BP3,HRAS,HRG,HSPA5,HSPB1,HSPG2,IFI16,ILK,ITGA1,ITGA3,ITGB1,LAMA5,LAMC1,LTBP1,MAN2A1,MAP2K2,MAPK3,MATR3,MECP2,MFAP4,MTHFD1,MYH10,MYH11,MYH6,NACA,NFKB1,NID1,NME1,NPNT,OAS2,PCNA,PEC…	97	0.912
Cellular Assembly and Organization,Cellular Compromise	Retraction of cellular protrusions	4,67E-09		911	ARHGEF7,CRMP1,DPYSL2,F2,FN1,GNAQ,HRAS,ITGA3,KNG1,MECP2,MYH10,MYH9,RAC1,ROCK1,ROCK2,RRAS	16	0.911
Cancer,Organismal Injury and Abnormalities	Breast or colorectal cancer	4,48E-15		905	A2M,ABCA3,ABHD10,ABLIM1,ACOT7,ADAM10,ADAR,ADGRE5,ADIPOQ,ADIRF,AEBP1,AFM,AGRN,AGT,AHNAK,ALB,ALDH1A1,ALDH1A2,ALDH2,ALDH3A1,ALOX5,ANXA2,AOC3,APBB1IP,APOA1,APOB,APOD,ARF4,ARHGEF2,ARHGEF7,ARRB1,ASAH1,ASPN,ATG3,ATIC,BCAM,BCLAF1,BDH2,BGN,C1QA,C1QB,C1QC,C1R,C1RL,C2,C3,C4BPA,C9,CAB39L,CACYBP,CALR,CAPN2,CAPRIN1,CASP3,CAV1,CAVIN1,CAVIN2,CAVIN3,CCT2,CCT3,CCT4,CCT7,CD14,CD34,CD58,CD9,CD93,CDC5L,CDH13,CEMIP2,C…	399	0.905
Connective Tissue Disorders,Hereditary Disorder,Organismal Injury and Abnormalities	Hereditary connective tissue disorder	3,02E-18		896	ABCA3,ACE,ADIPOQ,AEBP1,AGT,ALB,APBB1IP,APOA1,ASAH1,ASPN,BCLAF1,BGN,C1R,C1S,C3,C4A/C4B,CAV1,CAVIN1,CD151,CFH,CLU,COL12A1,COL6A1,COL6A2,COL6A3,COL6A6,COPB2,DAD1,DCN,DDX58,DPT,EIF4A3,F13A1,FBN1,FDPS,FKBP10,FLNA,FLNB,FN1,GC,GNAS,HCK,HNRNPA1,HNRNPA2B1,HRAS,HSPG2,ITGA3,ITGB1,KRT14,LAMA3,LAMB3,LAMC2,LMNB2,LUM,MAP2K2,MFAP4,MTHFD1,MYH10,MYH11,MYH9,NFKB1,NT5E,PLOD1,POSTN,RAC1,RBP4,RPS26,RPS28,RRAS,RRAS2,SA…	83	0.896
Cell Morphology,Cellular Function and Maintenance	Permeability of cells	7,33E-08		879	ADAM10,ARHGEF7,CASP3,CD151,ENTPD1,F11R,F2,HMGB1,ITGA3,ITGB1,KNG1,MCAM,NT5E,PECAM1,RAC1,RAP1A,SERPINF1,THBD,TTR	19	0.879
Cancer,Organismal Injury and Abnormalities	Tumorigenesis of epithelial neoplasm	1,05E-14		873	A1BG,A2M,ABCA3,ABCF1,ABI3BP,ABLIM1,ACE,ACOT7,ACTG2,ACTN4,ADAM10,ADAR,ADGRE5,ADH1B,ADH5,ADIPOQ,AEBP1,AFM,AGRN,AGT,AHNAK,ALB,ALDH1A1,ALDH1A2,ALDH2,ALDH3A1,ALOX5,AMBP,ANXA2,ANXA8/ANXA8L1,AOC3,APBB1IP,APOA1,APOB,APOD,APOH,APOL2,ARHGEF2,ARHGEF7,ARRB1,ARSA,ASAH1,ASPN,ATAD3B,ATG3,ATIC,AZGP1,BCAM,BCLAF1,BDH2,BGN,BIN2,BZW2,C1QA,C1QC,C1R,C1RL,C1S,C2,C3,C4A/C4B,C4BPA,C5,C6,C8A,C8B,C9,CAB39L,CACYBP,CALCRL,CA…	488	0.873
Cell-To-Cell Signaling and Interaction,Cellular Movement	Recruitment of blood cells	1,51E-08		872	ADAM10,ADGRE5,ADIPOQ,AGT,ALOX5,ALOX5AP,AOC3,APOA1,APOB,C3,C4A/C4B,C5,CAV1,CD14,CD93,CLU,DDX58,ENTPD1,F13A1,FABP5,FAS,FN1,GC,GPRC5A,HCK,HMGB1,HSPA1A/HSPA1B,PECAM1,PGLYRP2,PLG,PTX3,RAC1,RAP1A,ROCK1,SLPI,STAT6,TIMP1,TNC	38	0.872
Cellular Function and Maintenance	Endocytosis	8,21E-23		867	ABCF1,ACTN4,AHSA1,ALB,AMBP,APOA1,APOA2,APOB,APOC3,APOL1,ARRB1,BRK1,C3,C5,CALR,CAV1,CAV2,CD14,CD151,CD93,CDC5L,CDH13,CFH,CKB,CLU,DAB2,DPYSL2,EHD1,EHD2,EHD4,ENTPD1,ERP44,FAS,FLNA,FPR1,GRN,GSTP1,HCK,HIP1,HMGB1,HP,HPX,HRAS,HSP90AA1,HSP90B1,HSPA5,HSPA8,HSPG2,HSPH1,IGHV3-7,IGHV4-34,IGKV3-20,IGKV3D-11,IGKV3D-20,IGKV4-1,IGLC2,IGLC7,IGLV2-11,IGLV3-19,ISG15,ITGB1,JAK1,LUM,MAPK3,MYH9,NHLRC2,NME1,NPM1,PLG,PL…	87	0.867
Endocrine System Development and Function,Small Molecule Biochemistry	Binding of hormone	7,26E-08		863	DNAJA1,DNAJB1,F2,FKBP4,GNAQ,HSP90AB1,SNCG,STIP1	8	0.863
Cellular Movement,Hematological System Development and Function,Immune Cell Trafficking,Inflammatory Response	Cellular infiltration by phagocytes	2,01E-14		856	ADIPOQ,AGT,AGTRAP,ALOX5AP,ANXA2,APOA1,ARRB1,C2,C3,C4A/C4B,C5,C6,CAV1,CD14,CFB,CFH,CNP,EEF1A2,F2,FABP4,FAS,FPR1,HMGB1,HRAS,HRG,HSPA5,HSPB1,ILK,ITGB1,KPNA4,MAPK3,NT5E,PLG,PTX3,S100A10,SERPINA1,SERPINC1,SERPING1,SOD3,STAT1,STAT6,STING1,THBD,TIMP1,TIMP3,YBX1	46	0.856
Free Radical Scavenging	Metabolism of reactive oxygen species	2,56E-15		852	ACE,ADIPOQ,AGT,AGTRAP,ALB,ALDH2,ALOX5,ANXA2,AOC3,APOA1,ARSA,C3,C5,CASP3,CAV1,CD14,CFB,CFH,CST3,CYBA,DBI,DCN,EEF1A2,ENTPD1,ERO1A,F2,FAS,FBP1,FLNA,FN1,FPR1,GNAS,GRN,GSTP1,HCK,HMGB1,HP,HRAS,HSP90AB1,HSPB1,ILK,ITGA1,ITGB1,ITIH4,JAK1,KNG1,LTBP1,PECAM1,PNPT1,PRDX5,PRX,RAC1,RAP1A,RBP4,RRAS,SBDS,SERPINA1,SERPINA3,SERPINA4,SERPINF1,SOD3,SPAG9,SQSTM1,TF,TOP1,TRAP1,TTR	67	0.852
Cell-To-Cell Signaling and Interaction	Binding of vascular cells	2,41E-08		845	ADAM10,ADGRE5,BGN,CKAP4,DCN,F12,F2,FERMT2,FN1,HMGB1,HSPA5,ITGB1,KNG1,MCAM,NT5E,PECAM1,PLG,STAB1,STAT1,STAT6,STX6	21	0.845
Cardiovascular Disease	Vascular lesion	8,05E-09		833	ADIPOQ,AGT,ALOX5,ALOX5AP,APOA1,APOA2,APOB,C1QA,CD59,CST3,DUT,ENTPD1,FABP4,FAS,FBN1,FEN1,FLNA,FN1,GBP1,HSPG2,LAMC1,MAP2K2,MYH11,MYL9,NFKB1,PECAM1,PLG,PTX3,RRBP1,SERPIND1,STAT6,THBD,TIMP1,TIMP3	34	0.833
Cell-To-Cell Signaling and Interaction	Adhesion of epithelial cells	3,00E-14		829	C3,C5,CD58,CDH13,CLU,COPB1,DAB2,FGA,FGG,FN1,HRAS,HSPG2,ITGA3,ITGB1,LAMA3,LAMC1,MAN2A1,MYH10,POSTN,RAC1,ROCK1,ROCK2,RRAS,SLPI,TIMP1,TIMP3	26	0.829
Organismal Injury and Abnormalities,Renal and Urological Disease	Renal lesion	7,29E-11		829	ABCF1,ABI3BP,ACE,ACOT7,ADH5,ADIPOQ,AGT,AHNAK,ALB,AMBP,ANXA2,APOD,APOH,ARHGEF7,C1S,C2,C3,CALCRL,CAV1,CAVIN1,CCT3,CD151,CD34,CD9,CLU,COL12A1,COL6A3,CSPG4,DAD1,DCN,DDX58,EEF1A2,EEF1B2,EIF4A2,EIF4G2,ENTPD1,ESYT1,EXOC5,FABP4,FABP5,FBN1,FDPS,FLNA,FN1,FUBP3,GNA11,GNAQ,GNAS,GNB1,GSPT1,GSTP1,HLA-A,HLA-DRB1,HMGB1,HRAS,HSD17B4,HSP90AA1,HSP90AB1,HSP90B1,IFI16,IFIT3,IMPDH2,ITGA3,ITGB1,KNG1,LAMA5,LAMB3,LAMC1,M…	116	0.829
Cell-To-Cell Signaling and Interaction,Cellular Movement,Hematological System Development and Function,Immune Cell Trafficking	Recruitment of leukocytes	2,39E-08		822	ADAM10,ADGRE5,ADIPOQ,AGT,ALOX5,ALOX5AP,AOC3,APOA1,APOB,C3,C4A/C4B,C5,CAV1,CD14,CD93,CLU,DDX58,F13A1,FABP5,FAS,FN1,GC,GPRC5A,HCK,HMGB1,HSPA1A/HSPA1B,PECAM1,PGLYRP2,PLG,PTX3,RAC1,RAP1A,ROCK1,SLPI,STAT6,TIMP1,TNC	37	0.822
Dermatological Diseases and Conditions,Inflammatory Disease,Inflammatory Response,Organismal Injury and Abnormalities	Dermatitis	1,28E-08		799	ADIPOQ,AHNAK,BGN,C3,CALR,CNN3,CPVL,CST3,DPYSL2,EEF1A1,FABP4,FABP5,FAS,FKBP4,FLNA,GSTP1,HCK,HLA-A,HLA-DRA,HLA-DRB1,IGHG1,JAK1,KNG1,KRT14,KRT6A,LAMA5,MCAM,MX1,MYL9,NFKB1,PGLYRP2,POSTN,PPP3R1,SBDS,SLPI,SOD3,STAT1,STAT6,THBD,TIA1,TIMP1,TPM1,TPM3,VCL	44	0.799
Cellular Movement,Hematological System Development and Function,Immune Cell Trafficking,Inflammatory Response	Infiltration by neutrophils	7,96E-10		788	ADIPOQ,AGT,ALOX5AP,ANXA2,APOA1,C2,C3,C4A/C4B,C5,CD14,CFB,CFH,F2,FABP4,FAS,FPR1,HMGB1,HSPB1,ILK,NT5E,PLG,PTX3,SERPINA1,SERPINC1,STAT6,THBD,TIMP1,YBX1	28	0.788
Cancer,Organismal Injury and Abnormalities	Adenocarcinoma	1,63E-17		780	A1BG,A2M,AAMDC,ABCA3,ABCF1,ABI3BP,ABLIM1,ACE,ACOT7,ACTG2,ACTN4,ADAM10,ADAR,ADGRE5,ADH1B,ADH5,AEBP1,AFM,AGFG1,AGRN,AGT,AHNAK,AHSA1,ALB,ALDH1A1,ALDH1A2,ALDH2,ALDH3A1,ALOX5,ALOX5AP,AMBP,ANO6,ANXA2,ANXA8/ANXA8L1,AOC3,AP3M1,APBB1IP,APOB,APOD,APOH,APOL1,APOL2,ARHGEF2,ARHGEF7,ARRB1,ARSA,ASAH1,ASPN,ATAD3B,ATG3,ATIC,ATP2B4,AZGP1,BCAM,BCLAF1,BDH2,BGN,BIN2,BZW2,C1QA,C1QB,C1QC,C1R,C1RL,C1S,C2,C3,C4A/C4B,C4BP…	563	0.78
Cancer,Organismal Injury and Abnormalities	Development of adenocarcinoma	1,18E-10		780	A1BG,ABCA3,ABCF1,ABI3BP,ABLIM1,ACE,ACOT7,ACTN4,ADH5,AEBP1,AFM,AGRN,AGT,AHNAK,ALB,ALDH1A1,ALDH1A2,ALDH2,ALOX5,AMBP,ANXA2,ANXA8/ANXA8L1,AOC3,APBB1IP,APOB,APOD,APOH,APOL2,ARHGEF2,ARHGEF7,ARRB1,ASAH1,ASPN,ATAD3B,ATIC,AZGP1,BCLAF1,BGN,BIN2,BZW2,C1QA,C1QC,C1S,C2,C3,C4A/C4B,C4BPA,C5,C6,C8A,C8B,C9,CAB39L,CALCRL,CAPN2,CAPRIN1,CASP3,CAV1,CAVIN1,CCT2,CCT3,CCT6A,CCT7,CD34,CD9,CFB,CFH,CFHR2,CKAP4,CLU,COL12A1,…	353	0.78
Cellular Function and Maintenance	Cellular homeostasis	5,82E-08		775	A2M,ADAM10,ADH5,ADIPOQ,AGFG1,AGT,ALB,ALOX5,ANXA2,APOA1,APOL1,ARHGEF7,ARRB1,ARSA,ASAH1,ATG3,ATP2B4,BDH2,C3,C4A/C4B,C5,CALR,CASP3,CAV1,CD151,CFH,CKB,CLIC5,CNP,CP,CREG1,DCN,DDX58,DIABLO,DNAJB1,EEF1D,EEF2,EIF4G1,EIF4G2,ENTPD1,ERO1A,EXOC8,F11R,F2,FABP4,FABP5,FAS,FIS1,FN1,FPR1,GAA,GC,GNAQ,GNAS,GNB1,HCK,HLA-A,HMGB1,HPX,HRAS,HSP90AA1,HSP90B1,HSPA4,HSPA5,HSPA8,HSPB1,HSPG2,ITGA3,ITGB1,JAK1,KNG1,LAMA3,LGALS…	123	0.775
Cell Death and Survival	Cell survival	1,73E-13		773	A2M,ABCA3,ACE,ACTN4,ADAR,ADH5,ADIPOQ,AGRN,AGT,AGTRAP,ALB,ALDH3A1,APOB,APOD,ARRB1,ASAH1,ATG3,BCLAF1,C3,C4A/C4B,C5,CAB39L,CALR,CAPN2,CASP3,CAV1,CD151,CD59,CD9,CDH13,CFH,CLU,COPB2,CSE1L,CST3,CTBP1,CYBA,DAB2,DHX9,DIABLO,DNAJA1,ECM1,EEF2,EHD4,EIF4A1,EIF4A3,EIF4G1,F2,FAS,FBL,FKBP4,FKBP5,FLNA,FN1,GBP1,GMFG,GSTP1,HCK,HIP1,HLA-A,HMGB1,HNRNPU,HRAS,HSP90AB1,HSP90B1,HSPA1A/HSPA1B,HSPA4,HSPA5,HSPA8,HSPB1,HSPH…	136	0.773
Cancer,Gastrointestinal Disease,Organismal Injury and Abnormalities	Development of digestive organ tumor	4,83E-11		742	A2M,ABCA3,ABCF1,ABI3BP,ABLIM1,ACOT7,ACTG2,ACTN4,ADAM10,ADAR,ADGRE5,ADH1B,ADIPOQ,AEBP1,AFM,AGRN,AGT,AHNAK,ALB,ALDH1A1,ALDH1A2,ALDH2,ALDH3A1,ALOX5,AOC3,APBB1IP,APOA1,APOB,APOD,APOH,ARHGEF2,ARHGEF7,ARSA,ASAH1,ASPN,ATG3,ATIC,AZGP1,BCAM,BCLAF1,BDH2,BGN,C1QC,C1R,C1RL,C2,C3,C4A/C4B,C4BPA,C6,C8B,C9,CAB39L,CACYBP,CAPRIN1,CASP3,CAV1,CAVIN1,CAVIN2,CCT2,CCT6A,CCT7,CCT8,CD151,CD34,CD58,CD93,CDC5L,CDH13,CEMIP2…	373	0.742
Cell-To-Cell Signaling and Interaction,Hair and Skin Development and Function	Adhesion of epithelial cell lines	9,75E-10		732	C3,COPB1,DAB2,FGA,FGG,FN1,HRAS,ITGA3,ITGB1,POSTN,RRAS,TIMP1,TIMP3	13	0.732
Organismal Injury and Abnormalities	Fibrosis	4,94E-10		731	ABCA3,ACE,ADAM10,ADIPOQ,AGT,AGTRAP,ALB,ALOX5,APOA1,APOA2,APOB,BGN,C3,C5,CA4,CALR,CAV1,CAV2,CD151,CLIC5,CLU,CST3,DAG1,DCN,ENTPD1,EXOC5,FAS,FGG,FN1,GNAS,GSTP1,HCK,HLA-DRA,HP,HPX,HRAS,HSPB1,IMPDH2,ITGB1,JAK1,KNG1,LAMA3,MAN2A1,MYH6,NFKB1,NHLRC2,NT5E,PCNA,PECAM1,PLG,POSTN,PPP3R1,PTX3,RAC1,ROCK1,SERPINA1,SERPINC1,SHMT2,SPTAN1,STAB1,STAT1,TF,TIMP1,TIMP3,TNC,TOP1,TPM1,TPM2,TSC22D1,UTRN	70	0.731
Protein Synthesis	Synthesis of protein	1,32E-14		721	ABCF1,ADIPOQ,AGT,ALDH3A1,ARHGEF2,ARRB1,AZGP1,C3,CALR,CAPRIN1,CASP3,CAV1,CIRBP,DHX9,EEF1A1,EEF1A2,EEF1B2,EEF1D,EEF1G,EEF2,EIF4A1,EIF4A2,EIF4A3,EIF4G1,EIF4G2,EIF4G3,EIF5B,FAS,FN1,GNAQ,GSPT1,H2AZ1,HCK,HRAS,HSPA1A/HSPA1B,HSPA5,HSPB1,IFIT1,ITGB1,MAPK3,MRPS36,MTPN,NFKB1,NPM1,PABPC1,PCBP1,PLG,PPM1G,RBP4,RPL18,RPL34,RPS10,RPS20,RPS26,RPS27,RPS28,RPS9,RPSA,RRBP1,STAT6,STAU1,STING1,STIP1,TIA1,UCHL1,YBX1	66	0.721
Cancer,Organismal Injury and Abnormalities	Abdominal adenocarcinoma	3,57E-17		714	A1BG,A2M,AAMDC,ABCA3,ABCF1,ABI3BP,ABLIM1,ACE,ACOT7,ACTG2,ACTN4,ADAM10,ADAR,ADGRE5,ADH1B,ADH5,AEBP1,AFM,AGFG1,AGRN,AGT,AHNAK,AHSA1,ALB,ALDH1A1,ALDH1A2,ALDH2,ALDH3A1,ALOX5,ALOX5AP,AMBP,ANO6,ANXA2,ANXA8/ANXA8L1,AOC3,AP3M1,APBB1IP,APOB,APOD,APOH,APOL1,APOL2,ARHGEF2,ARHGEF7,ARRB1,ARSA,ASAH1,ASPN,ATAD3B,ATG3,ATIC,ATP2B4,AZGP1,BCAM,BCLAF1,BDH2,BGN,BIN2,BZW2,C1QB,C1QC,C1R,C1RL,C1S,C2,C3,C4A/C4B,C4BPA,C5,…	554	0.714
Cell-To-Cell Signaling and Interaction,Hematological System Development and Function,Immune Cell Trafficking,Inflammatory Response	Binding of macrophages	1,09E-08		706	ADIPOQ,APOA1,APOH,CD14,CD58,DCN,FGA,FPR1,HMGB1,ITGB1,ORM1,STAB1,STAT1,STAT6,THBD	15	0.706
Immunological Disease	Systemic autoimmune syndrome	1,49E-25		701	A1BG,ABCF1,ACE,ADAM10,ADAR,ADGRE5,ADIPOQ,AGFG1,AGT,ALB,ALDH2,ALOX5,ALOX5AP,APBB1IP,APOA1,ARRB1,ARSA,ATIC,BGN,C1QA,C1R,C1S,C2,C3,C4A/C4B,C5,CALCRL,CALR,CASP3,CD14,CD151,CFB,CFH,CLU,COL12A1,COL6A1,COL6A2,COL6A3,COL6A6,CST3,DAD1,DDX58,DIABLO,DPT,DTX3L,ECHDC1,ECM1,EEF1G,EEF2,EHD4,ENAH,F11R,FABP4,FABP5,FAS,FAU,FBL,FDPS,FGB,FKBP5,FN1,GAA,GALNT2,GBP1,GNAQ,GNAS,GNB2,GRN,GUSB,HCK,HLA-A,HLA-DPA1,HLA-DRA,HL…	148	0.701
Organismal Injury and Abnormalities	Benign lesion	2,59E-18		699	ADGRE5,ADH1B,ADIPOQ,AEBP1,AGRN,AHNAK,ALB,ALDH1A1,ALDH1A2,ALDH2,ANXA2,APOA1,ARHGEF2,ASPN,BCLAF1,BGN,C3,CALCRL,CALR,CAV1,CAVIN2,CD34,CFB,CFH,CLU,CNP,COL12A1,COL6A1,COL6A2,COL6A3,CYBA,DAD1,DCN,DDX17,DDX24,DPT,DUT,EPB41L3,F2,FABP4,FABP5,FAS,FBN1,FDPS,FERMT2,FKBP10,FLNA,FN1,GNA11,GNAQ,GNAS,GSTP1,HCK,HLA-A,HMGB1,HP,HRAS,HSP90AB1,IFIT1,IFIT3,ILK,ISOC1,ITGA3,ITGB1,JAK1,KPNA3,KRT14,LAMA3,LAMA5,LAMB2,LAMB3…	116	0.699
Cellular Assembly and Organization,Cellular Compromise,Nervous System Development and Function	Retraction of neurites	9,81E-09		699	ARHGEF7,CRMP1,DPYSL2,F2,GNAQ,HRAS,KNG1,MECP2,MYH10,MYH9,RAC1,ROCK1,ROCK2,RRAS	14	0.699
Cancer,Hematological Disease,Organismal Injury and Abnormalities	Hematologic cancer	4,31E-17		692	ABI3BP,ABLIM1,ACE,ADAM10,ADAR,ADIPOQ,AGT,AHNAK,ALB,ALDH1A1,ALDH1A2,ALDH2,ALOX5,ANXA2,AOC3,APOB,ATIC,ATP2B4,BCLAF1,BZW2,C1R,C1S,C3,C4A/C4B,C5,C6,C8A,C9,CALCRL,CALR,CASP3,CAV1,CAV2,CAVIN2,CCT3,CCT7,CD14,CD151,CD34,CD58,CFP,CKAP4,CLDN5,CLU,CMPK2,CNP,COL12A1,COL6A1,COL6A2,COL6A3,COL6A6,COPB2,CP,CPT2,CSE1L,CSPG4,CST3,CTBP1,DAD1,DCN,DDX46,DDX58,DHX15,DIABLO,DPT,EEF1A1,EEF1A2,EEF1D,EHD1,EIF4A1,EIF4G1,EM…	251	0.692
Connective Tissue Disorders,Inflammatory Disease,Inflammatory Response,Organismal Injury and Abnormalities,Skeletal and Muscular Disorders	Inflammation of joint	4,93E-18		689	A1BG,ADAM10,ADGRE5,ADIPOQ,ALB,ALOX5,ALOX5AP,APOA1,ARRB1,ASPN,ATIC,AZGP1,BGN,C1QA,C1R,C2,C3,C4A/C4B,C5,C6,CALCRL,CALR,CAPN2,CASP3,CAVIN3,CD59,CFB,CFP,CLU,COPB2,CST3,ECHDC1,EEF1G,EEF2,EHD4,F11R,F13A1,FABP4,FAS,FAU,FDPS,FGA,FGB,FGG,FKBP5,FN1,GALNT2,GBP1,GNB2,GRN,GUSB,HCK,HLA-A,HLA-DPA1,HLA-DRA,HLA-DRB1,HMGB1,HNRNPA1,HP,HSP90B1,HSPA1A/HSPA1B,HSPA5,HSPA8,HSPG2,IGHG1,JAK1,LAP3,LIMCH1,LUM,MAPK3,MRPS36,M…	108	0.689
Protein Synthesis	Translation	2,86E-10		683	ABCF1,CALR,CAPRIN1,DHX9,EEF1A1,EEF1A2,EEF1B2,EEF1D,EEF1G,EEF2,EIF4A1,EIF4A2,EIF4A3,EIF4G1,EIF4G2,EIF4G3,EIF5B,FN1,GSPT1,HRAS,HSPA1A/HSPA1B,HSPA5,HSPB1,IFIT1,ITGB1,MRPS36,PABPC1,PCBP1,RPL18,RPL34,RPS10,RPS20,RPS26,RPS27,RPS28,RPS9,RPSA,RRBP1,STAU1,STING1,TIA1,UCHL1,YBX1	43	0.683
Cardiovascular System Development and Function,Cell-To-Cell Signaling and Interaction	Binding of vascular endothelial cells	5,20E-08		671	ADAM10,ADGRE5,BGN,DCN,F12,F2,FERMT2,FN1,HMGB1,HSPA5,ITGB1,KNG1,MCAM,NT5E,PECAM1,PLG,STAB1,STAT1,STAT6,STX6	20	0.671
Cellular Movement,Hematological System Development and Function,Immune Cell Trafficking	Cellular infiltration by granulocytes	1,12E-08		668	ADIPOQ,AGT,ALOX5AP,ANXA2,APOA1,C2,C3,C4A/C4B,C5,CD14,CFB,CFH,F2,FABP4,FAS,FPR1,HCK,HMGB1,HSPB1,ILK,KNG1,NT5E,PLG,PTX3,SERPINA1,SERPINC1,STAT6,THBD,TIMP1,YBX1	30	0.668
Cell-To-Cell Signaling and Interaction	Interaction of epithelial cells	2,17E-13		664	ADAM10,C3,C5,CD58,CDH13,CLU,COPB1,DAB2,FGA,FGG,FN1,HRAS,HSPG2,ITGA3,ITGB1,LAMA3,LAMC1,MAN2A1,MYH10,POSTN,RAC1,ROCK1,ROCK2,RRAS,SLPI,TIMP1,TIMP3	27	0.664
Cell Death and Survival	Anoikis	1,13E-08		634	CALR,CAV1,DAB2,DIABLO,EEF1A1,FAS,FN1,GRN,HRAS,ILK,ITGB1,PML,RAC1,RRAS,RRAS2,SLPI,SRGN,TIMP1,TNC,TPM1,UCHL1	21	0.634
Cancer,Hematological Disease,Immunological Disease,Organismal Injury and Abnormalities	Neoplasia of leukocytes	1,53E-15		576	ABI3BP,ABLIM1,ACE,ADAM10,ADAR,ADIPOQ,AHNAK,ALB,ALDH1A1,ALDH1A2,ALOX5,ANXA2,AOC3,ATIC,BCLAF1,BZW2,C1R,C3,C4A/C4B,C5,C8A,CALCRL,CASP3,CAV1,CAV2,CAVIN2,CCT3,CCT7,CD14,CD151,CD34,CD58,CFP,CKAP4,CLU,CMPK2,CNP,COL12A1,COL6A1,COL6A2,COL6A3,COPB2,CSE1L,CST3,CTBP1,DAD1,DCN,DDX46,DDX58,DIABLO,DPT,EEF1A1,EHD1,EIF4A1,ENAH,ESYT2,EXOC5,F11R,F2,FABP4,FABP5,FARP1,FAS,FBN1,FDPS,FEN1,FERMT2,FLNA,FN1,GART,GNA11,GNA…	189	0.576
Cancer,Hematological Disease,Organismal Injury and Abnormalities	Lymphocytic neoplasm	2,49E-15		576	ABI3BP,ABLIM1,ACE,ADAM10,ADAR,ADIPOQ,AHNAK,ALB,ALDH1A1,ALDH1A2,ALOX5,ANXA2,AOC3,ATIC,BCLAF1,BZW2,C1R,C3,C8A,CALCRL,CASP3,CAV1,CAV2,CAVIN2,CCT3,CCT7,CD14,CD151,CD34,CD58,CFP,CKAP4,CLU,CMPK2,CNP,COL12A1,COL6A1,COL6A2,COL6A3,COPB2,CSE1L,CSPG4,CST3,CTBP1,DAD1,DCN,DDX46,DDX58,DIABLO,DPT,EEF1A1,EHD1,EIF4A1,ENAH,ESYT2,EXOC5,F11R,F12,F2,FABP4,FABP5,FARP1,FAS,FBN1,FDPS,FEN1,FERMT2,FLNA,FN1,GART,GNA11,GNAS…	192	0.576
Hematological Disease,Immunological Disease	Lymphoproliferative disorder	3,51E-15		576	ABI3BP,ABLIM1,ACE,ADAM10,ADAR,ADIPOQ,AHNAK,ALB,ALDH1A1,ALDH1A2,ALOX5,ANXA2,AOC3,ATIC,BCLAF1,BZW2,C1R,C3,C8A,CALCRL,CASP3,CAV1,CAV2,CAVIN2,CCT3,CCT7,CD14,CD151,CD34,CD58,CFP,CKAP4,CLU,CMPK2,CNP,COL12A1,COL6A1,COL6A2,COL6A3,COPB2,CSE1L,CSPG4,CST3,CTBP1,DAD1,DCN,DDX46,DDX58,DIABLO,DPT,EEF1A1,EHD1,EIF4A1,ENAH,ESYT2,EXOC5,F11R,F12,F2,FABP4,FABP5,FARP1,FAS,FBN1,FDPS,FEN1,FERMT2,FLNA,FN1,GART,GNA11,GNAS…	192	0.576
Cancer,Hematological Disease,Immunological Disease,Organismal Injury and Abnormalities	Lymphocytic cancer	4,54E-15		576	ABI3BP,ABLIM1,ACE,ADAM10,ADAR,ADIPOQ,AHNAK,ALB,ALDH1A1,ALDH1A2,ALOX5,ANXA2,AOC3,ATIC,BCLAF1,BZW2,C1R,C3,C8A,CALCRL,CASP3,CAV1,CAV2,CAVIN2,CCT3,CCT7,CD14,CD151,CD34,CD58,CFP,CKAP4,CLU,CMPK2,CNP,COL12A1,COL6A1,COL6A2,COL6A3,COPB2,CSE1L,CSPG4,CST3,CTBP1,DAD1,DCN,DDX46,DDX58,DIABLO,DPT,EEF1A1,EHD1,EIF4A1,ENAH,ESYT2,EXOC5,F11R,F12,F2,FABP4,FABP5,FARP1,FAS,FBN1,FDPS,FEN1,FERMT2,FLNA,FN1,GART,GNA11,GNAS…	191	0.576
Cancer,Hematological Disease,Immunological Disease,Organismal Injury and Abnormalities	Tumorigenesis of lymphocytes	3,21E-14		576	ABI3BP,ABLIM1,ACE,ADAM10,ADAR,ADIPOQ,AHNAK,ALB,ALDH1A1,ALDH1A2,ALOX5,ANXA2,AOC3,ATIC,BCLAF1,BZW2,C1R,C3,C8A,CALCRL,CASP3,CAV1,CAV2,CAVIN2,CCT3,CCT7,CD151,CD58,CFP,CKAP4,CLU,CMPK2,CNP,COL12A1,COL6A1,COL6A2,COL6A3,COPB2,CSE1L,CST3,CTBP1,DAD1,DCN,DDX46,DDX58,DIABLO,DPT,EEF1A1,EHD1,EIF4A1,ENAH,ESYT2,EXOC5,F11R,FABP4,FABP5,FARP1,FAS,FBN1,FDPS,FEN1,FERMT2,FLNA,FN1,GART,GNA11,GNAS,GNB1,GSTM2,H1-4,HCK,HI…	179	0.576
Inflammatory Response,Organismal Injury and Abnormalities	Inflammation of organ	4,20E-20		569	ACE,ACTN4,ADIPOQ,AGT,AHNAK,ALB,ALDH2,ALOX5,AMBP,APOA1,APOA2,APOB,APOH,APOL1,ARRB1,ARSA,BGN,C1QA,C3,C4A/C4B,C5,C6,CA4,CALCRL,CALR,CASP3,CAV1,CD14,CD151,CDH13,CFB,CFH,CFI,CKB,CLU,CNN3,COTL1,CPVL,CST3,DCN,DDX58,DPYSL2,ECM1,EEF1A1,EHD1,EHD4,ENTPD1,EPB41L3,F12,F2,FABP4,FABP5,FAS,FDPS,FGA,FKBP4,FLNA,FN1,GAA,GC,GRN,GSTP1,HCK,HLA-A,HLA-DRA,HLA-DRB1,HMGB1,HP,HPX,HSP90B1,HSPA5,IFI16,IFI35,IFIT2,IFIT3,IGHG1…	144	0.569
Cellular Movement,Hematological System Development and Function,Immune Cell Trafficking	Cell movement of antigen presenting cells	2,81E-09		541	ADIPOQ,AGT,AGTRAP,ANO6,APOA1,ARRB1,C3,C5,C6,CALR,CAV1,CD58,CNP,EEF1A2,F2,FLNA,FN1,FPR1,HCK,HMGB1,HRAS,HRG,HSPA5,ITGA1,ITGB1,KARS1,KPNA4,LGALS9,MAPK3,NPM1,PLG,PTX3,RAC1,ROCK1,S100A10,SERPING1,SOD3,STAB1,STAT1,STING1,THBD,TIMP1,TIMP3,YBX1	44	0.541
Cell-To-Cell Signaling and Interaction,Cellular Function and Maintenance,Inflammatory Response	Phagocytosis of cells	3,42E-09		540	ABCF1,ADIPOQ,AHSA1,APOA1,APOA2,ATG3,BRK1,C1QA,C3,CALR,CAV1,CD14,CD93,CFH,CKB,CYBA,EHD1,ERP44,FAS,FLNA,FPR1,GRN,HCK,HMGB1,HSPA8,IGHG1,ISG15,ITGB1,JAK1,LUM,MYH9,NHLRC2,NPM1,PECAM1,PROS1,PTX3,RAC1,RALA,RRAS2,SRSF6,STT3A	41	0.54
Cellular Movement	Chemotaxis of macrophage cancer cell lines	2,68E-09		529	C3,C5,CALR,FBN1,GNB1,GNB2,HCK,HMGB1	8	0.529
Cancer,Hematological Disease,Organismal Injury and Abnormalities	Neoplasia of blood cells	2,82E-17		523	ABI3BP,ABLIM1,ACE,ADAM10,ADAR,ADIPOQ,AGT,AHNAK,ALB,ALDH1A1,ALDH1A2,ALOX5,ANXA2,AOC3,APOB,ATIC,ATP2B4,BCLAF1,BZW2,C1R,C1S,C3,C4A/C4B,C5,C6,C8A,C9,CALCRL,CALR,CASP3,CAV1,CAV2,CAVIN2,CCT3,CCT7,CD14,CD151,CD34,CD58,CFP,CHORDC1,CKAP4,CLU,CMPK2,CNP,COL12A1,COL6A1,COL6A2,COL6A3,COL6A6,COPB2,CP,CPT2,CSE1L,CSPG4,CST3,CTBP1,DAD1,DCN,DDX46,DDX58,DHX15,DIABLO,DPT,DTX3L,EEF1A1,EEF1A2,EEF1D,EHD1,EIF4A1,EIF4G1,…	249	0.523
Cancer,Hematological Disease,Organismal Injury and Abnormalities	Myeloid or lymphoid neoplasm	6,82E-17		523	ABI3BP,ABLIM1,ACE,ADAM10,ADAR,ADIPOQ,AGT,AHNAK,ALB,ALDH1A1,ALDH1A2,ALOX5,ANXA2,AOC3,APOB,ATIC,ATP2B4,BCLAF1,BZW2,C1R,C1S,C3,C4A/C4B,C6,C8A,C9,CALCRL,CALR,CASP3,CAV1,CAV2,CAVIN2,CCT3,CCT7,CD14,CD151,CD34,CD58,CFP,CHORDC1,CKAP4,CLU,CMPK2,CNP,COL12A1,COL6A1,COL6A2,COL6A3,COL6A6,COPB2,CP,CPT2,CSE1L,CSPG4,CST3,CTBP1,DAD1,DCN,DDX46,DDX58,DHX15,DIABLO,DPT,DTX3L,EEF1A1,EEF1A2,EEF1D,EHD1,EIF4A1,EIF4G1,EML…	251	0.523
Cardiovascular Disease,Organismal Injury and Abnormalities	Infarction of heart	2,98E-11		519	ACE,ADIPOQ,AGT,AOC3,APOA1,APOD,C3,C4A/C4B,C5,C6,CA4,CAV1,CCT7,CD14,CLU,CREG1,CYBA,EEF1A2,F13A1,F2,FGB,FGG,GAA,ILK,NT5E,PECAM1,PLG,POSTN,PPP3R1,PTX3,RAC1,SERPINC1,SERPINF2,TF,THBD	35	0.519
Cancer,Organismal Injury and Abnormalities	Benign solid tumor	1,05E-15		499	ADGRE5,ADH1B,ADIPOQ,AEBP1,AGRN,ALB,ALDH1A1,ALDH1A2,ALDH2,ANXA2,APOA1,ARHGEF2,ASPN,BGN,C3,CALCRL,CALR,CAV1,CAVIN2,CD34,CFH,CLU,CNP,COL12A1,COL6A1,COL6A2,COL6A3,CYBA,DAD1,DCN,DDX17,DDX24,DPT,DUT,EPB41L3,FABP4,FABP5,FAS,FBN1,FDPS,FERMT2,FKBP10,FLNA,FN1,GNA11,GNAQ,GNAS,GSTP1,HLA-A,HMGB1,HP,HRAS,HSP90AB1,IFIT1,IFIT3,ISOC1,ITGB1,JAK1,KPNA3,LAMA5,LAMB2,LAMB3,LTBP1,LUM,MAP2K2,MAPK3,MYH1,MYH10,MYH9,MYL6,N…	99	0.499
Cellular Movement	Cellular infiltration by myeloid cells	6,17E-13		493	ADIPOQ,AGT,AGTRAP,ALOX5AP,ANXA2,APOA1,ARRB1,C2,C3,C4A/C4B,C5,C6,CAV1,CD14,CFB,CFH,CNP,EEF1A2,F2,FABP4,FAS,FPR1,HCK,HMGB1,HRAS,HSPA5,HSPB1,ILK,ITGB1,KNG1,KPNA4,NT5E,PLG,PTX3,S100A10,SERPINA1,SERPINC1,SERPING1,SOD3,STAT1,STAT6,STING1,THBD,TIMP1,TIMP3,YBX1	46	0.493
Cellular Function and Maintenance	Internalization of cells	4,40E-08		492	AHSA1,APOA1,APOA2,BRK1,C3,CALR,CD14,CD93,CFH,CKB,ERP44,FAS,FPR1,GRN,GSTP1,HCK,HMGB1,ILK,ISG15,ITGB1,JAK1,LUM,NHLRC2,NPM1,PLG,PROS1,PTX3,RAC1,RALA,RRAS2,SNX5,SRSF6,STT3A,TRIM21	34	0.492
Cancer,Hematological Disease,Organismal Injury and Abnormalities	Hematopoietic neoplasm	1,25E-17		452	ABI3BP,ABLIM1,ACE,ADAM10,ADAR,ADIPOQ,AGT,AHNAK,ALB,ALDH1A1,ALDH1A2,ALDH2,ALOX5,ANXA2,AOC3,APOB,ATIC,ATP2B4,BCLAF1,BZW2,C1R,C1S,C3,C4A/C4B,C5,C6,C8A,C9,CALCRL,CALR,CASP3,CAV1,CAV2,CAVIN2,CCT3,CCT7,CD14,CD151,CD34,CD58,CFP,CHORDC1,CKAP4,CLDN5,CLU,CMPK2,CNP,COL12A1,COL6A1,COL6A2,COL6A3,COL6A6,COPB2,CP,CPT2,CSE1L,CSPG4,CST3,CTBP1,DAD1,DCN,DDX46,DDX58,DHX15,DIABLO,DPT,DTX3L,EEF1A1,EEF1A2,EEF1D,EHD1,EI…	255	0.452
Cardiovascular System Development and Function,Cell-To-Cell Signaling and Interaction	Binding of endothelial cells	1,29E-13		446	ADAM10,ADGRE5,ANXA2,BGN,C1QA,C3,C5,CD151,CD34,DCN,F12,F2,FAS,FERMT2,FN1,HMGB1,HSPA5,ITGA1,ITGA3,ITGB1,KNG1,MCAM,NT5E,PECAM1,PLG,RAC1,S100A10,SERPING1,STAB1,STAT1,STAT6,STX6,THBD,TIMP3	34	0.446
Immunological Disease	Hypersensitive reaction	1,09E-13		425	ADIPOQ,AHNAK,ALB,ALDH2,ALOX5,ALOX5AP,BGN,C3,C4A/C4B,C5,CALR,CDH13,CFH,CNN3,CPVL,CST3,DCN,DPYSL2,ECM1,EEF1A1,F11R,FABP4,FABP5,FKBP4,FLNA,GNA11,H2AZ1,HCK,HLA-A,HLA-DRA,HLA-DRB1,HSPA1A/HSPA1B,HSPA5,IGHG1,JAK1,KRT6A,LAMA5,LGALS3BP,MCAM,MX1,MYH9,MYL9,PDIA3,PECAM1,PLSCR1,PPP3R1,PSME2,SBDS,STAT1,STAT6,THBD,TIMP1,TPM1,TPM3,TUBB,VCL	56	0.425
Cellular Movement,Hematological System Development and Function,Immune Cell Trafficking,Inflammatory Response	Cell movement of neutrophils	8,32E-12		393	ADAM10,ADIPOQ,AGT,ALB,ALOX5,ALOX5AP,ANXA2,APOA1,C2,C3,C4A/C4B,C5,CD14,CD151,CFB,CFH,CST3,F2,FABP4,FAS,FN1,FPR1,GRN,HCK,HMGB1,HSPB1,ILK,ITGA1,ITGB1,LUM,MYH9,NT5E,PECAM1,PLG,PTX3,RAC1,ROCK1,SERPINA1,SERPINC1,SLPI,STAT6,THBD,TIMP1,YBX1	44	0.393
Connective Tissue Disorders,Inflammatory Disease,Organismal Injury and Abnormalities,Skeletal and Muscular Disorders	Rheumatic Disease	5,82E-27		386	A1BG,ADAM10,ADAR,ADGRE5,ADIPOQ,AGFG1,ALB,ALDH2,ALOX5,ALOX5AP,APOA1,APOH,ARRB1,ARSA,ASPN,ATIC,AZGP1,BGN,C1QA,C1QB,C1R,C1S,C2,C3,C4A/C4B,C5,C6,CALCRL,CALR,CAPN2,CASP3,CAVIN3,CD34,CD59,CFB,CFH,CFP,CLU,COPB2,CST3,DAD1,DDX58,DIABLO,DTX3L,ECHDC1,EEF1G,EEF2,EHD4,F11R,F13A1,FABP4,FABP5,FAS,FAU,FBN1,FDPS,FGA,FGB,FGG,FKBP5,FN1,FPR1,GALNT2,GBP1,GNAQ,GNAS,GNB2,GRN,GSTP1,GUSB,HCK,HLA-A,HLA-DPA1,HLA-DRA,HLA-DR…	147	0.386
Gene Expression	Expression of RNA	6,14E-08		367	A2M,AAMDC,ABCF1,ABLIM1,ACE,ACTN4,ADIPOQ,ADIRF,AEBP1,AGRN,AGT,ALDH1A2,APOB,ARF4,ARHGEF2,ARRB1,ATP2B4,BCLAF1,CALR,CAPRIN1,CAV1,CAVIN1,CAVIN2,CD34,CD9,CDC5L,CDH13,CLDN5,CLU,CNP,CNPY2,CREG1,CSE1L,CTBP1,DAB2,DCN,DDX17,DDX21,DDX58,DHX9,DNAJB1,DRAP1,DTX3L,ECM1,EEF1D,EIF4A2,EIF4A3,EIF4G1,EIF4G2,EIF4G3,EIF5B,F2,FABP4,FAS,FBP1,FLNA,FN1,FUBP3,GLO1,GNAQ,GNAS,GNB1,GRN,GSPT1,GSTP1,H1-5,H2AZ1,HIP1,HLA-DRB1,HMGB…	155	0.367
Cellular Movement,Hematological System Development and Function,Immune Cell Trafficking,Inflammatory Response	Cell movement of phagocytes	2,63E-18		362	ADAM10,ADIPOQ,AGT,AGTRAP,ALB,ALOX5,ALOX5AP,ANO6,ANXA2,AOC3,APOA1,ARHGEF7,ARRB1,C2,C3,C4A/C4B,C5,C6,CALR,CAV1,CD14,CD151,CD58,CD9,CFB,CFH,CNP,CST3,EEF1A2,F11R,F2,FABP4,FAS,FLNA,FN1,FPR1,GRN,HCK,HMGB1,HP,HRAS,HRG,HSPA5,HSPB1,ILK,ITGA1,ITGB1,JAK1,KARS1,KPNA4,LGALS9,LUM,MAPK3,MCAM,MYH9,NPM1,NT5E,PECAM1,PLG,PTX3,RAC1,ROCK1,S100A10,SBDS,SERPINA1,SERPINA3,SERPINC1,SERPINF1,SERPING1,SLPI,SOD3,STAB1,STAT1…	79	0.362
Gene Expression	Transcription	1,41E-08		357	A2M,AAMDC,ABLIM1,ACE,ACTN4,ADIPOQ,ADIRF,AEBP1,AFM,AGRN,AGT,ALDH1A2,APOB,ARF4,ARHGEF2,ARRB1,ATP2B4,BCLAF1,C3,C4A/C4B,CALR,CAV1,CAVIN1,CAVIN2,CD34,CD9,CDC5L,CDH13,CLDN5,CLU,CNPY2,CREG1,CSE1L,CTBP1,DAB2,DCN,DDX17,DDX21,DDX58,DHX15,DHX9,DRAP1,DTX3L,ECM1,EEF1D,EIF4A3,EIF4G2,F2,FABP4,FAS,FBP1,FLNA,FN1,FUBP3,GLO1,GNAQ,GNAS,GNB1,GRN,GSTP1,H1-5,H2AZ1,HIP1,HLA-DRB1,HMGB1,HNRNPA1,HNRNPA2B1,HNRNPC,HNRNPU,HP1…	150	0.357
Cancer,Hematological Disease,Immunological Disease,Organismal Injury and Abnormalities	Lymphoma	6,59E-19		355	ABI3BP,ABLIM1,ACE,ADAR,AHNAK,ALOX5,ANXA2,AOC3,ATIC,BCLAF1,BZW2,C1R,C3,CALCRL,CASP3,CAV1,CAV2,CCT3,CCT7,CD151,CD58,CFP,CLU,CNP,COL12A1,COL6A1,COL6A2,COL6A3,CSE1L,CST3,CTBP1,DCN,DDX46,DDX58,DIABLO,DPT,EEF1A1,EHD1,EIF4A1,EXOC5,F11R,FABP4,FABP5,FAS,FBN1,FDPS,FEN1,FERMT2,FN1,GART,GNA11,GNAS,GNB1,HCK,HIP1,HLA-A,HLA-DRA,HMGB1,HNRNPA2B1,HNRNPU,HSP90AA1,HSP90AB1,HSP90B1,HSPA12A,HSPH1,IFI35,IFIT2,IFIT3,IGL…	143	0.355
Cancer,Hematological Disease,Organismal Injury and Abnormalities	Hematologic cancer of cells	3,71E-14		355	ABI3BP,ABLIM1,ACE,ADAM10,ADAR,AHNAK,ALB,ALDH1A1,ALDH1A2,ALOX5,ANXA2,AOC3,ATIC,BCLAF1,BZW2,C1R,C3,C8A,CALCRL,CASP3,CAV1,CAV2,CCT3,CCT7,CD14,CD151,CD34,CD58,CFP,CKAP4,CLU,CMPK2,CNP,COL12A1,COL6A1,COL6A2,COL6A3,COPB2,CSE1L,CST3,CTBP1,DAD1,DCN,DDX46,DDX58,DIABLO,DPT,EEF1A1,EHD1,EIF4A1,EXOC5,F11R,F2,FABP4,FABP5,FARP1,FAS,FBN1,FDPS,FEN1,FERMT2,FN1,GART,GNA11,GNAS,GNB1,GSTM2,HCK,HIP1,HLA-A,HLA-DRA,HMGB1…	173	0.355
Organismal Survival	Morbidity or mortality	5,29E-23		352	ABCA3,ACE,ACTN4,ADAM10,ADAR,ADGRE5,ADH5,ADIPOQ,AEBP1,AGRN,AGT,ALDH1A2,ALOX5,AMBP,ANXA2,APOA1,APOB,APOD,APOH,ARF4,ARHGEF7,ASAH1,ATG3,BCLAF1,BGN,C1QA,C3,C4A/C4B,C5,CA4,CALCRL,CALR,CAPN2,CAPRIN1,CASP3,CAV1,CAVIN3,CD14,CD151,CD59,CFB,CFH,CFI,CFP,CKB,CLDN5,CNN3,CNP,CNPY2,COL12A1,COL6A2,COPB1,CSE1L,CST3,CTBP1,DAB2,DAD1,DAG1,DBI,DCN,DDX17,DDX58,DHX9,DNAJB1,DRAP1,ECM1,EEF1A2,EHD1,EIF4A1,EIF4G2,ENAH,EPB41…	213	0.352
Cardiovascular System Development and Function,Tissue Morphology	Permeability of vasculature	8,02E-08		334	ADAM10,C3,C4A/C4B,C5,CAV1,CD151,F2,HMGB1,ITGB1,KNG1,NT5E,PECAM1,PLG,PROS1,PTX3,RAC1,SERPINC1,SERPINF1,SERPING1,TIMP1,YES1	21	0.334
Cell Death and Survival	Apoptosis	2,10E-27		314	A2M,AAMDC,ACE,ACTN4,ADAM10,ADAR,ADH5,ADIPOQ,AGRN,AGT,AHSA1,ALB,ALDH1A1,ALDH1A2,ALDH2,ALDH3A1,ALOX5,ANO6,ANXA2,APOA1,APOC3,ARF4,ARHGEF2,ARHGEF7,ARRB1,ASAH1,ATG3,ATP2B4,BCLAF1,BGN,C1QA,C3,C4A/C4B,C5,C6,CA4,CAB39L,CALCRL,CALR,CAPN2,CAPRIN1,CASP3,CAV1,CAVIN3,CCT2,CCT4,CD14,CD151,CD59,CD9,CFB,CFH,CIRBP,CLU,CNP,CREG1,CSE1L,CSPG4,CST3,CTBP1,CYBA,DAB2,DAD1,DAG1,DCN,DDAH2,DDX17,DDX58,DHX9,DIABLO,DNAJA1,DN…	242	0.314
Cancer,Organismal Injury and Abnormalities	Development of carcinoma	1,39E-14		314	A1BG,A2M,ABCA3,ABCF1,ABI3BP,ABLIM1,ACE,ACOT7,ACTG2,ACTN4,ADAM10,ADAR,ADGRE5,ADH1B,ADH5,ADIPOQ,AEBP1,AFM,AGRN,AGT,AHNAK,ALB,ALDH1A1,ALDH1A2,ALDH2,ALDH3A1,ALOX5,AMBP,ANXA2,ANXA8/ANXA8L1,AOC3,APBB1IP,APOA1,APOB,APOD,APOH,APOL2,ARHGEF2,ARHGEF7,ARRB1,ARSA,ASAH1,ASPN,ATAD3B,ATG3,ATIC,AZGP1,BCAM,BCLAF1,BDH2,BGN,BIN2,BZW2,C1QA,C1QC,C1R,C1RL,C1S,C2,C3,C4A/C4B,C4BPA,C5,C6,C8A,C8B,C9,CAB39L,CACYBP,CALCRL,CA…	484	0.314
Cancer,Organismal Injury and Abnormalities,Reproductive System Disease	Genital tumor	1,80E-16		310	A1BG,A2M,ABCA3,ABCF1,ABI3BP,ABLIM1,ACE,ACOT7,ACTG2,ACTN4,ADAM10,ADAR,ADGRE5,ADH1B,ADIPOQ,AEBP1,AFM,AGT,AHNAK,ALB,ALDH1A1,ALDH1A2,ALDH2,ALDH3A1,ALOX5,ALOX5AP,ANO6,ANXA2,ANXA8/ANXA8L1,AOC3,APBB1IP,APOA1,APOA2,APOB,APOD,APOH,APOL2,ARHGEF2,ARRB1,ASPN,ATAD3B,ATIC,ATP2B4,AZGP1,BCLAF1,BGN,BIN2,BZW2,C1QC,C1R,C1S,C2,C3,C4A/C4B,C4BPA,C5,C6,C8A,C8B,C9,CAB39L,CALCRL,CAPN2,CASP3,CAV1,CAVIN1,CAVIN2,CCT2,CCT6A,…	427	0.31
Cellular Movement,Hematological System Development and Function,Immune Cell Trafficking	Cell movement of granulocytes	1,24E-11		307	ADAM10,ADIPOQ,AGT,ALB,ALOX5,ALOX5AP,ANXA2,AOC3,APOA1,C2,C3,C4A/C4B,C5,CD14,CD151,CFB,CFH,CST3,F2,FABP4,FAS,FN1,FPR1,GRN,HCK,HMGB1,HSPB1,ILK,ITGA1,ITGB1,KNG1,LAMA5,LGALS9,LUM,MYH9,NT5E,PECAM1,PLG,PTX3,RAC1,ROCK1,ROCK2,SERPINA1,SERPINC1,SLPI,STAT6,THBD,TIMP1,YBX1	49	0.307
Free Radical Scavenging	Production of reactive oxygen species	1,84E-11		295	ACE,ADIPOQ,AGT,AGTRAP,ALOX5,ANXA2,AOC3,ARSA,C3,C5,CASP3,CAV1,CD14,CFB,CST3,CYBA,DBI,DCN,EEF1A2,F2,FAS,FBP1,FLNA,FN1,FPR1,GNAS,GRN,HCK,HMGB1,HRAS,HSP90AB1,ILK,ITGA1,JAK1,LTBP1,PECAM1,PNPT1,RAC1,RBP4,RRAS,SBDS,SERPINA3,SOD3,SPAG9,SQSTM1,TOP1,TRAP1,TTR	48	0.295
Cardiovascular System Development and Function,Cell-To-Cell Signaling and Interaction	Interaction of endothelial cells	5,33E-14		291	ADAM10,ADGRE5,ANXA2,BGN,C1QA,C3,C5,CD151,CD34,DCN,EEF1A2,F12,F2,FAS,FERMT2,FN1,HMGB1,HSPA5,ITGA1,ITGA3,ITGB1,KNG1,MCAM,NT5E,PECAM1,PLG,RAC1,S100A10,SERPING1,STAB1,STAT1,STAT6,STX6,THBD,TIMP3	35	0.291
Cancer,Endocrine System Disorders,Organismal Injury and Abnormalities,Reproductive System Disease	Gonadal tumor	2,54E-12		283	A1BG,ABCA3,ACTN4,ADAM10,AEBP1,AFM,AHNAK,ALB,ALDH1A1,ALDH1A2,ALDH3A1,ANXA8/ANXA8L1,AOC3,APOA1,APOB,APOH,ATIC,AZGP1,BCLAF1,C3,C4A/C4B,C5,C8B,C9,CCT6A,CFB,CFH,CFHR2,CKAP4,CLU,COL6A2,COL6A3,COL6A6,CP,CSE1L,CSPG4,DAB2,DNAJA1,EEF1A2,EEF1B2,EEF1D,EIF4A2,EIF4G1,EIF5B,EPB41L3,ERO1A,F13A1,F2,FABP4,FARP1,FAS,FDPS,FN1,FUBP3,GART,GC,GNAQ,GNAS,GSTM2,GSTP1,HCK,HDGFL3,HNRNPA2B1,HP,HP1BP3,HPX,HRAS,HRG,HSP90AA1,HS…	152	0.283
Cardiovascular Disease,Organismal Injury and Abnormalities,Skeletal and Muscular Disorders	Myocardial infarction	6,38E-11		281	ACE,ADIPOQ,AGT,AOC3,APOA1,APOD,C3,C4A/C4B,C5,C6,CA4,CCT7,CD14,CLU,CREG1,CYBA,EEF1A2,F13A1,F2,FGB,FGG,GAA,ILK,NT5E,PECAM1,PLG,POSTN,PPP3R1,PTX3,RAC1,SERPINC1,SERPINF2,TF,THBD	34	0.281
Neurological Disease	Movement Disorders	1,70E-12		278	A2M,AEBP1,AFM,AGRN,ALB,ALDH2,ANXA2,APOD,ARHGEF7,ARSA,ASAH1,C3,C4A/C4B,C5,C9,CA4,CASP3,CAV1,CIRBP,CKB,CLU,CNP,COL6A3,CP,CSE1L,DAD1,DNAJA1,DNAJB1,DPYSL3,EEF1A1,EEF1A2,EEF2,EIF4A2,EIF4G1,EML1,EPB41L3,F11R,FAS,FBL,FDPS,FGG,FKBP4,GAA,GBP1,GNAQ,GNAS,GNB1,GSTP1,HIP1,HLA-DRA,HLA-DRB3,HNRNPU,HP,HRAS,HSD17B4,HSP90AA1,HSPA1A/HSPA1B,HSPA5,HSPA8,HSPB1,IFIT2,INPP1,ISOC1,ITIH4,LMCD1,LMNB2,LMOD1,LRG1,MECP2,MECR,…	103	0.278
Cellular Function and Maintenance	Receptor-mediated endocytosis	1,16E-14		272	ALB,AMBP,APOA1,APOB,APOC3,APOL1,C3,CALR,CAV1,CD14,CDC5L,CLU,DAB2,HIP1,HP,HPX,HSP90AA1,HSP90B1,HSPG2,HSPH1,IGHV3-7,IGHV4-34,IGKV3-20,IGKV3D-11,IGKV3D-20,IGKV4-1,IGLC2,IGLC7,IGLV2-11,IGLV3-19,MAPK3,PPT1,RAC1,SFPQ,SMAP1,STAB1,TF,UBQLN2	38	0.272
Organismal Survival	Organismal death	1,69E-22		264	ABCA3,ACE,ACTN4,ADAM10,ADAR,ADH5,ADIPOQ,AEBP1,AGRN,AGT,ALDH1A2,ALOX5,AMBP,ANXA2,APOA1,APOB,APOD,APOH,ARF4,ARHGEF7,ASAH1,ATG3,BCLAF1,BGN,C1QA,C3,C4A/C4B,C5,CA4,CALCRL,CALR,CAPN2,CAPRIN1,CASP3,CAV1,CAVIN3,CD14,CD151,CD59,CFB,CFH,CFI,CFP,CKB,CLDN5,CNN3,CNP,CNPY2,COL12A1,COL6A2,COPB1,CSE1L,CST3,CTBP1,DAB2,DAD1,DAG1,DBI,DCN,DDX17,DDX58,DHX9,DNAJB1,DRAP1,ECM1,EEF1A2,EHD1,EIF4A1,EIF4G2,ENAH,EPB41L3,ERO1…	210	0.264
Cancer,Organismal Injury and Abnormalities	Lymphatic system tumor	3,65E-15		257	ABI3BP,ABLIM1,ACE,ADAM10,ADAR,ADIPOQ,AHNAK,ALB,ALDH1A1,ALDH1A2,ALOX5,ANXA2,AOC3,ATIC,BCLAF1,BZW2,C1R,C3,C8A,CALCRL,CASP3,CAV1,CAV2,CAVIN2,CCT3,CCT7,CD14,CD151,CD34,CD58,CFP,CKAP4,CLU,CMPK2,CNP,COL12A1,COL6A1,COL6A2,COL6A3,COPB2,CSE1L,CSPG4,CST3,CTBP1,DAD1,DCN,DDX46,DDX58,DHX15,DIABLO,DPT,EEF1A1,EHD1,EIF4A1,ENAH,ESYT2,EXOC5,F11R,F12,F2,FABP4,FABP5,FARP1,FAS,FBN1,FDPS,FEN1,FERMT2,FLNA,FN1,GART,GNA1…	194	0.257
Cell-To-Cell Signaling and Interaction	Adhesion of blood cells	5,54E-20		255	A2M,ADAM10,ADGRE5,ADIPOQ,AGT,AOC3,APBB1IP,APOA1,APOH,BCAM,C1QA,C3,C4A/C4B,C5,CD14,CD151,CD34,CD58,CD9,CFH,CFP,CLU,DCN,ENTPD1,F11R,F2,FAS,FGA,FGG,FLNA,FN1,FPR1,HCK,HMGB1,HRAS,HSPG2,ILK,ITGA1,ITGB1,JAK1,KLKB1,KNG1,LAMA5,LGALS9,MCAM,NT5E,ORM1,PECAM1,PLG,PTX3,RAC1,RAP1A,ROCK1,SERPINA1,SERPING1,STAB1,STAT1,STAT6,THBD,TNC,UTRN	61	0.255
Cancer,Organismal Injury and Abnormalities	Pelvic tumor	1,03E-19		247	A1BG,A2M,ABCA3,ABCF1,ABI3BP,ABLIM1,ACE,ACOT7,ACTG2,ACTN4,ADAM10,ADAR,ADGRE5,ADH1B,ADIPOQ,AEBP1,AFM,AGT,AHNAK,ALB,ALDH1A1,ALDH1A2,ALDH2,ALDH3A1,ALOX5,ALOX5AP,ANO6,ANXA2,ANXA8/ANXA8L1,AOC3,APBB1IP,APOA1,APOA2,APOB,APOD,APOH,APOL2,ARHGEF2,ARRB1,ASPN,ATAD3B,ATIC,ATP2B4,AZGP1,BCLAF1,BGN,BIN2,BZW2,C1QC,C1R,C1S,C2,C3,C4A/C4B,C4BPA,C5,C6,C8A,C8B,C9,C9orf64,CAB39L,CALCRL,CALR,CAPN2,CASP3,CAV1,CAVIN1,CAVIN…	454	0.247
Cancer,Organismal Injury and Abnormalities,Reproductive System Disease	Male genital neoplasm	1,07E-11		241	A2M,ABCA3,ABI3BP,ACOT7,ADAM10,ADAR,ADGRE5,AEBP1,AFM,AGT,AHNAK,ALB,ALDH1A2,ALDH2,ALOX5AP,ANO6,ANXA2,APOA1,APOA2,APOB,APOD,ASPN,ATP2B4,BCLAF1,BIN2,C1R,C1S,C2,C3,C4A/C4B,C5,C6,C8B,C9,CALCRL,CASP3,CAV1,CAVIN2,CCT2,CD14,CD34,CD58,CDC5L,CEMIP2,CFB,CFH,CFI,CFP,CIRBP,CKAP4,CKB,CLU,CNP,COL12A1,COL6A2,COL6A3,COL6A6,COPG1,CSE1L,CSPG4,CYBA,DDX17,DNAJB11,DPYSL3,DTX3L,ECM1,EEF1B2,EEF1G,EEF2,EIF4G2,EIF4G3,EML1,…	249	0.241
Cellular Movement	Cell movement of macrophage cancer cell lines	1,93E-08		237	C3,C5,CALR,F2,FBN1,GNB1,GNB2,HCK,HMGB1	9	0.237
Cardiovascular Disease,Hematological Disease,Organismal Injury and Abnormalities	Thrombus	8,35E-16		235	ADIPOQ,AGT,ALB,ANXA2,APOH,C1QA,C2,C3,C5,CALR,CFB,CFH,CFI,CNP,ENTPD1,F12,F2,FBN1,FGA,FGB,FGG,FLNA,GNAQ,HABP2,HRG,KLKB1,KNG1,LGALS3BP,MYH9,PECAM1,PLG,PPP3R1,PROS1,RAP1A,ROCK2,S100A10,SERPINC1,SERPIND1,THBD	39	0.235
Organismal Survival	Survival of organism	6,11E-12		214	ABCA3,ACTG2,ACTN4,AEBP1,AGRN,AGT,ALDH1A2,ALDH2,ALOX5,APOA1,APOD,ASAH1,BGN,C3,C4A/C4B,C5,CALR,CAV1,CAVIN3,CD14,CFB,CFH,CPT2,CRMP1,DDX58,DIABLO,EEF1A2,F12,F2,FAS,FBN1,GNAS,GRN,GSTP1,HLA-A,HLA-DRA,HLA-DRB1,HMGB1,HP,HRAS,HRG,HSP90B1,HSPA1A/HSPA1B,HSPA4L,IFI16,ITGA1,ITGA3,ITGB1,KNG1,KRT14,LAMA3,LAMC1,LGALS9,MAPK3,MSRA,MX1,NFKB1,NPM1,NT5E,ORM1,ORM2,PLG,PML,PMM2,PPP3R1,PRKACA,PTX3,RAC1,SERPINC1,SERPING1…	80	0.214
Nucleic Acid Metabolism	Metabolism of nucleic acid component or derivative	3,48E-08		214	ACOT2,ACOT7,AGT,ALDH2,APOA1,ATIC,C5,CAB39L,CALCRL,CASP3,CAV1,CFH,CMPK2,CRMP1,DBI,DPYSL2,DUT,ENTPD1,F2,FAS,FBP1,FDPS,FERMT2,GART,GNAQ,GNAS,GNB1,GNB2,GPD1L,HMGB1,HRAS,HSPA1A/HSPA1B,HSPA8,IMPDH2,KNG1,MSRA,MTHFD1,MYH6,NT5E,NUCB2,OAS2,OAS3,PLG,PML,PMM2,RIC8A,RPSA,SAMHD1,SNX5,SUCLG2,TF	51	0.214
Cancer,Gastrointestinal Disease,Organismal Injury and Abnormalities	Hepatobiliary carcinoma	5,93E-09		196	A1BG,A2M,AAMDC,ABCA3,ABI3BP,ACE,ACOT7,ACTG2,ADAM10,ADAR,ADH1B,ADH5,AEBP1,AGFG1,AGRN,AGT,AHNAK,ALB,ALDH2,ALOX5,AMBP,ANO6,ANXA2,APOA1,APOB,APOL1,ARHGEF2,ARHGEF7,ARRB1,ASAH1,ASPN,ATIC,BCLAF1,BDH2,BIN2,C1R,C1S,C3,C5,C8A,C9,CA4,CAB39L,CACYBP,CALCRL,CAVIN1,CAVIN2,CCT6A,CCT8,CD14,CD34,CD58,CDH13,CEMIP2,CFB,CFP,CHORDC1,CIRBP,CLIC5,CNPY2,COL12A1,COL6A1,COL6A2,COL6A6,COPB1,COPG1,COTL1,CP,CSE1L,DAG1,DBI,DCN…	282	0.196
Cell-To-Cell Signaling and Interaction,Hematological System Development and Function,Immune Cell Trafficking	Adhesion of immune cells	2,05E-17		193	A2M,ADAM10,ADGRE5,ADIPOQ,AGT,AOC3,APBB1IP,APOA1,APOH,C1QA,C3,C5,CD14,CD151,CD34,CD58,CD9,CFH,CFP,CLU,DCN,ENTPD1,F11R,F2,FAS,FGA,FGG,FLNA,FN1,FPR1,HCK,HMGB1,HRAS,ILK,ITGB1,JAK1,KLKB1,KNG1,LGALS9,MCAM,NT5E,ORM1,PECAM1,PLG,RAC1,RAP1A,ROCK1,SERPINA1,SERPING1,STAB1,STAT1,STAT6,THBD,TNC,UTRN	55	0.193
Cancer,Organismal Injury and Abnormalities	Advanced extracranial solid tumor	8,51E-11		192	ADIPOQ,ADIRF,ALDH1A2,ALOX5,ANXA2,ANXA8/ANXA8L1,AOC3,ATIC,C1R,C4A/C4B,CAV1,CD151,CD9,CFH,CLU,COL6A3,CSE1L,DAB2,DPYSL2,DPYSL3,EEF1A1,EIF4A1,ENAH,EPB41L3,F2,FAS,FDPS,FGG,FLNA,FN1,GART,GSTP1,HRAS,HSP90AA1,HSP90AB1,HSP90B1,HSPA1A/HSPA1B,ITGB1,JAK1,LAMA3,LAMB3,LMCD1,MAP2K2,MCAM,NFKB1,NT5E,PLG,PML,POSTN,PPP3R1,PSIP1,PTX3,RAC1,RRAS,SERPING1,SLPI,SQSTM1,SRPX,STAT1,TACSTD2,THBD,TOP1,TUBB,YES1	64	0.192
Cancer,Organismal Injury and Abnormalities,Respiratory Disease	Advanced lung cancer	2,94E-10		192	ADIPOQ,ALOX5,ANXA2,ATIC,CD151,CLU,DPYSL3,EEF1A1,EIF4A1,ENAH,F2,FAS,FDPS,FGG,FN1,GART,GSTP1,HRAS,HSP90AA1,HSP90AB1,HSP90B1,HSPA1A/HSPA1B,ITGB1,JAK1,LAMB3,LMCD1,MAP2K2,NFKB1,NT5E,PLG,PML,POSTN,SQSTM1,THBD,TOP1	35	0.192
Cancer,Gastrointestinal Disease,Organismal Injury and Abnormalities	Digestive organ tumor	1,33E-17		184	A1BG,A2M,AAMDC,ABCA3,ABCF1,ABI3BP,ABLIM1,ACE,ACOT7,ACTG2,ACTN4,ADAM10,ADAR,ADGRE5,ADH1B,ADH5,ADIPOQ,ADIRF,AEBP1,AFM,AGFG1,AGRN,AGT,AHNAK,AHSA1,ALB,ALDH1A1,ALDH1A2,ALDH2,ALDH3A1,ALOX5,AMBP,ANO6,ANXA2,AOC3,AP3M1,APBB1IP,APOA1,APOA2,APOB,APOD,APOH,APOL1,ARHGEF2,ARHGEF7,ARRB1,ARSA,ASAH1,ASPN,ATAD3B,ATG3,ATIC,ATP2B4,AZGP1,BCAM,BCLAF1,BDH2,BGN,BIN2,BRK1,BZW2,C1QA,C1QB,C1QC,C1R,C1RL,C1S,C2,C3,C4A/C4B,C4…	572	0.184
Cell Cycle	Interaction of DNA	2,28E-08		164	ADIPOQ,AGT,ALB,ALOX5,APOH,CALR,CAV1,CLU,DAB2,DDX58,DNAJB1,F2,FAS,FBN1,FN1,GNAS,GSTP1,HCK,HMGB1,HNRNPC,HP,HRAS,HSPA1A/HSPA1B,IFI16,ILK,JAK1,KNG1,LMCD1,MAPK3,NFKB1,NME1,PCNA,PDIA3,PLG,PML,PNPT1,PRKACA,PSIP1,PURA,RAC1,RANBP2,SERPINC1,SERPINF1,SFPQ,SLPI,SP100,STAT1,STAT6,TF,TOP1,YBX1	51	0.164
Cellular Movement,Hematological System Development and Function,Immune Cell Trafficking,Inflammatory Response	Cell movement of macrophages	1,09E-08		159	ADIPOQ,AGT,AGTRAP,APOA1,ARRB1,C3,C5,C6,CAV1,CNP,EEF1A2,F2,FLNA,FN1,HCK,HMGB1,HRAS,HSPA5,ITGA1,ITGB1,KARS1,KPNA4,MAPK3,NPM1,PLG,PTX3,RAC1,ROCK1,S100A10,SERPING1,SOD3,STAB1,STAT1,THBD,TIMP3,YBX1	36	0.159
Cancer,Endocrine System Disorders,Organismal Injury and Abnormalities,Reproductive System Disease	Ovarian tumor	1,90E-13		152	A1BG,ABCA3,ACTN4,ADAM10,AEBP1,AFM,AHNAK,ALB,ALDH1A1,ALDH1A2,ALDH3A1,ANXA8/ANXA8L1,AOC3,APOA1,APOB,APOH,ATIC,AZGP1,BCLAF1,C3,C4A/C4B,C5,C8B,C9,CCT6A,CFB,CFH,CFHR2,CKAP4,CLU,COL6A2,COL6A3,COL6A6,CP,CSE1L,CSPG4,DAB2,DNAJA1,EEF1A2,EEF1B2,EEF1D,EIF4A2,EIF4G1,EIF5B,EPB41L3,ERO1A,F13A1,F2,FABP4,FARP1,FAS,FDPS,FN1,FUBP3,GART,GC,GNAQ,GNAS,GSTM2,GSTP1,HCK,HDGFL3,HNRNPA2B1,HP,HP1BP3,HPX,HRAS,HRG,HSP90AA1,HS…	150	0.152
Lipid Metabolism,Small Molecule Biochemistry	Fatty acid metabolism	2,28E-08		140	ACOT2,ACOT7,ADIPOQ,AEBP1,AGT,ALB,ALOX5,ALOX5AP,ANO6,APOA1,APOA2,APOB,APOC3,APOH,ARSA,ASAH1,C5,CAV1,CAV2,CD14,CD9,CLU,COTL1,CPT2,DBI,ENTPD1,F2,FABP4,FABP5,FAS,FN1,FPR1,GC,GSTM2,GSTP1,HMGB1,HRAS,HSD17B4,HSPA8,ITGA3,KNG1,MAPK3,MECR,NFKB1,PLG,PLSCR1,PML,PPT1,RAC1,RAP1A,RBP4,SAR1A,SERPINA6,SERPINC1,SLC27A3,SUCLG2,TNXB	57	0.14
Cancer,Gastrointestinal Disease,Hepatic System Disease,Organismal Injury and Abnormalities	Liver tumor	8,23E-09		136	A1BG,A2M,AAMDC,ABCA3,ABI3BP,ACE,ACOT7,ACTG2,ACTN4,ADAM10,ADAR,ADH1B,ADH5,ADIPOQ,AEBP1,AGFG1,AGRN,AGT,AHNAK,ALB,ALDH1A1,ALDH2,ALOX5,AMBP,ANO6,APBB1IP,APOA1,APOA2,APOB,APOL1,ARHGEF2,ARHGEF7,ARRB1,ASAH1,ASPN,ATIC,BCLAF1,BDH2,BIN2,BRK1,C1R,C1S,C3,C4BPA,C5,C8A,C9,CA4,CAB39L,CACYBP,CALCRL,CAVIN1,CAVIN2,CCT6A,CCT8,CD34,CD58,CDH13,CEMIP2,CFB,CFP,CHORDC1,CIRBP,CLIC5,CLU,CNPY2,COL12A1,COL6A1,COL6A2,COL6A3,…	310	0.136
Cancer,Gastrointestinal Disease,Organismal Injury and Abnormalities	Digestive system cancer	6,38E-19		133	A1BG,A2M,AAMDC,ABCA3,ABCF1,ABI3BP,ABLIM1,ACE,ACOT7,ACTG2,ACTN4,ADAM10,ADAR,ADGRE5,ADH1B,ADH5,ADIPOQ,ADIRF,AEBP1,AFM,AGFG1,AGRN,AGT,AHNAK,AHSA1,ALB,ALDH1A1,ALDH1A2,ALDH2,ALDH3A1,ALOX5,AMBP,ANO6,ANXA2,AOC3,AP3M1,APBB1IP,APOA1,APOA2,APOB,APOD,APOH,APOL1,ARHGEF2,ARHGEF7,ARRB1,ARSA,ASAH1,ASPN,ATAD3B,ATG3,ATIC,ATP2B4,AZGP1,BCAM,BCLAF1,BDH2,BGN,BIN2,BZW2,C1QA,C1QB,C1QC,C1R,C1RL,C1S,C2,C3,C4A/C4B,C4BPA,C…	569	0.133
Cell-To-Cell Signaling and Interaction	Interaction of blood cells	2,09E-19		129	A2M,ADAM10,ADGRE5,ADIPOQ,AGT,AOC3,APBB1IP,APOA1,APOH,BCAM,C1QA,C3,C4A/C4B,C5,CALR,CD14,CD151,CD34,CD58,CD9,CFH,CFP,CLU,DCN,EEF1A2,ENTPD1,F11R,F12,F2,FAS,FGA,FGG,FLNA,FN1,FPR1,HCK,HMGB1,HRAS,HSPG2,ILK,ITGA1,ITGB1,JAK1,KLKB1,KNG1,LAMA5,LGALS9,MCAM,NT5E,ORM1,PECAM1,PLG,PTX3,RAC1,RAP1A,ROCK1,SERPINA1,SERPING1,SERPINH1,STAB1,STAT1,STAT6,THBD,TNC,UTRN	65	0.129
Cancer,Organismal Injury and Abnormalities,Reproductive System Disease	Female genital neoplasm	1,12E-14		128	A1BG,ABCA3,ABCF1,ABI3BP,ABLIM1,ACE,ACTG2,ACTN4,ADAM10,ADGRE5,ADH1B,ADIPOQ,AEBP1,AFM,AGT,AHNAK,ALB,ALDH1A1,ALDH1A2,ALDH2,ALDH3A1,ALOX5,ANXA2,ANXA8/ANXA8L1,AOC3,APBB1IP,APOA1,APOB,APOD,APOH,APOL2,ARHGEF2,ARRB1,ASPN,ATAD3B,ATIC,AZGP1,BCLAF1,BGN,BIN2,BZW2,C1QC,C1S,C2,C3,C4A/C4B,C4BPA,C5,C6,C8A,C8B,C9,CAB39L,CALCRL,CAPN2,CASP3,CAV1,CAVIN1,CAVIN2,CCT2,CCT6A,CDH13,CEMIP2,CFB,CFH,CFHR2,CKAP4,CLDN5,CLU,CN…	353	0.128
Cancer,Organismal Injury and Abnormalities,Reproductive System Disease	Tumorigenesis of reproductive tract	1,69E-14		128	A1BG,ABCA3,ABCF1,ABI3BP,ABLIM1,ACE,ACTG2,ACTN4,ADAM10,ADGRE5,ADH1B,ADIPOQ,AEBP1,AFM,AGT,AHNAK,ALB,ALDH1A1,ALDH1A2,ALDH2,ALDH3A1,ALOX5,ANXA2,ANXA8/ANXA8L1,AOC3,APBB1IP,APOA1,APOB,APOD,APOH,APOL2,ARHGEF2,ARRB1,ASPN,ATAD3B,ATIC,AZGP1,BCLAF1,BGN,BIN2,BZW2,C1QC,C1S,C2,C3,C4A/C4B,C4BPA,C5,C6,C8A,C8B,C9,CAB39L,CALCRL,CAPN2,CASP3,CAV1,CAVIN1,CAVIN2,CCT2,CCT6A,CDH13,CEMIP2,CFB,CFH,CFHR2,CKAP4,CLDN5,CLU,CN…	352	0.128
Cell-To-Cell Signaling and Interaction,Hematological System Development and Function,Immune Cell Trafficking	Binding of antigen presenting cells	7,32E-08		126	A2M,ADIPOQ,APOA1,APOH,CD14,CD58,DCN,FGA,FPR1,HMGB1,ITGB1,ORM1,STAB1,STAT1,STAT6,THBD	16	0.126
Neurological Disease	Motor dysfunction or movement disorder	1,87E-12		121	A2M,AEBP1,AFM,AGRN,ALB,ALDH2,ANXA2,APOD,ARHGEF7,ARSA,ASAH1,C3,C4A/C4B,C5,C9,CA4,CASP3,CAV1,CIRBP,CKB,CLU,CNP,COL6A3,CP,CSE1L,DAD1,DNAJA1,DNAJB1,DPYSL3,EEF1A1,EEF1A2,EEF2,EIF4A2,EIF4G1,EML1,EPB41L3,F11R,FAS,FBL,FDPS,FGG,FKBP4,GAA,GBP1,GNAQ,GNAS,GNB1,GSTP1,HIP1,HLA-DRA,HLA-DRB3,HNRNPU,HP,HRAS,HSD17B4,HSP90AA1,HSPA1A/HSPA1B,HSPA5,HSPA8,HSPB1,IFIT2,INPP1,ISOC1,ITIH4,LMCD1,LMNB2,LMOD1,LRG1,MECP2,MECR,…	104	0.121
Cell-To-Cell Signaling and Interaction,Hair and Skin Development and Function	Binding of epithelial cell lines	4,97E-11		114	ANXA2,C3,CAV1,COPB1,DAB2,FGA,FGG,FN1,HRAS,ITGA3,ITGB1,KNG1,POSTN,PRMT5,RRAS,TIMP1,TIMP3	17	0.114
Cell-To-Cell Signaling and Interaction	Binding of blood cells	5,40E-19		109	A2M,ADAM10,ADGRE5,ADIPOQ,AGT,AOC3,APBB1IP,APOA1,APOH,BCAM,C1QA,C3,C4A/C4B,C5,CALR,CD14,CD151,CD34,CD58,CD9,CFH,CFP,CLU,DCN,ENTPD1,F11R,F12,F2,FAS,FGA,FGG,FLNA,FN1,FPR1,HCK,HMGB1,HRAS,HSPG2,ILK,ITGA1,ITGB1,JAK1,KLKB1,KNG1,LAMA5,LGALS9,MCAM,NT5E,ORM1,PECAM1,PLG,PTX3,RAC1,RAP1A,ROCK1,SERPINA1,SERPING1,SERPINH1,STAB1,STAT1,STAT6,THBD,TNC,UTRN	64	0.109
Cancer,Organismal Injury and Abnormalities	Lymphoreticular neoplasm	5,26E-18		105	ABI3BP,ABLIM1,ACE,ADAR,AGT,AHNAK,ALOX5,ANXA2,AOC3,APOB,ATIC,ATP2B4,BCLAF1,BZW2,C1R,C1S,C3,C4A/C4B,C6,C9,CALCRL,CALR,CASP3,CAV1,CAV2,CCT3,CCT7,CD14,CD151,CD34,CD58,CFP,CHORDC1,CLU,CNP,COL12A1,COL6A1,COL6A2,COL6A3,COL6A6,CP,CPT2,CSE1L,CSPG4,CST3,CTBP1,DCN,DDX46,DDX58,DHX15,DIABLO,DPT,DTX3L,EEF1A1,EEF1A2,EEF1D,EHD1,EIF4A1,EIF4G1,EML1,EXOC5,F11R,F12,FABP4,FABP5,FAS,FBN1,FDPS,FEN1,FERMT2,FGG,FLNA,FN1,…	213	0.105
Cardiovascular Disease,Organismal Injury and Abnormalities	Infarction	7,51E-16		94	ACE,ADIPOQ,AGT,AOC3,APOA1,APOB,APOD,C1QA,C3,C4A/C4B,C5,C6,CA4,CAV1,CCT7,CD14,CLU,CREG1,CST3,CYBA,EEF1A2,ENTPD1,F12,F13A1,F2,FGB,FGG,FN1,GAA,GRN,HLA-A,HMGB1,HSPB1,HSPH1,ILK,KLKB1,KNG1,MAP2K2,NFKB1,NT5E,PECAM1,PLG,POSTN,PPP3R1,PROS1,PTX3,RAC1,SERPINC1,SERPINF2,SERPING1,STIP1,TF,THBD,TIMP1	54	0.094
Hematological System Development and Function,Immune Cell Trafficking,Inflammatory Response,Tissue Development	Accumulation of granulocytes	6,40E-08		94	ADGRE5,ADIPOQ,AGT,ALOX5,C5,GNAQ,GRN,HMGB1,ITGB1,LAMA5,MAPK3,PLG,POSTN,PTX3,SERPING1,SLPI,STAT6,THBD	18	0.094
Cancer,Organismal Injury and Abnormalities	Advanced malignant solid tumor	1,54E-12		61	ACTN4,ADAR,ADIPOQ,ADIRF,ALDH1A2,ALOX5,ANXA2,ANXA8/ANXA8L1,AOC3,APOA1,ATIC,C1R,C3,C4A/C4B,C5,CALR,CAV1,CD151,CD9,CFH,CLU,COL6A3,CSE1L,DAB2,DPYSL2,DPYSL3,EEF1A1,EIF4A1,ENAH,EPB41L3,F2,FAS,FDPS,FGG,FLNA,FN1,GART,GNAS,GSTM3,GSTP1,HRAS,HSP90AA1,HSP90AB1,HSP90B1,HSPA1A/HSPA1B,IMPDH2,ITGB1,JAK1,LAMA3,LAMB2,LAMB3,LMCD1,MAP2K2,MCAM,MX1,MYO1C,NFKB1,NT5E,PLG,PML,POSTN,PPP3R1,PSIP1,PTX3,RAC1,RRAS,SERPINC1,SE…	79	0.061
Organismal Injury and Abnormalities	Blood clot	1,78E-16		51	ADIPOQ,AGT,ALB,ANXA2,APOH,C1QA,C2,C3,C5,CALR,CFB,CFH,CFI,CNP,ENTPD1,F12,F13A1,F2,FBN1,FGA,FGB,FGG,FLNA,GNAQ,HABP2,HRG,KLKB1,KNG1,LGALS3BP,MYH9,PECAM1,PLG,PPP3R1,PROS1,RAP1A,ROCK2,S100A10,SERPINC1,SERPIND1,SERPINF2,THBD	41	0.051
Cell-To-Cell Signaling and Interaction,Embryonic Development	Binding of embryonic cell lines	5,61E-08		25	ANXA2,C3,CALR,CAV1,FGA,FGG,FN1,ITGA3,ITGB1,KNG1,POSTN,PRMT5,RRAS,TIMP1,TIMP3	15	0.025
Cancer,Organismal Injury and Abnormalities,Reproductive System Disease	Prostatic tumor	6,56E-12		12	A2M,ABCA3,ABI3BP,ACOT7,ADAM10,ADAR,ADGRE5,AEBP1,AFM,AGT,AHNAK,ALB,ALDH1A2,ALDH2,ALOX5AP,ANO6,ANXA2,APOA1,APOA2,APOB,APOD,ASPN,ATP2B4,BIN2,C1R,C1S,C2,C3,C4A/C4B,C5,C6,C8B,C9,CALCRL,CASP3,CAV1,CAVIN2,CCT2,CD14,CD34,CD58,CDC5L,CEMIP2,CFB,CFH,CFI,CFP,CIRBP,CKAP4,CKB,CLU,CNP,COL12A1,COL6A2,COL6A3,COL6A6,COPG1,CSE1L,CSPG4,CYBA,DDX17,DNAJB11,DPYSL3,DTX3L,ECM1,EEF1B2,EEF1G,EEF2,EIF4G2,EIF4G3,EML1,ENAH,EN…	245	0.012
Cellular Movement,Hematological System Development and Function,Immune Cell Trafficking,Inflammatory Response	Migration of phagocytes	6,28E-10		11	ADAM10,ADIPOQ,AGT,ALB,ANXA2,AOC3,APOA1,C3,C5,CD58,CFH,F11R,F2,FAS,FLNA,FN1,FPR1,HCK,HMGB1,ITGA1,ITGB1,JAK1,LUM,MCAM,MYH9,NPM1,PECAM1,PLG,RAC1,ROCK1,S100A10,SBDS,SERPINC1,SERPINF1,SLPI,STAB1,TIMP1,TIMP3	38	0.011
Cellular Compromise,Inflammatory Response	Degranulation of blood platelets	2,05E-32			A1BG,A2M,ACTN4,ALB,APOA1,APOH,CD9,CLU,ECM1,ENTPD1,F13A1,F2,FGA,FGB,FGG,FLNA,FN1,HRG,ITIH3,ITIH4,KNG1,LGALS3BP,MANF,NHLRC2,ORM1,ORM2,PECAM1,PLG,PROS1,SERPINA1,SERPINA3,SERPINA4,SERPINF2,SERPING1,SRGN,STXBP1,TAGLN2,TF,TIMP1,TIMP3,TMX3,VCL	42	0
Infectious Diseases	Severe COVID-19	3,19E-30			ADAR,AHNAK,ALB,APOA1,APOA2,APOD,APOH,APOL1,C1RL,C4A/C4B,C4BPA,C5,C6,C8A,CFB,CFI,CFP,CLU,EEF1A1,EEF2,FLNA,HLA-DPA1,HLA-DRA,HLA-DRB1,HRG,HSPA5,IFIT3,ISG15,ITIH3,ITIH4,JAK1,LGALS3BP,MX1,OAS2,OAS3,ORM1,ORM2,PABPC1,RBP4,SAA4,SERPINA3,SP100,STAT1,TAGLN2,TNFAIP2,TRIM22	46	0
Cellular Compromise,Inflammatory Response	Degranulation of neutrophils	1,22E-29			A1BG,ADAM10,ADGRE5,ALDH3B1,ALOX5,ANO6,ANXA2,ARSA,ASAH1,ATAD3B,BIN2,C3,C5,CCT2,CCT8,CD14,CD58,CD59,CD93,CFP,CKAP4,COPB1,COTL1,CREG1,CST3,CYBA,EEF1A1,EEF2,ERP44,FABP5,FPR1,GAA,GMFG,GRN,GSTP1,GUSB,HCK,HMGB1,HP,HSP90AA1,HSP90AB1,HSPA1A/HSPA1B,HSPA8,IMPDH2,LGALS9,LILRA3,LRG1,NFKB1,ORM1,ORM2,PAFAH1B2,PECAM1,PSMD14,PSMD7,PTX3,PYGB,RAB3D,RAC1,RAP1A,ROCK1,SERPINA1,SERPINA3,SERPINB6,SLC44A2,SLPI,SPTAN1,SRP…	72	0
Infectious Diseases	Infection by SARS coronavirus	6,88E-24			ACE,ADAR,AHNAK,ALB,APOA1,APOA2,APOD,APOH,APOL1,C1RL,C3,C4A/C4B,C4BPA,C5,C6,C8A,CFB,CFI,CFP,CLU,EEF1A1,EEF2,F2,FLNA,HLA-DPA1,HLA-DRA,HLA-DRB1,HRG,HSPA5,IFIT1,IFIT2,IFIT3,IMPDH2,ISG15,ITIH3,ITIH4,JAK1,LGALS3BP,MX1,NMI,OAS2,OAS3,ORM1,ORM2,PABPC1,PLSCR1,PPP3R1,RBP4,SAA4,SERPINA3,SERPINC1,SP100,STAT1,TAGLN2,TMX1,TNFAIP2,TRIM22	57	0
Infectious Diseases	COVID-19	8,84E-24			ACE,ADAR,AHNAK,ALB,APOA1,APOA2,APOD,APOH,APOL1,C1RL,C3,C4A/C4B,C4BPA,C5,C6,C8A,CFB,CFI,CFP,CLU,EEF1A1,EEF2,F2,FLNA,HLA-DPA1,HLA-DRA,HLA-DRB1,HRG,HSPA5,IFIT1,IFIT2,IFIT3,ISG15,ITIH3,ITIH4,JAK1,LGALS3BP,MX1,NMI,OAS2,OAS3,ORM1,ORM2,PABPC1,PLSCR1,PPP3R1,RBP4,SAA4,SERPINA3,SERPINC1,SP100,STAT1,TAGLN2,TMX1,TNFAIP2,TRIM22	56	0
Tissue Development	Organization of extracellular matrix	5,60E-20			A2M,ADAM10,AGRN,AGT,BGN,CAPN2,COL6A1,COL6A2,COL6A3,DAG1,DCN,ERO1A,EXOC8,F11R,FBN1,FGA,FGB,FGG,FN1,HSPG2,ITGA1,ITGA3,ITGB1,ITIH1,KLKB1,LAMA3,LAMA5,LAMB2,LAMB3,LAMC1,LAMC2,LUM,MFAP2,NID1,NPNT,PECAM1,PLG,POSTN,PTX3,TIMP1,TNC,TNXB,TTR,VWA1	44	0
Cancer,Organismal Injury and Abnormalities	Neck neoplasm	1,04E-18			A1BG,A2M,AAMDC,ABCA3,ABCF1,ABI3BP,ABLIM1,ACE,ACOT2,ACOT7,ACTG2,ACTN4,ADAM10,ADAR,ADGRE5,ADIRF,AEBP1,AFM,AGFG1,AGPAT3,AGRN,AGT,AHNAK,ALB,ALDH1A1,ALDH1A2,ALDH2,ALDH3A1,ALOX5,ALOX5AP,AMBP,ANO6,ANXA2,ANXA8/ANXA8L1,AOC3,AP3M1,APBB1IP,APOA1,APOB,APOC3,APOD,APOH,APOL2,ARF4,ARHGEF2,ARHGEF7,ARRB1,ARSA,ASAH1,ASPN,ATAD3B,ATIC,ATP2B4,AZGP1,BCAM,BCLAF1,BDH2,BGN,BIN2,BZW2,C1QA,C1QB,C1RL,C1S,C2,C3,C4A/C4B,C4BPA…	512	0
Cancer,Endocrine System Disorders,Organismal Injury and Abnormalities	Nonpituitary endocrine tumor	1,20E-18			A1BG,A2M,AAMDC,ABCA3,ABCF1,ABI3BP,ABLIM1,ACE,ACOT2,ACOT7,ACTG2,ACTN4,ADAM10,ADAR,ADGRE5,ADIRF,AEBP1,AFM,AGFG1,AGPAT3,AGRN,AGT,AHNAK,ALDH1A1,ALDH1A2,ALDH2,ALDH3A1,ALOX5,ALOX5AP,AMBP,ANO6,ANXA2,ANXA8/ANXA8L1,AOC3,AP3M1,APBB1IP,APOA1,APOB,APOC3,APOD,APOH,APOL2,ARF4,ARHGEF2,ARHGEF7,ARRB1,ARSA,ASAH1,ASPN,ATAD3B,ATIC,ATP2B4,AZGP1,BCAM,BCLAF1,BDH2,BGN,BIN2,BZW2,C1QA,C1QB,C1S,C2,C3,C4A/C4B,C4BPA,C5,C6,C8…	512	0
Cancer,Endocrine System Disorders,Organismal Injury and Abnormalities	Thyroid gland tumor	1,45E-18			A1BG,A2M,AAMDC,ABCA3,ABCF1,ABI3BP,ABLIM1,ACE,ACOT2,ACOT7,ACTG2,ACTN4,ADAM10,ADAR,ADGRE5,ADIRF,AEBP1,AFM,AGFG1,AGPAT3,AGRN,AGT,AHNAK,ALDH1A1,ALDH1A2,ALDH2,ALDH3A1,ALOX5,ALOX5AP,AMBP,ANO6,ANXA2,ANXA8/ANXA8L1,AOC3,AP3M1,APBB1IP,APOA1,APOB,APOC3,APOD,APOH,APOL2,ARF4,ARHGEF2,ARHGEF7,ARRB1,ARSA,ASAH1,ASPN,ATAD3B,ATIC,ATP2B4,AZGP1,BCAM,BCLAF1,BDH2,BGN,BIN2,BZW2,C1QA,C1QB,C1S,C2,C3,C4A/C4B,C4BPA,C5,C6,C8…	508	0
Protein Synthesis	Metabolism of cellular protein	1,63E-18			ABCA3,ADAM10,ALB,APOA1,APOA2,APOB,APOL1,C3,C4A/C4B,CKAP4,CP,CST3,F2,FBN1,FGA,FGG,FN1,HSP90B1,HSPG2,ITIH2,KNG1,KTN1,LAMB2,LAMC1,LMCD1,LTBP1,NAPSA,PDIA6,PLG,RCN1,SERPINA1,SERPINC1,SERPIND1,TF,TIMP1,TNC,TTR,VWA1	38	0
Cancer,Endocrine System Disorders,Organismal Injury and Abnormalities	Thyroid cancer	2,52E-18			A1BG,A2M,AAMDC,ABCA3,ABCF1,ABI3BP,ABLIM1,ACE,ACOT2,ACOT7,ACTG2,ACTN4,ADAM10,ADAR,ADGRE5,ADIRF,AEBP1,AFM,AGFG1,AGPAT3,AGRN,AGT,AHNAK,ALDH1A1,ALDH1A2,ALDH2,ALDH3A1,ALOX5,ALOX5AP,AMBP,ANO6,ANXA2,ANXA8/ANXA8L1,AOC3,AP3M1,APBB1IP,APOB,APOC3,APOD,APOH,APOL2,ARF4,ARHGEF2,ARHGEF7,ARRB1,ARSA,ASAH1,ASPN,ATAD3B,ATIC,ATP2B4,AZGP1,BCAM,BCLAF1,BDH2,BGN,BIN2,BZW2,C1QA,C1QB,C1S,C2,C3,C4A/C4B,C4BPA,C5,C6,C8A,CA4,…	506	0
Cancer,Endocrine System Disorders,Organismal Injury and Abnormalities	Thyroid carcinoma	3,56E-18			A1BG,A2M,AAMDC,ABCA3,ABCF1,ABI3BP,ABLIM1,ACE,ACOT2,ACOT7,ACTG2,ACTN4,ADAM10,ADAR,ADGRE5,ADIRF,AEBP1,AFM,AGFG1,AGPAT3,AGRN,AGT,AHNAK,ALDH1A1,ALDH1A2,ALDH2,ALDH3A1,ALOX5,ALOX5AP,AMBP,ANO6,ANXA2,ANXA8/ANXA8L1,AOC3,AP3M1,APBB1IP,APOB,APOC3,APOD,APOH,APOL2,ARF4,ARHGEF2,ARHGEF7,ARRB1,ARSA,ASAH1,ASPN,ATAD3B,ATIC,ATP2B4,AZGP1,BCAM,BCLAF1,BDH2,BGN,BIN2,BZW2,C1QA,C1QB,C1S,C2,C3,C4A/C4B,C4BPA,C5,C6,C8A,CA4,…	505	0
Cancer,Endocrine System Disorders,Organismal Injury and Abnormalities	Endocrine cancer	5,54E-18			A1BG,A2M,AAMDC,ABCA3,ABCF1,ABI3BP,ABLIM1,ACE,ACOT2,ACOT7,ACTG2,ACTN4,ADAM10,ADAR,ADGRE5,ADIRF,AEBP1,AFM,AGFG1,AGPAT3,AGRN,AGT,AHNAK,ALDH1A1,ALDH1A2,ALDH2,ALDH3A1,ALOX5,ALOX5AP,AMBP,ANO6,ANXA2,ANXA8/ANXA8L1,AOC3,AP3M1,APBB1IP,APOB,APOC3,APOD,APOH,APOL2,ARF4,ARHGEF2,ARHGEF7,ARRB1,ARSA,ASAH1,ASPN,ATAD3B,ATIC,ATP2B4,AZGP1,BCAM,BCLAF1,BDH2,BGN,BIN2,BZW2,C1QA,C1QB,C1S,C2,C3,C4A/C4B,C4BPA,C5,C6,C8A,CA4,…	520	0
Cancer,Endocrine System Disorders,Organismal Injury and Abnormalities	Endocrine carcinoma	7,18E-18			A1BG,A2M,AAMDC,ABCA3,ABCF1,ABI3BP,ABLIM1,ACE,ACOT2,ACOT7,ACTG2,ACTN4,ADAM10,ADAR,ADGRE5,ADIRF,AEBP1,AFM,AGFG1,AGPAT3,AGRN,AGT,AHNAK,ALDH1A1,ALDH1A2,ALDH2,ALDH3A1,ALOX5,ALOX5AP,AMBP,ANO6,ANXA2,ANXA8/ANXA8L1,AOC3,AP3M1,APBB1IP,APOB,APOC3,APOD,APOH,APOL2,ARF4,ARHGEF2,ARHGEF7,ARRB1,ARSA,ASAH1,ASPN,ATAD3B,ATIC,ATP2B4,AZGP1,BCAM,BCLAF1,BDH2,BGN,BIN2,BZW2,C1QA,C1QB,C1S,C2,C3,C4A/C4B,C4BPA,C5,C6,C8A,CA4,…	519	0
Developmental Disorder,Hereditary Disorder,Immunological Disease,Organismal Injury and Abnormalities	Complement component deficiency	2,69E-17			C1QA,C1QB,C1QC,C1S,C2,C3,C4A/C4B,C5,C6,C8A,C8B,C9,CFB,SERPING1	14	0
Cancer,Organismal Injury and Abnormalities	Head and neck carcinoma	5,73E-17			A1BG,A2M,AAMDC,ABCA3,ABCF1,ABI3BP,ABLIM1,ACE,ACOT2,ACOT7,ACTG2,ACTN4,ADAM10,ADAR,ADGRE5,ADIRF,AEBP1,AFM,AGFG1,AGPAT3,AGRN,AGT,AHNAK,ALB,ALDH1A1,ALDH1A2,ALDH2,ALDH3A1,ALOX5,ALOX5AP,AMBP,ANO6,ANXA2,ANXA8/ANXA8L1,AOC3,AP3M1,APBB1IP,APOB,APOC3,APOD,APOH,APOL2,ARF4,ARHGEF2,ARHGEF7,ARRB1,ARSA,ASAH1,ASPN,ATAD3B,ATIC,ATP2B4,AZGP1,BCAM,BCLAF1,BDH2,BGN,BIN2,BZW2,C1QA,C1QB,C1RL,C1S,C2,C3,C4A/C4B,C4BPA,C5,C6…	522	0
Neurological Disease,Organismal Injury and Abnormalities	Progressive encephalopathy	6,31E-17			A2M,ACE,ADAM10,ADIRF,AFM,AGRN,AGT,ALB,ALDH2,ANXA2,APOA1,APOA2,APOC3,APOD,APOL2,ARSA,ASAH1,BGN,C1R,C3,C4A/C4B,C5,C9,CAPN2,CASP3,CAV1,CCT2,CD14,CEMIP2,CFB,CLU,CNP,CSE1L,CST3,DBI,DCN,DDX46,DHX9,DPYSL2,EEF1A1,EEF1G,EEF2,EIF4A1,EIF4A2,EIF4G1,F12,F2,FAS,FDPS,FIS1,GC,GNAS,GRN,GSTP1,HLA-DRA,HLA-DRB3,HNRNPA1,HNRNPA2B1,HNRNPU,HP,HPX,HRG,HSPA1A/HSPA1B,HSPA5,HSPB1,HSPG2,IGHG1,KNG1,LMNB2,LMOD1,LRG1,LUM,MATR3,…	103	0
Neurological Disease,Organismal Injury and Abnormalities,Psychological Disorders	Alzheimer disease or frontotemporal dementia	2,28E-16			A2M,ACE,ADAM10,AFM,AGRN,AGT,ALB,ALDH2,APOA1,APOA2,APOC3,APOD,APOL2,ARSA,BGN,C1R,C3,C4A/C4B,C5,C9,CASP3,CAV1,CD14,CEMIP2,CFB,CLU,CNP,CST3,DCN,DDX46,DHX9,DPYSL2,EEF1G,EEF2,F12,FDPS,FIS1,GC,GRN,HNRNPA1,HNRNPA2B1,HNRNPU,HP,HPX,HRG,HSPA1A/HSPA1B,HSPA5,HSPG2,IGHG1,KNG1,MYH11,OGN,ORM2,PCNA,PDIA3,PLCD1,PLG,PRKACA,PRKAR2A,PROS1,ROCK2,SERPINA1,SERPINA3,SERPINC1,SQSTM1,STIP1,STXBP1,TF,TIMP1,TIMP3,TTR,TUBB,U…	73	0
Cancer,Gastrointestinal Disease,Organismal Injury and Abnormalities	Gastrointestinal carcinoma	2,84E-16			A1BG,A2M,AAMDC,ABCA3,ABCF1,ABI3BP,ABLIM1,ACE,ACOT7,ACTG2,ACTN4,ADAM10,ADAR,ADGRE5,ADH1B,ADIPOQ,AEBP1,AFM,AGFG1,AGRN,AGT,AHNAK,AHSA1,ALB,ALDH1A1,ALDH1A2,ALDH2,ALDH3A1,ALOX5,AMBP,ANO6,AOC3,AP3M1,APBB1IP,APOA1,APOB,APOD,APOH,APOL1,ARHGEF2,ARHGEF7,ARSA,ASAH1,ASPN,ATAD3B,ATG3,ATIC,ATP2B4,AZGP1,BCAM,BCLAF1,BDH2,BGN,BIN2,BZW2,C1QB,C1QC,C1R,C1RL,C1S,C2,C3,C4A/C4B,C4BPA,C5,C6,C8A,C8B,C9,CAB39L,CACYBP,CALC…	518	0
Neurological Disease,Organismal Injury and Abnormalities,Psychological Disorders	Dementia	2,91E-16			A2M,ACE,ADAM10,AFM,AGRN,AGT,ALB,ALDH2,APOA1,APOA2,APOB,APOC3,APOD,APOL2,ARSA,BGN,C1R,C3,C4A/C4B,C5,C9,CA4,CASP3,CAV1,CD14,CEMIP2,CFB,CLU,CNP,CST3,DCN,DDX46,DHX9,DPYSL2,EEF1G,EEF2,F12,F2,FDPS,FIS1,GC,GRN,HNRNPA1,HNRNPA2B1,HNRNPU,HP,HPX,HRG,HSPA1A/HSPA1B,HSPA5,HSPG2,IGHG1,KNG1,LRG1,MYH11,OGN,ORM2,PCNA,PDIA3,PLCD1,PLG,PRKACA,PRKAR2A,PROS1,ROCK2,SERPINA1,SERPINA3,SERPINC1,SQSTM1,STIP1,STXBP1,TF,TIMP1…	77	0
Neurological Disease,Organismal Injury and Abnormalities,Psychological Disorders	Tauopathy	3,97E-16			A2M,ACE,ADAM10,AFM,AGRN,AGT,ALB,ALDH2,APOA1,APOA2,APOC3,APOD,APOL2,ARSA,BGN,C1R,C3,C4A/C4B,C5,C9,CASP3,CAV1,CD14,CD9,CEMIP2,CFB,CLU,CNP,CST3,DCN,DDX46,DHX9,DPYSL2,EEF1G,EEF2,F12,FDPS,FIS1,GC,GRN,HNRNPA1,HNRNPA2B1,HNRNPU,HP,HPX,HRG,HSPA1A/HSPA1B,HSPA5,HSPG2,IGHG1,KNG1,LGALS3BP,LRG1,MYH11,OGN,ORM2,PCNA,PDIA3,PLCD1,PLG,PRKACA,PRKAR2A,PROS1,ROCK2,SERPINA1,SERPINA3,SERPINC1,STIP1,STXBP1,TF,TIMP1,TIMP3…	75	0
Dermatological Diseases and Conditions,Organismal Injury and Abnormalities	Psoriasis	4,07E-16			A2M,ADAM10,ADAR,ADGRE5,ANXA2,ANXA8/ANXA8L1,APOD,APOL1,C3,C4A/C4B,C5,CALR,CAV1,CAVIN1,COPB2,CSPG4,DDX58,EEF1A1,EIF4A3,F13A1,FABP5,FEN1,FN1,GBP1,GSTP1,H2AZ1,HSPA5,HSPA8,HSPH1,IFI16,IFI35,IFIT1,IFIT3,ISG15,ITGA1,ITGA3,JAK1,KRT14,KRT6A,LAMA5,LGALS3BP,MANF,MCAM,MECP2,MX1,NMI,OAS2,OAS3,PCNA,PLG,PLSCR1,POSTN,PPP3R1,PSME2,RBP4,RO60,SEC61B,SERPINF2,SLPI,SPTAN1,STAT1,TF,THBD,TIMP3,TNC,TNXB,TOP1,TRIM22,TUBB	69	0
Metabolic Disease,Neurological Disease,Organismal Injury and Abnormalities,Psychological Disorders	Alzheimer disease	1,09E-15			A2M,ACE,ADAM10,AFM,AGRN,AGT,ALB,ALDH2,APOA1,APOA2,APOC3,APOD,APOL2,BGN,C1R,C3,C4A/C4B,C5,C9,CASP3,CAV1,CD14,CEMIP2,CFB,CLU,CNP,CST3,DCN,DDX46,DHX9,DPYSL2,EEF1G,EEF2,F12,FDPS,FIS1,GC,GRN,HNRNPA1,HNRNPA2B1,HNRNPU,HP,HPX,HRG,HSPA1A/HSPA1B,HSPA5,HSPG2,IGHG1,KNG1,MYH11,OGN,ORM2,PCNA,PDIA3,PLCD1,PLG,PRKACA,PRKAR2A,PROS1,ROCK2,SERPINA1,SERPINA3,SERPINC1,STIP1,STXBP1,TF,TIMP1,TIMP3,TTR,TUBB,UCHL1	71	0
Cancer,Organismal Injury and Abnormalities,Reproductive System Disease	Female genital tract serous carcinoma	2,35E-15			ACTG2,ADH1B,AEBP1,ALDH1A1,ALDH1A2,ANXA2,ANXA8/ANXA8L1,AOC3,APOD,C4A/C4B,CDH13,CFB,CFH,CLDN5,CLU,COL6A2,CP,CSPG4,DAB2,DPT,EEF1A2,EIF4A2,ENTPD1,F13A1,FEN1,GALE,GPRC5A,HRAS,HSP90AA1,HSP90AB1,HSP90B1,ISG15,ITGA3,LAMB3,LAMC2,LMOD1,LUM,MAP2K2,MCAM,MFAP4,MYH11,POSTN,PRX,RRAS,SERPING1,SLPI,STAT1,SYNM,TIMP3,TNFAIP2,TNS2,TNXB,TOP1,UCHL1,YES1	55	0
Cancer,Organismal Injury and Abnormalities	Pelvic serous carcinoma	2,35E-15			ACTG2,ADH1B,AEBP1,ALDH1A1,ALDH1A2,ANXA2,ANXA8/ANXA8L1,AOC3,APOD,C4A/C4B,CDH13,CFB,CFH,CLDN5,CLU,COL6A2,CP,CSPG4,DAB2,DPT,EEF1A2,EIF4A2,ENTPD1,F13A1,FEN1,GALE,GPRC5A,HRAS,HSP90AA1,HSP90AB1,HSP90B1,ISG15,ITGA3,LAMB3,LAMC2,LMOD1,LUM,MAP2K2,MCAM,MFAP4,MYH11,POSTN,PRX,RRAS,SERPING1,SLPI,STAT1,SYNM,TIMP3,TNFAIP2,TNS2,TNXB,TOP1,UCHL1,YES1	55	0
Organismal Injury and Abnormalities,Reproductive System Disease	Benign pelvic disease	2,68E-15			ACE,ADGRE5,ADH1B,ADIPOQ,ALDH1A1,ANXA2,ASPN,C1S,C4BPA,CALCRL,CAV2,CAVIN2,CFH,CNP,COL12A1,COL6A1,COL6A2,COL6A3,CYBA,DCN,DDX24,DPT,FAS,FBN1,FN1,GNAS,GSTP1,HSD17B4,HSP90AB1,HSPA1A/HSPA1B,HSPB1,IFIT1,IFIT3,IGHG2,ISOC1,ITGA1,ITGB1,JAK1,KPNA3,LAMA5,LAMB2,LTBP1,LUM,MAPK3,MYH10,MYL6,NEGR1,NFKB1,NUP50,OGN,ORM2,P4HA1,PARVA,PCNA,POSTN,PPP3R1,RAB9A,RAC1,RBP4,ROCK2,SERPINA1,SERPINC1,SERPINH1,SLPI,SORBS2,SRPRB,…	70	0
Cancer,Hematological Disease,Immunological Disease,Organismal Injury and Abnormalities	Non-Hodgkin lymphoma	3,10E-15			ABI3BP,ABLIM1,ACE,ADAR,AHNAK,ALOX5,ANXA2,BCLAF1,BZW2,C1R,C3,CALCRL,CASP3,CAV1,CAV2,CCT3,CD151,CD58,CFP,CLU,CNP,COL12A1,COL6A1,COL6A2,CSE1L,CST3,CTBP1,DCN,DDX46,DDX58,DIABLO,EEF1A1,EHD1,EIF4A1,F11R,FAS,FBN1,FDPS,FEN1,FERMT2,FN1,GNA11,GNAS,GNB1,HCK,HIP1,HLA-A,HLA-DRA,HMGB1,HNRNPA2B1,HNRNPU,HSP90AA1,HSP90AB1,HSP90B1,HSPA12A,HSPH1,IFI35,IFIT2,IFIT3,IGLL1/IGLL5,IMPDH2,ISG15,ITGA3,ITGB1,JAK1,LAMA3,LAMB…	119	0
Endocrine System Disorders,Organismal Injury and Abnormalities	Benign thyroid nodule	4,59E-15			ALDH1A1,APOA1,CALR,CAPN2,EEF1D,GC,GLOD4,GSTP1,HSP90AB1,HSPA5,HSPA8,HSPB1,PRDX5,RBP4,SERPINB6,TTR	16	0
Connective Tissue Disorders,Organismal Injury and Abnormalities,Skeletal and Muscular Disorders	Non-traumatic arthropathy	5,38E-15			A1BG,ADAM10,ADGRE5,ADIPOQ,ALB,ALOX5,APOA1,ARRB1,ASPN,ATIC,BGN,C1QA,C1R,C2,C3,C4A/C4B,C5,CALCRL,CALR,CASP3,CAVIN3,CFB,CLU,COPB2,CST3,ECHDC1,EEF1G,EEF2,EHD4,F11R,FABP4,FAS,FAU,FDPS,FGB,FKBP5,FN1,GALNT2,GBP1,GNB2,GRN,GUSB,HCK,HLA-A,HLA-DPA1,HLA-DRA,HLA-DRB1,HMGB1,HNRNPA1,HP,HSP90B1,HSPA1A/HSPA1B,HSPA8,IGHG1,JAK1,LAP3,LIMCH1,MAPK3,MRPS36,MYO1C,NFKB1,NT5E,PDIA3,PECAM1,PLG,POSTN,PPP3R1,PRDX5,PREP,PSIP1…	91	0
Humoral Immune Response,Inflammatory Response	Classical complement pathway	6,38E-15			C1QA,C1QB,C1QC,C1R,C1S,C3,CFB,CFP,IGHG1,IGHG2,IGHG4,IGHV3-7,IGHV4-34,IGKV3-20,IGKV3D-11,IGKV3D-20,IGKV4-1,IGLC2,IGLC7,IGLV2-11,IGLV3-19	21	0
Neurological Disease,Organismal Injury and Abnormalities,Psychological Disorders	Disorder of basal ganglia	8,07E-15			A2M,ADAM10,ADAR,AEBP1,AFM,ALB,ALDH2,ANXA2,APOD,ARHGEF7,ARSA,C3,C4A/C4B,C9,CASP3,CAV1,CIRBP,CKB,CLU,CNP,CP,CSE1L,DAD1,DNAJA1,DNAJB1,DPYSL3,EEF1A1,EEF1A2,EIF4A2,EIF4G1,EML1,F11R,FAS,FBL,FGG,FKBP4,GBP1,GNAS,GNB1,GRN,GSTP1,HLA-DRA,HLA-DRB3,HNRNPU,HP,HRAS,HSP90AA1,HSPA1A/HSPA1B,HSPA5,HSPA8,HSPB1,INPP1,ISG15,ISOC1,ITIH4,KNG1,LMCD1,LMOD1,LRG1,MECR,NFKB1,NME1,NPM1,P4HA1,PCNA,PPP3R1,PSMB9,PSME1,RBP4,ROCK2…	84	0
Cancer,Organismal Injury and Abnormalities,Reproductive System Disease	Benign neoplasm of female genital organ	1,09E-14			ADGRE5,ADH1B,ALDH1A1,ANXA2,ASPN,CALCRL,CAVIN2,CFH,CNP,COL12A1,COL6A3,CYBA,DDX24,DPT,FAS,FBN1,GNAS,HSP90AB1,IFIT1,IFIT3,ISOC1,KPNA3,LAMA5,LAMB2,LTBP1,LUM,MAPK3,MYH10,MYL6,NEGR1,NUP50,OGN,PCNA,POSTN,RAB9A,SERPINA1,SERPINC1,SERPINH1,SORBS2,TINAGL1,TNC,UTRN	42	0
Cancer,Organismal Injury and Abnormalities,Reproductive System Disease,Skeletal and Muscular Disorders	Uterine leiomyoma	2,37E-14			ADGRE5,ADH1B,ALDH1A1,ANXA2,ASPN,CALCRL,CAVIN2,CFH,CNP,COL12A1,COL6A3,CYBA,DDX24,DPT,FAS,FBN1,HSP90AB1,IFIT1,IFIT3,ISOC1,KPNA3,LAMA5,LAMB2,LTBP1,LUM,MAPK3,MYH10,MYL6,NEGR1,NUP50,OGN,PCNA,POSTN,RAB9A,SERPINA1,SERPINC1,SERPINH1,SORBS2,TINAGL1,TNC,UTRN	41	0
Organ Morphology,Organismal Development,Organismal Injury and Abnormalities,Renal and Urological Disease,Renal and Urological System Development and Function	Abnormal morphology of renal glomerulus	4,79E-14			ACE,ACTN4,ADIPOQ,AGT,APOL1,BCAM,C4A/C4B,CD151,CFH,CFI,CLU,EXOC5,GRN,ILK,ITGA1,ITGA3,ITGB1,LAMB2,LAMC1,MAN2A1,MYH9,PPT1,TNS1	23	0
Cancer,Endocrine System Disorders,Organismal Injury and Abnormalities,Reproductive System Disease	Ovarian cancer	5,40E-14			A1BG,ABCA3,ACTN4,ADAM10,AEBP1,AFM,AHNAK,ALB,ALDH1A1,ALDH1A2,ALDH3A1,ANXA8/ANXA8L1,AOC3,APOA1,APOB,APOH,ATIC,AZGP1,BCLAF1,C3,C4A/C4B,C5,C8B,C9,CCT6A,CFB,CFH,CFHR2,CKAP4,CLU,COL6A2,COL6A3,COL6A6,CP,CSE1L,CSPG4,DAB2,DNAJA1,EEF1A2,EEF1B2,EEF1D,EIF4A2,EIF4G1,EIF5B,EPB41L3,ERO1A,F13A1,F2,FABP4,FARP1,FAS,FDPS,FN1,FUBP3,GART,GC,GNAQ,GNAS,GSTM2,GSTP1,HCK,HDGFL3,HNRNPA2B1,HP,HP1BP3,HPX,HRAS,HRG,HSP90AA1,HS…	149	0
Organismal Development	Morphology of body cavity	7,04E-14			ABCA3,ACE,ACTG2,ACTN4,ADAM10,ADAR,ADGRE5,ADIPOQ,AEBP1,AGT,ALB,ALDH1A2,ALOX5,AMBP,APOA1,APOB,APOL1,ASAH1,AZGP1,BCAM,BGN,C3,C4A/C4B,C5,CALCRL,CALR,CAPN2,CASP3,CAV1,CAV2,CD14,CD151,CD9,CFB,CFH,CFI,CLU,CP,CPT2,DAB2,DAD1,DAG1,DCN,DDX58,DNAJA1,EEF1D,EHD4,EXOC5,F2,FABP5,FAS,FBN1,FEN1,FKBP4,FLNA,FN1,GAA,GLRX3,GNA11,GNAQ,GNAS,GPD1L,GRN,H2AZ1,HCK,HMGB1,HP,HP1BP3,HPX,HRAS,HSD17B4,HSP90B1,HSPA4L,HSPG2,ILK,IT…	140	0
Connective Tissue Disorders,Immunological Disease,Organismal Injury and Abnormalities	Collagen disease	7,38E-14			ACE,ADIPOQ,AGT,APBB1IP,BGN,C3,C4A/C4B,CD151,CFH,COL12A1,COL6A1,COL6A2,COL6A3,COL6A6,DPT,LUM,MYH10,MYH9,RBP4,SEC61A1,SERPINH1,SOD3,TNXB,TPPP3	24	0
Hereditary Disorder,Organismal Injury and Abnormalities,Skeletal and Muscular Disorders	Hereditary myopathy	1,32E-13			ABLIM1,ACE,ACTG2,ADIPOQ,AHNAK,APBB1IP,APOA1,ASAH1,ASPN,BGN,C1QB,C3,C4A/C4B,CA4,CAB39L,CALR,CAV2,CAVIN1,CNN3,COL12A1,COL6A1,COL6A2,COL6A3,COL6A6,CPT2,DAB2,DAG1,DPT,ENTPD1,FAS,FN1,GAA,GPD1L,HLA-A,HLA-DRA,HLA-DRB1,HLA-DRB3,HNRNPA1,HNRNPA2B1,HRAS,HSP90B1,HSPA5,HSPB1,ILK,ITGB1,KARS1,LUM,MATR3,MYH14,MYH6,PABPN1,PRX,RANBP2,RBP4,SAMHD1,SERPINH1,SOD3,SQSTM1,SUCLG2,SUN2,TIA1,TIMP3,TNXB,TPM1,TPM2,TPM3,TPPP3…	71	0
Cancer,Gastrointestinal Disease,Organismal Injury and Abnormalities	Large intestine carcinoma	2,20E-13			A1BG,A2M,AAMDC,ABCA3,ABCF1,ABI3BP,ABLIM1,ACE,ACOT7,ACTG2,ACTN4,ADAM10,ADAR,ADGRE5,ADIPOQ,AEBP1,AFM,AGFG1,AGRN,AGT,AHNAK,AHSA1,ALB,ALDH1A1,ALDH1A2,ALDH2,ALDH3A1,ALOX5,AMBP,ANO6,AOC3,AP3M1,APBB1IP,APOB,APOD,APOL1,ARHGEF2,ARHGEF7,ARSA,ASAH1,ASPN,ATAD3B,ATG3,ATIC,ATP2B4,AZGP1,BCAM,BCLAF1,BDH2,BGN,BIN2,BZW2,C1QB,C1QC,C1R,C1RL,C1S,C2,C3,C4A/C4B,C4BPA,C5,C6,C8A,C8B,C9,CAB39L,CACYBP,CALCRL,CAPN2,CAPRIN1,…	480	0
Cancer,Organismal Injury and Abnormalities,Skeletal and Muscular Disorders	Leiomyoma	2,58E-13			ADGRE5,ADH1B,ALDH1A1,ANXA2,ASPN,CALCRL,CAVIN2,CFH,CNP,COL12A1,COL6A3,CYBA,DDX24,DPT,FAS,FBN1,FERMT2,HSP90AB1,IFIT1,IFIT3,ISOC1,KPNA3,LAMA5,LAMB2,LTBP1,LUM,MAPK3,MYH10,MYL6,NEGR1,NUP50,OGN,PCNA,POSTN,RAB9A,SERPINA1,SERPINC1,SERPINH1,SORBS2,TINAGL1,TNC,UTRN	42	0
Cancer,Organismal Injury and Abnormalities	Benign connective or soft tissue neoplasm	2,67E-13			ADGRE5,ADH1B,ALDH1A1,ANXA2,ASPN,CALCRL,CAVIN2,CFH,CNP,COL12A1,COL6A1,COL6A2,COL6A3,CYBA,DDX24,DPT,FABP4,FAS,FBN1,FDPS,FERMT2,FLNA,GNAS,HMGB1,HRAS,HSP90AB1,IFIT1,IFIT3,ISOC1,KPNA3,LAMA5,LAMB2,LTBP1,LUM,MAPK3,MYH10,MYL6,NEGR1,NUP50,OGN,PCNA,POSTN,RAB9A,SERPINA1,SERPINC1,SERPINH1,SORBS2,TINAGL1,TNC,UTRN	50	0
Connective Tissue Disorders,Immunological Disease,Inflammatory Disease,Inflammatory Response,Organismal Injury and Abnormalities,Skeletal and Muscular Disorders	Rheumatoid arthritis	4,20E-13			A1BG,ADAM10,ADGRE5,ADIPOQ,ALB,ALOX5,APOA1,ARRB1,ATIC,BGN,C1QA,C1R,C2,C3,C4A/C4B,C5,CALCRL,CALR,CASP3,CFB,CLU,CST3,ECHDC1,EEF1G,EEF2,EHD4,F11R,FABP4,FAU,FDPS,FGB,FKBP5,FN1,GALNT2,GBP1,GNB2,GRN,GUSB,HCK,HLA-A,HLA-DPA1,HLA-DRA,HLA-DRB1,HMGB1,HNRNPA1,HP,HSP90B1,HSPA1A/HSPA1B,HSPA8,IGHG1,JAK1,LAP3,MAPK3,MRPS36,MYO1C,NFKB1,PDIA3,PECAM1,PPP3R1,PRDX5,PREP,PSMB9,RAB2A,RBP4,RPSA,S100A10,SAFB,SERPINC1,SRP14…	78	0
Organismal Development	Abnormal morphology of body cavity	4,52E-13			ABCA3,ACE,ACTG2,ACTN4,ADAM10,ADAR,ADIPOQ,AEBP1,AGT,ALDH1A2,ALOX5,AMBP,APOL1,ASAH1,AZGP1,BCAM,BGN,C3,C4A/C4B,CALCRL,CALR,CAPN2,CASP3,CAV1,CAV2,CD151,CD9,CFH,CFI,CLU,CP,CPT2,DAB2,DAD1,DAG1,DCN,DDX58,DNAJA1,EEF1D,EHD4,EXOC5,F2,FAS,FBN1,FEN1,FKBP4,FLNA,FN1,GAA,GLRX3,GNA11,GNAQ,GNAS,GPD1L,GRN,H2AZ1,HCK,HMGB1,HP,HPX,HRAS,HSD17B4,HSP90B1,HSPA4L,HSPG2,ILK,ITGA1,ITGA3,ITGB1,JAK1,LAMA3,LAMB2,LAMC1,LAMC2,LM…	125	0
Cancer,Gastrointestinal Disease,Organismal Injury and Abnormalities	Gastrointestinal adenocarcinoma	4,74E-13			A1BG,A2M,AAMDC,ABCA3,ABCF1,ABI3BP,ABLIM1,ACE,ACOT7,ACTG2,ACTN4,ADAM10,ADAR,ADGRE5,ADH1B,AEBP1,AFM,AGFG1,AGRN,AGT,AHNAK,AHSA1,ALB,ALDH1A1,ALDH1A2,ALDH2,ALDH3A1,ALOX5,AMBP,ANO6,AOC3,AP3M1,APBB1IP,APOB,APOD,APOH,APOL1,ARHGEF2,ARHGEF7,ARSA,ASAH1,ASPN,ATAD3B,ATG3,ATIC,ATP2B4,AZGP1,BCAM,BCLAF1,BDH2,BGN,BIN2,BZW2,C1QB,C1QC,C1R,C1RL,C1S,C2,C3,C4A/C4B,C4BPA,C5,C6,C8A,C8B,C9,CAB39L,CACYBP,CALCRL,CAPN2,CAPR…	489	0
Cancer,Organismal Injury and Abnormalities	Pelvic adenocarcinoma	5,56E-13			A1BG,A2M,ABCA3,ABI3BP,ABLIM1,ACE,ACOT7,ACTG2,ACTN4,ADAM10,ADAR,ADGRE5,ADH1B,AEBP1,AFM,AGT,AHNAK,ALB,ALDH1A1,ALDH1A2,ALDH2,ALOX5,ALOX5AP,ANXA2,ANXA8/ANXA8L1,AOC3,APBB1IP,APOB,APOD,APOH,APOL2,ARHGEF2,ARRB1,ASPN,ATAD3B,ATIC,ATP2B4,AZGP1,BCLAF1,BGN,BIN2,BZW2,C1QC,C1S,C2,C3,C4A/C4B,C4BPA,C5,C6,C8A,C8B,C9,CAB39L,CALCRL,CAPN2,CASP3,CAVIN1,CAVIN2,CCT2,CCT6A,CD14,CD34,CD58,CDC5L,CDH13,CEMIP2,CFB,CFH,CFHR2…	374	0
Organismal Injury and Abnormalities,Renal and Urological Disease,Renal and Urological System Development and Function	Abnormal morphology of urinary system	6,79E-13			ACE,ACTG2,ACTN4,ADIPOQ,AGT,APOL1,BCAM,BGN,C4A/C4B,CD151,CFH,CFI,CLU,DCN,EXOC5,GNAS,GRN,HP,HSPA4L,ILK,ITGA1,ITGA3,ITGB1,LAMB2,LAMC1,LAMC2,LMOD1,MAN2A1,MYH11,MYH9,MYL9,NPNT,PECAM1,PLG,PPT1,SPTBN1,STAT6,TIMP3,TNS1	39	0
Organismal Injury and Abnormalities	Fibrin clot	7,40E-13			ANXA2,APOH,F12,F13A1,F2,FGA,FGB,FGG,HRG,KLKB1,PLG,SERPINF2,THBD	13	0
Hereditary Disorder,Neurological Disease,Organismal Injury and Abnormalities	Familial encephalopathy	8,04E-13			A2M,ABLIM1,ACE,ADAM10,ADAR,AEBP1,AFM,ALB,ALDH2,ALOX5,APOD,ARHGEF2,ARHGEF7,ARSA,ASAH1,BGN,C3,C4A/C4B,C5,C9,CA4,CALR,CASP3,CAV1,CIRBP,CKAP4,CKB,CLU,CP,CPT2,CST3,DAD1,DAG1,DDX58,DNAJA1,DNAJB1,DPYSL3,ECHDC1,EEF1A2,EEF1B2,EEF1D,EEF2,EIF4G1,EML1,ENTPD1,EXOC8,F11R,F2,FAS,FBL,FGG,FKBP4,FLNA,FPR1,GBP1,GDI1,GNB1,GRN,H1-4,HMGB1,HNRNPA1,HNRNPA2B1,HNRNPU,HP,HRAS,HSP90AA1,HSPA1A/HSPA1B,HSPA5,HSPA8,INPP1,ISG15,…	129	0
Protein Degradation,Protein Synthesis	Stabilization of protein	9,71E-13			AFM,APOA1,APOA2,CALR,CASP3,CCT2,CCT3,CCT4,CCT6A,CCT7,CCT8,CLU,DAD1,FLNA,GIPC1,GNAQ,GRN,H1-5,HIP1,HSP90AA1,HSP90AB1,HSPA1A/HSPA1B,HSPA5,HSPA8,JAK1,NACA,NCKAP1,NCLN,NPM1,STXBP1,SUGT1,TCP1,TF	33	0
Cancer,Organismal Injury and Abnormalities,Reproductive System Disease	Female genital tract cancer	1,04E-12			A1BG,ABCA3,ABCF1,ABI3BP,ABLIM1,ACE,ACTG2,ACTN4,ADAM10,ADH1B,ADIPOQ,AEBP1,AFM,AGT,AHNAK,ALB,ALDH1A1,ALDH1A2,ALDH2,ALDH3A1,ALOX5,ANXA2,ANXA8/ANXA8L1,AOC3,APBB1IP,APOA1,APOB,APOD,APOH,APOL2,ARHGEF2,ARRB1,ASPN,ATAD3B,ATIC,AZGP1,BCLAF1,BGN,BIN2,BZW2,C1QC,C1S,C2,C3,C4A/C4B,C4BPA,C5,C6,C8A,C8B,C9,CAB39L,CALCRL,CAPN2,CASP3,CAV1,CAVIN1,CCT2,CCT6A,CDH13,CEMIP2,CFB,CFH,CFHR2,CKAP4,CLDN5,CLU,COL12A1,COL6A2,C…	340	0
Renal and Urological System Development and Function	Morphology of urinary system	1,75E-12			ACE,ACTG2,ACTN4,ADIPOQ,AGT,APOL1,BCAM,BGN,C4A/C4B,C5,CAV1,CD151,CFH,CFI,CLU,DCN,EXOC5,GNAS,GRN,HP,HP1BP3,HSPA4L,ILK,ITGA1,ITGA3,ITGB1,LAMB2,LAMC1,LAMC2,LMOD1,MAN2A1,MYH11,MYH9,MYL9,NPNT,PARVA,PECAM1,PLG,PPT1,SPTBN1,STAT6,TIMP3,TNS1,TSC22D1	44	0
Cancer,Organismal Injury and Abnormalities	Serous adenocarcinoma	1,92E-12			ABCA3,ACTG2,ADH1B,AEBP1,AFM,AHNAK,ALB,ALDH1A1,ALDH1A2,ANXA2,ANXA8/ANXA8L1,AOC3,APOD,AZGP1,BCLAF1,C3,C4A/C4B,C8B,CDH13,CFB,CFH,CKAP4,CLDN5,CLU,COL6A2,CP,CSE1L,CSPG4,DAB2,DNAJA1,DPT,EEF1A2,EEF1B2,EIF4A2,ENTPD1,F13A1,F2,FARP1,FEN1,GALE,GART,GNAQ,GNAS,GPRC5A,GSTM2,HCK,HRAS,HRG,HSP90AA1,HSP90AB1,HSP90B1,IFIT3,ISG15,ITGA3,KRT6A,LAMB3,LAMC2,LMOD1,LUM,MAP2K2,MCAM,MFAP4,MYH11,NUP50,PGM5,POSTN,PRPF6,PRX,PS…	91	0
Cancer,Organismal Injury and Abnormalities,Renal and Urological Disease	Bladder cancer	2,78E-12			ADAM10,AEBP1,AHNAK,ALB,ALDH1A2,AOC3,APOB,APOD,ATAD3B,ATIC,BCLAF1,C3,C9orf64,CALR,CASP3,CAVIN1,CEMIP2,CFH,CLU,COL6A2,COL6A3,CSPG4,DCN,DDX21,DDX46,DHX9,ECM1,EEF1A1,EEF1D,EIF4A2,EIF4A3,EIF4G1,EIF4G3,FABP4,FERMT2,FGA,FN1,GART,GLO1,GNAQ,GNAS,GSTP1,HLA-A,HLA-DRA,HNRNPA1,HNRNPA2B1,HPX,HRAS,HSP90AA1,HSP90AB1,HSP90B1,HSPA1A/HSPA1B,HSPB1,HSPG2,ITGA1,ITIH3,JAK1,KRT75,LAMA3,LAMB2,LAMB3,LAMC1,LGALS9,MACF1,MYH…	118	0
Cancer,Organismal Injury and Abnormalities,Reproductive System Disease	Uterine serous carcinoma	4,85E-12			ACTG2,ADH1B,ALDH1A1,ANXA2,AOC3,APOD,CDH13,CFB,CLDN5,CSPG4,DPT,EEF1A2,ENTPD1,F13A1,FEN1,GALE,GPRC5A,HSP90AA1,HSP90AB1,HSP90B1,ISG15,ITGA3,LAMB3,LAMC2,LMOD1,LUM,MFAP4,MYH11,SLPI,STAT1,SYNM,TNFAIP2,TNS2,TNXB,UCHL1	35	0
Cancer,Organismal Injury and Abnormalities,Skeletal and Muscular Disorders	Smooth muscle tumor	5,41E-12			ADGRE5,ADH1B,ALDH1A1,ANXA2,ASPN,CALCRL,CAVIN2,CFH,CNP,COL12A1,COL6A3,CYBA,DDX24,DPT,FAS,FBN1,FERMT2,HSP90AB1,IFIT1,IFIT3,ISOC1,KPNA3,LAMA5,LAMB2,LTBP1,LUM,MAPK3,MYH10,MYL6,NEGR1,NUP50,OGN,PCNA,POSTN,PSMB9,RAB9A,SERPINA1,SERPINC1,SERPINH1,SORBS2,TINAGL1,TNC,UTRN	43	0
Cancer,Organismal Injury and Abnormalities,Reproductive System Disease	Uterine tumor	5,91E-12			A1BG,ABCA3,ABCF1,ABI3BP,ABLIM1,ACE,ACTG2,ACTN4,ADAM10,ADGRE5,ADH1B,ADIPOQ,AGT,AHNAK,ALB,ALDH1A1,ALDH1A2,ALDH2,ALOX5,ANXA2,AOC3,APBB1IP,APOB,APOD,APOH,APOL2,ARHGEF2,ARRB1,ASPN,ATAD3B,ATIC,BCLAF1,BGN,BIN2,BZW2,C1QC,C1S,C2,C3,C4BPA,C6,C8A,C8B,C9,CAB39L,CALCRL,CAPN2,CASP3,CAV1,CAVIN1,CAVIN2,CCT2,CDH13,CEMIP2,CFB,CFH,CLDN5,CLU,CNP,COL12A1,COL6A2,COL6A3,COL6A6,COPB1,CP,CPN2,CRMP1,CSE1L,CSPG4,CYBA,DAB2,…	305	0
Cancer,Gastrointestinal Disease,Organismal Injury and Abnormalities	Large intestine adenocarcinoma	9,13E-12			A1BG,A2M,AAMDC,ABCA3,ABCF1,ABI3BP,ABLIM1,ACE,ACOT7,ACTG2,ACTN4,ADAM10,ADAR,ADGRE5,AEBP1,AFM,AGFG1,AGRN,AGT,AHNAK,AHSA1,ALB,ALDH1A1,ALDH1A2,ALDH2,ALDH3A1,ALOX5,AMBP,ANO6,AOC3,AP3M1,APBB1IP,APOB,APOD,APOL1,ARHGEF2,ARHGEF7,ARSA,ASAH1,ASPN,ATAD3B,ATG3,ATIC,ATP2B4,AZGP1,BCAM,BCLAF1,BDH2,BGN,BIN2,BZW2,C1QB,C1QC,C1R,C1RL,C1S,C2,C3,C4A/C4B,C4BPA,C5,C6,C8A,C8B,C9,CAB39L,CACYBP,CALCRL,CAPN2,CAPRIN1,CASP3,C…	471	0
Hereditary Disorder,Immunological Disease,Organismal Injury and Abnormalities	Familial autoimmune disease	1,22E-11			ACE,ADIPOQ,AGRN,AGT,APBB1IP,BGN,C1S,C3,C4A/C4B,CD151,CD59,CFH,COL12A1,COL6A1,COL6A2,COL6A3,COL6A6,DPT,FAS,LUM,MYH10,MYH9,RBP4,SAMHD1,SEC61A1,SERPINH1,SOD3,TNXB,TPPP3	29	0
Cancer,Organismal Injury and Abnormalities,Reproductive System Disease	Uterine serous papillary cancer	1,53E-11			ACTG2,ADH1B,ALDH1A1,ANXA2,AOC3,APOD,CDH13,CFB,CLDN5,CSPG4,DPT,EEF1A2,ENTPD1,F13A1,FEN1,GALE,GPRC5A,ISG15,ITGA3,LAMB3,LAMC2,LMOD1,LUM,MFAP4,MYH11,SLPI,STAT1,SYNM,TNFAIP2,TNS2,TNXB,UCHL1	32	0
Hereditary Disorder,Neurological Disease,Organismal Injury and Abnormalities,Psychological Disorders,Skeletal and Muscular Disorders	Huntington Disease	1,64E-11			A2M,AEBP1,AFM,ALDH2,APOD,ARHGEF7,C3,C4A/C4B,C9,CASP3,CIRBP,CKB,CLU,CP,DAD1,DNAJA1,DNAJB1,DPYSL3,EEF1A2,EML1,F11R,FBL,FGG,FKBP4,GBP1,GNB1,HNRNPU,HP,HRAS,HSP90AA1,HSPA1A/HSPA1B,HSPA5,HSPA8,INPP1,ISOC1,ITIH4,LMCD1,LMOD1,LRG1,NFKB1,NME1,NPM1,P4HA1,PCNA,PPP3R1,PSMB9,PSME1,RBP4,ROCK2,RPSA,SERPINA1,SERPINA3,SERPINF2,SGTA,SRPX,SYPL1,TOP1,TPM3,TSN,UCHL1	60	0
Cancer,Organismal Injury and Abnormalities,Reproductive System Disease	Breast cancer	1,81E-11			ABHD10,ABLIM1,AEBP1,AGRN,AGT,ALDH1A1,ALDH3A1,ALOX5,AOC3,APOA1,APOB,APOD,ARF4,ARHGEF2,ARHGEF7,ARRB1,BCAM,BGN,C1RL,C2,C3,C9,CAB39L,CAPN2,CASP3,CAV1,CAVIN1,CCT3,CD14,CD34,CD9,CDC5L,CKAP4,CKB,CLU,CMPK2,CNPY2,COL12A1,COL6A1,COL6A3,COL6A6,COPB1,CP,CREG1,CRMP1,CSE1L,CSPG4,CYBA,DCN,DDX17,DDX24,DHX9,ECM1,EEF1D,EIF4A1,EIF4A2,EIF4G1,EIF4G3,EML2,ENAH,ESYT1,ESYT2,F11R,FABP4,FABP5,FAS,FBN1,FDPS,FEN1,FERMT2,FGA…	198	0
Organ Morphology,Organismal Development,Organismal Injury and Abnormalities,Renal and Urological Disease,Renal and Urological System Development and Function	Abnormal morphology of kidney	1,92E-11			ACE,ACTN4,ADIPOQ,AGT,APOL1,BCAM,BGN,C4A/C4B,CD151,CFH,CFI,CLU,DCN,EXOC5,GNAS,GRN,HP,HSPA4L,ILK,ITGA1,ITGA3,ITGB1,LAMB2,LAMC1,LAMC2,MAN2A1,MYH9,NPNT,PECAM1,PLG,PPT1,SPTBN1,STAT6,TIMP3,TNS1	35	0
Organ Morphology,Organismal Development,Renal and Urological System Development and Function	Morphology of kidney	2,05E-11			ACE,ACTN4,ADIPOQ,AGT,APOL1,BCAM,BGN,C4A/C4B,C5,CAV1,CD151,CFH,CFI,CLU,DCN,EXOC5,GNAS,GRN,HP,HP1BP3,HSPA4L,ILK,ITGA1,ITGA3,ITGB1,LAMB2,LAMC1,LAMC2,MAN2A1,MYH9,NPNT,PARVA,PECAM1,PLG,PPT1,SPTBN1,STAT6,TIMP3,TNS1,TSC22D1	40	0
Immunological Disease	Immunodeficiency	2,58E-11			ADAR,ALOX5AP,C1QA,C1QB,C1QC,C1S,C2,C3,C4A/C4B,C5,C6,C8A,C8B,C9,CFB,CFH,CFI,CFP,CLIC5,CLU,CYBA,FAS,FGA,FGB,FGG,HDGFL3,IFIT1,IGLL1/IGLL5,ISG15,MTHFD1,MX1,NFKB1,ORM1,SERPING1,STAT1,STAT2,STAT6,TAP1,TAP2,TAPBP,TRNT1	41	0
Cancer,Organismal Injury and Abnormalities	Subcutaneous tumor	3,76E-11			ADGRE5,ADH1B,ALDH1A1,ANXA2,ASPN,CALCRL,CAVIN2,CFH,CNP,COL12A1,COL6A1,COL6A2,COL6A3,CYBA,DDX24,DPT,FAS,FBN1,FERMT2,GNAS,HRAS,HSP90AB1,IFIT1,IFIT3,ISOC1,KPNA3,LAMA5,LAMB2,LTBP1,LUM,MAPK3,MYH10,MYL6,NEGR1,NUP50,OGN,PCNA,POSTN,PPP3R1,RAB9A,SERPINA1,SERPINC1,SERPINH1,SORBS2,TINAGL1,TNC,UTRN	47	0
Neurological Disease	Dyskinesia	3,82E-11			A2M,AEBP1,AFM,ALDH2,APOD,ARHGEF7,C3,C4A/C4B,C9,CASP3,CAV1,CIRBP,CKB,CLU,CP,DAD1,DNAJA1,DNAJB1,DPYSL3,EEF1A2,EML1,F11R,FBL,FGG,FKBP4,GBP1,GNB1,HNRNPU,HP,HRAS,HSP90AA1,HSPA1A/HSPA1B,HSPA5,HSPA8,INPP1,ISOC1,ITIH4,LMCD1,LMOD1,LRG1,NFKB1,NME1,NPM1,P4HA1,PCNA,PPP3R1,PPT1,PSMB9,PSME1,RBP4,ROCK2,RPSA,S100A10,SERPINA1,SERPINA3,SERPINF2,SGTA,SRPX,SYPL1,TOP1,TPM3,TSN,UCHL1	63	0
Cell Morphology,Organ Morphology,Organismal Development,Renal and Urological System Development and Function	Morphology of podocytes	5,38E-11			ACTN4,ADIPOQ,APOL1,CD151,EXOC5,GRN,ILK,ITGA1,ITGA3,ITGB1,LAMB2,MYH9,PARVA,PPT1	14	0
Cancer,Hematological Disease,Organismal Injury and Abnormalities	Mature lymphocytic neoplasm	5,56E-11			ABI3BP,ABLIM1,ACE,ADAR,ADIPOQ,AHNAK,ALDH1A1,ALOX5,ANXA2,BCLAF1,BZW2,C1R,C3,CALCRL,CASP3,CAV1,CAV2,CAVIN2,CCT3,CD151,CD58,CFP,CLU,CNP,COL12A1,COL6A1,COL6A2,CST3,CTBP1,DAD1,DDX46,DDX58,DIABLO,DPT,EEF1A1,EHD1,EIF4A1,ENAH,ESYT2,F11R,FAS,FBN1,FDPS,FEN1,FERMT2,FLNA,FN1,GART,GNA11,GNAS,GNB1,H1-4,HCK,HIP1,HLA-A,HLA-DRA,HLA-DRB1,HMGB1,HNRNPA2B1,HNRNPU,HRAS,HSP90AA1,HSP90AB1,HSP90B1,HSPA12A,HSPH1,IFI35,IFI…	136	0
Cell Morphology,Organ Morphology,Organismal Development,Renal and Urological System Development and Function	Morphology of glomerular cells	5,64E-11			ACTN4,ADIPOQ,AGT,APOL1,CD151,EXOC5,GRN,ILK,ITGA1,ITGA3,ITGB1,LAMB2,MYH9,PARVA,PPT1	15	0
Cancer,Organismal Injury and Abnormalities,Reproductive System Disease	Female genital tract adenocarcinoma	7,41E-11			A1BG,ABCA3,ABI3BP,ABLIM1,ACE,ACTG2,ACTN4,ADH1B,AEBP1,AFM,AGT,AHNAK,ALB,ALDH1A1,ALDH1A2,ALDH2,ALOX5,ANXA2,ANXA8/ANXA8L1,AOC3,APBB1IP,APOB,APOD,APOH,APOL2,ARHGEF2,ARRB1,ASPN,ATAD3B,ATIC,AZGP1,BCLAF1,BGN,BZW2,C1QC,C1S,C2,C3,C4A/C4B,C4BPA,C5,C6,C8A,C8B,C9,CAB39L,CALCRL,CAPN2,CASP3,CAVIN1,CCT2,CCT6A,CDH13,CFB,CFH,CFHR2,CKAP4,CLDN5,CLU,COL12A1,COL6A2,COL6A3,COL6A6,COPB1,CP,CPN2,CRMP1,CSE1L,CSPG4,CYBA,D…	302	0
Developmental Disorder,Hereditary Disorder,Organismal Injury and Abnormalities,Skeletal and Muscular Disorders	Dystrophy of muscle	9,12E-11			ABLIM1,ACE,ADIPOQ,AHNAK,APBB1IP,ASPN,BGN,C3,C4A/C4B,CAB39L,CAV2,CNN3,COL12A1,COL6A1,COL6A2,COL6A3,COL6A6,DAB2,DAG1,DPT,FN1,HLA-A,HLA-DRA,HLA-DRB1,HLA-DRB3,ITGB1,LUM,PABPN1,RBP4,SAMHD1,SERPINH1,SOD3,SUN2,TIA1,TIMP3,TNXB,TPPP3,UTRN	38	0
Cell Morphology,Organ Morphology,Organismal Development,Organismal Injury and Abnormalities,Renal and Urological Disease,Renal and Urological System Development and Function	Abnormal morphology of podocytes	1,14E-10			ACTN4,ADIPOQ,APOL1,CD151,EXOC5,GRN,ILK,ITGA1,ITGA3,ITGB1,LAMB2,MYH9,PPT1	13	0
Cancer,Hematological Disease,Immunological Disease,Organismal Injury and Abnormalities	T-cell non-Hodgkin lymphoma	1,21E-10			ADAR,C1R,C3,CAV2,CD151,CD58,CLU,COL12A1,COL6A1,COL6A2,DCN,FAS,FBN1,FERMT2,FN1,GNAS,HCK,HLA-A,HLA-DRA,HMGB1,HNRNPA2B1,HSP90AA1,HSP90AB1,HSP90B1,IFI35,IFIT2,IFIT3,IMPDH2,ISG15,ITGB1,JAK1,LAMB2,LAMC2,MAN2A1,MAPK3,MCAM,MX1,NFKB1,OAS2,PLG,PPP3R1,PRMT5,SERPINF1,SERPINH1,SP100,SRPX,STAT1,STAT2,THBD,TIA1,TIMP1,TIMP3,TNS1,TPM1,VWA1,YES1	56	0
Immunological Disease	Immediate hypersensitivity	1,25E-10		0	ADIPOQ,AHNAK,ALB,ALDH2,ALOX5,ALOX5AP,BGN,C3,CDH13,CNN3,CPVL,CST3,DPYSL2,ECM1,EEF1A1,FABP4,FABP5,FKBP4,FLNA,GNA11,HCK,HLA-DRA,HLA-DRB1,HSPA5,IGHG1,JAK1,KRT6A,LAMA5,MX1,MYH9,MYL9,PDIA3,PECAM1,PPP3R1,SBDS,STAT1,STAT6,TIMP1,TPM1,TPM3,TUBB,VCL	42	0
Cancer,Organismal Injury and Abnormalities,Reproductive System Disease	Breast or ovarian carcinoma	2,08E-10			ABCA3,ABHD10,ABLIM1,ACTN4,AEBP1,AFM,AGRN,AGT,AHNAK,ALB,ALDH1A1,ALDH1A2,ALDH3A1,ALOX5,ANXA8/ANXA8L1,APOB,APOD,ARF4,ARHGEF2,ARHGEF7,ARRB1,ATIC,AZGP1,BCAM,BCLAF1,BGN,C1RL,C3,C4A/C4B,C5,C8B,C9,CAB39L,CAPN2,CASP3,CAV1,CAVIN1,CCT6A,CD14,CD9,CDC5L,CFH,CFHR2,CKAP4,CKB,CLU,CNPY2,COL12A1,COL6A1,COL6A2,COL6A3,COL6A6,CP,CREG1,CSE1L,CSPG4,CYBA,DAB2,DCN,DDX24,DHX9,DNAJA1,ECM1,EEF1B2,EEF1D,EIF4A1,EIF4A2,EIF4G1,…	219	0
Protein Synthesis	Expression of protein	2,16E-10		0	ABCF1,AGT,ALDH3A1,ARHGEF2,CALR,CAPRIN1,CAV1,DHX9,EEF1A1,EIF4A1,EIF4A2,EIF4A3,EIF4G1,EIF4G2,EIF4G3,EIF5B,FAS,FN1,GNAQ,GSPT1,HCK,HSPA1A/HSPA1B,HSPA5,HSPB1,IFIT1,ITGB1,MRPS36,NFKB1,PABPC1,PCBP1,PLG,PPM1G,RPL18,RPL34,RPS10,RPS20,RPS26,RPS27,RPS28,RPS9,RPSA,RRBP1,STAT6,STAU1,STING1,TIA1,UCHL1,YBX1	48	0
Cardiovascular System Development and Function	Morphology of cardiovascular system	2,28E-10			ACE,ACTG2,ACTN4,ADAM10,ADIPOQ,AGT,ALDH1A2,AOC3,APOB,BCAM,BGN,CALCRL,CALR,CAPN2,CASP3,CAV1,CD151,CFB,CFH,CLU,CPT2,DAG1,EEF1D,F11R,F2,FAS,FBN1,FLNA,FN1,GAA,GLRX3,GNA11,GNAQ,GNAS,GPD1L,H2AZ1,HCK,HMGB1,HP1BP3,HRAS,HSP90B1,HSPG2,ILK,ITGA3,KNG1,LMCD1,LNPEP,LTBP1,MAPK3,MTPN,MYH10,MYH11,MYH6,MYH9,MYL9,NFKB1,NID1,NT5E,PARVA,PLOD1,POSTN,PPP3R1,PRMT5,PROS1,RAB2A,RAC1,RASIP1,RBP4,ROCK1,ROCK2,S100A10,SERPINH1…	83	0
Cardiovascular Disease,Organismal Injury and Abnormalities	Peripheral arterial disease	4,09E-10			ACE,ADAR,ADGRE5,ALOX5,ANXA2,APOA1,CACYBP,CFH,CHORDC1,CNP,COL6A1,CPVL,DAB2,DNAJA1,DNAJB1,EEF1B2,F2,FERMT2,FPR1,GPRC5A,HCK,HLA-DRB1,HSPA1A/HSPA1B,HSPA4,HSPH1,KLKB1,KTN1,LMCD1,SERPINA3,SERPINC1,THBD,TPP1	32	0
Organismal Injury and Abnormalities	Nodule	5,10E-10			ALDH1A1,APOA1,CALR,CAPN2,EEF1D,GC,GLOD4,GSTP1,HMGB1,HSP90AB1,HSPA5,HSPA8,HSPB1,POSTN,PRDX5,RBP4,SERPINB6,TTR	18	0
Cancer,Gastrointestinal Disease,Hepatic System Disease,Organismal Injury and Abnormalities	Hepatitis B surface antigen-negative hepatitis C virus negative hepatocellular carcinoma	5,91E-10			EEF2,FGB,HSP90B1,HSPA5,HSPA8,NME1,NPM1,PDIA3,RBP4,TF,TPM3	11	0
Cancer,Organismal Injury and Abnormalities,Reproductive System Disease	Uterine cancer	6,35E-10			A1BG,ABCA3,ABCF1,ABI3BP,ABLIM1,ACE,ACTG2,ACTN4,ADAM10,ADH1B,ADIPOQ,AGT,AHNAK,ALB,ALDH1A1,ALDH1A2,ALDH2,ALOX5,ANXA2,AOC3,APBB1IP,APOB,APOD,APOH,APOL2,ARHGEF2,ARRB1,ASPN,ATAD3B,ATIC,BCLAF1,BGN,BIN2,BZW2,C1QC,C1S,C2,C3,C4BPA,C6,C8A,C8B,C9,CAB39L,CALCRL,CAPN2,CASP3,CAV1,CAVIN1,CCT2,CDH13,CEMIP2,CFB,CFH,CLDN5,CLU,COL12A1,COL6A2,COL6A3,COL6A6,COPB1,CP,CPN2,CRMP1,CSE1L,CSPG4,CYBA,DAB2,DCN,DDX24,DDX58,DH…	291	0
Cell Morphology,Cellular Assembly and Organization	Morphology of fibrils	9,10E-10			BGN,CAV1,CST3,DCN,DPT,LUM,OGN,PLOD1,SERPINH1,TNXB	10	0
Connective Tissue Disorders,Developmental Disorder,Hereditary Disorder,Immunological Disease,Organismal Injury and Abnormalities,Skeletal and Muscular Disorders	Ullrich congenital muscular dystrophy	9,96E-10			ADIPOQ,APBB1IP,BGN,C3,C4A/C4B,COL12A1,COL6A1,COL6A2,COL6A3,COL6A6,DPT,LUM,RBP4,SERPINH1,SOD3,TNXB,TPPP3	17	0
Cell Morphology,Organ Morphology,Organismal Development,Renal and Urological System Development and Function	Morphology of kidney cells	1,31E-09			ACTN4,ADIPOQ,AGT,APOL1,CD151,EXOC5,GRN,ILK,ITGA1,ITGA3,ITGB1,LAMB2,MYH9,PARVA,PPT1,TNS1	16	0
Dermatological Diseases and Conditions,Hereditary Disorder,Immunological Disease,Organismal Injury and Abnormalities	Hereditary angioedema	1,81E-09			ACE,C1R,C1S,F12,KLKB1,KNG1,PLG,SERPINA1,SERPING1	9	0
Cancer,Hematological Disease,Immunological Disease,Organismal Injury and Abnormalities	T-cell malignant neoplasm	2,02E-09			ADAR,C1R,C3,CAV2,CD14,CD151,CD34,CD58,CLU,COL12A1,COL6A1,COL6A2,CSPG4,CTBP1,DCN,F12,FAS,FBN1,FERMT2,FN1,GNAS,GNB1,HCK,HLA-A,HLA-DRA,HMGB1,HNRNPA2B1,HSP90AA1,HSP90AB1,HSP90B1,HSPA8,HSPH1,IFI35,IFIT2,IFIT3,IMPDH2,ISG15,ITGB1,JAK1,LAMB2,LAMC2,MAN2A1,MAPK3,MCAM,MX1,MYH14,NAPSA,NFKB1,OAS2,PLG,PPP3R1,PRMT5,RNF213,SERPINF1,SERPINH1,SP100,SRPX,STAT1,STAT2,SUGT1,THBD,TIA1,TIMP1,TIMP3,TNS1,TPM1,VWA1,YES1	68	0
Cancer,Hematological Disease,Immunological Disease,Organismal Injury and Abnormalities	Peripheral T-cell lymphoma	2,36E-09			ADAR,C1R,C3,CAV2,CD151,CLU,COL12A1,COL6A1,COL6A2,FBN1,FERMT2,FN1,HSP90AA1,HSP90AB1,HSP90B1,IFIT2,IFIT3,ISG15,JAK1,LAMB2,LAMC2,MAPK3,PRMT5,SERPINF1,SERPINH1,SP100,STAT1,THBD,TIMP1,TNS1,TPM1,VWA1	32	0
Dermatological Diseases and Conditions,Organismal Injury and Abnormalities	Chronic skin disorder	2,54E-09			C3,C4A/C4B,C5,CALR,COPB2,EIF4A3,FABP5,GSTP1,H2AZ1,HSPA8,HSPH1,IFIT1,ITGA1,ITGA3,JAK1,KRT14,KRT6A,LGALS3BP,MANF,MCAM,MX1,PCNA,PLSCR1,POSTN,PPP3R1,PSME2,SLPI,STAT1,THBD,TIMP3,TNXB,TOP1	32	0
Organismal Injury and Abnormalities,Reproductive System Disease	Abnormal growth in endometrium	2,58E-09			A1BG,ABCA3,ABI3BP,ABLIM1,ACE,ACTG2,ACTN4,ADH1B,ADIPOQ,AGPAT3,AGT,AHNAK,ALB,ALDH1A1,ALDH1A2,ALDH2,ALOX5,ANXA2,AOC3,APBB1IP,APOB,APOD,APOH,APOL2,ARHGEF2,ARRB1,ASPN,ATAD3B,ATIC,BCLAF1,BGN,BZW2,C1QC,C1S,C2,C3,C4BPA,C6,C8A,C8B,C9,CAB39L,CALCRL,CAPN2,CASP3,CAV1,CAVIN1,CCT2,CDH13,CEMIP2,CFB,CFH,CLDN5,CLU,COL12A1,COL6A2,COL6A3,COL6A6,COPB1,CP,CPN2,CRMP1,CSE1L,CSPG4,CYBA,DAB2,DCN,DDX24,DDX58,DHX9,DIABLO,D…	276	0
Organismal Injury and Abnormalities,Reproductive System Disease	Abnormality of endometrium	2,87E-09			A1BG,ABCA3,ABI3BP,ABLIM1,ACE,ACTG2,ACTN4,ADH1B,ADIPOQ,AGPAT3,AGT,AHNAK,ALB,ALDH1A1,ALDH1A2,ALDH2,ALOX5,ANXA2,AOC3,APBB1IP,APOB,APOD,APOH,APOL2,ARHGEF2,ARRB1,ASPN,ATAD3B,ATIC,BCLAF1,BGN,BZW2,C1QC,C1S,C2,C3,C4BPA,C6,C8A,C8B,C9,CAB39L,CALCRL,CAPN2,CASP3,CAV1,CAVIN1,CCT2,CDH13,CEMIP2,CFB,CFH,CLDN5,CLU,COL12A1,COL6A2,COL6A3,COL6A6,COPB1,CP,CPN2,CRMP1,CSE1L,CSPG4,CYBA,DAB2,DCN,DDX24,DDX58,DHX9,DIABLO,D…	276	0
Cancer,Organismal Injury and Abnormalities,Reproductive System Disease	Endometrium tumor	2,96E-09			A1BG,ABCA3,ABI3BP,ABLIM1,ACE,ACTG2,ACTN4,ADH1B,ADIPOQ,AGT,AHNAK,ALB,ALDH1A1,ALDH1A2,ALDH2,ALOX5,ANXA2,AOC3,APBB1IP,APOB,APOD,APOH,APOL2,ARHGEF2,ARRB1,ASPN,ATAD3B,ATIC,BCLAF1,BGN,BZW2,C1QC,C1S,C2,C3,C4BPA,C6,C8A,C8B,C9,CAB39L,CALCRL,CAPN2,CASP3,CAV1,CAVIN1,CCT2,CDH13,CEMIP2,CFB,CFH,CLDN5,CLU,COL12A1,COL6A2,COL6A3,COL6A6,COPB1,CP,CPN2,CRMP1,CSE1L,CSPG4,CYBA,DAB2,DCN,DDX24,DDX58,DHX9,DIABLO,DPT,DPYS…	275	0
Cancer,Organismal Injury and Abnormalities,Skeletal and Muscular Disorders	Muscle tumor	3,70E-09			ADGRE5,ADH1B,AGRN,ALDH1A1,ALOX5AP,ANXA2,ASPN,ATAD3B,CALCRL,CAVIN2,CCT8,CFH,CNP,COL12A1,COL6A3,CSPG4,CYBA,DDX24,DHX9,DPT,EIF4G1,EML2,FAS,FBN1,FERMT2,HRAS,HSP90AB1,HSPG2,IFI35,IFIT1,IFIT3,IRGQ,ISOC1,KPNA3,LAMA5,LAMB2,LAMC2,LTBP1,LUM,MACF1,MAPK3,MYH10,MYH9,MYL6,NEGR1,NUP50,OGN,PCNA,PDXDC1,POSTN,PSMB9,RAB9A,RENBP,ROCK2,RPS26,SERPINA1,SERPINC1,SERPINH1,SORBS2,SPAG9,TINAGL1,TNC,TOP1,UBQLN4,UTRN	65	0
Cancer,Gastrointestinal Disease,Organismal Injury and Abnormalities	Colorectal carcinoma	3,88E-09			A2M,ABCA3,ABLIM1,ACOT7,ADAM10,ADAR,ADGRE5,ADIPOQ,AEBP1,AFM,AGRN,AHNAK,ALB,ALDH1A1,ALDH1A2,ALDH2,ALOX5,AOC3,APBB1IP,APOB,APOD,ARHGEF2,ARHGEF7,ASAH1,ATG3,ATIC,BCAM,BCLAF1,BDH2,BGN,C1R,C1RL,C2,C3,C4BPA,C9,CAB39L,CACYBP,CAPRIN1,CASP3,CAV1,CAVIN1,CAVIN2,CCT2,CCT7,CD58,CD93,CDC5L,CDH13,CEMIP2,CFB,CFH,CFI,CFP,CIRBP,CKAP4,CLU,CNP,CNPY2,COL12A1,COL6A1,COL6A2,COL6A3,COL6A6,CP,CPVL,CRMP1,CSE1L,CSPG4,CST3,CT…	295	0
Hematological Disease,Hereditary Disorder,Organismal Injury and Abnormalities	Hereditary thrombophilia	5,16E-09			F2,HABP2,HRG,PROS1,SERPINC1,SERPIND1,THBD	7	0
Neurological Disease,Organismal Injury and Abnormalities	Chronic fatigue syndrome	5,32E-09			A2M,C3,C4A/C4B,CP,DAD1,EIF4G1,HP,HPX,KRT14,KRT6A,ORM1,ORM2,SERPINA3,SERPINF1	14	0
Gastrointestinal Disease,Immunological Disease,Ophthalmic Disease,Organismal Injury and Abnormalities	Sjögren syndrome	5,88E-09			APOA1,C3,CASP3,CST3,DIABLO,FAS,FN1,GBP1,HMGB1,HP,IFIT3,LGALS9,PCNA,PML,PPP3R1,STAT1,TAP2,TIMP1,TRIM21	19	0
Cancer,Organismal Injury and Abnormalities,Reproductive System Disease	Endometrial cancer	6,97E-09			A1BG,ABCA3,ABI3BP,ABLIM1,ACE,ACTG2,ACTN4,ADH1B,ADIPOQ,AGT,AHNAK,ALB,ALDH1A1,ALDH1A2,ALDH2,ALOX5,ANXA2,AOC3,APBB1IP,APOB,APOD,APOH,APOL2,ARHGEF2,ARRB1,ASPN,ATAD3B,ATIC,BCLAF1,BGN,BZW2,C1QC,C1S,C2,C3,C4BPA,C6,C8A,C8B,C9,CAB39L,CALCRL,CAPN2,CASP3,CAV1,CAVIN1,CCT2,CDH13,CEMIP2,CFB,CFH,CLDN5,CLU,COL12A1,COL6A2,COL6A3,COL6A6,COPB1,CP,CPN2,CRMP1,CSE1L,CSPG4,CYBA,DAB2,DCN,DDX24,DDX58,DHX9,DIABLO,DPT,DPYS…	273	0
Endocrine System Disorders,Gastrointestinal Disease,Metabolic Disease,Organismal Injury and Abnormalities	Experimentally-induced diabetes	7,65E-09			A2M,AGT,ANXA2,C1S,C2,C3,CASP3,CP,EEF2,FN1,HRAS,HSPB1,NFKB1,S100A10,SERPINA3,SERPING1,TF,TIMP1,TTR	19	0
Cancer,Endocrine System Disorders,Organismal Injury and Abnormalities	Benign neoplasm of endocrine gland	8,93E-09			AEBP1,ALDH1A2,ALDH2,ANXA2,APOA1,ARHGEF2,ASPN,BGN,C3,CALR,COL6A1,COL6A2,COL6A3,DAD1,DCN,DPT,DUT,FABP4,FKBP10,FN1,GNAS,GSTP1,HP,HRAS,HSP90AB1,LAMB3,LUM,PRELP,PRKACA,RBP4,STT3A	31	0
Cancer,Gastrointestinal Disease,Hepatic System Disease,Organismal Injury and Abnormalities	Hepatitis B virus-related hepatocellular carcinoma	9,07E-09			EEF2,FGB,HSP90B1,HSPA4,HSPA5,HSPA8,NME1,NPM1,RPSA,RRBP1,TF,TUBB	12	0
Cancer,Hematological Disease,Organismal Injury and Abnormalities	Mature T-cell or NK-cell neoplasm	1,03E-08			ADAR,C1R,C3,CAV2,CD151,CD58,CLU,COL12A1,COL6A1,COL6A2,FAS,FBN1,FERMT2,FN1,GNAS,HCK,HLA-A,HLA-DRA,HMGB1,HNRNPA2B1,HSP90AA1,HSP90AB1,HSP90B1,IFI35,IFIT2,IFIT3,IMPDH2,ISG15,ITGB1,JAK1,LAMB2,LAMC2,MAN2A1,MAPK3,MCAM,MX1,NFKB1,OAS2,PPP3R1,PREP,PRMT5,SERPINF1,SERPINH1,SP100,STAT1,STAT2,THBD,TIA1,TIMP1,TIMP3,TNS1,TPM1,VWA1	53	0
Cancer,Hematological Disease,Immunological Disease,Organismal Injury and Abnormalities	Mature B cell malignant tumor	1,05E-08			ABI3BP,ABLIM1,ACE,ADIPOQ,AHNAK,ALOX5,ANXA2,BCLAF1,BZW2,CALCRL,CASP3,CAV1,CAVIN2,CCT3,CD58,CFP,CNP,COL12A1,COL6A1,CST3,CTBP1,DDX46,DDX58,DIABLO,DPT,EEF1A1,EHD1,EIF4A1,ENAH,ESYT2,F11R,FAS,FBN1,FDPS,FEN1,FLNA,FN1,GART,GNA11,GNB1,H1-4,HIP1,HLA-A,HLA-DRB1,HMGB1,HNRNPU,HRAS,HSP90AA1,HSP90AB1,HSP90B1,HSPA12A,HSPH1,IFIT2,IFIT3,IGLL1/IGLL5,IMPDH2,ITGA3,JAK1,LAMA3,NFKB1,NID1,NME1,NUCB2,P4HA1,PCBP1,PCNA,PDI…	97	0
Cell Morphology,Organ Morphology,Organismal Development,Organismal Injury and Abnormalities,Renal and Urological Disease,Renal and Urological System Development and Function	Effacement of pedicels	1,05E-08			ACTN4,APOL1,CD151,EXOC5,GRN,ILK,ITGA1,ITGB1,LAMB2,MYH9	10	0
Cardiovascular Disease,Cardiovascular System Development and Function	Abnormal morphology of cardiovascular system	1,07E-08			ACE,ACTG2,ACTN4,ADAM10,ADIPOQ,AGT,ALDH1A2,BCAM,BGN,CALCRL,CALR,CAPN2,CASP3,CAV1,CD151,CFH,CLU,CPT2,DAG1,EEF1D,F2,FBN1,FLNA,FN1,GAA,GLRX3,GNA11,GNAQ,GNAS,GPD1L,H2AZ1,HCK,HMGB1,HRAS,HSP90B1,HSPG2,ILK,ITGA3,LMCD1,LNPEP,LTBP1,MAPK3,MTPN,MYH10,MYH11,MYH6,MYH9,MYL9,NFKB1,NID1,NT5E,PLOD1,POSTN,PPP3R1,PRMT5,PROS1,RAB2A,RAC1,RASIP1,RBP4,ROCK1,ROCK2,S100A10,SPTAN1,SPTBN1,THBD,TIMP1,TIMP3,TNS1,TPM1,UTRN,VCL	72	0
Skeletal and Muscular System Development and Function	Morphology of muscle	1,13E-08			ACE,ADIPOQ,AGT,ALDH1A2,AZGP1,CALCRL,CALR,CAV1,CAV2,CLU,COL12A1,COL6A1,CYBA,DAG1,DCN,FBN1,FN1,GAA,GLRX3,GNAQ,GNAS,GRN,H2AZ1,HMGB1,HRAS,HSP90B1,HSPG2,ITGB1,LMCD1,LTBP1,LUM,MTPN,MYH1,MYH10,MYH11,MYH6,MYL9,NFKB1,PARVA,PLOD1,PPP3R1,PRMT5,RAC1,RBP4,ROCK1,ROCK2,SPTAN1,SPTBN1,TIMP1,UBQLN2,UTRN,VCL	52	0
Cellular Assembly and Organization,Cellular Function and Maintenance	Organization of fibrils	1,15E-08			ANXA2,BGN,CST3,DCN,DPT,FKBP10,HSP90AB1,ILK,MFAP4,P4HA1,SERPINF2,SERPINH1,TNXB	13	0
Carbohydrate Metabolism,Small Molecule Biochemistry	Catabolism of glycosaminoglycan	1,15E-08			AGRN,BGN,CEMIP2,CP,CSPG4,DCN,GUSB,HSPG2,LUM,OGN,PRELP,SGSH,SOD3	13	0
Cancer,Neurological Disease,Organismal Injury and Abnormalities	High grade astrocytoma	1,20E-08			A2M,ABCA3,ABCF1,ACE,ACOT2,ACOT7,ACTN4,ADAR,ADGRE5,ADH1B,ADIPOQ,AGFG1,AGRN,AGTRAP,AHNAK,ALB,ALDH1A1,ALDH1A2,ALDH2,ALDH3A1,ALOX5,AMBP,ANO6,APBB1IP,APOA2,ARF4,ARRB1,ATIC,ATP2B4,BCAM,BCLAF1,BIN2,C1QB,C1R,C1RL,C1S,C3,C4BPA,C5,C6,C8A,CA4,CACYBP,CAPN2,CASP3,CAV1,CAVIN2,CAVIN3,CCT3,CCT7,CD14,CD58,CD93,CDC5L,CDH13,CEMIP2,CFH,CFI,CIRBP,CKAP4,CLIC5,CLU,CMPK2,CNP,COL12A1,COL6A1,COL6A2,COL6A3,COL6A6,COPB1,COP…	298	0
Cancer,Organismal Injury and Abnormalities,Reproductive System Disease	Uterine carcinoma	1,24E-08			A1BG,ABCA3,ABCF1,ABI3BP,ABLIM1,ACE,ACTG2,ACTN4,ADH1B,AGT,AHNAK,ALB,ALDH1A1,ALDH1A2,ALDH2,ALOX5,ANXA2,AOC3,APBB1IP,APOB,APOD,APOH,APOL2,ARHGEF2,ARRB1,ASPN,ATAD3B,ATIC,BCLAF1,BGN,BIN2,BZW2,C1QC,C1S,C2,C3,C4BPA,C6,C8A,C8B,C9,CAB39L,CALCRL,CAPN2,CASP3,CAVIN1,CCT2,CDH13,CEMIP2,CFB,CFH,CLDN5,CLU,COL12A1,COL6A2,COL6A3,COL6A6,COPB1,CP,CPN2,CRMP1,CSE1L,CSPG4,CYBA,DAB2,DCN,DDX24,DDX58,DHX9,DIABLO,DPT,DPYSL…	280	0
Cancer,Endocrine System Disorders,Organismal Injury and Abnormalities,Reproductive System Disease	Ovarian carcinoma	1,46E-08			ABCA3,ACTN4,AEBP1,AFM,AHNAK,ALB,ALDH1A1,ALDH1A2,ANXA8/ANXA8L1,APOB,ATIC,AZGP1,BCLAF1,C3,C4A/C4B,C5,C8B,CCT6A,CFH,CFHR2,CKAP4,CLU,COL6A2,COL6A3,COL6A6,CP,CSE1L,CSPG4,DAB2,DNAJA1,EEF1B2,EEF1D,EIF4A2,EIF4G1,EIF5B,EPB41L3,ERO1A,F13A1,F2,FARP1,FAS,FDPS,FUBP3,GART,GNAQ,GNAS,GSTM2,GSTP1,HCK,HDGFL3,HNRNPA2B1,HP1BP3,HRAS,HRG,HSP90AA1,HSP90AB1,HSP90B1,HSPA12B,HSPA2,IFIT3,IGLL1/IGLL5,ITGA1,ITGA3,KANK3,KNG1,…	121	0
Cancer,Neurological Disease,Organismal Injury and Abnormalities	Astrocytoma	1,51E-08			A2M,ABCA3,ABCF1,ACE,ACOT2,ACOT7,ACTN4,ADAR,ADGRE5,ADH1B,ADIPOQ,AGFG1,AGRN,AGTRAP,AHNAK,ALB,ALDH1A1,ALDH1A2,ALDH2,ALDH3A1,ALOX5,AMBP,ANO6,APBB1IP,APOA2,ARF4,ARRB1,ATIC,ATP2B4,BCAM,BCLAF1,BIN2,C1QB,C1R,C1RL,C1S,C3,C4BPA,C5,C6,C8A,CA4,CACYBP,CAPN2,CASP3,CAV1,CAVIN2,CAVIN3,CCT3,CCT7,CD14,CD58,CD93,CDC5L,CDH13,CEMIP2,CFH,CFI,CIRBP,CKAP4,CLIC5,CLU,CMPK2,CNP,COL12A1,COL6A1,COL6A2,COL6A3,COL6A6,COPB1,COP…	299	0
Cell Morphology	Enlargement of cells	1,99E-08			ADIPOQ,AGT,ANO6,APOL1,ASAH1,CASP3,CAV1,CNP,CYBA,DAG1,DBI,DPYSL2,ECM1,EEF1D,FAS,FIS1,FLNB,FN1,GLRX3,GNAQ,GRN,H2AZ1,HCK,HMGB1,HSPB1,HSPG2,LMCD1,MTPN,MYH6,NFKB1,PPP3R1,PRMT5,RAB2A,RAC1,ROCK1,ROCK2,S100A10,SNCG,SPTAN1,SUN2,TIMP1	41	0
Connective Tissue Disorders,Metabolic Disease,Organismal Injury and Abnormalities,Skeletal and Muscular Disorders	Metabolic bone disease	2,01E-08			AEBP1,ALB,C1R,C1S,FDPS,FKBP10,FLNA,HNRNPA1,HNRNPA2B1,HNRNPC,MYH11,PLOD1,SERPINF1,SERPINH1,SQSTM1,TNXB	16	0
Cancer,Hematological Disease,Immunological Disease,Organismal Injury and Abnormalities	Mature T-cell neoplasm	2,28E-08			ADAR,C1R,C3,CAV2,CD151,CD58,CLU,COL12A1,COL6A1,COL6A2,FAS,FBN1,FERMT2,FN1,GNAS,HCK,HLA-A,HLA-DRA,HMGB1,HNRNPA2B1,HSP90AA1,HSP90AB1,HSP90B1,IFI35,IFIT2,IFIT3,ISG15,ITGB1,JAK1,LAMB2,LAMC2,MAN2A1,MAPK3,MCAM,MX1,NFKB1,OAS2,PPP3R1,PRMT5,SERPINF1,SERPINH1,SP100,STAT1,STAT2,THBD,TIA1,TIMP1,TIMP3,TNS1,TPM1,VWA1	51	0
Cardiovascular Disease,Cell Death and Survival,Connective Tissue Disorders,Hematological Disease,Organismal Injury and Abnormalities,Renal and Urological Disease	Atypical hemolytic uremic syndrome	2,55E-08			C3,C5,CFB,CFH,CFI,PLG,THBD	7	0
Cancer,Organismal Injury and Abnormalities,Respiratory Disease	Non-small cell lung carcinoma	2,83E-08		0	ACOT2,ACTN4,ADAM10,ADAR,AFM,AGRN,AHNAK,ALDH1A2,ALDH3A1,ANXA2,APBB1IP,APOB,APOD,ARRB1,ASAH1,ATG3,ATIC,BGN,BIN2,C1QA,C8A,C8B,C9,CAPRIN1,CASP3,CAV1,CAVIN1,CCT7,CD34,CD9,CDH13,CFH,CHORDC1,CLU,CNPY2,COL12A1,COL6A3,COPB2,COPG1,CRMP1,CSPG4,CYBA,DAB2,DBI,DCN,DDX17,DHX9,DNAJB11,DPT,EEF1A1,EEF1A2,EEF1B2,EIF4A1,EIF4A2,EIF4G1,EPB41L3,ESYT1,EXOC8,F13A1,F2,FABP4,FARP1,FAS,FBN1,FBP1,FDPS,FGB,FGG,FKBP5,FLNA,FN1,…	172	0
Cancer,Gastrointestinal Disease,Hepatic System Disease,Organismal Injury and Abnormalities	Hepatitis C virus-related hepatocellular carcinoma	2,88E-08			EEF2,HSP90B1,HSPA5,HSPA8,LAP3,NME1,NPM1,RRBP1,TUBB	9	0
Cancer,Gastrointestinal Disease,Organismal Injury and Abnormalities	Colon carcinoma	3,05E-08			A2M,ABCA3,ABLIM1,ACOT7,ADAR,ADGRE5,ADIPOQ,AEBP1,AFM,AGRN,AHNAK,ALB,ALDH1A2,ALDH2,ALOX5,AOC3,APBB1IP,APOB,APOD,ARHGEF2,ARHGEF7,ASAH1,ATG3,ATIC,BCAM,BCLAF1,BDH2,BGN,C1R,C1RL,C2,C3,C4BPA,C9,CAB39L,CACYBP,CAPRIN1,CASP3,CAV1,CAVIN1,CAVIN2,CCT2,CCT7,CD58,CD93,CDC5L,CDH13,CEMIP2,CFB,CFH,CFI,CFP,CIRBP,CKAP4,CLU,CNP,CNPY2,COL12A1,COL6A1,COL6A2,COL6A3,COL6A6,CP,CPVL,CRMP1,CSPG4,CST3,CTBP1,DAB2,DAG1,DBI,DCN…	279	0
Cancer,Endocrine System Disorders,Organismal Injury and Abnormalities,Reproductive System Disease	Ovarian adenocarcinoma	3,19E-08			ABCA3,ACTN4,AEBP1,AFM,AHNAK,ALB,ALDH1A1,ALDH1A2,ANXA8/ANXA8L1,APOB,AZGP1,BCLAF1,C3,C4A/C4B,C5,C8B,CCT6A,CFH,CFHR2,CKAP4,CLU,COL6A2,COL6A3,COL6A6,CP,CSE1L,CSPG4,DAB2,DNAJA1,EEF1B2,EEF1D,EIF4A2,EIF4G1,EIF5B,EPB41L3,F13A1,F2,FARP1,FAS,FDPS,FUBP3,GART,GNAQ,GNAS,GSTM2,HCK,HDGFL3,HNRNPA2B1,HP1BP3,HRAS,HRG,HSP90AA1,HSP90AB1,HSP90B1,HSPA12B,HSPA2,IFIT3,IGLL1/IGLL5,ITGA1,ITGA3,KNG1,KRT6A,KRT75,LAMA5,LNPEP…	115	0
Organismal Development,Organismal Injury and Abnormalities	Abnormal morphology of abdomen	3,53E-08			ACE,ACTG2,ACTN4,ADAR,ADIPOQ,AEBP1,AGT,ALOX5,AMBP,APOL1,ASAH1,AZGP1,BCAM,BGN,C3,C4A/C4B,CALR,CASP3,CAV1,CD151,CD9,CFH,CFI,CLU,CP,DCN,DDX58,DNAJA1,EHD4,EXOC5,FAS,FEN1,FKBP4,GNAS,GRN,HP,HPX,HSD17B4,HSPA4L,HSPG2,ILK,ITGA1,ITGA3,ITGB1,JAK1,LAMA3,LAMB2,LAMC1,LAMC2,LMOD1,MAN2A1,MAPK3,MYH10,MYH11,MYH9,MYL9,NFKB1,NPNT,PECAM1,PGLYRP2,PLCD1,PLG,PPT1,PTX3,PURA,RPSA,SAFB,SGTA,SPTBN1,SRPX,STAT1,STAT6,TF,TIMP3,…	76	0
Cell Morphology,Nervous System Development and Function,Tissue Morphology	Morphology of neurons	4,06E-08			A2M,ADAM10,ADIPOQ,AGRN,ARHGEF7,ARSA,C1QA,C3,CAPRIN1,CASP3,CAV1,CD9,CFH,CKB,CNP,CP,CRMP1,CST3,DAG1,DPYSL2,DPYSL3,EPB41L3,F2,FLNA,GDI1,GRN,HNRNPA2B1,HRAS,HSPA4,HSPG2,ITGA3,ITGB1,LAMB2,LAMC1,LRG1,MAPK3,MECP2,MYH10,MYH14,NFKB1,PLG,PPT1,PSMC4,PURA,RAC1,ROCK1,ROCK2,SERPINA3,SNCG,SORBS2,SPTBN1,STIP1,TAP1,TPM3,TTR,UBQLN2,UTRN	57	0
Cell Morphology,Cellular Assembly and Organization	Morphology of filaments	4,12E-08			BGN,CAV1,CST3,DCN,DPT,EML2,HRAS,LUM,OGN,PLOD1,RALA,ROCK1,SERPINH1,TNXB,TPM1	15	0
Cardiovascular Disease,Organismal Injury and Abnormalities	Microangiopathy	4,87E-08			ACE,ACTN4,BCAM,C3,C5,CD151,CD59,CFB,CFH,CFI,CLU,F2,GNA11,GNAQ,HLA-A,HRAS,HSP90AB1,ITGA3,JAK1,MYH9,NFKB1,NID1,PECAM1,PLG,PPP3R1,SBDS,THBD	27	0
Cancer,Organismal Injury and Abnormalities,Reproductive System Disease	Stage III-IV breast cancer	5,05E-08			CAV1,CCT3,CMPK2,FDPS,FIS1,FN1,GIPC1,HSP90AA1,HSP90AB1,HSP90B1,KRT14,LAMA3,LAMB3,LAMC2,NME1,PCNA,TOP1,TUBB	18	0
Cancer,Hematological Disease,Immunological Disease,Organismal Injury and Abnormalities	Plasma cell neoplasm	5,12E-08			ABLIM1,ACE,ADIPOQ,ANXA2,BCLAF1,CASP3,CAV1,CAVIN2,COL6A1,CST3,CTBP1,DIABLO,DPT,ENAH,ESYT2,F11R,FAS,FDPS,FEN1,FLNA,FN1,GART,H1-4,HLA-A,HLA-DRB1,HRAS,HSP90AA1,HSP90AB1,HSP90B1,IFIT2,IFIT3,IGLL1/IGLL5,IMPDH2,ITGA3,JAK1,NFKB1,NME1,NUCB2,P4HA1,PCNA,PDIA6,POSTN,PPP3R1,PSIP1,PSMB9,RAC1,RALA,RBM25,ROCK2,S100A10,SAMHD1,SERPINC1,SRP54,STIP1,SYNM,TF,TIMP1,TNS1,TUBB	59	0
Cell Morphology,Organ Morphology,Skeletal and Muscular System Development and Function,Tissue Morphology	Morphology of muscle cells	5,24E-08			ACE,ADIPOQ,AGT,ALDH1A2,CALR,CAV1,CAV2,CLU,COL12A1,CYBA,DAG1,FN1,GAA,GLRX3,GNAQ,GNAS,GRN,H2AZ1,HMGB1,HRAS,HSP90B1,LMCD1,MTPN,MYH10,MYH11,MYH6,NFKB1,PARVA,PPP3R1,PRMT5,RAC1,RBP4,ROCK1,ROCK2,SPTAN1,SPTBN1,TIMP1,UBQLN2,UTRN,VCL	40	0
Protein Synthesis	Initiation of translation of protein	5,27E-08			ABCF1,EIF4A1,EIF4A2,EIF4G1,EIF4G2,EIF4G3,EIF5B,HSPB1,IFIT1,PABPC1,RPL18,RPL34,RPS10,RPS20,RPS26,RPS27,RPS28,RPS9,RPSA	19	0
Organismal Injury and Abnormalities,Renal and Urological Disease	Proximal tubular toxicity	7,57E-08			ALB,CP,FABP4,FBN1,FGA,FGB,FN1,GSTP1,HPX,HSP90AA1,HSPB1,KNG1,S100A10,TIMP1,YBX1	15	0
Embryonic Development,Organ Development,Organismal Development,Skeletal and Muscular System Development and Function,Tissue Development	Formation of muscle	3,34E-08		-35	ACTN4,ALDH1A2,BGN,CALR,CAPN2,CASP3,CAV1,COL6A3,CTBP1,EHD1,EHD2,F2,FLNB,FN1,GAA,HMGB1,HNRNPU,HRAS,HSP90AA1,HSPG2,IFI16,ILK,ITGB1,LAMA5,LAMB2,MYH10,MYH11,MYH14,MYH6,MYH9,MYL6,MYL6B,PABPN1,RAC1,RBP4,ROCK1,RRAS,STIP1,TPM1,UCHL1,UTRN,VCL	42	-0.035
Cellular Development,Cellular Growth and Proliferation	Cell proliferation of breast cancer cell lines	3,27E-08		-71	ACTN4,ADIPOQ,ANXA2,ASAH1,CASP3,CAV1,CD151,CD59,CLU,COL6A3,CSE1L,DAB2,DCN,DDX17,DPYSL3,EEF1A1,EEF1B2,EIF4A1,ENAH,FABP5,FAS,FEN1,FN1,GNAS,GRN,H2AZ1,HRAS,HSPA5,ILK,ITGA3,ITGB1,KNG1,NME1,OAS3,PCK2,PDIA3,PECAM1,PFKP,PML,PSMC4,RAC1,RANBP2,SNCG,STX6,TACSTD2,TF,TNC,TNFAIP8,TPM1,TRIM21,UTRN,YBX1	52	-0.071
Inflammatory Response	Inflammation of absolute anatomical region	1,65E-13		-85	ACE,ACTN4,ADIPOQ,AGT,ALB,ALDH2,ALOX5,AMBP,APOA1,APOA2,APOB,APOH,APOL1,ARRB1,ARSA,C1QA,C3,C4A/C4B,C5,C6,CA4,CALCRL,CALR,CASP3,CAV1,CD14,CD151,CDH13,CFB,CFH,CKB,CLU,COTL1,CST3,DCN,DDX58,ECM1,EHD1,EHD4,ENTPD1,F12,F2,FAS,FDPS,FGA,FN1,GAA,GC,GRN,GSTP1,HLA-A,HMGB1,HP,HPX,HSP90B1,HSPA5,IFI16,IFI35,IFIT2,IFIT3,IGHG1,IGHG4,IMPDH2,ISG15,ITGA1,ITGB1,JAK1,KLKB1,LAMA5,LAMB2,LANCL1,LGALS9,LRG1,LTBP1,MAN2A1,MAP…	115	-0.085
Organismal Injury and Abnormalities	Bleeding	5,33E-13		-93	ABCA3,ACE,ADAR,ADIPOQ,AGT,ALB,ALDH1A1,ALDH3A1,ALOX5,ANXA2,APOB,BGN,C3,C4A/C4B,C5,CLU,CST3,CTBP1,ENTPD1,F12,F13A1,F2,FAS,FBN1,FERMT2,FGA,FGB,FGG,FLNA,FN1,GNAQ,GRN,HRG,HSPG2,KLKB1,LAMC1,MAPK3,MFAP2,MYH9,PGLYRP2,PLG,PLOD1,PPP3R1,PROS1,PTX3,RASIP1,SERPINA1,SERPINC1,SLPI,TF,THBD,TIMP1,YBX1	53	-0.093
Inflammatory Response	Immune response of brain	6,93E-08		-94	ADIPOQ,ALOX5,ARRB1,C3,C4A/C4B,C5,C6,CALR,CAV1,CST3,ECM1,EHD1,EHD4,F12,FAS,FDPS,FGA,GRN,HLA-A,HPX,HSPA5,IFI35,IFIT2,ISG15,ITGB1,KLKB1,KNG1,LAMA5,LANCL1,MAPK3,NT5E,PECAM1,PLG,PPT1,PSMB9,RRAS,STAT1,STAT2,STAT6,STING1,TAPBP,TIMP1	42	-0.094
Inflammatory Response	Inflammation of body cavity	1,51E-11		-101	ACE,ACTN4,ADIPOQ,AGT,ALB,ALDH2,ALOX5,AMBP,APOA1,APOA2,APOB,APOH,APOL1,ARSA,C1QA,C3,C4A/C4B,C5,CALCRL,CALR,CASP3,CAV1,CD14,CD151,CDH13,CFB,CFH,CKB,CLU,COTL1,DCN,DDX58,ECM1,ENTPD1,F2,FAS,FGA,FN1,GAA,GC,GRN,GSTP1,HLA-A,HMGB1,HP,HPX,HSP90B1,HSPA5,IFI16,IFIT2,IFIT3,IGHG1,IGHG4,IMPDH2,ISG15,ITGA1,JAK1,LAMB2,LGALS9,LRG1,LTBP1,MAN2A1,MYH10,MYH6,MYH9,NFKB1,NMI,NT5E,PDIA3,PECAM1,PGLYRP2,PLG,PPP3R1,PROS1,RA…	96	-0.101
Cellular Movement	Cell movement of myeloid cells	9,89E-19		-105	ADAM10,ADIPOQ,AGT,AGTRAP,ALB,ALOX5,ALOX5AP,ANO6,ANXA2,AOC3,APOA1,ARHGEF7,ARRB1,C2,C3,C4A/C4B,C5,C6,CAV1,CD14,CD151,CD9,CFB,CFH,CNP,CST3,EEF1A2,F11R,F2,FABP4,FAS,FLNA,FN1,FPR1,GRN,HCK,HMGB1,HP,HRAS,HSPA5,HSPB1,ILK,ITGA1,ITGB1,JAK1,KARS1,KNG1,KPNA4,LAMA5,LGALS9,LUM,MAPK3,MCAM,MYH9,NPM1,NT5E,PECAM1,PLG,PTX3,RAC1,ROCK1,ROCK2,S100A10,SBDS,SERPINA1,SERPINA3,SERPINC1,SERPINF1,SERPING1,SLPI,SOD3,STAB1,ST…	79	-0.105
Infectious Diseases	Infection by coronavirus	3,43E-23		-113	ACE,ADAR,AHNAK,ALB,APOA1,APOA2,APOD,APOH,APOL1,C1RL,C3,C4A/C4B,C4BPA,C5,C6,C8A,CAV2,CD9,CFB,CFI,CFP,CLU,DAB2,EEF1A1,EEF2,F2,FLNA,HLA-DPA1,HLA-DRA,HLA-DRB1,HRG,HSPA5,IFIT1,IFIT2,IFIT3,IMPDH2,ISG15,ITIH3,ITIH4,JAK1,LGALS3BP,MX1,NMI,OAS2,OAS3,ORM1,ORM2,PABPC1,PLSCR1,PPP3R1,PTX3,RBP4,SAA4,SERPINA3,SERPINC1,SP100,STAT1,TAGLN2,TMX1,TNFAIP2,TRIM22	61	-0.113
Cell-To-Cell Signaling and Interaction,Hematological System Development and Function	Interaction of leukocytes	9,56E-17		-115	A2M,ADAM10,ADGRE5,ADIPOQ,AGT,AOC3,APBB1IP,APOA1,APOH,C1QA,C3,C5,CALR,CD14,CD151,CD34,CD58,CD9,CFH,CFP,CLU,DCN,EEF1A2,ENTPD1,F11R,F2,FAS,FGA,FGG,FLNA,FN1,FPR1,HCK,HMGB1,HRAS,ILK,ITGB1,JAK1,KLKB1,KNG1,LGALS9,MCAM,NT5E,ORM1,PECAM1,PLG,RAC1,RAP1A,ROCK1,SERPINA1,SERPING1,STAB1,STAT1,STAT6,THBD,TNC,UTRN	57	-0.115
Cancer,Organismal Injury and Abnormalities	Pelvic cancer	4,22E-18		-126	A1BG,A2M,ABCA3,ABCF1,ABI3BP,ABLIM1,ACE,ACOT7,ACTG2,ACTN4,ADAM10,ADAR,ADGRE5,ADH1B,ADIPOQ,AEBP1,AFM,AGT,AHNAK,ALB,ALDH1A1,ALDH1A2,ALDH2,ALDH3A1,ALOX5,ALOX5AP,ANO6,ANXA2,ANXA8/ANXA8L1,AOC3,APBB1IP,APOA1,APOA2,APOB,APOD,APOH,APOL2,ARHGEF2,ARRB1,ASPN,ATAD3B,ATIC,ATP2B4,AZGP1,BCLAF1,BGN,BIN2,BZW2,C1QC,C1R,C1S,C2,C3,C4A/C4B,C4BPA,C5,C6,C8A,C8B,C9,C9orf64,CAB39L,CALCRL,CALR,CAPN2,CASP3,CAV1,CAVIN1,CAVIN…	445	-0.126
Cancer,Organismal Injury and Abnormalities,Reproductive System Disease	Genital tract cancer	4,09E-15		-126	A1BG,A2M,ABCA3,ABCF1,ABI3BP,ABLIM1,ACE,ACOT7,ACTG2,ACTN4,ADAM10,ADAR,ADGRE5,ADH1B,ADIPOQ,AEBP1,AFM,AGT,AHNAK,ALB,ALDH1A1,ALDH1A2,ALDH2,ALDH3A1,ALOX5,ALOX5AP,ANO6,ANXA2,ANXA8/ANXA8L1,AOC3,APBB1IP,APOA1,APOA2,APOB,APOD,APOH,APOL2,ARHGEF2,ARRB1,ASPN,ATAD3B,ATIC,ATP2B4,AZGP1,BCLAF1,BGN,BIN2,BZW2,C1QC,C1R,C1S,C2,C3,C4A/C4B,C4BPA,C5,C6,C8A,C8B,C9,CAB39L,CALCRL,CAPN2,CASP3,CAV1,CAVIN1,CAVIN2,CCT2,CCT6A,…	418	-0.126
Cancer,Organismal Injury and Abnormalities,Reproductive System Disease	Development of genital tumor	4,98E-14		-126	A1BG,ABCA3,ABCF1,ABI3BP,ABLIM1,ACE,ACTG2,ACTN4,ADAM10,ADGRE5,ADH1B,ADIPOQ,AEBP1,AFM,AGT,AHNAK,ALB,ALDH1A1,ALDH1A2,ALDH2,ALOX5,ANXA2,ANXA8/ANXA8L1,AOC3,APBB1IP,APOB,APOD,APOH,APOL2,ARHGEF2,ARRB1,ASPN,ATAD3B,ATIC,AZGP1,BCLAF1,BGN,BIN2,BZW2,C1QC,C1S,C2,C3,C4A/C4B,C4BPA,C5,C6,C8A,C8B,C9,CAB39L,CALCRL,CAPN2,CASP3,CAV1,CAVIN1,CAVIN2,CCT2,CCT6A,CDH13,CEMIP2,CFB,CFH,CFHR2,CKAP4,CLDN5,CLU,CNP,COL12A1,COL6…	344	-0.126
Cancer,Organismal Injury and Abnormalities	Metastatic solid tumor	2,84E-11		-133	ACTN4,ADAR,ADIPOQ,ADIRF,ALOX5,ANXA2,AOC3,APOA1,ATIC,C1R,C3,C4A/C4B,C5,CALR,CAV1,CD151,CD9,CLU,COL6A3,CSE1L,DPYSL2,DPYSL3,EEF1A1,EIF4A1,ENAH,EPB41L3,F2,FAS,FDPS,FGG,FLNA,FN1,GART,GNAS,GSTM3,GSTP1,HRAS,HSP90AA1,HSP90AB1,HSP90B1,HSPA1A/HSPA1B,IMPDH2,ITGB1,JAK1,LAMA3,LAMB2,LAMB3,LMCD1,MAP2K2,MX1,MYO1C,NFKB1,NT5E,PML,POSTN,PPP3R1,PSIP1,PTX3,RAC1,SERPINC1,SLPI,SQSTM1,SRPX,STAT1,TACSTD2,THBD,TNC,TOP1,TU…	69	-0.133
Cancer,Organismal Injury and Abnormalities	Pelvic carcinoma	1,12E-14		-140	A1BG,A2M,ABCA3,ABCF1,ABI3BP,ABLIM1,ACE,ACOT7,ACTG2,ACTN4,ADAM10,ADAR,ADGRE5,ADH1B,AEBP1,AFM,AGT,AHNAK,ALB,ALDH1A1,ALDH1A2,ALDH2,ALOX5,ALOX5AP,ANXA2,ANXA8/ANXA8L1,AOC3,APBB1IP,APOB,APOD,APOH,APOL2,ARHGEF2,ARRB1,ASPN,ATAD3B,ATIC,ATP2B4,AZGP1,BCLAF1,BGN,BIN2,BZW2,C1QC,C1S,C2,C3,C4A/C4B,C4BPA,C5,C6,C8A,C8B,C9,C9orf64,CAB39L,CALCRL,CAPN2,CASP3,CAV1,CAVIN1,CAVIN2,CCT2,CCT6A,CD14,CD34,CD58,CDC5L,CDH13,C…	419	-0.14
Cancer,Organismal Injury and Abnormalities	Genitourinary adenocarcinoma	8,58E-14		-140	A1BG,A2M,ABCA3,ABCF1,ABI3BP,ABLIM1,ACE,ACOT7,ACTG2,ACTN4,ADAM10,ADAR,ADGRE5,ADH1B,ADH5,AEBP1,AFM,AGT,AHNAK,ALB,ALDH1A1,ALDH1A2,ALDH2,ALOX5,ALOX5AP,AMBP,ANXA2,ANXA8/ANXA8L1,AOC3,APBB1IP,APOB,APOD,APOH,APOL2,ARHGEF2,ARHGEF7,ARRB1,ASPN,ATAD3B,ATIC,ATP2B4,AZGP1,BCLAF1,BGN,BIN2,BZW2,C1QC,C1S,C2,C3,C4A/C4B,C4BPA,C5,C6,C8A,C8B,C9,CAB39L,CALCRL,CAPN2,CASP3,CAVIN1,CAVIN2,CCT2,CCT3,CCT6A,CD14,CD34,CD58,CD9…	403	-0.14
Cellular Movement	Invasion of tumor cell lines	3,26E-16		-141	A2M,ABLIM1,ACTN4,ADAM10,ADGRE5,ADIPOQ,AGT,AHNAK,ANXA8/ANXA8L1,AZGP1,CAB39L,CALR,CAPN2,CASP3,CAV1,CD151,CD9,CDH13,CEMIP2,CFH,CLU,COPB2,CRMP1,CSE1L,CSPG4,CTBP1,DAB2,DCN,DDX58,DPYSL2,DPYSL3,ECM1,EIF4A1,ENAH,F11R,F2,FABP5,FAS,FN1,GALNT2,GBP1,GIPC1,GNAS,GPRC5A,GRN,HMGB1,HNRNPA2B1,HSP90AA1,HSP90AB1,HSPA1A/HSPA1B,IFIT2,ILK,ITGA3,ITGB1,KNG1,KRT14,LAMA5,LAMB3,LAMC2,MAP2K2,MAPK3,MCAM,MX1,NCKAP1,NME1,NPM1,P…	98	-0.141
Cellular Development,Cellular Growth and Proliferation,Organ Development,Skeletal and Muscular System Development and Function,Tissue Development	Proliferation of muscle cells	1,83E-08		-143	ADAM10,ADIPOQ,AGRN,AGT,AGTRAP,ALDH1A2,ALOX5AP,APOD,CALCRL,CAPN2,CAV1,CDH13,CLU,CYBA,F2,FN1,GNA11,GNAQ,GNAS,H2AZ1,HABP2,HMGB1,HRAS,HSPA5,IFI16,ILK,ITGB1,LMCD1,MAPK3,NACA,OGN,PLG,POSTN,PPP3R1,RAC1,RBP4,ROCK1,ROCK2,SERPINF2,STAT1,THBD,TIMP1,TNC	43	-0.143
Cellular Movement	Migration of myeloid cells	2,64E-08		-143	ADAM10,ALB,AOC3,C3,C5,CFH,F11R,FAS,FN1,FPR1,HCK,HMGB1,ITGB1,LAMA5,LUM,MCAM,MYH9,PECAM1,PLG,RAC1,ROCK1,ROCK2,SERPINC1,SLPI,STAB1,STAT6,TIMP3	27	-0.143
Cancer,Organismal Injury and Abnormalities	Abdominal carcinoma	1,85E-18		-144	A1BG,A2M,AAMDC,ABCA3,ABCF1,ABI3BP,ABLIM1,ACE,ACOT7,ACTG2,ACTN4,ADAM10,ADAR,ADGRE5,ADH1B,ADH5,ADIPOQ,AEBP1,AFM,AGFG1,AGRN,AGT,AHNAK,AHSA1,ALB,ALDH1A1,ALDH1A2,ALDH2,ALDH3A1,ALOX5,ALOX5AP,AMBP,ANO6,ANXA2,ANXA8/ANXA8L1,AOC3,AP3M1,APBB1IP,APOA1,APOB,APOD,APOH,APOL1,APOL2,ARHGEF2,ARHGEF7,ARRB1,ARSA,ASAH1,ASPN,ATAD3B,ATG3,ATIC,ATP2B4,AZGP1,BCAM,BCLAF1,BDH2,BGN,BIN2,BZW2,C1QB,C1QC,C1R,C1RL,C1S,C2,C3,C4A/…	580	-0.144
Cell-To-Cell Signaling and Interaction,Hematological System Development and Function	Binding of leukocytes	2,43E-16		-146	A2M,ADAM10,ADGRE5,ADIPOQ,AGT,AOC3,APBB1IP,APOA1,APOH,C1QA,C3,C5,CALR,CD14,CD151,CD34,CD58,CD9,CFH,CFP,CLU,DCN,ENTPD1,F11R,F2,FAS,FGA,FGG,FLNA,FN1,FPR1,HCK,HMGB1,HRAS,ILK,ITGB1,JAK1,KLKB1,KNG1,LGALS9,MCAM,NT5E,ORM1,PECAM1,PLG,RAC1,RAP1A,ROCK1,SERPINA1,SERPING1,STAB1,STAT1,STAT6,THBD,TNC,UTRN	56	-0.146
Cell Cycle,Gene Expression	Binding of DNA	6,22E-08		-149	ADIPOQ,AGT,ALB,ALOX5,APOH,CALR,CAV1,CLU,DAB2,DDX58,DNAJB1,F2,FAS,FBN1,FN1,GNAS,GSTP1,HCK,HMGB1,HNRNPC,HP,HRAS,HSPA1A/HSPA1B,IFI16,ILK,JAK1,KNG1,LMCD1,MAPK3,NFKB1,NME1,PCNA,PLG,PML,PNPT1,PRKACA,PSIP1,PURA,RAC1,RANBP2,SERPINC1,SERPINF1,SFPQ,SLPI,SP100,STAT1,STAT6,TF,YBX1	49	-0.149
Immunological Disease,Inflammatory Disease	Atopic disease	4,27E-10		-152	ADIPOQ,AHNAK,ALB,ALDH2,BGN,C3,CDH13,CNN3,CPVL,CST3,DPYSL2,EEF1A1,FABP4,FABP5,FKBP4,FLNA,HCK,HLA-DRA,HLA-DRB1,HSPA5,IGHG1,JAK1,KRT6A,LAMA5,MX1,MYH9,MYL9,PDIA3,PPP3R1,SBDS,STAT1,STAT6,TIMP1,TPM1,TPM3,TUBB,VCL	37	-0.152
Cancer,Hematological Disease,Immunological Disease,Organismal Injury and Abnormalities	B cell cancer	1,41E-08		-152	ABI3BP,ABLIM1,ACE,ADAM10,ADIPOQ,AHNAK,ALB,ALDH1A2,ALOX5,ANXA2,BCLAF1,BZW2,C3,C8A,CALCRL,CASP3,CAV1,CAVIN2,CCT3,CD58,CFP,CKAP4,CMPK2,CNP,COL12A1,COL6A1,COL6A3,COPB2,CSE1L,CST3,CTBP1,DAD1,DDX46,DDX58,DIABLO,DPT,EEF1A1,EHD1,EIF4A1,ENAH,ESYT2,F11R,FARP1,FAS,FBN1,FDPS,FEN1,FLNA,FN1,GART,GNA11,GNB1,GSTM2,H1-4,HIP1,HLA-A,HLA-DRB1,HMGB1,HNRNPU,HRAS,HSP90AA1,HSP90AB1,HSP90B1,HSPA12A,HSPB1,HSPH1,IFIT2,IFIT…	129	-0.152
Cellular Movement,Hematological System Development and Function,Immune Cell Trafficking	Migration of granulocytes	6,84E-08		-156	ADAM10,ALB,AOC3,C3,C5,CFH,FAS,FN1,FPR1,HCK,HMGB1,ITGB1,LAMA5,LUM,MYH9,PECAM1,PLG,RAC1,ROCK1,ROCK2,SERPINC1,SLPI,STAT6	23	-0.156
Molecular Transport	Quantity of metal	7,17E-08		-230	A2M,AGRN,AGT,ANXA2,APOC3,ATP2B4,C3,C5,CALR,CAV1,CD59,CP,DCN,ENTPD1,F2,FABP4,FAS,FN1,FPR1,GC,GNA11,GNA14,GNAQ,GNAS,GNB1,GRN,HIP1,HLA-A,HP,HPX,HRAS,HSP90AA1,HSPA4L,HSPA5,KNG1,LAMC1,LTBP1,MCAM,MYH9,NFKB1,NUCB2,ORM1,PLCD1,PLG,PRKACA,TF,TRIM21,TTR	48	-0.23
Cell-To-Cell Signaling and Interaction	Interaction of kidney cell lines	2,30E-08		-250	ANXA2,C3,CAV1,FGA,FGG,FN1,GNAS,ITGA3,ITGB1,KNG1,POSTN,PRMT5,RAP1A,RPSA,RRAS,TIMP1,TIMP3	17	-0.25
Protein Trafficking	Interaction of protein	6,25E-08		-250	AGT,ALB,ALDH1A2,CALR,CAV1,CD9,DDX58,F2,FGA,FGB,FIS1,FN1,HLA-DRB1,HRAS,HSPA5,HSPG2,ISG15,ITGB1,KNG1,PML,SAMHD1,SHMT2,STAT1,TF,UBA7	25	-0.25
Cell-To-Cell Signaling and Interaction,Renal and Urological System Development and Function	Binding of kidney cell lines	7,32E-08		-250	ANXA2,C3,CAV1,FGA,FGG,FN1,GNAS,ITGA3,ITGB1,KNG1,POSTN,PRMT5,RPSA,RRAS,TIMP1,TIMP3	16	-0.25
Gastrointestinal Disease,Hepatic System Disease,Organismal Injury and Abnormalities	Liver Damage	6,49E-08		-255	ADIPOQ,ALB,ALDH1A1,ALDH2,ALDH3A1,ALOX5,C3,CD14,CFH,F2,FAS,GSTP1,HCK,HLA-A,HLA-DRA,HLA-DRB1,HMGB1,NFKB1,NT5E,PLG,SERPINA1,SERPINA4,SERPING1,STAT1,STAT6,TACSTD2	26	-0.255
Cellular Movement,Hematological System Development and Function,Immune Cell Trafficking	Cellular infiltration by leukocytes	5,02E-16		-256	ADIPOQ,AGT,AGTRAP,ALOX5AP,ANXA2,APOA1,APOD,ARRB1,BGN,C2,C3,C4A/C4B,C5,C6,CAV1,CD14,CD93,CFB,CFH,CNP,DCN,EEF1A2,F2,FABP4,FAS,FGB,FN1,FPR1,HCK,HLA-A,HMGB1,HRAS,HRG,HSPA5,HSPB1,ILK,ITGA1,ITGB1,KNG1,KPNA4,MAPK3,MCAM,MYH6,NFKB1,NT5E,PLG,PTX3,ROCK1,S100A10,SERPINA1,SERPINC1,SERPING1,SOD3,STAT1,STAT6,STING1,THBD,TIMP1,TIMP3,TNFAIP8,YBX1	61	-0.256
DNA Replication, Recombination, and Repair,Nucleic Acid Metabolism,Small Molecule Biochemistry	Hydrolysis of nucleotide	1,44E-08		-265	AGT,APOA1,CALR,CCT4,ENTPD1,F2,GNA11,GNAS,GNB1,HMGB1,HSPA5,NME1,NT5E,PLG,RAB2A,RAC1,RANBP2,RRAS2,SMARCA5	19	-0.265
Cell Death and Survival	Apoptosis of lymphoma cell lines	8,15E-08		-290	ALB,CASP3,CD59,DIABLO,DUT,FAS,FN1,GLO1,HCK,HNRNPA1,HNRNPC,HSPB1,IGHG1,JAK1,MAPK3,NFKB1,PML,RAC1,SERPINA3,STAT1,STAT2,STAT6,TNC,UBA2	24	-0.29
Cellular Movement,Connective Tissue Development and Function	Migration of fibroblasts	1,57E-08		-302	ADIPOQ,AGT,ARHGEF7,CALCRL,CAV1,DPT,EHD1,F12,FLNB,FN1,HSPB1,ILK,ITGB1,MYH10,PML,POSTN,PRKACA,RAC1,SERPINF1,TNS1,TPM1,TPM2,VCL	23	-0.302
Cancer,Organismal Injury and Abnormalities	Multiple cancers	2,05E-18		-325	A1BG,ABCA3,ABHD10,ABLIM1,ACE,ACTN4,ADAM10,ADIPOQ,AEBP1,AFM,AGRN,AGT,AHNAK,ALB,ALDH1A1,ALDH1A2,ALDH3A1,ALOX5,ANXA8/ANXA8L1,AOC3,APOA1,APOB,APOD,APOH,ARF4,ARHGEF2,ARHGEF7,ARRB1,ATIC,AZGP1,BCAM,BCLAF1,BGN,C1RL,C2,C3,C4A/C4B,C5,C8B,C9,CAB39L,CAPN2,CASP3,CAV1,CAVIN1,CCT3,CCT6A,CD14,CD34,CD9,CDC5L,CFB,CFH,CFHR2,CKAP4,CKB,CLU,CMPK2,CNPY2,COL12A1,COL6A1,COL6A2,COL6A3,COL6A6,COPB1,CP,CREG1,CRMP1,CSE1L,CSP…	285	-0.325
Cancer,Organismal Injury and Abnormalities,Reproductive System Disease	Breast or gynecological cancer	1,94E-15		-325	A1BG,ABCA3,ABCF1,ABHD10,ABI3BP,ABLIM1,ACE,ACTG2,ACTN4,ADAM10,ADH1B,ADIPOQ,AEBP1,AFM,AGRN,AGT,AHNAK,ALB,ALDH1A1,ALDH1A2,ALDH2,ALDH3A1,ALOX5,ANXA2,ANXA8/ANXA8L1,AOC3,APBB1IP,APOA1,APOB,APOD,APOH,APOL2,ARF4,ARHGEF2,ARHGEF7,ARRB1,ASPN,ATAD3B,ATIC,AZGP1,BCAM,BCLAF1,BGN,BIN2,BZW2,C1QC,C1RL,C1S,C2,C3,C4A/C4B,C4BPA,C5,C6,C8A,C8B,C9,CAB39L,CALCRL,CAPN2,CASP3,CAV1,CAVIN1,CCT2,CCT3,CCT6A,CD14,CD34,CD9,CDC5L…	401	-0.325
Cellular Movement	Cell movement of muscle cells	1,71E-09		-332	A2M,ADIPOQ,AGT,ALOX5AP,BGN,CALCRL,CLU,F11R,F2,FBN1,FN1,GNA11,GNAQ,HABP2,HMGB1,ILK,ITGB1,MAPK3,NACA,PARVA,PLG,POSTN,RAC1,ROCK1,SERPINA1,SERPINA3,TIMP1	27	-0.332
Cell-To-Cell Signaling and Interaction	Binding of germ cells	5,69E-08		-342	ACE,AMBP,APOB,ARSA,CCT2,CCT3,CCT4,CCT6A,CCT7,CCT8,CD9,CST3,ITGB1,LAMA3,MAN2A1,PTX3,SLC3A2,TCP1	18	-0.342
Cell-To-Cell Signaling and Interaction	Aggregation of cells	3,85E-16		-346	ADIPOQ,ALB,C3,C5,CD151,CD9,CDH13,CFH,CLU,CP,CST3,DAB2,ENTPD1,F11R,F12,F2,FGA,FGB,FGG,FLNA,FN1,FPR1,GC,GNAQ,GNAS,HMGB1,HNRNPA2B1,HSPB1,ILK,ITGB1,KLKB1,KNG1,MYH10,MYH9,MYL9,PCDH1,PDIA3,PECAM1,PLG,PTX3,ROCK1,ROCK2,SERPINC1,SERPIND1,SERPINF1,SERPINH1,SLC3A2,STXBP1,THBD,TIMP1,VCL	51	-0.346
Cancer,Organismal Injury and Abnormalities	Visceral metastasis	2,22E-08		-363	ACTN4,ADIPOQ,ADIRF,ALOX5,ANXA2,C1R,CAV1,CD151,CD9,CLU,COL6A3,CSE1L,DPYSL2,DPYSL3,ENAH,EPB41L3,F2,FAS,FDPS,GART,GSTP1,HRAS,HSP90AA1,HSP90AB1,HSP90B1,HSPA1A/HSPA1B,ITGB1,LAMA3,LAMB3,LMCD1,MAP2K2,MX1,NFKB1,NT5E,PML,POSTN,PPP3R1,PTX3,RAC1,SLPI,SQSTM1,SRPX,THBD,TOP1	44	-0.363
Hematological System Development and Function,Tissue Morphology	Quantity of leukocytes	8,15E-09		-373	ADAM10,ADGRE5,ADIPOQ,AGT,ALDH2,ALOX5,AMBP,AOC3,APBB1IP,APOA1,APOB,BCLAF1,C1QA,C3,C4A/C4B,C5,C6,CALCRL,CASP3,CAV1,CD34,CDH13,CFH,CFP,CLU,DCN,DDX58,DIABLO,ECM1,EEF1D,F13A1,FABP5,FAS,FEN1,FLNA,FPR1,GNAS,GRN,GSTP1,HLA-A,HLA-DRB1,HMGB1,HPX,HRAS,HSP90B1,IGLL1/IGLL5,IMPDH2,ISG15,ITGA3,JAK1,KLKB1,KPNA4,LAMA3,LUM,MAN2A1,MAPK3,MFAP2,NFKB1,NT5E,PABPC1,PECAM1,PLCD1,PLG,PLSCR1,PML,PPP3R1,PREP,PSMB9,RAC1,SERPI…	82	-0.373
Cellular Movement,Hematological System Development and Function,Immune Cell Trafficking	Migration of mononuclear leukocytes	3,33E-11		-375	ADAM10,ADIPOQ,AGT,ALOX5,ANXA2,AOC3,APBB1IP,APOD,BGN,C3,C5,C6,CALR,CAV1,CD151,CD58,DDX58,DPYSL2,ECM1,F11R,F2,FABP5,FAS,FN1,GPRC5A,HLA-A,HRAS,HRG,ITGA1,ITGA3,ITGB1,JAK1,MCAM,MYH6,MYH9,NT5E,PECAM1,PGLYRP2,PLG,RAC1,RAP1A,ROCK1,SBDS,SERPINF1,STAB1,STAT1,STING1,TIMP1,TIMP3	49	-0.375
Cellular Movement	Cellular infiltration	1,53E-18		-409	ADIPOQ,AGT,AGTRAP,ALB,ALDH2,ALOX5,ALOX5AP,ANXA2,APOA1,APOD,ARRB1,BGN,C2,C3,C4A/C4B,C5,C6,CAV1,CD14,CD93,CDH13,CFB,CFH,CNP,DCN,EEF1A2,F2,FABP4,FAS,FGB,FN1,FPR1,GBP1,HCK,HLA-A,HMGB1,HRAS,HRG,HSPA5,HSPB1,ILK,ITGA1,ITGB1,KNG1,KPNA4,MAPK3,MCAM,MYH6,MYH9,NFKB1,NT5E,PDIA3,PLG,PTX3,ROCK1,S100A10,SERPINA1,SERPINC1,SERPING1,SOD3,STAT1,STAT6,STING1,THBD,TIMP1,TIMP3,TNFAIP8,TUBB,UTRN,YBX1	70	-0.409
Cancer,Organismal Injury and Abnormalities	Abdominal neoplasm	6,73E-19		-453	A1BG,A2M,AAMDC,ABCA3,ABCF1,ABI3BP,ABLIM1,ACE,ACOT7,ACTG2,ACTN4,ADAM10,ADAR,ADGRE5,ADH1B,ADH5,ADIPOQ,ADIRF,AEBP1,AFM,AGFG1,AGRN,AGT,AHNAK,AHSA1,ALB,ALDH1A1,ALDH1A2,ALDH2,ALDH3A1,ALOX5,ALOX5AP,AMBP,ANO6,ANXA2,ANXA8/ANXA8L1,AOC3,AP3M1,APBB1IP,APOA1,APOA2,APOB,APOD,APOH,APOL1,APOL2,ARHGEF2,ARHGEF7,ARRB1,ARSA,ASAH1,ASPN,ATAD3B,ATG3,ATIC,ATP2B4,AZGP1,BCAM,BCLAF1,BDH2,BGN,BIN2,BRK1,BZW2,C1QA,C1QB,C1QC,C…	597	-0.453
Cellular Movement	Chemotaxis	6,34E-11		-460	A2M,ADAM10,AGT,ALOX5,ANO6,ANXA2,APOA1,ARHGEF7,ARRB1,BIN2,C3,C4A/C4B,C5,CALR,CAPN2,CAV1,CD151,CD9,CDH13,CLU,CST3,F2,FAS,FBN1,FN1,FPR1,GNA11,GNAS,GNB1,GNB2,GRN,HCK,HMGB1,HP,HRAS,HRG,HSPB1,ILK,ITGA1,ITGB1,KARS1,KNG1,LGALS9,MAP2K2,MAPK3,MYH10,NT5E,PLG,PPM1F,RAC1,RALA,ROCK1,SBDS,SERPINA1,SERPINA3,SERPINF1,SERPINH1,SLPI,STAT6,THBD	60	-0.46
Cell-To-Cell Signaling and Interaction	Binding of leukemia cell lines	1,15E-09		-474	ADAM10,ANXA2,APOH,CD14,DAB2,F11R,F2,FAS,FLNA,FN1,GMFG,HLA-A,HMGB1,HRAS,ITGA3,ITGB1,MAP2K2,PROS1,RAC1,RAP1A,RPSA,TNC	22	-0.474
Immunological Disease	Allergy	5,33E-13		-491	ACE,ADIPOQ,AHNAK,ALB,ALDH2,ALOX5,ALOX5AP,BGN,C1R,C1S,C3,CDH13,CNN3,CPVL,CST3,DPYSL2,ECM1,EEF1A1,F12,FABP4,FABP5,FAS,FKBP4,FLNA,GNA11,HCK,HLA-DRA,HLA-DRB1,HSPA5,IGHG1,JAK1,KLKB1,KNG1,KRT6A,LAMA5,LGALS9,MX1,MYH9,MYL9,PDIA3,PECAM1,PLG,PPP3R1,SBDS,SERPINA1,SERPING1,STAT1,STAT6,TIMP1,TPM1,TPM3,TUBB,VCL	53	-0.491
Cellular Movement,Skeletal and Muscular System Development and Function	Cell movement of smooth muscle cells	3,05E-09		-498	A2M,ADIPOQ,AGT,ALOX5AP,BGN,CALCRL,CLU,F11R,F2,FBN1,FN1,GNA11,GNAQ,HABP2,HMGB1,ILK,ITGB1,MAPK3,PARVA,PLG,POSTN,RAC1,ROCK1,SERPINA3,TIMP1	25	-0.498
Cancer,Organismal Injury and Abnormalities	Genitourinary carcinoma	5,24E-14		-503	A1BG,A2M,ABCA3,ABCF1,ABHD10,ABI3BP,ABLIM1,ACE,ACOT7,ACTG2,ACTN4,ADAM10,ADAR,ADGRE5,ADH1B,ADH5,AEBP1,AFM,AGRN,AGT,AHNAK,ALB,ALDH1A1,ALDH1A2,ALDH2,ALDH3A1,ALOX5,ALOX5AP,AMBP,ANXA2,ANXA8/ANXA8L1,AOC3,APBB1IP,APOB,APOD,APOH,APOL2,ARF4,ARHGEF2,ARHGEF7,ARRB1,ASPN,ATAD3B,ATIC,ATP2B4,AZGP1,BCAM,BCLAF1,BGN,BIN2,BZW2,C1QC,C1RL,C1S,C2,C3,C4A/C4B,C4BPA,C5,C6,C8A,C8B,C9,C9orf64,CAB39L,CALCRL,CAPN2,CASP3,CAV1,…	448	-0.503
Hematological System Development and Function,Tissue Development	Accumulation of myeloid cells	3,03E-10		-510	ADGRE5,ADIPOQ,AGT,ALOX5,APOA1,APOC3,C3,C5,C6,ENTPD1,FAS,GNAQ,GRN,HCK,HMGB1,ITGA1,ITGB1,LAMA5,MAPK3,NT5E,PLG,POSTN,PTX3,SERPING1,SLPI,STAT6,THBD,TIMP1	28	-0.51
Cancer,Organismal Injury and Abnormalities	Intraabdominal organ tumor	2,58E-16		-548	A1BG,A2M,AAMDC,ABCA3,ABCF1,ABI3BP,ABLIM1,ACE,ACOT7,ACTG2,ACTN4,ADAM10,ADAR,ADGRE5,ADH1B,ADH5,ADIPOQ,ADIRF,AEBP1,AFM,AGFG1,AGRN,AGT,AHNAK,AHSA1,ALB,ALDH1A1,ALDH1A2,ALDH2,ALDH3A1,ALOX5,AMBP,ANO6,ANXA2,ANXA8/ANXA8L1,AOC3,AP3M1,APBB1IP,APOA1,APOA2,APOB,APOD,APOH,APOL1,APOL2,ARHGEF2,ARHGEF7,ARRB1,ARSA,ASAH1,ASPN,ATAD3B,ATG3,ATIC,ATP2B4,AZGP1,BCAM,BCLAF1,BDH2,BGN,BIN2,BRK1,BZW2,C1QA,C1QB,C1QC,C1R,C1RL,…	584	-0.548
Cancer,Organismal Injury and Abnormalities	Abdominal cancer	4,75E-19		-560	A1BG,A2M,AAMDC,ABCA3,ABCF1,ABI3BP,ABLIM1,ACE,ACOT7,ACTG2,ACTN4,ADAM10,ADAR,ADGRE5,ADH1B,ADH5,ADIPOQ,ADIRF,AEBP1,AFM,AGFG1,AGRN,AGT,AHNAK,AHSA1,ALB,ALDH1A1,ALDH1A2,ALDH2,ALDH3A1,ALOX5,ALOX5AP,AMBP,ANO6,ANXA2,ANXA8/ANXA8L1,AOC3,AP3M1,APBB1IP,APOA1,APOA2,APOB,APOD,APOH,APOL1,APOL2,ARHGEF2,ARHGEF7,ARRB1,ARSA,ASAH1,ASPN,ATAD3B,ATG3,ATIC,ATP2B4,AZGP1,BCAM,BCLAF1,BDH2,BGN,BIN2,BZW2,C1QA,C1QB,C1QC,C1R,C1…	593	-0.56
Hematological System Development and Function,Tissue Morphology	Quantity of blood cells	9,22E-09		-577	ADAM10,ADGRE5,ADIPOQ,AGT,ALDH2,ALOX5,AMBP,AOC3,APBB1IP,APOA1,APOB,BCLAF1,C1QA,C3,C4A/C4B,C5,C6,CALCRL,CASP3,CAV1,CD34,CD59,CD9,CDH13,CFH,CFP,CLU,DCN,DDX58,DIABLO,ECM1,EEF1D,F13A1,F2,FABP5,FAS,FEN1,FLNA,FPR1,GNAS,GRN,GSTP1,HLA-A,HLA-DRB1,HMGB1,HPX,HRAS,HSP90B1,IGLL1/IGLL5,IMPDH2,ISG15,ITGA3,JAK1,KLKB1,KPNA4,LAMA3,LUM,MAN2A1,MAPK3,MFAP2,NFKB1,NT5E,PABPC1,PECAM1,PLCD1,PLG,PLSCR1,PML,PPP3R1,PREP,PROS…	89	-0.577
RNA Post-Transcriptional Modification	Processing of RNA	5,80E-08		-577	AHNAK,CDC5L,DDX17,DDX46,DHX15,DHX9,EIF4A3,FBL,HNRNPA1,HNRNPA2B1,HNRNPC,HNRNPH3,HNRNPU,HSPA8,MECP2,NPM1,PABPC1,PABPN1,PCBP1,PRKACA,PRPF40A,PRPF6,PRX,RBM25,RBM39,RPS27,RPS28,RPS9,SAFB,SBDS,SCAF4,SFPQ,SNRPB,SNRPC,SON,SRSF11,SRSF4,SRSF6,TRNT1,YBX1	40	-0.577
Cellular Growth and Proliferation	Outgrowth of cells	7,11E-08		-577	A2M,ADAM10,ARHGEF7,CD9,CLU,CNPY2,DPYSL2,DPYSL3,EIF4G2,EXOC5,F2,FKBP4,FKBP5,FN1,GNAQ,GNAS,GRN,HDGFL3,HMGB1,HRAS,HSP90AA1,ILK,ITGA1,ITGA3,ITGB1,JAK1,LAMA3,MAPK3,MECP2,MYH10,MYH9,NFKB1,NPM1,PDIA3,PLG,PRKACA,RAC1,ROCK1,ROCK2,SERPINF2,SPTBN1,TNC,TOP1	43	-0.577
Cellular Movement	Homing of cells	2,60E-11		-580	A2M,ADAM10,AGT,ALOX5,ANO6,ANXA2,AOC3,APOA1,ARHGEF7,ARRB1,BIN2,C3,C4A/C4B,C5,CALR,CAPN2,CAV1,CD151,CD9,CDH13,CLU,CST3,ENAH,F2,FAS,FBN1,FN1,FPR1,GNA11,GNAS,GNB1,GNB2,GRN,HCK,HMGB1,HP,HRAS,HRG,HSPB1,ILK,ITGA1,ITGB1,JAK1,KARS1,KNG1,LGALS9,MAP2K2,MAPK3,MYH10,NT5E,PLG,PPM1F,RAC1,RALA,ROCK1,SBDS,SERPINA1,SERPINA3,SERPINF1,SERPINH1,SLPI,STAT6,THBD	63	-0.58
Cancer,Gastrointestinal Disease,Hepatic System Disease,Organismal Injury and Abnormalities	Hepatobiliary system cancer	2,25E-11		-606	A1BG,A2M,AAMDC,ABCA3,ABI3BP,ACE,ACOT7,ACTG2,ACTN4,ADAM10,ADAR,ADH1B,ADH5,AEBP1,AGFG1,AGRN,AGT,AHNAK,ALB,ALDH1A1,ALDH2,ALOX5,AMBP,ANO6,ANXA2,APOA1,APOA2,APOB,APOL1,ARHGEF2,ARHGEF7,ARRB1,ASAH1,ASPN,ATIC,BCLAF1,BDH2,BIN2,C1R,C1S,C3,C4BPA,C5,C8A,C9,CA4,CAB39L,CACYBP,CALCRL,CAVIN1,CAVIN2,CCT6A,CCT8,CD14,CD34,CD58,CDH13,CEMIP2,CFB,CFP,CHORDC1,CIRBP,CLIC5,CLU,CNPY2,COL12A1,COL6A1,COL6A2,COL6A6,COPB1,COP…	300	-0.606
Cancer,Gastrointestinal Disease,Hepatic System Disease,Organismal Injury and Abnormalities	Liver cancer	7,38E-10		-606	A1BG,AAMDC,ABCA3,ABI3BP,ACE,ACOT7,ACTG2,ACTN4,ADAM10,ADAR,ADH1B,ADH5,AEBP1,AGFG1,AGRN,AGT,AHNAK,ALB,ALDH1A1,ALDH2,ALOX5,AMBP,ANO6,APOA1,APOA2,APOB,APOL1,ARHGEF2,ARHGEF7,ARRB1,ASAH1,ASPN,ATIC,BCLAF1,BDH2,BIN2,C1R,C1S,C3,C4BPA,C5,C8A,C9,CA4,CAB39L,CACYBP,CALCRL,CAVIN1,CAVIN2,CCT6A,CCT8,CD34,CD58,CDH13,CEMIP2,CFB,CFP,CHORDC1,CIRBP,CLIC5,CLU,CNPY2,COL12A1,COL6A1,COL6A2,COL6A6,COPG1,COTL1,CP,CSE1L,DAG…	280	-0.606
Hematological System Development and Function,Tissue Morphology	Quantity of myeloid cells	5,19E-09		-662	ADGRE5,ADIPOQ,AGT,ALOX5,AMBP,AOC3,APOB,C1QA,C3,C4A/C4B,C5,C6,CD34,CD59,CD9,CDH13,CFH,CFP,CLU,DCN,DDX58,ECM1,FAS,FLNA,FPR1,GNAS,GRN,HMGB1,HSP90B1,ITGA3,KLKB1,KPNA4,LUM,MAN2A1,MAPK3,MFAP2,NFKB1,NT5E,PECAM1,PLCD1,PLG,PLSCR1,PML,PREP,PROS1,PURA,RAC1,SERPINA1,SLPI,STAB1,STAT6,TF,THBD,TIMP1,TMUB1,YBX1	56	-0.662
Cell-To-Cell Signaling and Interaction	Adhesion of leukemia cell lines	5,13E-08		-678	ADAM10,APOH,DAB2,F11R,F2,FLNA,FN1,GMFG,HMGB1,HRAS,ITGA3,ITGB1,MAP2K2,RAC1,RAP1A,RPSA,TNC	17	-0.678
Cellular Movement,Hematological System Development and Function,Immune Cell Trafficking	Lymphocyte migration	9,14E-10		-685	ADAM10,ADIPOQ,AGT,ALOX5,AOC3,APBB1IP,APOD,BGN,C3,C5,C6,CALR,CAV1,CD151,CD58,DDX58,DPYSL2,ECM1,F11R,F2,FABP5,FAS,FN1,GPRC5A,HLA-A,HRAS,HRG,ITGA1,ITGA3,ITGB1,JAK1,MCAM,MYH6,MYH9,NT5E,PECAM1,PGLYRP2,RAC1,RAP1A,ROCK1,STAB1,STAT1,STING1,TIMP1	44	-0.685
Cell-To-Cell Signaling and Interaction,Hematological System Development and Function	Aggregation of blood cells	3,26E-13		-692	ADIPOQ,ALB,C3,C5,CD151,CD9,CFH,CLU,DAB2,ENTPD1,F11R,F12,F2,FGA,FGB,FGG,FLNA,FPR1,GC,GNAQ,GNAS,HMGB1,HSPB1,ILK,ITGB1,KLKB1,KNG1,MYL9,PDIA3,PECAM1,PLG,PTX3,SERPINC1,SERPIND1,SERPINF1,STXBP1,TIMP1,VCL	38	-0.692
Tissue Development	Accumulation of cells	6,32E-10		-715	ADGRE5,ADIPOQ,AGT,ALOX5,APOA1,APOC3,BGN,C3,C4A/C4B,C5,C6,CLU,ENTPD1,F2,FAS,FEN1,GNAQ,GRN,HCK,HMGB1,IFI16,ITGA1,ITGB1,LAMA5,MAPK3,NFKB1,NT5E,PARVA,PLG,POSTN,PPM1G,PTX3,ROCK1,SAMHD1,SERPINC1,SERPING1,SLPI,STAT1,STAT6,THBD,TIMP1	41	-0.715
Cell Death and Survival	Cell death of lymphoma cell lines	6,70E-10		-724	ALB,ANXA2,ATG3,CASP3,CD59,DHX9,DIABLO,DUT,FAS,FN1,GLO1,HCK,HNRNPA1,HNRNPC,HSPB1,IGHG1,JAK1,MAPK3,NFKB1,NPM1,PML,RAC1,SERPINA3,STAT1,STAT2,STAT6,STING1,TNC,TRIM21,UBA2	30	-0.724
Cancer,Organismal Injury and Abnormalities	Breast or pancreatic cancer	2,44E-14		-749	A1BG,ABCA3,ABHD10,ABLIM1,ACTN4,ADAM10,ADAR,ADIPOQ,AEBP1,AFM,AGRN,AGT,AHNAK,ALB,ALDH1A1,ALDH1A2,ALDH3A1,ALOX5,ANXA8/ANXA8L1,AOC3,APOA1,APOB,APOD,APOH,ARF4,ARHGEF2,ARHGEF7,ARRB1,ATIC,ATP2B4,AZGP1,BCAM,BCLAF1,BGN,BIN2,C1RL,C2,C3,C4A/C4B,C5,C6,C8B,C9,CAB39L,CAPN2,CASP3,CAV1,CAVIN1,CCT3,CCT6A,CD14,CD34,CD59,CD9,CD93,CDC5L,CEMIP2,CFB,CFH,CFHR2,CFI,CKAP4,CKB,CLU,CMPK2,CNPY2,COL12A1,COL6A1,COL6A2,COL6A3,…	323	-0.749
Cell-To-Cell Signaling and Interaction	Attachment of cells	1,01E-08		-767	ADIPOQ,BCAM,CALR,CDH13,DAB2,DAG1,DCN,F11R,FBN1,FERMT2,FN1,HRAS,HSPG2,ILK,ITGA1,ITGA3,ITGB1,LAMC1,PLG,POSTN,RPSA	21	-0.767
Cancer,Organismal Injury and Abnormalities,Reproductive System Disease	Breast or ovarian cancer	4,02E-18		-776	A1BG,ABCA3,ABHD10,ABLIM1,ACTN4,ADAM10,AEBP1,AFM,AGRN,AGT,AHNAK,ALB,ALDH1A1,ALDH1A2,ALDH3A1,ALOX5,ANXA8/ANXA8L1,AOC3,APOA1,APOB,APOD,APOH,ARF4,ARHGEF2,ARHGEF7,ARRB1,ATIC,AZGP1,BCAM,BCLAF1,BGN,C1RL,C2,C3,C4A/C4B,C5,C8B,C9,CAB39L,CAPN2,CASP3,CAV1,CAVIN1,CCT3,CCT6A,CD14,CD34,CD9,CDC5L,CFB,CFH,CFHR2,CKAP4,CKB,CLU,CMPK2,CNPY2,COL12A1,COL6A1,COL6A2,COL6A3,COL6A6,COPB1,CP,CREG1,CRMP1,CSE1L,CSPG4,CYBA,DAB…	277	-0.776
Neurological Disease	Neurological signs	5,74E-11		-788	A2M,AEBP1,AFM,ALDH2,APOA1,APOD,ARHGEF7,C3,C4A/C4B,C9,CASP3,CAV1,CIRBP,CKB,CLU,CP,DAD1,DNAJA1,DNAJB1,DPYSL3,EEF1A2,EML1,F11R,FABP5,FBL,FGG,FKBP4,GBP1,GNB1,GRN,HNRNPA2B1,HNRNPU,HP,HRAS,HSP90AA1,HSPA1A/HSPA1B,HSPA5,HSPA8,INPP1,ISOC1,ITIH4,KNG1,LMCD1,LMOD1,LNPEP,LRG1,NFKB1,NME1,NPM1,P4HA1,PCNA,PPP3R1,PPT1,PSMB9,PSME1,RBP4,ROCK2,RPSA,S100A10,SERPINA1,SERPINA3,SERPINF2,SGTA,SQSTM1,SRPX,SYPL1,TOP1,TPM3,…	71	-0.788
Cancer,Organismal Injury and Abnormalities	Tumorigenesis of tissue	6,26E-23		-813	A1BG,A2M,AAMDC,ABCA3,ABCF1,ABHD10,ABI3BP,ABLIM1,ACE,ACOT2,ACOT7,ACTG2,ACTN4,ADAM10,ADAR,ADGRE5,ADH1B,ADH5,ADIPOQ,ADIRF,AEBP1,AFM,AGFG1,AGPAT3,AGRN,AGT,AHNAK,AHSA1,ALB,ALDH1A1,ALDH1A2,ALDH2,ALDH3A1,ALOX5,ALOX5AP,AMBP,ANO6,ANXA2,ANXA8/ANXA8L1,AOC3,AP3M1,APBB1IP,APOA1,APOA2,APOB,APOC3,APOD,APOH,APOL1,APOL2,ARF4,ARHGEF2,ARHGEF7,ARRB1,ARSA,ASAH1,ASPN,ATAD3B,ATG3,ATIC,ATP2B4,AZGP1,BCAM,BCLAF1,BDH2,BGN,…	624	-0.813
Cancer,Organismal Injury and Abnormalities	Epithelial neoplasm	5,52E-23		-815	A1BG,A2M,AAMDC,ABCA3,ABCF1,ABHD10,ABI3BP,ABLIM1,ACE,ACOT2,ACOT7,ACTG2,ACTN4,ADAM10,ADAR,ADGRE5,ADH1B,ADH5,ADIPOQ,ADIRF,AEBP1,AFM,AGFG1,AGPAT3,AGRN,AGT,AHNAK,AHSA1,ALB,ALDH1A1,ALDH1A2,ALDH2,ALDH3A1,ALOX5,ALOX5AP,AMBP,ANO6,ANXA2,ANXA8/ANXA8L1,AOC3,AP3M1,APBB1IP,APOA1,APOA2,APOB,APOC3,APOD,APOH,APOL1,APOL2,ARF4,ARHGEF2,ARHGEF7,ARRB1,ARSA,ASAH1,ASPN,ATAD3B,ATG3,ATIC,ATP2B4,AZGP1,BCAM,BCLAF1,BDH2,BGN,…	623	-0.815
Cell-To-Cell Signaling and Interaction	Binding of kidney cells	2,09E-10		-848	ACTN4,BCAM,BGN,C3,DAG1,FGA,FGG,FN1,ITGA3,ITGB1,LAMA5,PARVA,POSTN,RAC1,RAP1A,RRAS,TIMP1,TIMP3	18	-0.848
Cancer,Organismal Injury and Abnormalities	Carcinoma	3,34E-22		-862	A1BG,A2M,AAMDC,ABCA3,ABCF1,ABHD10,ABI3BP,ABLIM1,ACE,ACOT2,ACOT7,ACTG2,ACTN4,ADAM10,ADAR,ADGRE5,ADH1B,ADH5,ADIPOQ,ADIRF,AEBP1,AFM,AGFG1,AGPAT3,AGRN,AGT,AHNAK,AHSA1,ALB,ALDH1A1,ALDH1A2,ALDH2,ALDH3A1,ALOX5,ALOX5AP,AMBP,ANO6,ANXA2,ANXA8/ANXA8L1,AOC3,AP3M1,APBB1IP,APOA1,APOB,APOC3,APOD,APOH,APOL1,APOL2,ARF4,ARHGEF2,ARHGEF7,ARRB1,ARSA,ASAH1,ASPN,ATAD3B,ATG3,ATIC,ATP2B4,AZGP1,BCAM,BCLAF1,BDH2,BGN,BIN2,B…	621	-0.862
Cellular Movement,Skeletal and Muscular System Development and Function	Migration of muscle cells	1,55E-08		-869	ADIPOQ,AGT,ALOX5AP,BGN,CALCRL,CLU,F11R,F2,FN1,GNA11,GNAQ,HABP2,HMGB1,ILK,ITGB1,MAPK3,NACA,PARVA,PLG,POSTN,RAC1,ROCK1,SERPINA1,TIMP1	24	-0.869
Cellular Movement,Hematological System Development and Function,Immune Cell Trafficking	Cell movement of mononuclear leukocytes	9,86E-14		-889	ACTN4,ADAM10,ADIPOQ,AGT,ALOX5,ANO6,ANXA2,AOC3,APBB1IP,APOA1,APOD,BGN,C3,C5,C6,CALR,CAV1,CD151,CD58,DDX58,DPYSL2,ECM1,F11R,F2,FABP5,FAS,FN1,FPR1,GNA11,GNAS,GPRC5A,HCK,HLA-A,HMGB1,HP,HRAS,HRG,ILK,ITGA1,ITGA3,ITGB1,JAK1,KNG1,MCAM,MYH6,MYH9,NFKB1,NT5E,PECAM1,PGLYRP2,PLG,RAC1,RAP1A,ROCK1,SBDS,SERPINA3,SERPINF1,STAB1,STAT1,STING1,TIMP1,TIMP3	62	-0.889
Organismal Injury and Abnormalities	Hypertrophy	3,28E-08		-891	ACE,ACTG2,ADIPOQ,AGT,BGN,C3,CAV1,CPT2,CYBA,DAG1,DBI,ECM1,EEF1D,FLNB,FN1,GAA,GLRX3,GNA11,GNAQ,GRN,H2AZ1,HCK,HMGB1,HRAS,HSPG2,LGALS9,LMCD1,MAPK3,MTPN,MYH10,MYH6,MYL9,NFKB1,NT5E,POSTN,PPP3R1,PRMT5,RAB2A,RAC1,RAP1A,RBP4,ROCK1,ROCK2,S100A10,SNCG,SPTAN1,TIMP1,TIMP3,TPM1	49	-0.891
Cancer,Organismal Injury and Abnormalities	Extracranial solid tumor	9,67E-21		-895	A1BG,A2M,AAMDC,ABCA3,ABCF1,ABHD10,ABI3BP,ABLIM1,ACE,ACOT2,ACOT7,ACTG2,ACTN4,ADAM10,ADAR,ADGRE5,ADH1B,ADH5,ADIPOQ,ADIRF,AEBP1,AFM,AGFG1,AGPAT3,AGRN,AGT,AHNAK,AHSA1,ALB,ALDH1A1,ALDH1A2,ALDH2,ALDH3A1,ALOX5,ALOX5AP,AMBP,ANO6,ANXA2,ANXA8/ANXA8L1,AOC3,AP3M1,APBB1IP,APOA1,APOA2,APOB,APOC3,APOD,APOH,APOL1,APOL2,ARF4,ARHGEF2,ARHGEF7,ARRB1,ARSA,ASAH1,ASPN,ATAD3B,ATG3,ATIC,ATP2B4,AZGP1,BCAM,BCLAF1,BDH2,BGN,…	631	-0.895
Cancer,Organismal Injury and Abnormalities	Solid tumor	7,26E-22		-914	A1BG,A2M,AAMDC,ABCA3,ABCF1,ABHD10,ABI3BP,ABLIM1,ACE,ACOT2,ACOT7,ACTG2,ACTN4,ADAM10,ADAR,ADGRE5,ADH1B,ADH5,ADIPOQ,ADIRF,AEBP1,AFM,AGFG1,AGPAT3,AGRN,AGT,AGTRAP,AHNAK,AHSA1,ALB,ALDH1A1,ALDH1A2,ALDH2,ALDH3A1,ALOX5,ALOX5AP,AMBP,ANO6,ANXA2,ANXA8/ANXA8L1,AOC3,AP3M1,APBB1IP,APOA1,APOA2,APOB,APOC3,APOD,APOH,APOL1,APOL2,ARF4,ARHGEF2,ARHGEF7,ARRB1,ARSA,ASAH1,ASPN,ATAD3B,ATG3,ATIC,ATP2B4,AZGP1,BCAM,BCLAF1,BD…	636	-0.914
Cancer,Organismal Injury and Abnormalities	Non-melanoma solid tumor	2,58E-24		-926	A1BG,A2M,AAMDC,ABCA3,ABCF1,ABHD10,ABI3BP,ABLIM1,ACE,ACOT2,ACOT7,ACTG2,ACTN4,ADAM10,ADAR,ADGRE5,ADH1B,ADH5,ADIPOQ,ADIRF,AEBP1,AFM,AGFG1,AGPAT3,AGRN,AGT,AGTRAP,AHNAK,AHSA1,ALB,ALDH1A1,ALDH1A2,ALDH2,ALDH3A1,ALOX5,ALOX5AP,AMBP,ANO6,ANXA2,ANXA8/ANXA8L1,AOC3,AP3M1,APBB1IP,APOA1,APOA2,APOB,APOC3,APOD,APOH,APOL1,APOL2,ARF4,ARHGEF2,ARHGEF7,ARRB1,ARSA,ASAH1,ASPN,ATAD3B,ATG3,ATIC,ATP2B4,AZGP1,BCAM,BCLAF1,BD…	630	-0.926
Cell-To-Cell Signaling and Interaction,Renal and Urological System Development and Function	Adhesion of kidney cells	8,32E-10		-927	ACTN4,BCAM,BGN,C3,DAG1,FGA,FGG,FN1,ITGA3,ITGB1,LAMA5,POSTN,RAC1,RAP1A,RRAS,TIMP1,TIMP3	17	-0.927
Cellular Movement	Migration of connective tissue cells	1,52E-09		-940	ADIPOQ,AGT,ARHGEF7,CALCRL,CAV1,DPT,EEF1A2,EHD1,F12,FLNB,FN1,HCK,HMGB1,HSPB1,HSPG2,ILK,ITGB1,MAPK3,MYH10,PML,POSTN,PRKACA,RAC1,SERPINF1,TNS1,TPM1,TPM2,VCL	28	-0.94
Cancer,Organismal Injury and Abnormalities,Reproductive System Disease	Mammary tumor	1,40E-11		-943	ABHD10,ABLIM1,ADIPOQ,AEBP1,AGRN,AGT,ALDH1A1,ALDH3A1,ALOX5,ANO6,AOC3,APOA1,APOB,APOD,ARF4,ARHGEF2,ARHGEF7,ARRB1,BCAM,BGN,C1RL,C2,C3,C9,CAB39L,CAPN2,CASP3,CAV1,CAVIN1,CCT3,CD14,CD151,CD34,CD9,CDC5L,CKAP4,CKB,CLU,CMPK2,CNPY2,COL12A1,COL6A1,COL6A3,COL6A6,COPB1,CP,CREG1,CRMP1,CSE1L,CSPG4,CYBA,DAB2,DCN,DDX17,DDX24,DHX9,ECM1,EEF1D,EIF4A1,EIF4A2,EIF4G1,EIF4G3,EML2,ENAH,ESYT1,ESYT2,F11R,FABP4,FABP5,FAS,FB…	205	-0.943
Cellular Movement,Hematological System Development and Function,Immune Cell Trafficking	Cell movement of lymphocytes	2,99E-10		-945	ACTN4,ADAM10,ADIPOQ,AGT,ALOX5,AOC3,APBB1IP,APOD,BGN,C3,C5,C6,CALR,CAV1,CD151,CD58,DDX58,DPYSL2,ECM1,F11R,F2,FABP5,FAS,FN1,GNA11,GNAS,GPRC5A,HLA-A,HRAS,HRG,ITGA1,ITGA3,ITGB1,JAK1,MCAM,MYH6,MYH9,NFKB1,NT5E,PECAM1,PGLYRP2,RAC1,RAP1A,ROCK1,STAB1,STAT1,STING1,TIMP1,TIMP3	49	-0.945
Cancer,Organismal Injury and Abnormalities	Cancer of secretory structure	9,81E-21		-947	A1BG,A2M,AAMDC,ABCA3,ABCF1,ABI3BP,ABLIM1,ACE,ACOT2,ACOT7,ACTG2,ACTN4,ADAM10,ADAR,ADGRE5,ADIPOQ,ADIRF,AEBP1,AFM,AGFG1,AGPAT3,AGRN,AGT,AHNAK,ALB,ALDH1A1,ALDH1A2,ALDH2,ALDH3A1,ALOX5,ALOX5AP,AMBP,ANO6,ANXA2,ANXA8/ANXA8L1,AOC3,AP3M1,APBB1IP,APOA1,APOA2,APOB,APOC3,APOD,APOH,APOL2,ARF4,ARHGEF2,ARHGEF7,ARRB1,ARSA,ASAH1,ASPN,ATAD3B,ATIC,ATP2B4,AZGP1,BCAM,BCLAF1,BDH2,BGN,BIN2,BZW2,C1QA,C1QB,C1R,C1S,C2,C3,C…	550	-0.947
Cancer,Organismal Injury and Abnormalities	Anogenital cancer	3,13E-18		-956	A1BG,A2M,ABCA3,ABCF1,ABHD10,ABI3BP,ABLIM1,ACE,ACOT7,ACTG2,ACTN4,ADAM10,ADAR,ADGRE5,ADH1B,ADIPOQ,AEBP1,AFM,AGRN,AGT,AHNAK,ALB,ALDH1A1,ALDH1A2,ALDH2,ALDH3A1,ALOX5,ALOX5AP,ANO6,ANXA2,ANXA8/ANXA8L1,AOC3,APBB1IP,APOA1,APOA2,APOB,APOD,APOH,APOL2,ARF4,ARHGEF2,ARHGEF7,ARRB1,ASPN,ATAD3B,ATIC,ATP2B4,AZGP1,BCAM,BCLAF1,BGN,BIN2,BZW2,C1QC,C1R,C1RL,C1S,C2,C3,C4A/C4B,C4BPA,C5,C6,C8A,C8B,C9,CAB39L,CALCRL,CAPN2,C…	461	-0.956
Cancer,Organismal Injury and Abnormalities	Frequency of tumor	2,40E-15		-980	A1BG,A2M,ABCA3,ABCF1,ABI3BP,ABLIM1,ACE,ACOT7,ACTG2,ACTN4,ADAM10,ADAR,ADGRE5,ADH1B,ADH5,ADIPOQ,AEBP1,AFM,AGRN,AGT,AHNAK,ALB,ALDH1A1,ALDH1A2,ALDH2,ALDH3A1,ALOX5,AMBP,ANO6,ANXA2,ANXA8/ANXA8L1,AOC3,APBB1IP,APOA1,APOB,APOD,APOH,APOL2,ARHGEF2,ARHGEF7,ARRB1,ARSA,ASAH1,ASPN,ATAD3B,ATG3,ATIC,AZGP1,BCAM,BCLAF1,BDH2,BGN,BIN2,BZW2,C1QA,C1QC,C1R,C1RL,C1S,C2,C3,C4A/C4B,C4BPA,C5,C6,C8A,C8B,C9,CAB39L,CACYBP,CALC…	494	-0.98
Hematological System Development and Function,Tissue Development	Accumulation of blood cells	7,57E-09		-980	ADGRE5,ADIPOQ,AGT,ALOX5,APOA1,APOC3,BGN,C3,C4A/C4B,C5,C6,ENTPD1,F2,FAS,GNAQ,GRN,HCK,HMGB1,ITGA1,ITGB1,LAMA5,MAPK3,NFKB1,NT5E,PLG,POSTN,PTX3,ROCK1,SERPINC1,SERPING1,SLPI,STAT1,STAT6,THBD,TIMP1	35	-0.98
Cell Death and Survival	Apoptosis of tumor cell lines	2,37E-11		-981	ADIPOQ,AGT,AHSA1,ALB,ALOX5,ANXA2,BCLAF1,C3,C5,CAB39L,CALR,CAPN2,CASP3,CAV1,CAVIN3,CCT2,CCT4,CD14,CD59,CFH,CLU,CSE1L,CSPG4,CTBP1,DAB2,DDX58,DHX9,DIABLO,DNAJB1,DUT,EEF1A1,EEF1A2,EIF4G2,FAS,FAU,FGA,FIS1,FKBP5,FLNB,FN1,GLO1,GNA11,GNAS,GRN,GSTP1,HCK,HNRNPA1,HNRNPC,HRAS,HSP90AB1,HSPA1A/HSPA1B,HSPA4,HSPA5,HSPA8,HSPB1,IFI16,IGHG1,ILK,ITGB1,JAK1,KRT14,LAMA5,LGALS3BP,LGALS9,LTBP1,MANF,MAPK3,NASP,NFKB1,NME1…	114	-0.981
Cancer,Endocrine System Disorders,Organismal Injury and Abnormalities	Endocrine gland tumor	3,66E-19		-1000	A1BG,A2M,AAMDC,ABCA3,ABCF1,ABI3BP,ABLIM1,ACE,ACOT2,ACOT7,ACTG2,ACTN4,ADAM10,ADAR,ADGRE5,ADIRF,AEBP1,AFM,AGFG1,AGPAT3,AGRN,AGT,AHNAK,ALDH1A1,ALDH1A2,ALDH2,ALDH3A1,ALOX5,ALOX5AP,AMBP,ANO6,ANXA2,ANXA8/ANXA8L1,AOC3,AP3M1,APBB1IP,APOA1,APOB,APOC3,APOD,APOH,APOL2,ARF4,ARHGEF2,ARHGEF7,ARRB1,ARSA,ASAH1,ASPN,ATAD3B,ATIC,ATP2B4,AZGP1,BCAM,BCLAF1,BDH2,BGN,BIN2,BZW2,C1QA,C1QB,C1S,C2,C3,C4A/C4B,C4BPA,C5,C6,C8…	528	-1
Connective Tissue Disorders,Immunological Disease,Inflammatory Disease,Organismal Injury and Abnormalities,Skeletal and Muscular Disorders	Lupus erythematosus	1,07E-14		-1000	ADAR,AGFG1,ALDH2,ALOX5,APOH,ARSA,C1QA,C1QB,C1R,C1S,C2,C3,C4A/C4B,CASP3,CFB,CFH,CLU,DAD1,DDX58,DIABLO,DTX3L,FABP5,FAS,GBP1,GNAQ,GNAS,HLA-A,HLA-DRA,HLA-DRB1,HMGB1,IFI16,IFIT1,IFIT3,IMPDH2,ISG15,JAK1,LGALS9,LTBP1,MECP2,MX1,MYH9,OAS2,PLSCR1,S100A10,SAMHD1,SERPINC1,SERPING1,SLC27A3,STAT1,TAP1,TNXB,TRIM21,TRIM22	53	-1
Connective Tissue Disorders,Immunological Disease,Inflammatory Disease,Organismal Injury and Abnormalities,Skeletal and Muscular Disorders	Systemic lupus erythematosus	1,79E-12		-1000	ADAR,AGFG1,ALDH2,ALOX5,ARSA,C1QA,C1R,C1S,C2,C4A/C4B,CASP3,CFB,CFH,CLU,DAD1,DDX58,DIABLO,DTX3L,FABP5,FAS,GBP1,GNAQ,GNAS,HLA-DRA,HLA-DRB1,HMGB1,IFI16,IFIT1,IFIT3,IMPDH2,ISG15,JAK1,LGALS9,LTBP1,MECP2,MX1,MYH9,OAS2,PLSCR1,S100A10,SERPINC1,SERPING1,SLC27A3,STAT1,TAP1,TNXB,TRIM21,TRIM22	48	-1
Cancer,Organismal Injury and Abnormalities,Reproductive System Disease	Prostate cancer	6,57E-11		-1009	A2M,ABCA3,ABI3BP,ACOT7,ADAM10,ADAR,ADGRE5,AEBP1,AFM,AGT,AHNAK,ALB,ALDH1A2,ALDH2,ALOX5AP,ANO6,ANXA2,APOA1,APOA2,APOB,APOD,ASPN,ATP2B4,BIN2,C1R,C1S,C2,C3,C4A/C4B,C5,C6,C8B,C9,CALCRL,CASP3,CAV1,CAVIN2,CCT2,CD14,CD34,CD58,CDC5L,CEMIP2,CFB,CFH,CFI,CFP,CIRBP,CKAP4,CKB,CLU,CNP,COL12A1,COL6A2,COL6A3,COL6A6,COPG1,CSE1L,CSPG4,CYBA,DDX17,DNAJB11,DTX3L,ECM1,EEF1B2,EEF1G,EEF2,EIF4G2,EIF4G3,EML1,ENAH,ENTPD1,EP…	240	-1.009
Cancer,Organismal Injury and Abnormalities,Reproductive System Disease	Malignant neoplasm of male genital organ	8,05E-11		-1009	A2M,ABCA3,ABI3BP,ACOT7,ADAM10,ADAR,ADGRE5,AEBP1,AFM,AGT,AHNAK,ALB,ALDH1A2,ALDH2,ALOX5AP,ANO6,ANXA2,APOA1,APOA2,APOB,APOD,ASPN,ATP2B4,BCLAF1,BIN2,C1R,C1S,C2,C3,C4A/C4B,C5,C6,C8B,C9,CALCRL,CASP3,CAV1,CAVIN2,CCT2,CD14,CD34,CD58,CDC5L,CEMIP2,CFB,CFH,CFI,CFP,CIRBP,CKAP4,CKB,CLU,CNP,COL12A1,COL6A2,COL6A3,COL6A6,COPG1,CSE1L,CSPG4,CYBA,DDX17,DNAJB11,DTX3L,ECM1,EEF1B2,EEF1G,EEF2,EIF4G2,EIF4G3,EML1,ENAH,EN…	243	-1.009
Cellular Movement,Immune Cell Trafficking	Cell movement of lymphatic system cells	2,61E-10		-1010	ACTN4,ADAM10,ADIPOQ,AGT,ALOX5,AOC3,APBB1IP,APOD,BGN,C3,C5,C6,CALR,CAV1,CD151,CD58,CD9,DDX58,DPYSL2,ECM1,F11R,F2,FABP5,FAS,FN1,GNA11,GNAS,GPRC5A,HLA-A,HRAS,HRG,ITGA1,ITGA3,ITGB1,JAK1,MCAM,MYH6,MYH9,NFKB1,NT5E,PECAM1,PGLYRP2,RAC1,RAP1A,ROCK1,STAB1,STAT1,STING1,TIMP1,TIMP3	50	-1.01
Cancer,Organismal Injury and Abnormalities	Genitourinary tumor	4,78E-20		-1012	A1BG,A2M,ABCA3,ABCF1,ABHD10,ABI3BP,ABLIM1,ACE,ACOT7,ACTG2,ACTN4,ADAM10,ADAR,ADGRE5,ADH1B,ADH5,ADIPOQ,AEBP1,AFM,AGRN,AGT,AHNAK,ALB,ALDH1A1,ALDH1A2,ALDH2,ALDH3A1,ALOX5,ALOX5AP,AMBP,ANO6,ANXA2,ANXA8/ANXA8L1,AOC3,APBB1IP,APOA1,APOA2,APOB,APOD,APOH,APOL2,ARF4,ARHGEF2,ARHGEF7,ARRB1,ASPN,ATAD3B,ATIC,ATP2B4,AZGP1,BCAM,BCLAF1,BGN,BIN2,BZW2,C1QC,C1R,C1RL,C1S,C2,C3,C4A/C4B,C4BPA,C5,C6,C8A,C8B,C9,C9orf64,CAB…	492	-1.012
Cancer,Organismal Injury and Abnormalities	Incidence of tumor	2,56E-16		-1023	A1BG,A2M,ABCA3,ABCF1,ABI3BP,ABLIM1,ACE,ACOT7,ACTG2,ACTN4,ADAM10,ADAR,ADGRE5,ADH1B,ADH5,ADIPOQ,AEBP1,AFM,AGRN,AGT,AHNAK,ALB,ALDH1A1,ALDH1A2,ALDH2,ALDH3A1,ALOX5,AMBP,ANO6,ANXA2,ANXA8/ANXA8L1,AOC3,APBB1IP,APOA1,APOB,APOD,APOH,APOL2,ARHGEF2,ARHGEF7,ARRB1,ARSA,ASAH1,ASPN,ATAD3B,ATG3,ATIC,AZGP1,BCAM,BCLAF1,BDH2,BGN,BIN2,BZW2,C1QA,C1QC,C1R,C1RL,C1S,C2,C3,C4A/C4B,C4BPA,C5,C6,C8A,C8B,C9,CAB39L,CACYBP,CALC…	505	-1.023
Gastrointestinal Disease,Hepatic System Disease,Organismal Injury and Abnormalities	Liver lesion	3,30E-10		-1023	A1BG,A2M,AAMDC,ABCA3,ABI3BP,ACE,ACOT7,ACTG2,ACTN4,ADAM10,ADAR,ADH1B,ADH5,ADIPOQ,AEBP1,AGFG1,AGRN,AGT,AHNAK,ALB,ALDH1A1,ALDH2,ALOX5,AMBP,ANO6,APBB1IP,APOA1,APOA2,APOB,APOL1,ARHGEF2,ARHGEF7,ARRB1,ASAH1,ASPN,ATIC,BCLAF1,BDH2,BIN2,BRK1,C1R,C1S,C3,C4A/C4B,C4BPA,C5,C8A,C9,CA4,CAB39L,CACYBP,CALCRL,CASP3,CAVIN1,CAVIN2,CCT6A,CCT8,CD14,CD34,CD58,CDH13,CEMIP2,CFB,CFH,CFP,CHORDC1,CIRBP,CLIC5,CLU,CNPY2,COL12A…	327	-1.023
Cancer,Organismal Injury and Abnormalities	Formation of solid tumor	1,52E-18		-1035	A1BG,A2M,ABCA3,ABCF1,ABI3BP,ABLIM1,ACE,ACOT2,ACOT7,ACTG2,ACTN4,ADAM10,ADAR,ADGRE5,ADH1B,ADH5,ADIPOQ,AEBP1,AFM,AGFG1,AGPAT3,AGRN,AGT,AGTRAP,AHNAK,ALB,ALDH1A1,ALDH1A2,ALDH2,ALDH3A1,ALOX5,AMBP,ANO6,ANXA2,ANXA8/ANXA8L1,AOC3,APBB1IP,APOA1,APOA2,APOB,APOD,APOH,APOL2,ARF4,ARHGEF2,ARHGEF7,ARRB1,ARSA,ASAH1,ASPN,ATAD3B,ATG3,ATIC,ATP2B4,AZGP1,BCAM,BCLAF1,BDH2,BGN,BIN2,BZW2,C1QA,C1QB,C1QC,C1R,C1RL,C1S,C2,C3,…	558	-1.035
Cellular Movement,Connective Tissue Development and Function	Cell movement of fibroblasts	5,88E-10		-1041	ADIPOQ,AGT,ARHGEF7,C5,CALCRL,CAPN2,CAV1,DPT,EHD1,ENAH,F12,FBN1,FLNB,FN1,HMGB1,HRAS,HSPB1,ILK,ITGB1,MYH10,PML,POSTN,PRKACA,RAC1,SERPINF1,TNS1,TPM1,TPM2,VCL	29	-1.041
Cellular Movement,Skeletal and Muscular System Development and Function	Migration of smooth muscle cells	4,50E-08		-1053	ADIPOQ,AGT,ALOX5AP,BGN,CALCRL,CLU,F11R,F2,FN1,GNA11,GNAQ,HABP2,HMGB1,ILK,ITGB1,MAPK3,PARVA,PLG,POSTN,RAC1,ROCK1,TIMP1	22	-1.053
Cardiovascular Disease,Neurological Disease,Organismal Injury and Abnormalities	Cerebrovascular dysfunction	2,51E-09		-1062	ACE,ADIPOQ,ALB,AOC3,APOA1,APOB,APOH,CA4,CAV1,CFH,CKAP4,CLU,CST3,ENTPD1,F13A1,F2,FAS,FN1,FPR1,GAA,GRN,HMGB1,HSPB1,HSPH1,NFKB1,NHLRC2,PLG,PROS1,RNF213,RRBP1,SERPINA1,SERPINC1,SERPIND1,STIP1,THBD,TIMP3,TINAGL1	37	-1.062
Cancer,Organismal Injury and Abnormalities	Malignant neoplasm of retroperitoneum	2,50E-08		-1066	ABCA3,ABCF1,ABI3BP,ACOT7,ACTN4,ADAM10,ADAR,ADH5,ADIPOQ,AGRN,AGT,AHNAK,ALB,AMBP,ANXA2,APOD,APOH,ARHGEF7,ATP2B4,AZGP1,BIN2,C1S,C2,C3,C5,C6,CALCRL,CAPN2,CASP3,CAV1,CAVIN1,CCT3,CD34,CD59,CD9,CD93,CEMIP2,CFI,CLU,CMPK2,COL12A1,COL6A1,COL6A3,COL6A6,CSPG4,CST3,CTBP1,CYBA,DAD1,DAG1,DCN,DDX58,DHX9,EEF1A2,EEF1B2,EHD1,EIF4A2,EIF4G2,EML1,ENAH,EPB41L3,ESYT1,ESYT2,EXOC3,EXOC5,EXOC8,F2,FABP4,FABP5,FAM184B,FARP1,…	203	-1.066
Cardiovascular Disease,Hematological Disease,Organismal Injury and Abnormalities,Renal and Urological Disease	Thrombosis of kidney	1,93E-08		-1067	C1QA,C2,C3,C5,CFB,CFH,CFI,PLG,THBD	9	-1.067
Cell Death and Survival	Necrosis	1,90E-31		-1075	A2M,ABCA3,ACE,ADAM10,ADAR,ADH5,ADIPOQ,AGRN,AGT,AHSA1,ALB,ALDH1A1,ALDH1A2,ALDH2,ALDH3A1,ALDH3B1,ALOX5,ANXA2,APOA1,APOB,APOC3,APOL1,ARRB1,ASAH1,ATG3,ATIC,ATP2B4,BCLAF1,BGN,C1QA,C3,C4A/C4B,C5,C6,C9,CA4,CAB39L,CALCRL,CALR,CAPN2,CAPRIN1,CASP3,CAV1,CAVIN3,CCT2,CCT3,CCT4,CCT6A,CCT7,CCT8,CD14,CD151,CD34,CD59,CD9,CFB,CFH,CLU,CNP,CNPY2,COL6A1,COPB2,COPG1,CREG1,CSE1L,CSPG4,CST3,CTBP1,CYBA,DAB2,DAG1,DCN,DDX1…	255	-1.075
Cellular Movement	Cell movement of sarcoma cell lines	1,09E-08		-1098	ACTN4,ADGRE5,AHNAK,BCAM,BRK1,CAPN2,CAV1,DAB2,FLNA,FLNB,FN1,ILK,ITGB1,KNG1,LAMA3,MCAM,PARVA,SERPINF1,TNC,TPM3	20	-1.098
Cell-To-Cell Signaling and Interaction,Cellular Assembly and Organization	Cell-cell contact	2,16E-11		-1099	ACE,ACTN4,ADAM10,ADGRE5,AGRN,AMBP,APOB,ARHGEF7,ARSA,BCAM,C3,CALR,CAPN2,CAPRIN1,CASP3,CAV1,CD151,CD34,CD9,CD93,CDH13,CLDN5,CLU,CST3,DAB2,DAG1,EHD1,EHD2,ENTPD1,F11R,F2,FARP1,FKBP4,FN1,GALNT2,GRN,HRAS,HSPA4,HSPG2,IFI16,ITGA3,ITGB1,LAMA3,LAMB2,LAMC1,MCAM,MECP2,MYH9,NEGR1,NME1,NT5E,PECAM1,PRKACA,PTX3,PURA,RAC1,RAP1A,ROCK1,ROCK2,RPSA,SERPINF1,SLC3A2,SNCG,SORBS2,SPTAN1,SPTBN2,STAB1,STAT1,STAT6,STIP1,THB…	78	-1.099
Cellular Assembly and Organization,Cellular Function and Maintenance,Tissue Development	Formation of actin stress fibers	5,75E-10		-1117	ADIPOQ,AGT,APOA1,ARHGEF2,ARRB1,BRK1,CAV1,CDH13,DAB2,F11R,F2,FN1,GNA11,GNAQ,GNB1,HRAS,ITGA3,ITGB1,KANK3,KNG1,LIMCH1,LMCD1,NPM1,PPM1F,RAC1,ROCK1,ROCK2,S100A10,SERPINF2,TACSTD2,TNC,TPM1,TPM2,TPM3	34	-1.117
Cardiovascular System Development and Function	Development of vasculature	3,92E-22		-1118	ACE,ACTN4,ADIPOQ,AGT,AGTRAP,ALDH1A2,ALOX5,ALOX5AP,ANXA2,AOC3,APOA1,APOB,APOH,ATP2B4,BCAM,BCLAF1,C1QA,C3,C5,C6,CALCRL,CALR,CAPN2,CASP3,CAV1,CAV2,CAVIN2,CD151,CD34,CD9,CDH13,CFB,CFH,CLDN5,CLU,CSPG4,CST3,CYBA,DAB2,DCN,DRAP1,ECM1,EIF4A3,ERO1A,F11R,F12,F2,FABP4,FAS,FBN1,FERMT2,FGA,FLNA,FLNB,FN1,GBP1,GNA11,GRN,HABP2,HCK,HMGB1,HP,HRAS,HRG,HSP90AA1,HSPA5,HSPB1,HSPG2,IFI16,ILK,ITGA1,ITGA3,ITGB1,JAK1,KLKB1…	127	-1.118
Cancer,Organismal Injury and Abnormalities	Connective or soft tissue tumor	1,32E-10		-1123	ABCA3,ACE,ADGRE5,ADH1B,AGRN,ALDH1A1,ALOX5AP,ANXA2,APOB,ASPN,ATAD3B,ATIC,CALCRL,CAV1,CAVIN2,CCT8,CD34,CEMIP2,CFH,CNP,COL12A1,COL6A1,COL6A2,COL6A3,CRMP1,CSPG4,CYBA,DDX24,DHX9,DPT,DTX3L,ECM1,EHD1,EIF4G1,EIF4G2,EML2,EXOC5,F11R,F2,FABP4,FAS,FBN1,FDPS,FERMT2,FKBP10,FLNA,FN1,GART,GIPC1,GNAS,GSTM3,HMGB1,HRAS,HSD17B4,HSP90AA1,HSP90AB1,HSP90B1,HSPA4,HSPG2,IFI35,IFIT1,IFIT3,IMPDH2,IRGQ,ISOC1,ITGA1,ITIH2,KPN…	125	-1.123
Cell Morphology,Cellular Assembly and Organization,Cellular Function and Maintenance	Formation of cellular protrusions	3,44E-08		-1123	A2M,ABLIM1,ACE,ACTN4,ADAM10,ADIPOQ,AGRN,AGT,AHNAK,ARHGEF7,ARRB1,BRK1,C3,C5,CAPN2,CAPRIN1,CASP3,CAV1,CD9,CDH13,CKB,CLU,CNP,CRMP1,DAG1,DPYSL2,DPYSL3,EEF1A1,EHD1,EIF4G3,ENAH,EPB41L3,F2,FARP1,FLNA,FN1,GDI1,GRN,HCK,HDGFL3,HMGB1,HRAS,HRG,HSP90AA1,HSP90AB1,HSPB1,ILK,ITGA1,ITGA3,ITGB1,KNG1,LAMA5,LAMB2,LAMC1,MAP2K2,MAPK3,MECP2,MYH10,NCKAP1,NFKB1,NME1,PARVA,PDIA3,PLG,PRKACA,RAC1,RALA,RO60,ROCK1,ROCK2,SEPTI…	81	-1.123
Cellular Movement	Invasion of cells	6,69E-21		-1125	A2M,ABLIM1,ACTN4,ADAM10,ADGRE5,ADIPOQ,AGT,AHNAK,ALOX5,ANXA2,ANXA8/ANXA8L1,ARF4,AZGP1,CAB39L,CALR,CAPN2,CASP3,CAV1,CAVIN2,CD14,CD151,CD9,CDH13,CEMIP2,CFH,CLU,COPB1,COPB2,CRMP1,CSE1L,CSPG4,CST3,CTBP1,DAB2,DCN,DDX58,DPYSL2,DPYSL3,ECM1,EIF4A1,ENAH,F11R,F2,FABP5,FAS,FERMT2,FLNA,FN1,GALNT2,GBP1,GIPC1,GMFG,GNAQ,GNAS,GPRC5A,GRN,HMGB1,HNRNPA2B1,HRAS,HSP90AA1,HSP90AB1,HSP90B1,HSPA1A/HSPA1B,HSPA5,IFIT2,ILK,…	123	-1.125
Cancer,Organismal Injury and Abnormalities,Renal and Urological Disease	Urinary tract tumor	1,05E-15		-1134	ABCF1,ABI3BP,ACOT7,ADAM10,ADH5,AEBP1,AHNAK,ALB,ALDH1A2,AMBP,ANXA2,AOC3,APOB,APOD,APOH,ARHGEF7,ATAD3B,ATIC,BCLAF1,C1S,C2,C3,C9orf64,CALCRL,CALR,CASP3,CAV1,CAVIN1,CCT3,CD34,CD9,CEMIP2,CFH,CLU,COL12A1,COL6A2,COL6A3,CSPG4,DAD1,DCN,DDX21,DDX46,DDX58,DHX9,ECM1,EEF1A1,EEF1A2,EEF1B2,EEF1D,EIF4A2,EIF4A3,EIF4G1,EIF4G2,EIF4G3,ESYT1,EXOC5,FABP4,FABP5,FBN1,FDPS,FERMT2,FGA,FLNA,FN1,FUBP3,GART,GLO1,GNA11,GNAQ,G…	186	-1.134
Cancer,Organismal Injury and Abnormalities,Renal and Urological Disease	Urinary tract cancer	6,18E-15		-1134	ABCF1,ABI3BP,ACOT7,ADAM10,ADH5,AEBP1,AHNAK,ALB,ALDH1A2,AMBP,ANXA2,AOC3,APOB,APOD,APOH,ARHGEF7,ATAD3B,ATIC,BCLAF1,C1S,C2,C3,C9orf64,CALCRL,CALR,CASP3,CAV1,CAVIN1,CCT3,CD34,CD9,CEMIP2,CFH,CLU,COL12A1,COL6A2,COL6A3,CSPG4,DAD1,DCN,DDX21,DDX46,DDX58,DHX9,ECM1,EEF1A1,EEF1A2,EEF1B2,EEF1D,EIF4A2,EIF4A3,EIF4G1,EIF4G2,EIF4G3,ESYT1,EXOC5,FABP4,FABP5,FBN1,FDPS,FERMT2,FGA,FLNA,FN1,FUBP3,GART,GLO1,GNAQ,GNAS,GN…	181	-1.134
Cancer,Organismal Injury and Abnormalities,Renal and Urological Disease	Renal tumor	2,25E-09		-1134	ABCF1,ABI3BP,ACOT7,ADH5,AHNAK,ALB,AMBP,ANXA2,APOD,APOH,ARHGEF7,C1S,C2,CALCRL,CAV1,CAVIN1,CCT3,CD34,CD9,CLU,COL12A1,COL6A3,CSPG4,DAD1,DCN,DDX58,EEF1A2,EEF1B2,EIF4A2,EIF4G2,ESYT1,EXOC5,FABP4,FABP5,FBN1,FDPS,FLNA,FN1,FUBP3,GNA11,GNAQ,GNAS,GNB1,GSPT1,GSTP1,HLA-A,HLA-DRB1,HMGB1,HRAS,HSD17B4,HSP90AA1,HSP90AB1,HSP90B1,IFI16,IFIT3,ITGB1,KNG1,LAMA5,LAMB3,LAMC1,MACF1,MAN2A1,MCAM,MYL9,NASP,NFKB1,NME1,PABPC1…	106	-1.134
Cellular Movement	Migration of sarcoma cell lines	1,25E-08		-1134	ACTN4,ADGRE5,AHNAK,BCAM,BRK1,CAPN2,CAV1,DAB2,FLNA,FLNB,FN1,ITGB1,LAMA3,MCAM,PARVA,SERPINF1,TNC,TPM3	18	-1.134
Cancer,Organismal Injury and Abnormalities,Renal and Urological Disease	Renal cancer	4,33E-08		-1134	ABCF1,ABI3BP,ACOT7,ADH5,AHNAK,ALB,AMBP,ANXA2,APOD,APOH,ARHGEF7,C1S,C2,CALCRL,CAV1,CAVIN1,CCT3,CD34,CD9,CLU,COL12A1,COL6A3,CSPG4,DAD1,DCN,DDX58,EEF1A2,EEF1B2,EIF4A2,EIF4G2,ESYT1,EXOC5,FABP4,FABP5,FBN1,FDPS,FLNA,FN1,FUBP3,GNAS,GNB1,GSPT1,GSTP1,HLA-A,HLA-DRB1,HMGB1,HRAS,HSD17B4,HSP90AA1,HSP90AB1,HSP90B1,IFI16,IFIT3,ITGB1,KNG1,LAMA5,LAMB3,LAMC1,MACF1,MAN2A1,MYL9,NASP,NFKB1,NME1,PABPC1,PCBP1,PCDH1,PCK…	100	-1.134
Cancer,Organismal Injury and Abnormalities	Head and neck cancer	1,19E-18		-1154	A1BG,A2M,AAMDC,ABCA3,ABCF1,ABI3BP,ABLIM1,ACE,ACOT2,ACOT7,ACTG2,ACTN4,ADAM10,ADAR,ADGRE5,ADIRF,AEBP1,AFM,AGFG1,AGPAT3,AGRN,AGT,AHNAK,ALB,ALDH1A1,ALDH1A2,ALDH2,ALDH3A1,ALOX5,ALOX5AP,AMBP,ANO6,ANXA2,ANXA8/ANXA8L1,AOC3,AP3M1,APBB1IP,APOB,APOC3,APOD,APOH,APOL2,ARF4,ARHGEF2,ARHGEF7,ARRB1,ARSA,ASAH1,ASPN,ATAD3B,ATIC,ATP2B4,AZGP1,BCAM,BCLAF1,BDH2,BGN,BIN2,BZW2,C1QA,C1QB,C1R,C1RL,C1S,C2,C3,C4A/C4B,C4BPA,C…	541	-1.154
Cellular Movement	Cell movement of tumor cell lines	2,11E-18		-1160	A2M,ACTN4,ADAM10,ADGRE5,ADIPOQ,AGT,AHNAK,ANXA2,ARRB1,BCAM,BRK1,C3,C5,CAB39L,CALR,CAPN2,CAV1,CD151,CD9,CDH13,CEMIP2,CLU,CRMP1,CSE1L,CST3,CTBP1,DAB2,DCN,DDX58,DPYSL2,DPYSL3,ECM1,ENAH,F11R,F2,FBN1,FERMT2,FGA,FLNA,FLNB,FN1,FPR1,GALNT2,GC,GDI1,GIPC1,GMFG,GNA11,GNAS,GNB1,GNB2,GPRC5A,GRN,HCK,HMGB1,HNRNPA2B1,HRAS,HSP90AA1,HSP90B1,HSPA1A/HSPA1B,IFIT2,ILK,ITGA1,ITGA3,ITGB1,JAK1,KARS1,KNG1,KPNA4,LAMA3,LAMA5…	118	-1.16
Cell-To-Cell Signaling and Interaction	Binding of tumor cell lines	2,71E-21		-1186	ACTN4,ADAM10,AGT,ANXA2,APOH,CALCRL,CAV1,CD14,CD151,CD9,CFH,DAB2,DAG1,DCN,F11R,F2,FAS,FERMT2,FGA,FLNA,FN1,GALNT2,GMFG,HCK,HLA-A,HMGB1,HRAS,HSP90B1,HSPA5,ILK,ITGA3,ITGB1,KNG1,LAMA3,LAMA5,LAMC2,LGALS3BP,MAP2K2,MCAM,MYH9,NID1,NME1,NPNT,PARVA,PECAM1,PROS1,RAC1,RAP1A,ROCK2,RPSA,RRAS,S100A10,SERPINF1,SERPING1,SERPINH1,SPTAN1,SRGN,STAT1,STAT6,STX6,THBD,TIMP3,TNC,UCHL1,UTRN,VCL	66	-1.186
Cellular Development,Cellular Growth and Proliferation,Nervous System Development and Function,Tissue Development	Proliferation of neuronal cells	1,25E-08		-1192	A2M,ADAM10,AGRN,ARHGEF7,CAV1,CD9,CLU,CNP,CNPY2,COTL1,CRMP1,DPYSL2,DPYSL3,EIF4G2,EML1,EXOC5,F2,FAS,FKBP4,FKBP5,FN1,GNAQ,GNAS,GRN,HDGFL3,HMGB1,HRAS,HSPA8,ILK,INPP1,ITGA1,ITGA3,ITGB1,LAMA3,MANF,MAPK3,MECP2,MYH10,MYH9,NEGR1,NFKB1,PDIA3,PLG,PRKACA,PURA,RAC1,ROCK1,ROCK2,SEPTIN2,SERPINF2,SPTBN1,TNC,TOP1,VCL	54	-1.192
Cardiovascular System Development and Function,Organismal Development	Angiogenesis	5,28E-20		-1201	ADIPOQ,AGT,AGTRAP,ALDH1A2,ALOX5,ALOX5AP,ANXA2,AOC3,APOA1,APOB,APOH,ATP2B4,BCLAF1,C1QA,C3,C5,C6,CALCRL,CALR,CASP3,CAV1,CAV2,CAVIN2,CD151,CD34,CD9,CDH13,CFB,CFH,CLDN5,CSPG4,CST3,CYBA,DAB2,DCN,DRAP1,ECM1,EIF4A3,ERO1A,F11R,F12,F2,FABP4,FAS,FERMT2,FLNA,FLNB,FN1,GBP1,GNA11,GRN,HABP2,HCK,HMGB1,HP,HRAS,HRG,HSP90AA1,HSPA5,HSPB1,HSPG2,IFI16,ILK,ITGA1,ITGB1,JAK1,KLKB1,KNG1,LAMA5,LAMC1,LMCD1,LRG1,LTBP1,MCAM,…	115	-1.201
Cell-To-Cell Signaling and Interaction	Adhesion of tumor cell lines	2,16E-15		-1211	ACTN4,ADAM10,ANXA2,APOH,CAV1,CD151,CD9,CFH,DAB2,DAG1,DCN,F11R,F2,FGA,FLNA,FN1,GALNT2,GMFG,HMGB1,HRAS,ILK,ITGA3,ITGB1,KNG1,LAMA3,LAMC2,MAP2K2,MCAM,MYH9,NID1,NME1,NPNT,PARVA,RAC1,RAP1A,ROCK2,RPSA,RRAS,SPTAN1,SRGN,STAT1,STAT6,STX6,THBD,TIMP3,TNC,UCHL1,UTRN,VCL	49	-1.211
Cell-To-Cell Signaling and Interaction,Hematological System Development and Function,Inflammatory Response	Aggregation of blood platelets	2,87E-13		-1222	ADIPOQ,ALB,C3,CD151,CD9,CFH,DAB2,ENTPD1,F11R,F12,F2,FGA,FGB,FGG,FLNA,GC,GNAQ,GNAS,HMGB1,HSPB1,ILK,ITGB1,KLKB1,KNG1,MYL9,PDIA3,PECAM1,PLG,SERPINC1,SERPIND1,SERPINF1,STXBP1,TIMP1,VCL	34	-1.222
Cardiovascular System Development and Function,Cellular Development,Cellular Function and Maintenance,Cellular Growth and Proliferation,Organismal Development,Tissue Development	Proliferation of endothelial cells	5,38E-12		-1227	ADIPOQ,AGT,ALDH1A2,ALOX5,APOA1,APOH,BCLAF1,C3,CALR,CAV1,CAV2,CAVIN2,CD34,CDH13,CYBA,DAB2,ECM1,EIF4A3,F11R,F12,F2,FABP4,FN1,GBP1,GRN,HABP2,HMGB1,HRAS,HSPA5,ITGA1,ITGB1,KNG1,LRG1,MCAM,PECAM1,PLG,PML,PROS1,RAC1,SERPINA3,SERPINC1,SERPINF1,STAT1,STX6	44	-1.227
Metabolic Disease,Organismal Injury and Abnormalities	Amyloidosis	1,53E-16		-1238	A2M,ACE,ADAM10,AFM,AGRN,AGT,ALB,ALDH2,APOA1,APOA2,APOC3,APOD,APOL2,BGN,C1R,C3,C4A/C4B,C5,C9,CASP3,CAV1,CD14,CD9,CEMIP2,CFB,CLU,CNP,CST3,DCN,DDX46,DHX9,DPYSL2,EEF1G,EEF2,F12,FDPS,FGA,FIS1,GC,GRN,HNRNPA1,HNRNPA2B1,HNRNPU,HP,HPX,HRG,HSPA1A/HSPA1B,HSPA5,HSPG2,IGHG1,KNG1,LGALS3BP,MYH11,NFKB1,OGN,ORM2,PCNA,PDIA3,PLCD1,PLG,PRKACA,PRKAR2A,PROS1,ROCK2,SERPINA1,SERPINA3,SERPINC1,STIP1,STXBP1,TACSTD2,TF,TIM…	76	-1.238
Cellular Movement	Cell movement of connective tissue cells	1,48E-10		-1245	ADIPOQ,AGT,ARHGEF7,C5,CALCRL,CAPN2,CAV1,DPT,EEF1A2,EHD1,ENAH,F12,FBN1,FLNB,FN1,HCK,HMGB1,HRAS,HSPB1,HSPG2,ILK,ITGB1,MAPK3,MYH10,PML,POSTN,PRKACA,RAC1,SERPINF1,TNS1,TPM1,TPM2,UTRN,VCL	34	-1.245
Hematological System Development and Function,Immune Cell Trafficking,Inflammatory Response,Tissue Development	Accumulation of leukocytes	3,33E-09		-1304	ADGRE5,ADIPOQ,AGT,ALOX5,APOA1,APOC3,BGN,C3,C4A/C4B,C5,C6,ENTPD1,FAS,GNAQ,GRN,HCK,HMGB1,ITGA1,ITGB1,LAMA5,MAPK3,NFKB1,NT5E,PLG,POSTN,PTX3,ROCK1,SERPINC1,SERPING1,SLPI,STAT1,STAT6,THBD,TIMP1	34	-1.304
RNA Post-Transcriptional Modification	Processing of mRNA	3,82E-08		-1342	CDC5L,DDX17,DDX46,DHX15,DHX9,EIF4A3,HNRNPA1,HNRNPA2B1,HNRNPC,HNRNPH3,HNRNPU,HSPA8,MECP2,NPM1,PABPC1,PABPN1,PCBP1,PRKACA,PRPF40A,PRPF6,RBM25,SAFB,SCAF4,SFPQ,SNRPB,SNRPC,SON,SRSF11,SRSF4,SRSF6,YBX1	31	-1.342
Cellular Movement,Immune Cell Trafficking	Leukocyte migration	9,99E-27		-1348	ACTN4,ADAM10,ADGRE5,ADIPOQ,AGT,AGTRAP,ALB,ALOX5,ALOX5AP,ANO6,ANXA2,AOC3,APBB1IP,APOA1,APOB,APOD,ARHGEF7,ARRB1,BGN,C2,C3,C4A/C4B,C5,C6,CALR,CAV1,CD14,CD151,CD34,CD58,CD9,CD93,CFB,CFH,CLU,CNP,CST3,DCN,DDX58,DPYSL2,ECM1,EEF1A2,F11R,F13A1,F2,FABP4,FABP5,FAS,FGB,FLNA,FN1,FPR1,GC,GNA11,GNAS,GPRC5A,GRN,HCK,HLA-A,HMGB1,HP,HRAS,HRG,HSPA1A/HSPA1B,HSPA5,HSPB1,IGHV3-7,IGHV4-34,IGKV3-20,IGKV3D-11,IGKV3D-20,IG…	126	-1.348
Cardiovascular Disease,Organismal Injury and Abnormalities	Peripheral vascular disease	1,60E-15		-1355	ACE,ADAR,ADGRE5,ADIPOQ,ALB,ALOX5,ANXA2,AOC3,APOA1,APOB,APOH,CA4,CACYBP,CAV1,CFH,CHORDC1,CKAP4,CLU,CNP,COL6A1,CPVL,CST3,DAB2,DNAJA1,DNAJB1,EEF1B2,ENTPD1,F13A1,F2,FAS,FERMT2,FN1,FPR1,GAA,GPRC5A,GRN,HCK,HLA-DRB1,HMGB1,HRG,HSPA1A/HSPA1B,HSPA4,HSPB1,HSPH1,KLKB1,KTN1,LMCD1,NFKB1,NHLRC2,PLG,PROS1,RNF213,RRBP1,SERPINA1,SERPINA3,SERPINC1,SERPIND1,STIP1,THBD,TIMP3,TINAGL1,TPP1	62	-1.355
Cancer,Organismal Injury and Abnormalities	Development of malignant tumor	4,42E-15		-1356	A1BG,A2M,ABCA3,ABCF1,ABI3BP,ABLIM1,ACE,ACOT7,ACTG2,ACTN4,ADAM10,ADAR,ADGRE5,ADH1B,ADH5,ADIPOQ,AEBP1,AFM,AGRN,AGT,AHNAK,ALB,ALDH1A1,ALDH1A2,ALDH2,ALDH3A1,ALOX5,AMBP,ANXA2,ANXA8/ANXA8L1,AOC3,APBB1IP,APOA1,APOB,APOD,APOH,APOL2,ARHGEF2,ARHGEF7,ARRB1,ARSA,ASAH1,ASPN,ATAD3B,ATG3,ATIC,AZGP1,BCAM,BCLAF1,BDH2,BGN,BIN2,BZW2,C1QA,C1QC,C1R,C1RL,C1S,C2,C3,C4A/C4B,C4BPA,C5,C6,C8A,C8B,C9,CAB39L,CACYBP,CALCRL,CA…	489	-1.356
Cancer,Organismal Injury and Abnormalities	Neoplasia of cells	3,54E-15		-1364	A1BG,ABCF1,ABI3BP,ABLIM1,ACE,ACOT2,ACTN4,ADAM10,ADAR,ADGRE5,ADH1B,ADIPOQ,AGT,AHNAK,ALB,ALDH1A1,ALDH1A2,ALOX5,ANXA2,AOC3,APOB,APOD,ARF4,ASAH1,ASPN,ATAD3B,ATG3,ATIC,ATP2B4,BCLAF1,BGN,BIN2,BRK1,BZW2,C1R,C1RL,C1S,C3,C4A/C4B,C5,C6,C8A,C8B,C9,CACYBP,CALCRL,CALR,CAPN2,CASP3,CAV1,CAV2,CAVIN1,CAVIN2,CCT3,CCT7,CD14,CD151,CD34,CD58,CD59,CDC5L,CDH13,CFB,CFHR2,CFI,CFP,CHORDC1,CKAP4,CLU,CMPK2,CNP,CNPY2,COL12A1…	367	-1.364
Tissue Morphology	Quantity of cells	2,50E-11		-1379	A2M,ABCA3,ACTN4,ADAM10,ADGRE5,ADIPOQ,AGRN,AGT,AGTRAP,ALDH1A2,ALDH2,ALOX5,AMBP,AOC3,APBB1IP,APOA1,APOB,APOD,ARHGEF7,BCLAF1,BGN,C1QA,C3,C4A/C4B,C5,C6,CALCRL,CALR,CASP3,CAV1,CAV2,CD151,CD34,CD59,CD9,CDH13,CFH,CFP,CLU,CP,CSPG4,DCN,DDX58,DHX9,DIABLO,DPYSL3,ECM1,EEF1D,EHD4,ENTPD1,EXOC8,F13A1,F2,FABP5,FAS,FEN1,FLNA,FN1,FPR1,GNAQ,GNAS,GRN,GSTP1,HCK,HLA-A,HLA-DRB1,HMGB1,HP,HPX,HRAS,HSP90B1,HSPA5,HSPB1,HSP…	149	-1.379
Hematological System Development and Function	Fibrinolysis	3,68E-14		-1387	ANXA2,APOH,F12,F2,FGA,FGB,FGG,HRG,KLKB1,KNG1,PLG,SERPINF2,THBD	13	-1.387
Cell-To-Cell Signaling and Interaction,Tissue Development	Binding of extracellular matrix	1,27E-08		-1387	AGT,BCAM,CD151,CD9,FERMT2,FGA,FGB,FGG,FN1,HSPG2,ITGA1,ITGA3,ITGB1,NID1,NPNT,PLG,POSTN,TNXB,VCL	19	-1.387
Cellular Assembly and Organization,Cellular Function and Maintenance,Tissue Development	Formation of actin filaments	1,90E-09		-1421	ADIPOQ,AGT,APOA1,ARHGEF2,ARRB1,BRK1,CAV1,CDH13,DAB2,F11R,F2,FN1,GNA11,GNAQ,GNB1,HCK,HRAS,ITGA3,ITGB1,KANK3,KNG1,LIMCH1,LMCD1,LMOD1,MYO1C,NCKAP1,NPM1,PECAM1,PPM1F,RAC1,ROCK1,ROCK2,S100A10,SERPINF2,TACSTD2,TNC,TPM1,TPM2,TPM3	39	-1.421
Cancer,Organismal Injury and Abnormalities	Extraadrenal retroperitoneal tumor	8,69E-11		-1431	A2M,ABCA3,ABCF1,ABI3BP,ACOT7,ACTN4,ADAM10,ADAR,ADH5,ADIPOQ,AGRN,AGT,AHNAK,ALB,ALDH1A1,ALDH3A1,AMBP,ANXA2,APOB,APOD,APOH,ARHGEF7,ASPN,ATIC,ATP2B4,AZGP1,BIN2,C1S,C2,C3,C5,C6,CALCRL,CAPN2,CASP3,CAV1,CAVIN1,CCT3,CD34,CD59,CD9,CD93,CEMIP2,CFH,CFI,CLU,CMPK2,COL12A1,COL6A1,COL6A3,COL6A6,CSPG4,CST3,CTBP1,CYBA,DAD1,DAG1,DCN,DDX58,DHX9,EEF1A2,EEF1B2,EHD1,EIF4A2,EIF4G2,EML1,ENAH,EPB41L3,ESYT1,ESYT2,EXOC3,EX…	230	-1.431
Cancer,Organismal Injury and Abnormalities	Malignant genitourinary solid tumor	2,05E-19		-1436	A1BG,A2M,ABCA3,ABCF1,ABHD10,ABI3BP,ABLIM1,ACE,ACOT7,ACTG2,ACTN4,ADAM10,ADAR,ADGRE5,ADH1B,ADH5,ADIPOQ,AEBP1,AFM,AGRN,AGT,AHNAK,ALB,ALDH1A1,ALDH1A2,ALDH2,ALDH3A1,ALOX5,ALOX5AP,AMBP,ANO6,ANXA2,ANXA8/ANXA8L1,AOC3,APBB1IP,APOA1,APOA2,APOB,APOD,APOH,APOL2,ARF4,ARHGEF2,ARHGEF7,ARRB1,ASPN,ATAD3B,ATIC,ATP2B4,AZGP1,BCAM,BCLAF1,BGN,BIN2,BZW2,C1QC,C1R,C1RL,C1S,C2,C3,C4A/C4B,C4BPA,C5,C6,C8A,C8B,C9,C9orf64,CAB…	485	-1.436
Cancer,Organismal Injury and Abnormalities	Head and neck tumor	1,67E-21		-1446	A1BG,A2M,AAMDC,ABCA3,ABCF1,ABI3BP,ABLIM1,ACE,ACOT2,ACOT7,ACTG2,ACTN4,ADAM10,ADAR,ADGRE5,ADH1B,ADIPOQ,ADIRF,AEBP1,AFM,AGFG1,AGPAT3,AGRN,AGT,AGTRAP,AHNAK,ALB,ALDH1A1,ALDH1A2,ALDH2,ALDH3A1,ALOX5,ALOX5AP,AMBP,ANO6,ANXA2,ANXA8/ANXA8L1,AOC3,AP3M1,APBB1IP,APOA1,APOA2,APOB,APOC3,APOD,APOH,APOL2,ARF4,ARHGEF2,ARHGEF7,ARRB1,ARSA,ASAH1,ASPN,ATAD3B,ATIC,ATP2B4,AZGP1,BCAM,BCLAF1,BDH2,BGN,BIN2,BZW2,C1QA,C1QB,C1…	574	-1.446
Cardiovascular System Development and Function,Tissue Development	Development of endothelial tissue	6,70E-13		-1477	ADIPOQ,AGT,ALDH1A2,ALOX5,ANXA2,APOA1,APOH,BCLAF1,C3,CALR,CAV1,CAV2,CAVIN2,CD151,CD34,CD9,CDH13,CYBA,DAB2,ECM1,EIF4A3,F11R,F12,F2,FABP4,FN1,GBP1,GRN,HABP2,HMGB1,HRAS,HSPA5,HSPG2,ITGA1,ITGB1,KNG1,LRG1,MCAM,PECAM1,PLG,PML,PROS1,RAC1,RASIP1,SERPINA3,SERPINC1,SERPINF1,STAT1,STX6,TIMP3	50	-1.477
Cancer,Organismal Injury and Abnormalities	Metastasis of cells	2,15E-10		-1477	ABLIM1,ALOX5,ARF4,ASAH1,CAPN2,CASP3,CAV1,CD151,CD59,COPB1,CSE1L,CYBA,ENAH,ENTPD1,F2,FABP5,FN1,GPRC5A,HRAS,HSP90AA1,ILK,ITGA3,ITGB1,KPNA4,KRT14,LAMA5,LAMB3,LGALS9,MCAM,NCKAP1,NME1,NT5E,PCNA,PLG,RAC1,SERPINA1,SERPINF1,SH3BGRL,SNCG,SQSTM1,SRSF6,STAT6,TACSTD2,THBD,TIMP1,YES1	46	-1.477
Cancer,Organismal Injury and Abnormalities	Non-hematological solid tumor	3,67E-24		-1496	A1BG,A2M,AAMDC,ABCA3,ABCF1,ABHD10,ABI3BP,ABLIM1,ACE,ACOT2,ACOT7,ACTG2,ACTN4,ADAM10,ADAR,ADGRE5,ADH1B,ADH5,ADIPOQ,ADIRF,AEBP1,AFM,AGFG1,AGPAT3,AGRN,AGT,AGTRAP,AHNAK,AHSA1,ALB,ALDH1A1,ALDH1A2,ALDH2,ALDH3A1,ALOX5,ALOX5AP,AMBP,ANO6,ANXA2,ANXA8/ANXA8L1,AOC3,AP3M1,APBB1IP,APOA1,APOA2,APOB,APOC3,APOD,APOH,APOL1,APOL2,ARF4,ARHGEF2,ARHGEF7,ARRB1,ARSA,ASAH1,ASPN,ATAD3B,ATG3,ATIC,ATP2B4,AZGP1,BCAM,BCLAF1,BD…	632	-1.496
Cellular Assembly and Organization,Cellular Function and Maintenance	Microtubule dynamics	3,60E-11		-1521	A2M,ABLIM1,ACE,ACTN4,ADAM10,ADIPOQ,AGRN,AGT,AHNAK,ARHGEF2,ARHGEF7,ARRB1,ARSA,BRK1,C1QA,C3,C5,CAPN2,CAPRIN1,CASP3,CAV1,CD9,CDH13,CKAP4,CKB,CLU,CNP,COPB2,CRMP1,DAG1,DPYSL2,DPYSL3,EEF1A1,EHD1,EIF4G2,EIF4G3,EML1,EML2,ENAH,EPB41L3,F13A1,F2,FARP1,FAS,FKBP4,FLNA,FN1,GDI1,GNAS,GRN,HCK,HDGFL3,HMGB1,HRAS,HRG,HSP90AA1,HSP90AB1,HSPB1,ILK,ITGA1,ITGA3,ITGB1,KNG1,KTN1,LAMA5,LAMB2,LAMC1,LMCD1,MACF1,MAP2K2,MAPK3,…	108	-1.521
Cancer,Organismal Injury and Abnormalities	Malignant solid tumor	8,14E-22		-1547	A1BG,A2M,AAMDC,ABCA3,ABCF1,ABHD10,ABI3BP,ABLIM1,ACE,ACOT2,ACOT7,ACTG2,ACTN4,ADAM10,ADAR,ADGRE5,ADH1B,ADH5,ADIPOQ,ADIRF,AEBP1,AFM,AGFG1,AGPAT3,AGRN,AGT,AGTRAP,AHNAK,AHSA1,ALB,ALDH1A1,ALDH1A2,ALDH2,ALDH3A1,ALOX5,ALOX5AP,AMBP,ANO6,ANXA2,ANXA8/ANXA8L1,AOC3,AP3M1,APBB1IP,APOA1,APOA2,APOB,APOC3,APOD,APOH,APOL1,APOL2,ARF4,ARHGEF2,ARHGEF7,ARRB1,ARSA,ASAH1,ASPN,ATAD3B,ATG3,ATIC,ATP2B4,AZGP1,BCAM,BCLAF1,BD…	634	-1.547
Cancer,Organismal Injury and Abnormalities	Cancer of cells	5,16E-12		-1548	A1BG,ABCF1,ABI3BP,ABLIM1,ACE,ACOT2,ACTN4,ADAM10,ADAR,ADGRE5,ADH1B,ADIPOQ,AGT,AHNAK,ALB,ALDH1A1,ALDH1A2,ALOX5,ANXA2,AOC3,APOB,APOD,ARF4,ASAH1,ASPN,ATAD3B,ATG3,ATIC,BCLAF1,BGN,BIN2,BZW2,C1R,C1RL,C1S,C3,C6,C8A,C8B,CALCRL,CAPN2,CASP3,CAV1,CAV2,CAVIN1,CAVIN2,CCT3,CCT7,CD14,CD151,CD34,CD58,CD59,CDC5L,CDH13,CFB,CFHR2,CFI,CFP,CHORDC1,CKAP4,CLU,CMPK2,CNP,CNPY2,COL12A1,COL6A1,COL6A2,COL6A3,COL6A6,COPB1,COP…	323	-1.548
Cardiovascular System Development and Function,Cellular Movement	Movement of vascular endothelial cells	4,87E-08		-1554	ADIPOQ,ANXA2,APOH,CAVIN2,CD151,CD9,CDH13,EIF4A3,F11R,FLNB,FN1,GNA11,HSP90AB1,HSPA5,HSPG2,ITGB1,KNG1,ORM1,PLG,PML,PROS1,RAC1,SP100,STAB1,STX6,THBD,TIMP1	27	-1.554
Cellular Assembly and Organization,Cellular Function and Maintenance	Organization of filaments	5,65E-08		-1555	AGFG1,ANXA2,ARHGEF2,BGN,CNP,CST3,DCN,DPT,DPYSL2,ENAH,FKBP10,FLNA,FN1,HSP90AB1,ILK,ITGB1,MFAP4,P4HA1,RAB2A,RAC1,RRBP1,SERPINC1,SERPINF2,SERPINH1,TF,TNXB,TUBB	27	-1.555
Cancer,Organismal Injury and Abnormalities	Neoplasia of tumor cell lines	1,69E-08		-1567	ABLIM1,ALOX5,ASAH1,CAPN2,CASP3,CAV1,CD151,CD59,CSE1L,CYBA,ENAH,ENTPD1,F2,FABP5,FN1,FPR1,GNAS,GPRC5A,GRN,HNRNPA2B1,HSP90AA1,ILK,ITGA3,ITGB1,KPNA4,KRT14,LAMA5,LAMB3,MCAM,NCKAP1,NEGR1,NME1,NT5E,PLCD1,PLG,PML,PSIP1,RAC1,RALA,SERPINF1,SH3BGRL,SNCG,STAT1,TACSTD2,THBD,TIMP3,TNC,UCHL1,UTRN	49	-1.567
Cardiovascular System Development and Function,Organismal Development	Vasculogenesis	1,18E-16		-1569	ADIPOQ,AGT,AGTRAP,ALDH1A2,ALOX5,ALOX5AP,ANXA2,APOA1,APOB,APOH,BCLAF1,C1QA,C3,C5,C6,CALCRL,CALR,CASP3,CAV1,CAV2,CAVIN2,CD151,CD34,CD9,CDH13,CFB,CSPG4,CYBA,DAB2,DCN,DRAP1,ECM1,EIF4A3,ERO1A,F11R,F12,F2,FABP4,FAS,FERMT2,FLNA,FN1,GBP1,GNA11,GRN,HABP2,HMGB1,HRAS,HRG,HSPA5,HSPG2,IFI16,ILK,ITGA1,ITGB1,KNG1,LMCD1,LRG1,LTBP1,MCAM,MYH10,MYH9,ORM1,PECAM1,PLCD1,PLG,PML,POSTN,PPP3R1,PROS1,PTX3,RAB9A,RAC1,RAP1A…	94	-1.569
Cellular Movement,Hematological System Development and Function,Immune Cell Trafficking	Cell movement of leukocytes	1,59E-21		-1577	ACTN4,ADAM10,ADIPOQ,AGT,AGTRAP,ALB,ALOX5,ALOX5AP,ANO6,ANXA2,AOC3,APBB1IP,APOA1,APOD,ARHGEF7,ARRB1,BGN,C2,C3,C4A/C4B,C5,C6,CALR,CAV1,CD14,CD151,CD58,CD9,CD93,CFB,CFH,CNP,CST3,DCN,DDX58,DPYSL2,ECM1,EEF1A2,F11R,F2,FABP4,FABP5,FAS,FGB,FLNA,FN1,FPR1,GNA11,GNAS,GPRC5A,GRN,HCK,HLA-A,HMGB1,HP,HRAS,HRG,HSPA5,HSPB1,ILK,ITGA1,ITGA3,ITGB1,JAK1,KARS1,KNG1,KPNA4,LAMA5,LGALS9,LUM,MAPK3,MCAM,MYH6,MYH9,NFKB1,NPM1…	104	-1.577
Cellular Movement	Migration of tumor cell lines	1,69E-13		-1613	A2M,ACTN4,ADAM10,ADGRE5,ADIPOQ,AGT,AHNAK,ANXA2,ARRB1,BCAM,BRK1,C5,CAB39L,CALR,CAPN2,CAV1,CD151,CD9,CDH13,CEMIP2,CLU,CRMP1,CSE1L,CST3,CTBP1,DAB2,DCN,DDX58,DPYSL2,DPYSL3,ECM1,ENAH,F2,FGA,FLNA,FLNB,FN1,GALNT2,GIPC1,GMFG,GNA11,GNAS,GPRC5A,GRN,HNRNPA2B1,HRAS,HSP90AA1,HSP90B1,HSPA1A/HSPA1B,IFIT2,ILK,ITGA3,ITGB1,JAK1,KARS1,KNG1,KPNA4,LAMA3,LAMA5,LAMB3,LAMC2,LGALS3BP,LMCD1,MAPK3,MCAM,MYH10,MYH9,NME1,NPM1…	95	-1.613
Cellular Development,Cellular Function and Maintenance,Cellular Growth and Proliferation	Assembly of cells	9,47E-13		-1614	ADIPOQ,AGT,ALDH1A2,ALOX5,ANXA2,APOA1,APOH,BCLAF1,C3,CALR,CAV1,CAV2,CAVIN2,CD151,CD34,CD9,CDH13,CYBA,DAB2,ECM1,EIF4A3,F11R,F12,F2,FABP4,FN1,GBP1,GRN,HABP2,HMGB1,HRAS,HSPA5,HSPG2,ITGA1,ITGB1,KNG1,LRG1,MCAM,MYH10,PECAM1,PLG,PML,PROS1,RAC1,RASIP1,SERPINA3,SERPINC1,SERPINF1,STAT1,STX6	50	-1.614
Cardiovascular System Development and Function,Cellular Development,Cellular Function and Maintenance,Cellular Growth and Proliferation,Organismal Development,Tissue Development	Endothelial cell development	1,22E-12		-1614	ADIPOQ,AGT,ALDH1A2,ALOX5,ANXA2,APOA1,APOH,BCLAF1,C3,CALR,CAV1,CAV2,CAVIN2,CD151,CD34,CD9,CDH13,CYBA,DAB2,ECM1,EIF4A3,F11R,F12,F2,FABP4,FN1,GBP1,GRN,HABP2,HMGB1,HRAS,HSPA5,HSPG2,ITGA1,ITGB1,KNG1,LRG1,MCAM,PECAM1,PLG,PML,PROS1,RAC1,RASIP1,SERPINA3,SERPINC1,SERPINF1,STAT1,STX6	49	-1.614
Cellular Assembly and Organization	Development of cytoplasm	9,36E-14		-1616	ADIPOQ,AGT,APOA1,APOL1,ARHGEF2,ARRB1,ATG3,BRK1,CAV1,CDH13,CNP,DAB2,DPYSL2,DPYSL3,EHD4,EML2,F11R,F2,FIS1,FKBP4,FLNA,FN1,GDI1,GNA11,GNAQ,GNAS,GNB1,HCK,HDGFL3,HIP1,HRAS,HSPA8,ITGA3,ITGB1,KANK3,KNG1,LIMCH1,LMCD1,LMOD1,MYH14,MYL9,MYO1C,NCKAP1,NPM1,PECAM1,PNPT1,PPM1F,RAC1,ROCK1,ROCK2,RPS10,RPS28,S100A10,SERPINF1,SERPINF2,STING1,TACSTD2,TNC,TPM1,TPM2,TPM3,TUBB,UTRN	63	-1.616
Tissue Development	Growth of epithelial tissue	2,83E-09		-1668	ADIPOQ,AGT,ALDH1A2,ALOX5,APOA1,APOH,BCLAF1,C3,C5,CALR,CASP3,CAV1,CAV2,CAVIN2,CD34,CD9,CDH13,CLU,CYBA,DAB2,ECM1,EIF4A3,F11R,F12,F2,FABP4,FAS,FN1,GBP1,GNAS,GRN,HABP2,HMGB1,HRAS,HSPA5,HSPG2,ITGA1,ITGA3,ITGB1,KNG1,LAMA3,LAMA5,LAMC1,LRG1,MCAM,NFKB1,NME1,NPM1,PECAM1,PLG,PML,POSTN,PPP3R1,PROS1,PURA,RAC1,RRAS,SDR16C5,SERPINA3,SERPINC1,SERPINF1,SPTBN1,SRSF6,STAT1,STING1,STX6,TIMP1,TNFAIP8	68	-1.668
Cell-To-Cell Signaling and Interaction,Cellular Assembly and Organization,Cellular Function and Maintenance	Formation of focal adhesions	5,41E-09		-1690	AGT,APOD,CAV1,EHD1,F2,FERMT2,FN1,GNA11,GNB1,HMGB1,HRAS,HRG,ITGB1,KNG1,LIMCH1,MACF1,PPM1F,RAC1,ROCK1,ROCK2,RRAS,S100A10,SERPINC1,VCL	24	-1.69
Cell Morphology	Shape change of tumor cell lines	5,11E-10		-1694	C3,CAPN2,CASP3,CD151,CD9,DPYSL2,F2,FERMT2,FLNA,FLNB,FN1,GNA11,GNAQ,HRAS,ILK,ITGB1,KNG1,MYH10,MYH9,PARVA,RAC1,ROCK2,SYNM,TNC,TPM1,UCHL1	26	-1.694
Reproductive System Development and Function	Fertility	4,48E-09		-1703	ACE,AGT,AMBP,APOA1,APOB,ATP2B4,CAV1,CD9,CFB,CST3,DCN,DNAJA1,EHD4,ENTPD1,F13A1,FKBP4,FLNA,GNA11,GNAQ,HIP1,HSD17B4,HSP90AA1,HSPA4L,ITGB1,LAMB2,LUM,MAN2A1,PAFAH1B2,PLG,PRKACA,PSIP1,PTX3,RAP1A,SAFB,SGTA,SPAG9,TIMP1,TINAGL1,TNS1	39	-1.703
Cancer,Organismal Injury and Abnormalities	Invasive tumor	9,05E-19		-1708	ABLIM1,ACTN4,ADAM10,ADAR,ADGRE5,ADIPOQ,ADIRF,AGRN,ALOX5,AMBP,ANXA2,AOC3,APOA1,APOD,ARF4,ARHGEF7,ARRB1,ASAH1,ATIC,BGN,C1R,C3,C4A/C4B,C5,CALR,CAPN2,CASP3,CAV1,CAVIN1,CD151,CD59,CD9,CLU,COL6A3,COPB1,CSE1L,CST3,CYBA,DCN,DDX58,DPYSL2,DPYSL3,EEF1A1,EIF4A1,ENAH,ENTPD1,EPB41L3,F2,FABP4,FABP5,FAS,FDPS,FERMT2,FGG,FLNA,FN1,GART,GNAS,GPRC5A,GSTM3,GSTP1,HLA-DRB1,HMGB1,HRAS,HSP90AA1,HSP90AB1,HSP90B1,HSPA1A/HSP…	129	-1.708
Cellular Assembly and Organization,Cellular Function and Maintenance	Organization of cytoplasm	1,32E-13		-1734	A2M,ABLIM1,ACE,ACTN4,ADAM10,ADIPOQ,AGFG1,AGRN,AGT,AHNAK,ANXA8/ANXA8L1,APBB1IP,ARHGEF2,ARHGEF7,ARRB1,ARSA,BRK1,C1QA,C3,C5,CALR,CAPN2,CAPRIN1,CASP3,CAV1,CAV2,CAVIN3,CD9,CDH13,CKAP4,CKB,CLU,CNP,COPB2,CRMP1,DAG1,DPYSL2,DPYSL3,EEF1A1,EHD1,EHD2,EIF4G2,EIF4G3,EML1,EML2,ENAH,EPB41L3,EXOC8,F11R,F13A1,F2,FARP1,FAS,FIS1,FKBP4,FLNA,FLNB,FN1,GAA,GDI1,GMFG,GNAS,GRN,HCK,HDGFL3,HMGB1,HRAS,HRG,HSP90AA1,HSP90AB1,H…	137	-1.734
Cancer,Organismal Injury and Abnormalities	Nonhematologic malignant neoplasm	1,06E-23		-1757	A1BG,A2M,AAMDC,ABCA3,ABCF1,ABHD10,ABI3BP,ABLIM1,ACE,ACOT2,ACOT7,ACTG2,ACTN4,ADAM10,ADAR,ADGRE5,ADH1B,ADH5,ADIPOQ,ADIRF,AEBP1,AFM,AGFG1,AGPAT3,AGRN,AGT,AGTRAP,AHNAK,AHSA1,ALB,ALDH1A1,ALDH1A2,ALDH2,ALDH3A1,ALOX5,ALOX5AP,AMBP,ANO6,ANXA2,ANXA8/ANXA8L1,AOC3,AP3M1,APBB1IP,APOA1,APOA2,APOB,APOC3,APOD,APOH,APOL1,APOL2,ARF4,ARHGEF2,ARHGEF7,ARRB1,ARSA,ASAH1,ASPN,ATAD3B,ATG3,ATIC,ATP2B4,AZGP1,BCAM,BCLAF1,BD…	630	-1.757
Cellular Assembly and Organization,Cellular Function and Maintenance	Formation of vesicles	4,01E-08		-1767	ABCA3,AGFG1,ANXA2,ARHGEF7,ATG3,C3,CASP3,CAV2,FLNA,GNAS,HIP1,HRAS,MYH10,MYH14,MYH9,PRKACA,RAC1,ROCK1,ROCK2,SLPI,SQSTM1,TIA1,YES1	23	-1.767
Cellular Assembly and Organization	Formation of cytoskeleton	8,47E-13		-1775	ADIPOQ,AGT,APOA1,ARHGEF2,ARRB1,BRK1,CAV1,CDH13,CNP,DAB2,DPYSL2,DPYSL3,EML2,F11R,F2,FKBP4,FLNA,FN1,GDI1,GNA11,GNAQ,GNB1,HCK,HDGFL3,HIP1,HRAS,ITGA3,ITGB1,KANK3,KNG1,LIMCH1,LMCD1,LMOD1,MYL9,MYO1C,NCKAP1,NPM1,PECAM1,PPM1F,RAC1,ROCK1,ROCK2,S100A10,SERPINF1,SERPINF2,TACSTD2,TNC,TPM1,TPM2,TPM3,TUBB,UTRN	52	-1.775
Cellular Assembly and Organization	Organization of organelle	2,81E-09		-1796	ADAM10,AGFG1,AGRN,ANXA2,ANXA8/ANXA8L1,ARF4,ARHGEF2,ARHGEF7,BGN,C1QA,CAV1,CAV2,CDH13,CNP,CST3,DAG1,DCN,DPT,DPYSL2,ENAH,EXOC8,FIS1,FKBP10,FLNA,FN1,GAA,GRN,H1-5,HSP90AB1,ILK,ITGB1,LAMB2,LMNB2,MAN2A1,MECP2,MFAP4,MYH9,NPM1,P4HA1,PPT1,RAB2A,RAC1,RRBP1,SAFB,SEC61A1,SERPINC1,SERPINF2,SERPINH1,SFPQ,SNCG,SPTBN1,SQSTM1,STX6,SUN2,TF,TNXB,TOP1,TPM1,TPP1,TUBB,VCL	61	-1.796
Cellular Assembly and Organization,Tissue Development	Fibrogenesis	1,56E-18		-1823	A2M,ACE,ADIPOQ,AGT,APOA1,ARHGEF2,ARRB1,BRK1,CALR,CAV1,CD14,CDH13,CNP,COL6A3,DAB2,DPYSL2,DPYSL3,EML2,F11R,F2,FBN1,FKBP4,FN1,GAA,GNA11,GNAQ,GNB1,HCK,HDGFL3,HRAS,HSPA5,HSPB1,ITGA3,ITGB1,KANK3,KNG1,KRT14,KRT75,LIMCH1,LMCD1,LMOD1,LUM,MYH10,MYH6,MYO1C,NCKAP1,NPM1,OGN,PECAM1,POSTN,PPM1F,RAC1,ROCK1,ROCK2,S100A10,SERPINA3,SERPINF1,SERPINF2,SERPINH1,STAB1,SYNM,TACSTD2,TNC,TNS1,TPM1,TPM2,TPM3,TTR,TUBB	69	-1.823
Cellular Assembly and Organization,Cellular Function and Maintenance	Organization of cytoskeleton	1,26E-12		-1827	A2M,ABLIM1,ACE,ACTN4,ADAM10,ADIPOQ,AGFG1,AGRN,AGT,AHNAK,APBB1IP,ARHGEF2,ARHGEF7,ARRB1,ARSA,BRK1,C1QA,C3,C5,CALR,CAPN2,CAPRIN1,CASP3,CAV1,CAVIN3,CD9,CDH13,CKAP4,CKB,CLU,CNP,COPB2,CRMP1,DAG1,DPYSL2,DPYSL3,EEF1A1,EHD1,EHD2,EIF4G2,EIF4G3,EML1,EML2,ENAH,EPB41L3,F11R,F13A1,F2,FARP1,FAS,FKBP4,FLNA,FLNB,FN1,GDI1,GMFG,GNAS,GRN,HCK,HDGFL3,HMGB1,HRAS,HRG,HSP90AA1,HSP90AB1,HSPB1,ILK,ITGA1,ITGA3,ITGB1,KNG1,KT…	125	-1.827
Cell Morphology,Cellular Movement	Cell spreading	6,70E-15		-1884	A2M,ACTN4,ALB,C3,CAPN2,CD151,CD9,CSPG4,DAB2,EHD1,EXOC5,F2,FBN1,FERMT2,FLNA,FLNB,FN1,GNA11,HCK,HRAS,HSPG2,ILK,ITGA1,ITGA3,ITGB1,KNG1,LAMA3,MAP2K2,MAPK3,MYH10,MYH9,PARVA,PECAM1,POSTN,RAC1,RRBP1,SERPINA3,STX6,SYNM,TNC,TNS1,TPM1,UCHL1,VCL	44	-1.884
Cancer,Organismal Injury and Abnormalities	Advanced malignant tumor	4,34E-19		-1886	ABLIM1,ACTN4,ADAM10,ADAR,ADGRE5,ADIPOQ,ADIRF,AGRN,ALDH1A2,ALOX5,AMBP,ANXA2,ANXA8/ANXA8L1,AOC3,APOA1,ARF4,ASAH1,ATIC,C1R,C3,C4A/C4B,C5,CALR,CAPN2,CASP3,CAV1,CD151,CD59,CD9,CFH,CLU,COL6A3,COPB1,CSE1L,CST3,CYBA,DAB2,DDX58,DPYSL2,DPYSL3,EEF1A1,EIF4A1,ENAH,ENTPD1,EPB41L3,F2,FABP5,FAS,FDPS,FGG,FLNA,FN1,GART,GNAS,GPRC5A,GSTM3,GSTP1,HCK,HLA-DRB1,HMGB1,HRAS,HSP90AA1,HSP90AB1,HSP90B1,HSPA1A/HSPA1B,ILK,IMPD…	122	-1.886
Cancer,Organismal Injury and Abnormalities	Metastasis	5,84E-19		-1886	ABLIM1,ACTN4,ADAM10,ADAR,ADGRE5,ADIPOQ,ADIRF,AGRN,ALOX5,AMBP,ANXA2,AOC3,APOA1,ARF4,ASAH1,ATIC,C1R,C3,C4A/C4B,C5,CALR,CAPN2,CASP3,CAV1,CD151,CD59,CD9,CLU,COL6A3,COPB1,CSE1L,CST3,CYBA,DDX58,DPYSL2,DPYSL3,EEF1A1,EIF4A1,ENAH,ENTPD1,EPB41L3,F2,FABP5,FAS,FDPS,FGG,FLNA,FN1,GART,GNAS,GPRC5A,GSTM3,GSTP1,HLA-DRB1,HMGB1,HRAS,HSP90AA1,HSP90AB1,HSP90B1,HSPA1A/HSPA1B,ILK,IMPDH2,ITGA3,ITGB1,JAK1,KPNA4,KRT14,LAM…	115	-1.886
Cellular Movement	Migration of cells	2,42E-32		-1919	A2M,ACTN4,ADAM10,ADGRE5,ADIPOQ,AGT,AGTRAP,AHNAK,ALB,ALOX5,ALOX5AP,ANO6,ANXA2,AOC3,APBB1IP,APOA1,APOB,APOD,APOH,ARF4,ARHGEF7,ARRB1,ATG3,ATP2B4,BCAM,BGN,BRK1,C2,C3,C4A/C4B,C5,C6,CAB39L,CALCRL,CALR,CAPN2,CAV1,CAVIN2,CD14,CD151,CD34,CD58,CD9,CD93,CDH13,CEMIP2,CFB,CFH,CLDN5,CLU,CNN3,CNP,COL6A1,CRMP1,CSE1L,CSPG4,CST3,CTBP1,DAB2,DAG1,DCN,DDX58,DPT,DPYSL2,DPYSL3,ECM1,EEF1A2,EHD1,EIF4A3,ENAH,F11R,F12,F13A…	222	-1.919
Tissue Development	Development of epithelial tissue	1,20E-12		-1925	ABCA3,ADIPOQ,AGT,ALDH1A2,ALOX5,ANXA2,APOA1,APOH,BCLAF1,C3,CALR,CAV1,CAV2,CAVIN2,CD151,CD34,CD9,CDH13,CYBA,DAB2,DAG1,ECM1,EIF4A3,F11R,F12,F2,FABP4,FLNB,FN1,GBP1,GRN,HABP2,HMGB1,HRAS,HSD17B4,HSPA5,HSPG2,ITGA1,ITGB1,KNG1,LAMA3,LAMA5,LAMC1,LRG1,MCAM,NID1,NME1,PECAM1,PLG,PML,PROS1,RAC1,RASIP1,RRAS,RRAS2,SERPINA3,SERPINC1,SERPINF1,STAT1,STX6,TIMP1,TIMP3,VCL	63	-1.925
Cellular Movement	Cell movement	2,95E-35		-1929	A2M,ACTN4,ADAM10,ADGRE5,ADIPOQ,AGT,AGTRAP,AHNAK,ALB,ALDH2,ALOX5,ALOX5AP,ANO6,ANXA2,AOC3,APBB1IP,APOA1,APOB,APOD,APOH,ARF4,ARHGEF7,ARRB1,ATG3,ATP2B4,BCAM,BGN,BIN2,BRK1,C2,C3,C4A/C4B,C5,C6,CAB39L,CALCRL,CALR,CAPN2,CAV1,CAVIN2,CD14,CD151,CD34,CD58,CD59,CD9,CD93,CDH13,CEMIP2,CFB,CFH,CLDN5,CLU,CNN3,CNP,COL6A1,CRMP1,CSE1L,CSPG4,CST3,CTBP1,DAB2,DAG1,DCN,DDX58,DNAJA1,DPT,DPYSL2,DPYSL3,ECM1,EEF1A2,EHD1,EI…	244	-1.929
Cardiovascular System Development and Function,Cellular Movement	Migration of endothelial cells	4,45E-14		-1935	ADAM10,ADIPOQ,AGT,ANXA2,APOA1,APOH,ATP2B4,CALR,CAV1,CAVIN2,CD151,CD9,CDH13,DCN,EIF4A3,F11R,FLNA,FLNB,FN1,GIPC1,GNA11,GRN,HMGB1,HRAS,HRG,HSP90AB1,HSPA5,HSPB1,ITGA3,ITGB1,KNG1,MCAM,MECP2,ORM1,PECAM1,PLG,PML,PROS1,RAC1,ROCK2,RRAS,SEPTIN7,SERPINF1,SP100,STAB1,STX6,THBD,TIMP1,TIMP3,TTR	50	-1.935
Cancer,Organismal Injury and Abnormalities	Embryonal tumor	5,29E-08		-1937	ADGRE5,ALDH1A1,ALDH2,ALOX5,APOB,ARF4,ARRB1,C3,C4A/C4B,C5,CAPN2,CAV1,CD14,CD93,CFI,CLU,CSPG4,EIF4G2,FDPS,FLNA,FN1,GBP1,GNAS,GSTP1,HNRNPA1,HNRNPA2B1,HRAS,HSP90AA1,HSP90AB1,HSP90B1,HSPA2,HSPA5,HSPG2,IMPDH2,LGALS3BP,LMNB2,MAP2K2,MCAM,MYH9,NFKB1,NME1,NPM1,OGN,PDXDC1,PML,PREP,PRMT5,PRX,PTX3,RAC1,S100A13,SCAF4,SERPINA1,SERPINA3,SHMT2,STAT2,TF,TIMP1,TNC,TNXB,TOP1,UTRN,VCL	63	-1.937
Cellular Movement	Migration of vascular cells	4,54E-11		-1978	ADIPOQ,AGT,ALOX5AP,ANXA2,APOH,BGN,CALCRL,CAVIN2,CD151,CD9,CDH13,EIF4A3,F11R,F2,FLNB,FN1,GNA11,GNAQ,HABP2,HMGB1,HSP90AB1,HSPA5,ITGB1,ORM1,PARVA,PLG,PML,POSTN,PROS1,RAC1,ROCK1,SP100,STAB1,STX6,THBD,TIMP1	36	-1.978
Cell Morphology,Cellular Movement	Cell spreading of tumor cell lines	1,00E-09	Decreased	-2039	C3,CAPN2,CD151,CD9,FERMT2,FLNA,FLNB,FN1,GNA11,HRAS,ILK,ITGB1,KNG1,MYH10,MYH9,PARVA,RAC1,SYNM,TNC,TPM1,UCHL1	21	-2.039
Cardiovascular System Development and Function,Cellular Movement	Cell movement of endothelial cells	1,33E-13	Decreased	-2066	ADAM10,ADIPOQ,AGT,ANXA2,APOA1,APOH,ATP2B4,CALR,CAV1,CAVIN2,CD151,CD9,CDH13,CSPG4,DCN,EIF4A3,F11R,FLNA,FLNB,FN1,GIPC1,GNA11,GRN,HMGB1,HRAS,HRG,HSP90AB1,HSPA5,HSPB1,HSPG2,ITGA3,ITGB1,KNG1,MCAM,MECP2,ORM1,PECAM1,PLG,PML,PROS1,RAC1,ROCK2,RRAS,SEPTIN7,SERPINF1,SP100,STAB1,STX6,THBD,TIMP1,TIMP3,TTR	52	-2.066
Cellular Assembly and Organization,Tissue Development	Formation of filaments	1,82E-17	Decreased	-2093	A2M,ACE,ADIPOQ,AGT,APOA1,ARHGEF2,ARRB1,BRK1,CAV1,CDH13,CNP,COL6A3,DAB2,DPYSL2,DPYSL3,EML2,F11R,F2,FBN1,FKBP4,FN1,GNA11,GNAQ,GNB1,HCK,HDGFL3,HRAS,HSPA5,HSPB1,ITGA3,ITGB1,KANK3,KNG1,KRT14,KRT75,LIMCH1,LMCD1,LMOD1,LUM,MYO1C,NCKAP1,NPM1,OGN,PECAM1,POSTN,PPM1F,RAC1,ROCK1,ROCK2,S100A10,SERPINA3,SERPINF1,SERPINF2,SERPINH1,SYNM,TACSTD2,TNC,TNS1,TPM1,TPM2,TPM3,TTR,TUBB	63	-2.093
Cancer,Organismal Injury and Abnormalities	Growth of tumor	5,93E-13	Decreased	-2216	ACE,ACTN4,ADAM10,ADH5,ADIPOQ,AGT,ALOX5,ANXA2,AOC3,APOA1,CAB39L,CACYBP,CALR,CAPN2,CASP3,CAV1,CAVIN3,CD151,CD34,CD58,CD59,CLU,CSPG4,CST3,CYBA,DCN,EEF1A1,ENTPD1,ERO1A,F2,FABP5,FAS,FGA,FLNA,GALNT2,GRN,HMGB1,HRAS,HSP90AA1,HSPA1A/HSPA1B,HSPA4,HSPA5,HSPA8,HSPG2,HSPH1,ILK,ITGA1,ITGB1,LAMA3,LAMC2,LRG1,LUM,MAP2K2,MCAM,MYH10,NME1,NPM1,NT5E,PCNA,PLG,PML,POSTN,PREP,PSMC4,RAC1,RALA,RPS27,RRAS,RRAS2,S100A10,SER…	97	-2.216
Cellular Movement	Transmigration of cells	3,20E-08	Decreased	-2232	ADAM10,AOC3,C5,CAPN2,CAV1,CD151,DCN,ENAH,F11R,F2,FN1,FPR1,HRAS,HSP90AA1,ITGB1,MCAM,MYH10,MYH9,PECAM1,RAC1,RAP1A,SLPI,STAB1,STAT2,TIMP3,TNC	26	-2.232
Cell Death and Survival	Cell death of tumor cell lines	1,85E-14	Decreased	-2320	ABCA3,ADAM10,ADAR,ADH5,ADIPOQ,AGT,AHSA1,ALB,ALOX5,ANXA2,APOB,ASAH1,ATG3,BCLAF1,C3,C5,CAB39L,CALR,CAPN2,CASP3,CAV1,CAVIN3,CCT2,CCT3,CCT4,CCT6A,CCT7,CCT8,CD14,CD59,CFH,CLU,CNPY2,CSE1L,CSPG4,CTBP1,CYBA,DAB2,DDX58,DHX9,DIABLO,DNAJB1,DUT,EEF1A1,EEF1A2,EEF2,EIF4G2,FAS,FAU,FEN1,FGA,FIS1,FKBP5,FLNB,FN1,GBP1,GLO1,GNA11,GNAS,GRN,GSTP1,HCK,HIP1,HNRNPA1,HNRNPC,HRAS,HSP90AA1,HSP90AB1,HSPA1A/HSPA1B,HSPA4,HSPA5…	144	-2.32
Cell Death and Survival	Cell death of neuroblastoma cell lines	5,32E-08	Decreased	-2602	CAPN2,CASP3,CCT2,CCT3,CCT4,CCT6A,CCT7,CCT8,CFH,CLU,DHX9,DIABLO,DNAJB1,FAS,GNAS,HSPA1A/HSPA1B,HSPA5,HSPA8,ITGB1,PPT1,RAC1,SERPINA3,SQSTM1,TCP1,TIMP1	25	-2.602
Cancer,Organismal Injury and Abnormalities	Cancer	5,32E-22	Decreased	-2655	A1BG,A2M,AAMDC,ABCA3,ABCF1,ABHD10,ABI3BP,ABLIM1,ACE,ACOT2,ACOT7,ACTG2,ACTN4,ADAM10,ADAR,ADGRE5,ADH1B,ADH5,ADIPOQ,ADIRF,AEBP1,AFM,AGFG1,AGPAT3,AGRN,AGT,AGTRAP,AHNAK,AHSA1,ALB,ALDH1A1,ALDH1A2,ALDH2,ALDH3A1,ALOX5,ALOX5AP,AMBP,ANO6,ANXA2,ANXA8/ANXA8L1,AOC3,AP3M1,APBB1IP,APOA1,APOA2,APOB,APOC3,APOD,APOH,APOL1,APOL2,ARF4,ARHGEF2,ARHGEF7,ARRB1,ARSA,ASAH1,ASPN,ATAD3B,ATG3,ATIC,ATP2B4,AZGP1,BCAM,BCLAF1,BD…	636	-2.655

## Sheet: CanPathways
Ingenuity Canonical Pathways	-log(B-H p-value)	Ratio	z-score	Molecules
G Beta Gamma Signaling	5.89	0.139	-4	CAV1,CAV2,GNA11,GNA14,GNAQ,GNAS,GNB1,GNB2,GNG10,HRAS,MAPK3,PRKACA,PRKAR2A,RALA,RAP1A,RRAS,RRAS2
Ephrin Receptor Signaling	5.7	0.111	-3.9	ADAM10,GNA11,GNA14,GNAQ,GNAS,GNB1,GNB2,GNG10,HRAS,ITGA1,ITGA3,ITGB1,MAP2K2,MAPK3,RAC1,RALA,RAP1A,ROCK1,ROCK2,RRAS,RRAS2
Integrin Signaling	5.48	0.103	-3.838	ACTG2,ACTN4,ARF4,ARHGEF7,CAPN2,CAV1,HRAS,ILK,ITGA1,ITGA3,ITGB1,MAP2K2,MAPK3,MYL9,PARVA,RAC1,RALA,RAP1A,ROCK1,RRAS,RRAS2,VCL
Actin Cytoskeleton Signaling	11.7	0.145	-3.78	ACTG2,ACTN4,ARHGEF7,BRK1,CD14,F2,FLNA,FN1,HRAS,ITGA1,ITGA3,ITGB1,KNG1,MAP2K2,MAPK3,MYH1,MYH10,MYH11,MYH14,MYH6,MYH9,MYL6,MYL6B,MYL9,NCKAP1,RAC1,RALA,RAP1A,ROCK1,ROCK2,RRAS,RRAS2,VCL
Xenobiotic Metabolism PXR Signaling Pathway	1.99	0.0677	-3.606	ALDH1A1,ALDH1A2,ALDH2,ALDH3A1,ALDH3B1,GSTM2,GSTM3,GSTP1,HSP90AA1,HSP90AB1,HSP90B1,PRKACA,PRKAR2A
Cardiac Hypertrophy Signaling	6.68	0.108	-3.545	GNA11,GNA14,GNAQ,GNAS,GNB1,GNB2,GNG10,HRAS,HSPB1,MAP2K2,MAPK3,MYL6,MYL6B,MYL9,PDIA3,PLCD1,PPP3R1,PRKACA,PRKAR2A,RAC1,RALA,RAP1A,ROCK1,ROCK2,RRAS,RRAS2
GNRH Signaling	3.61	0.0925	-3.5	GNA11,GNA14,GNAQ,GNAS,GNB1,HRAS,MAP2K2,MAPK3,NFKB1,PRKACA,PRKAR2A,RAC1,RALA,RAP1A,RRAS,RRAS2
CXCR4 Signaling	5.89	0.12	-3.357	GNA11,GNA14,GNAQ,GNAS,GNB1,GNB2,GNG10,HRAS,MAP2K2,MAPK3,MYL6,MYL6B,MYL9,RAC1,RALA,RAP1A,ROCK1,ROCK2,RRAS,RRAS2
Actin Nucleation by ARP-WASP Complex	3.89	0.136	-3.162	HRAS,ITGA1,ITGA3,ITGB1,RAC1,RALA,RAP1A,ROCK1,ROCK2,RRAS,RRAS2
RhoA Signaling	2.09	0.0813	-3.162	ACTG2,KTN1,MYL6,MYL6B,MYL9,ROCK1,ROCK2,SEPTIN2,SEPTIN7,SEPTIN8
Paxillin Signaling	4.64	0.13	-3.051	ACTG2,ACTN4,ARHGEF7,HRAS,ITGA1,ITGA3,ITGB1,PARVA,RAC1,RALA,RAP1A,RRAS,RRAS2,VCL
IL-8 Signaling	2.99	0.08	-3.051	GNAS,GNB1,GNB2,GNG10,HRAS,MAP2K2,MAPK3,MYL9,NFKB1,RAC1,RALA,RAP1A,ROCK1,ROCK2,RRAS,RRAS2
Ephrin B Signaling	5.03	0.167	-3	GNA11,GNA14,GNAQ,GNAS,GNB1,GNB2,GNG10,HRAS,MAPK3,RAC1,ROCK1,ROCK2
Regulation of Cellular Mechanics by Calpain Protease	4.92	0.162	-3	ACTN4,CAPN2,HRAS,ITGA1,ITGA3,ITGB1,MAPK3,RALA,RAP1A,RRAS,RRAS2,VCL
Cardiac Hypertrophy Signaling (Enhanced)	2.1	0.0523	-3	ACE,AGT,GNA11,GNA14,GNAQ,GNAS,GNB1,HRAS,HSPB1,ITGA1,ITGA3,ITGB1,MAP2K2,MAPK3,NFKB1,PDIA3,PLCD1,PPP3R1,PRKACA,PRKAR2A,RALA,RAP1A,ROCK1,ROCK2,RRAS,RRAS2
Xenobiotic Metabolism AHR Signaling Pathway	4.36	0.141	-2.887	ALDH1A1,ALDH1A2,ALDH2,ALDH3A1,ALDH3B1,GSTM2,GSTM3,GSTP1,HSP90AA1,HSP90AB1,HSP90B1,NFKB1
Synaptic Long Term Potentiation	4.42	0.116	-2.84	GNA11,GNA14,GNAQ,HRAS,MAP2K2,MAPK3,PDIA3,PLCD1,PPP3R1,PRKACA,PRKAR2A,RALA,RAP1A,RRAS,RRAS2
Role of NFAT in Cardiac Hypertrophy	3.11	0.0794	-2.84	GNAQ,GNAS,GNB1,GNB2,GNG10,HRAS,MAP2K2,MAPK3,PDIA3,PLCD1,PPP3R1,PRKACA,PRKAR2A,RALA,RAP1A,RRAS,RRAS2
Regulation of Actin-based Motility by Rho	2.1	0.0874	-2.828	ACTG2,ITGA1,ITGA3,ITGB1,MYL6,MYL6B,MYL9,RAC1,ROCK1
Agrin Interactions at Neuromuscular Junction	6.62	0.2	-2.714	ACTG2,AGRN,ARHGEF7,DAG1,HRAS,ITGB1,LAMC1,MAPK3,RAC1,RALA,RAP1A,RRAS,RRAS2,UTRN
Huntington's Disease Signaling	3.43	0.0795	-2.714	CAPN2,CASP3,DNAJB1,GNA11,GNA14,GNAQ,GNB1,GNB2,GNG10,HIP1,HRAS,HSPA1A/HSPA1B,HSPA2,HSPA4,HSPA5,HSPA8,MAPK3,PSME1,PSME2
Colorectal Cancer Metastasis Signaling	3.14	0.0751	-2.668	ARRB1,CASP3,GNAS,GNB1,GNB2,GNG10,HRAS,JAK1,MAP2K2,MAPK3,NFKB1,PRKACA,PRKAR2A,RAC1,RALA,RAP1A,RRAS,RRAS2,STAT1
mTOR Signaling	5.05	0.1	-2.646	EIF4A1,EIF4A2,EIF4A3,EIF4G1,EIF4G2,EIF4G3,FAU,HRAS,MAPK3,RAC1,RALA,RAP1A,RPS10,RPS20,RPS26,RPS27,RPS28,RPS9,RPSA,RRAS,RRAS2
Ethanol Degradation II	3.76	0.219	-2.646	ADH1B,ADH5,ALDH1A1,ALDH1A2,ALDH2,ALDH3A1,ALDH3B1
Noradrenaline and Adrenaline Degradation	3.55	0.2	-2.646	ADH1B,ADH5,ALDH1A1,ALDH1A2,ALDH2,ALDH3A1,ALDH3B1
Serotonin Degradation	2.09	0.104	-2.646	ADH1B,ADH5,ALDH1A1,ALDH1A2,ALDH2,ALDH3A1,ALDH3B1
SAPK/JNK Signaling	1.26	0.0686	-2.646	GNB1,HRAS,RAC1,RALA,RAP1A,RRAS,RRAS2
Coronavirus Pathogenesis Pathway	7.76	0.147	-2.558	ACE,AGT,CASP3,DDX58,EEF1A1,EEF1A2,FAU,JAK1,MAPK3,NFKB1,NPM1,RPS10,RPS20,RPS26,RPS27,RPS28,RPS9,RPSA,STAT1,STAT2,STING1,TNPO1
α-Adrenergic Signaling	5.88	0.158	-2.53	GNAQ,GNAS,GNB1,GNB2,GNG10,HRAS,MAP2K2,MAPK3,PRKACA,PRKAR2A,PYGB,RALA,RAP1A,RRAS,RRAS2
Melanocyte Development and Pigmentation Signaling	2.85	0.106	-2.53	GNAS,HRAS,MAP2K2,MAPK3,PRKACA,PRKAR2A,RALA,RAP1A,RRAS,RRAS2
Cholecystokinin/Gastrin-mediated Signaling	2.64	0.0924	-2.53	GNAQ,HRAS,MAP2K2,MAPK3,RAC1,RALA,RAP1A,ROCK1,ROCK2,RRAS,RRAS2
HGF Signaling	2.62	0.0917	-2.53	HRAS,ITGA1,ITGA3,ITGB1,MAP2K2,MAPK3,RAC1,RALA,RAP1A,RRAS,RRAS2
IGF-1 Signaling	2.56	0.0962	-2.53	HRAS,JAK1,MAP2K2,MAPK3,PRKACA,PRKAR2A,RALA,RAP1A,RRAS,RRAS2
Ovarian Cancer Signaling	1.78	0.0719	-2.53	ARRB1,HRAS,MAP2K2,MAPK3,PRKACA,PRKAR2A,RALA,RAP1A,RRAS,RRAS2
Xenobiotic Metabolism General Signaling Pathway	1.7	0.0699	-2.53	GSTM2,GSTM3,GSTP1,HRAS,MAP2K2,MAPK3,RALA,RAP1A,RRAS,RRAS2
Signaling by Rho Family GTPases	6.31	0.103	-2.524	ACTG2,ARHGEF2,ARHGEF7,CDH13,GNA11,GNA14,GNAQ,GNAS,GNB1,GNB2,GNG10,ITGA1,ITGA3,ITGB1,MAP2K2,MAPK3,MYL6,MYL6B,MYL9,NFKB1,RAC1,ROCK1,ROCK2,SEPTIN2,SEPTIN7,SEPTIN8
Adrenomedullin signaling pathway	4.92	0.102	-2.524	C3,CALCRL,CASP3,CFH,GNA11,GNA14,GNAQ,GNAS,HRAS,MAP2K2,MAPK3,NFKB1,PDIA3,PLCD1,PRKACA,PRKAR2A,RALA,RAP1A,RRAS,RRAS2
Role of NFAT in Regulation of the Immune Response	4.9	0.105	-2.5	GNA11,GNA14,GNAQ,GNAS,GNB1,GNB2,GNG10,HLA-A,HLA-DRA,HLA-DRB1,HRAS,MAP2K2,MAPK3,NFKB1,PPP3R1,RALA,RAP1A,RRAS,RRAS2
Rac Signaling	4.13	0.116	-2.496	BRK1,HRAS,ITGA1,ITGA3,ITGB1,MAP2K2,MAPK3,NCKAP1,NFKB1,RAC1,RALA,RAP1A,RRAS,RRAS2
Endothelin-1 Signaling	2.06	0.0691	-2.496	CASP3,GNA11,GNA14,GNAQ,GNAS,HRAS,MAPK3,PDIA3,PLCD1,RALA,RAP1A,RRAS,RRAS2
Synaptic Long Term Depression	2.04	0.0688	-2.496	GNA11,GNA14,GNAQ,GNAS,HRAS,MAP2K2,MAPK3,PDIA3,PLCD1,RALA,RAP1A,RRAS,RRAS2
Calcium Signaling	4.18	0.0922	-2.449	ATP2B4,CALR,MAPK3,MYH1,MYH10,MYH11,MYH14,MYH6,MYH9,MYL6,MYL6B,MYL9,PPP3R1,PRKACA,PRKAR2A,RAP1A,TPM1,TPM2,TPM3
Cdc42 Signaling	3.08	0.0852	-2.449	EXOC3,EXOC5,EXOC8,HLA-A,HLA-DPA1,HLA-DRA,HLA-DRB1,HLA-DRB3,ITGA1,ITGA3,ITGB1,MYL6,MYL6B,MYL9,RALA
Macropinocytosis Signaling	2.9	0.118	-2.449	ACTN4,CD14,HRAS,ITGB1,RAC1,RALA,RAP1A,RRAS,RRAS2
ERK5 Signaling	1.44	0.0833	-2.449	GNAQ,HRAS,RALA,RAP1A,RRAS,RRAS2
Estrogen Receptor Signaling	6.22	0.0915	-2.353	AGT,CAV1,CTBP1,GNA11,GNA14,GNAQ,GNAS,GNB1,HRAS,HSP90AA1,HSP90AB1,HSP90B1,JAK1,MAP2K2,MAPK3,MYL6,MYL6B,MYL9,NFKB1,PCNA,PDIA3,PLCD1,PRKACA,PRKAR2A,RALA,RAP1A,ROCK1,ROCK2,RRAS,RRAS2
Regulation of eIF4 and p70S6K Signaling	8.93	0.151	-2.333	EIF4A1,EIF4A2,EIF4A3,EIF4G1,EIF4G2,EIF4G3,FAU,HRAS,ITGA1,ITGA3,ITGB1,MAP2K2,MAPK3,PABPC1,RALA,RAP1A,RPS10,RPS20,RPS26,RPS27,RPS28,RPS9,RPSA,RRAS,RRAS2
CCR3 Signaling in Eosinophils	4.02	0.113	-2.333	GNAS,GNB1,GNB2,GNG10,HRAS,MAP2K2,MAPK3,RAC1,RALA,RAP1A,ROCK1,ROCK2,RRAS,RRAS2
NF-κB Activation by Viruses	2.9	0.118	-2.333	HRAS,ITGA3,ITGB1,MAPK3,NFKB1,RALA,RAP1A,RRAS,RRAS2
Chemokine Signaling	2.76	0.113	-2.333	GNAQ,HRAS,MAP2K2,MAPK3,RALA,RAP1A,ROCK2,RRAS,RRAS2
Endocannabinoid Developing Neuron Pathway	2.75	0.0957	-2.333	GNB1,HRAS,MAP2K2,MAPK3,PRKACA,PRKAR2A,RAC1,RALA,RAP1A,RRAS,RRAS2
GPCR-Mediated Nutrient Sensing in Enteroendocrine Cells	1.9	0.0804	-2.333	GNA11,GNA14,GNAQ,GNAS,GNG10,PDIA3,PLCD1,PRKACA,PRKAR2A
PAK Signaling	5.98	0.151	-2.324	ARHGEF7,CASP3,HRAS,ITGA1,ITGA3,ITGB1,MAP2K2,MAPK3,MYL6,MYL6B,MYL9,RAC1,RALA,RAP1A,RRAS,RRAS2
Leukocyte Extravasation Signaling	3.58	0.0881	-2.324	ACTG2,ACTN4,CLDN5,CYBA,F11R,ITGA3,ITGB1,MAP2K2,MYL6,PECAM1,RAC1,RAP1A,ROCK1,ROCK2,TIMP1,TIMP3,VCL
fMLP Signaling in Neutrophils	4.92	0.129	-2.309	FPR1,GNAS,GNB1,GNB2,GNG10,HRAS,MAP2K2,MAPK3,NFKB1,PPP3R1,RAC1,RALA,RAP1A,RRAS,RRAS2
CDK5 Signaling	4.64	0.13	-2.309	GNAS,HRAS,ITGA3,ITGB1,LAMA5,LAMC1,MAP2K2,MAPK3,PRKACA,PRKAR2A,RALA,RAP1A,RRAS,RRAS2
VEGF Signaling	3.76	0.121	-2.309	ACTG2,ACTN4,HRAS,MAP2K2,MAPK3,RALA,RAP1A,ROCK1,ROCK2,RRAS,RRAS2,VCL
PKCθ Signaling in T Lymphocytes	2.26	0.0774	-2.309	HLA-A,HLA-DRA,HLA-DRB1,HRAS,MAPK3,NFKB1,PPP3R1,RAC1,RALA,RAP1A,RRAS,RRAS2
ILK Signaling	7.22	0.126	-2.294	ACTG2,ACTN4,CASP3,FERMT2,FLNA,FLNB,FN1,ILK,ITGB1,MAPK3,MYH1,MYH10,MYH11,MYH14,MYH6,MYH9,MYL6,MYL6B,MYL9,NACA,NFKB1,PARVA,RAC1,VCL
Histamine Degradation	3.36	0.294	-2.236	ALDH1A1,ALDH1A2,ALDH2,ALDH3A1,ALDH3B1
Oxidative Ethanol Degradation III	3.14	0.263	-2.236	ALDH1A1,ALDH1A2,ALDH2,ALDH3A1,ALDH3B1
Fatty Acid α-oxidation	3.06	0.25	-2.236	ALDH1A1,ALDH1A2,ALDH2,ALDH3A1,ALDH3B1
Putrescine Degradation III	2.97	0.238	-2.236	ALDH1A1,ALDH1A2,ALDH2,ALDH3A1,ALDH3B1
Ethanol Degradation IV	2.81	0.217	-2.236	ALDH1A1,ALDH1A2,ALDH2,ALDH3A1,ALDH3B1
Tryptophan Degradation X (Mammalian, via Tryptamine)	2.67	0.2	-2.236	ALDH1A1,ALDH1A2,ALDH2,ALDH3A1,ALDH3B1
Dopamine Degradation	2.35	0.167	-2.236	ALDH1A1,ALDH1A2,ALDH2,ALDH3A1,ALDH3B1
FcγRIIB Signaling in B Lymphocytes	0.955	0.0667	-2.236	HRAS,RALA,RAP1A,RRAS,RRAS2
Protein Kinase A Signaling	3.24	0.065	-2.183	FLNA,FLNB,GNAQ,GNAS,GNB1,GNB2,GNG10,H1-4,H1-5,MAP2K2,MAPK3,MYH10,MYL6,MYL6B,MYL9,NFKB1,PDIA3,PLCD1,PPP3R1,PRKACA,PRKAR2A,PYGB,RAP1A,ROCK1,ROCK2,TNS2
Opioid Signaling Pathway	2.53	0.0688	-2.183	ARRB1,GNAS,GNB1,HCK,HRAS,MAP2K2,MAPK3,NFKB1,PPP3R1,PRKACA,PRKAR2A,RAC1,RALA,RAP1A,RRAS,RRAS2,YES1
Synaptogenesis Signaling Pathway	2.24	0.0609	-2.183	ARHGEF7,CDH13,FARP1,HCK,HRAS,HSPA8,MAPK3,NAP1L1,PRKACA,PRKAR2A,RAC1,RALA,RAP1A,RRAS,RRAS2,SGTA,SNCG,STXBP1,YES1
P2Y Purigenic Receptor Signaling Pathway	5.07	0.126	-2.138	GNAQ,GNB1,GNB2,GNG10,HRAS,MAP2K2,MAPK3,NFKB1,PDIA3,PLCD1,PRKACA,PRKAR2A,RALA,RAP1A,RRAS,RRAS2
Renin-Angiotensin Signaling	4.84	0.127	-2.138	ACE,AGT,GNAQ,HRAS,MAP2K2,MAPK3,NFKB1,PRKACA,PRKAR2A,RAC1,RALA,RAP1A,RRAS,RRAS2,STAT1
ERK/MAPK Signaling	2.57	0.0743	-2.138	HRAS,HSPB1,ITGA1,ITGA3,ITGB1,MAP2K2,MAPK3,PRKACA,PRKAR2A,RAC1,RALA,RAP1A,RRAS,RRAS2,STAT1
Neuregulin Signaling	4.76	0.133	-2.121	DCN,HRAS,HSP90AA1,HSP90AB1,HSP90B1,ITGA1,ITGA3,ITGB1,MAP2K2,MAPK3,RALA,RAP1A,RRAS,RRAS2
Antiproliferative Role of Somatostatin Receptor 2	3.44	0.13	-2.121	GNB1,GNB2,GNG10,HRAS,MAP2K2,MAPK3,RALA,RAP1A,RRAS,RRAS2
Endometrial Cancer Signaling	2.92	0.133	-2.121	HRAS,ILK,MAP2K2,MAPK3,RALA,RAP1A,RRAS,RRAS2
IL-2 Signaling	2.89	0.131	-2.121	HRAS,JAK1,MAP2K2,MAPK3,RALA,RAP1A,RRAS,RRAS2
SPINK1 General Cancer Pathway	2.57	0.116	-2.121	HRAS,JAK1,MAP2K2,MAPK3,RALA,RAP1A,RRAS,RRAS2
GDNF Family Ligand-Receptor Interactions	2.34	0.105	-2.121	HRAS,MAP2K2,MAPK3,RAC1,RALA,RAP1A,RRAS,RRAS2
Renal Cell Carcinoma Signaling	2.22	0.1	-2.121	HRAS,MAP2K2,MAPK3,RAC1,RALA,RAP1A,RRAS,RRAS2
Ceramide Signaling	2	0.0909	-2.121	DIABLO,HRAS,MAPK3,NFKB1,RALA,RAP1A,RRAS,RRAS2
Mouse Embryonic Stem Cell Pluripotency	1.65	0.0777	-2.121	HRAS,JAK1,MAP2K2,MAPK3,RALA,RAP1A,RRAS,RRAS2
Fc Epsilon RI Signaling	1.38	0.0684	-2.121	HRAS,MAP2K2,MAPK3,RAC1,RALA,RAP1A,RRAS,RRAS2
Role of NANOG in Mammalian Embryonic Stem Cell Pluripotency	1.35	0.0672	-2.121	HRAS,JAK1,MAP2K2,MAPK3,RALA,RAP1A,RRAS,RRAS2
STAT3 Pathway	1.1	0.0593	-2.121	HRAS,MAP2K2,MAPK3,RAC1,RALA,RAP1A,RRAS,RRAS2
Gαq Signaling	3.08	0.0892	-2.111	GNA11,GNA14,GNAQ,GNAS,GNB1,GNB2,GNG10,MAP2K2,MAPK3,NFKB1,PPP3R1,RAC1,ROCK1,ROCK2
CREB Signaling in Neurons	0.66	0.0369	-2	ADGRE5,CALCRL,FPR1,GNA11,GNA14,GNAQ,GNAS,GNB1,GNB2,GNG10,GPRC5A,HRAS,MAP2K2,MAPK3,PDIA3,PLCD1,PRKACA,PRKAR2A,RALA,RAP1A,RRAS,RRAS2
Ferroptosis Signaling Pathway	3.95	0.111	-1.941	ALOX5,ARF4,H2AZ1,HRAS,HSPB1,MAP2K2,MAPK3,RALA,RAP1A,RRAS,RRAS2,SLC3A2,SQSTM1,TF
HER-2 Signaling in Breast Cancer	1.96	0.067	-1.941	ARF4,CASP3,HCK,HRAS,ITGB1,MAP2K2,MAPK3,NFKB1,RALA,RAP1A,RRAS,RRAS2,YES1
Oncostatin M Signaling	5.46	0.233	-1.897	HRAS,JAK1,MAP2K2,MAPK3,RALA,RAP1A,RRAS,RRAS2,STAT1,TIMP3
LPS-stimulated MAPK Signaling	3.19	0.12	-1.897	CD14,HRAS,MAP2K2,MAPK3,NFKB1,RAC1,RALA,RAP1A,RRAS,RRAS2
BMP signaling pathway	3.12	0.118	-1.897	HRAS,MAP2K2,MAPK3,NFKB1,PRKACA,PRKAR2A,RALA,RAP1A,RRAS,RRAS2
Apelin Endothelial Signaling Pathway	2.27	0.087	-1.897	GNA11,GNAS,HRAS,MAP2K2,MAPK3,NFKB1,RALA,RAP1A,RRAS,RRAS2
HMGB1 Signaling	1.36	0.0606	-1.897	HMGB1,HRAS,MAP2K2,MAPK3,NFKB1,RAC1,RALA,RAP1A,RRAS,RRAS2
Glioblastoma Multiforme Signaling	1.36	0.0606	-1.897	HRAS,MAP2K2,MAPK3,PDIA3,PLCD1,RAC1,RALA,RAP1A,RRAS,RRAS2
AMPK Signaling	1.08	0.0516	-1.897	ADIPOQ,CPT2,EEF2,GNAS,PCK2,PFKP,PPM1F,PPM1G,PRKACA,PRKAR2A,RAB2A
Regulation Of The Epithelial Mesenchymal Transition By Growth Factors Pathway	1.07	0.0532	-1.897	HRAS,JAK1,MAP2K2,MAPK3,NFKB1,RAC1,RALA,RAP1A,RRAS,RRAS2
Melanoma Signaling	2.73	0.14	-1.89	HRAS,MAP2K2,MAPK3,RALA,RAP1A,RRAS,RRAS2
UVC-Induced MAPK Signaling	2.68	0.137	-1.89	HRAS,MAP2K2,MAPK3,RALA,RAP1A,RRAS,RRAS2
Estrogen-Dependent Breast Cancer Signaling	2.37	0.107	-1.89	HRAS,HSD17B4,MAPK3,NFKB1,RALA,RAP1A,RRAS,RRAS2
Relaxin Signaling	2.35	0.0795	-1.89	GNA11,GNA14,GNAQ,GNAS,GNB1,GNB2,GNG10,MAPK3,NFKB1,PRKACA,PRKAR2A,RAP1A
ErbB2-ErbB3 Signaling	2.14	0.108	-1.89	HRAS,MAP2K2,MAPK3,RALA,RAP1A,RRAS,RRAS2
ErbB4 Signaling	2.09	0.104	-1.89	HRAS,MAP2K2,MAPK3,RALA,RAP1A,RRAS,RRAS2
Non-Small Cell Lung Cancer Signaling	1.91	0.0959	-1.89	HRAS,MAP2K2,MAPK3,RALA,RAP1A,RRAS,RRAS2
Neurotrophin/TRK Signaling	1.83	0.0921	-1.89	HRAS,MAP2K2,MAPK3,RALA,RAP1A,RRAS,RRAS2
Thyroid Cancer Signaling	1.75	0.0886	-1.89	HRAS,MAP2K2,MAPK3,RALA,RAP1A,RRAS,RRAS2
VEGF Family Ligand-Receptor Interactions	1.62	0.0833	-1.89	HRAS,MAP2K2,MAPK3,RALA,RAP1A,RRAS,RRAS2
ErbB Signaling	1.4	0.0745	-1.89	HRAS,MAP2K2,MAPK3,RALA,RAP1A,RRAS,RRAS2
TGF-β Signaling	1.37	0.0729	-1.89	HRAS,MAP2K2,MAPK3,RALA,RAP1A,RRAS,RRAS2
Bladder Cancer Signaling	1.35	0.0722	-1.89	HRAS,MAP2K2,MAPK3,RALA,RAP1A,RRAS,RRAS2
Apelin Cardiomyocyte Signaling Pathway	1.32	0.0707	-1.89	GNA11,MAPK3,MYL6,MYL6B,MYL9,PDIA3,PLCD1
Glioma Signaling	1.12	0.0636	-1.89	HRAS,MAP2K2,MAPK3,RALA,RAP1A,RRAS,RRAS2
Corticotropin Releasing Hormone Signaling	0.71	0.0483	-1.89	GNAQ,GNAS,MAP2K2,MAPK3,PRKACA,PRKAR2A,RAP1A
Dopamine-DARPP32 Feedback in cAMP Signaling	0.565	0.0429	-1.89	GNAQ,GNAS,PDIA3,PLCD1,PPP3R1,PRKACA,PRKAR2A
NF-κB Signaling	0.462	0.0391	-1.89	HRAS,NFKB1,PRKACA,RALA,RAP1A,RRAS,RRAS2
Hepatic Fibrosis Signaling Pathway	2.92	0.0635	-1.877	AGT,CASP3,HRAS,ITGA1,ITGA3,ITGB1,JAK1,MAP2K2,MAPK3,MYL6,MYL6B,MYL9,NFKB1,PRKACA,PRKAR2A,RAC1,RALA,RAP1A,ROCK1,ROCK2,RRAS,RRAS2,TF,TIMP1
Gα12/13 Signaling	4.36	0.115	-1.807	CDH13,F2,HRAS,MAP2K2,MAPK3,MYL6,MYL6B,MYL9,NFKB1,RALA,RAP1A,ROCK1,ROCK2,RRAS,RRAS2
IL-3 Signaling	4.65	0.152	-1.732	HRAS,JAK1,MAP2K2,MAPK3,PPP3R1,RAC1,RALA,RAP1A,RRAS,RRAS2,STAT1,STAT6
GP6 Signaling Pathway	5.78	0.136	-1.698	ADAM10,APBB1IP,COL12A1,COL6A1,COL6A2,COL6A3,COL6A6,FGA,FGB,FGG,LAMA3,LAMA5,LAMB2,LAMB3,LAMC1,LAMC2,RAC1
CNTF Signaling	3.7	0.158	-1.667	HRAS,JAK1,MAP2K2,MAPK3,RALA,RAP1A,RRAS,RRAS2,STAT1
Glioma Invasiveness Signaling	3.61	0.137	-1.667	HRAS,MAPK3,PLG,RAC1,RALA,RAP1A,RRAS,RRAS2,TIMP1,TIMP3
NGF Signaling	2.77	0.0965	-1.667	HRAS,MAP2K2,MAPK3,NFKB1,RAC1,RALA,RAP1A,ROCK1,ROCK2,RRAS,RRAS2
UVA-Induced MAPK Signaling	2.73	0.102	-1.667	CASP3,HRAS,MAPK3,PDIA3,PLCD1,RALA,RAP1A,RRAS,RRAS2,STAT1
Acute Myeloid Leukemia Signaling	2.48	0.101	-1.667	HRAS,MAP2K2,MAPK3,NFKB1,PML,RALA,RAP1A,RRAS,RRAS2
14-3-3-mediated Signaling	2	0.0787	-1.667	HRAS,MAP2K2,MAPK3,PDIA3,PLCD1,RALA,RAP1A,RRAS,RRAS2,TUBB
Erythropoietin Signaling Pathway	0.959	0.052	-1.667	HRAS,MAP2K2,MAPK3,NFKB1,RAC1,RALA,RAP1A,RRAS,RRAS2
Phospholipase C Signaling	6.89	0.105	-1.633	AHNAK,ARHGEF2,ARHGEF7,GNAQ,GNAS,GNB1,GNB2,GNG10,HRAS,IGHG1,IGHG2,IGHG4,ITGA1,ITGA3,ITGB1,MAP2K2,MAPK3,MYL6,MYL6B,MYL9,NFKB1,PLCD1,PPP3R1,RAC1,RALA,RAP1A,RRAS,RRAS2
Androgen Signaling	4.18	0.11	-1.633	CALR,DNAJB1,GNA11,GNA14,GNAQ,GNAS,GNB1,GNB2,GNG10,HSP90AA1,HSPA4,MAPK3,NFKB1,PRKACA,PRKAR2A
Aryl Hydrocarbon Receptor Signaling	3.95	0.105	-1.633	ALDH1A1,ALDH1A2,ALDH2,ALDH3A1,ALDH3B1,FAS,GSTM2,GSTM3,GSTP1,HSP90AA1,HSP90AB1,HSP90B1,HSPB1,MAPK3,NFKB1
Netrin Signaling	1.61	0.0923	-1.633	ABLIM1,ENAH,PPP3R1,PRKACA,PRKAR2A,RAC1
Angiopoietin Signaling	1.37	0.08	-1.633	HRAS,NFKB1,RALA,RAP1A,RRAS,RRAS2
Sphingosine-1-phosphate Signaling	1.02	0.0598	-1.633	ASAH1,CASP3,GNAQ,MAPK3,PDIA3,PLCD1,RAC1
Xenobiotic Metabolism CAR Signaling Pathway	2.42	0.0741	-1.604	ALDH1A1,ALDH1A2,ALDH2,ALDH3A1,ALDH3B1,GSTM2,GSTM3,GSTP1,HSP90AA1,HSP90AB1,HSP90B1,MAP2K2,MAPK3,SOD3
Senescence Pathway	1.24	0.0509	-1.604	CAPN2,HRAS,MAP2K2,MAPK3,NFKB1,PML,PPP3R1,RALA,RAP1A,RRAS,RRAS2,SAA4,SQSTM1,STING1
B Cell Receptor Signaling	2.48	0.0753	-1.508	APBB1IP,HRAS,IGHG1,IGHG2,IGHG4,MAP2K2,MAPK3,NFKB1,PPP3R1,RAC1,RALA,RAP1A,RRAS,RRAS2
Thrombin Signaling	7.17	0.12	-1.5	ARHGEF2,F2,GNA11,GNA14,GNAQ,GNAS,GNB1,GNB2,GNG10,HRAS,MAP2K2,MAPK3,MYL6,MYL6B,MYL9,NFKB1,PDIA3,PLCD1,RAC1,RALA,RAP1A,ROCK1,ROCK2,RRAS,RRAS2
HIF1α Signaling	2.9	0.078	-1.5	HRAS,HSP90AA1,HSPA1A/HSPA1B,HSPA2,HSPA4,HSPA5,HSPA8,MAP2K2,MAPK3,NAA10,PPP3R1,RALA,RAP1A,RRAS,RRAS2,TF
Thrombopoietin Signaling	2.8	0.127	-1.414	HRAS,MAP2K2,MAPK3,RALA,RAP1A,RRAS,RRAS2,STAT1
Prolactin Signaling	2.73	0.111	-1.414	HRAS,MAP2K2,MAPK3,NMI,RALA,RAP1A,RRAS,RRAS2,STAT1
Gαs Signaling	2.48	0.0935	-1.414	GNAS,GNB1,GNB2,GNG10,HCK,MAP2K2,MAPK3,PRKACA,PRKAR2A,RAP1A
PI3K Signaling in B Lymphocytes	3.09	0.0942	-1.387	C3,HRAS,MAP2K2,MAPK3,NFKB1,PDIA3,PLCD1,PPP3R1,RAC1,RALA,RAP1A,RRAS,RRAS2
Stearate Biosynthesis I (Animals)	1.55	0.102	-1.342	ACOT2,ACOT7,BDH2,PPT1,SLC27A3
Calcium-induced T Lymphocyte Apoptosis	1.11	0.0758	-1.342	CAPN2,HLA-A,HLA-DRA,HLA-DRB1,PPP3R1
Th17 Activation Pathway	0.724	0.0549	-1.342	HSP90AA1,HSP90AB1,HSP90B1,JAK1,NFKB1
Fcγ Receptor-mediated Phagocytosis in Macrophages and Monocytes	0.695	0.0532	-1.342	ACTG2,HCK,MAPK3,RAC1,YES1
Neuropathic Pain Signaling In Dorsal Horn Neurons	0.616	0.0495	-1.342	MAPK3,PDIA3,PLCD1,PRKACA,PRKAR2A
Sperm Motility	0.397	0.0359	-1.342	GNAS,HCK,JAK1,PDIA3,PLCD1,PRKACA,PRKAR2A,YES1
Factors Promoting Cardiogenesis in Vertebrates	0.288	0.0333	-1.342	MYH6,PDIA3,PLCD1,ROCK1,ROCK2
PI3K/AKT Signaling	3.34	0.087	-1.291	HRAS,HSP90AA1,HSP90AB1,HSP90B1,ILK,ITGA1,ITGA3,ITGB1,JAK1,MAP2K2,MAPK3,NFKB1,RALA,RAP1A,RRAS,RRAS2
Tumor Microenvironment Pathway	3.08	0.0852	-1.291	CSPG4,FAS,FN1,HLA-A,HRAS,LGALS9,MAP2K2,MAPK3,NFKB1,RAC1,RALA,RAP1A,RRAS,RRAS2,TNC
IL-15 Signaling	3.52	0.133	-1.265	HRAS,JAK1,MAP2K2,MAPK3,NFKB1,RALA,RAP1A,RRAS,RRAS2,STAT6
PDGF Signaling	3.09	0.116	-1.265	CAV1,HRAS,JAK1,MAP2K2,MAPK3,RALA,RAP1A,RRAS,RRAS2,STAT1
Endocannabinoid Neuronal Synapse Pathway	1.99	0.0781	-1.265	GNA11,GNA14,GNAQ,GNB1,MAPK3,PDIA3,PLCD1,PPP3R1,PRKACA,PRKAR2A
Insulin Receptor Signaling	1.78	0.0719	-1.265	HRAS,JAK1,MAP2K2,MAPK3,PRKACA,PRKAR2A,RALA,RAP1A,RRAS,RRAS2
Natural Killer Cell Signaling	3.48	0.0863	-1.213	HLA-A,HRAS,HSPA1A/HSPA1B,HSPA2,HSPA4,HSPA5,HSPA8,ITGB1,MAP2K2,MAPK3,NFKB1,RAC1,RALA,RAP1A,ROCK1,RRAS,RRAS2
eNOS Signaling	3.49	0.0943	-1.155	CASP3,CAV1,GNAQ,GNAS,HSP90AA1,HSP90AB1,HSP90B1,HSPA1A/HSPA1B,HSPA2,HSPA4,HSPA5,HSPA8,KNG1,PRKACA,PRKAR2A
MSP-RON Signaling In Cancer Cells Pathway	2.74	0.0896	-1.155	F12,FLNA,HRAS,ITGB1,KLKB1,MAP2K2,MAPK3,NFKB1,RALA,RAP1A,RRAS,RRAS2
Melatonin Signaling	1.94	0.0972	-1.134	GNAQ,MAP2K2,MAPK3,PDIA3,PLCD1,PRKACA,PRKAR2A
p70S6K Signaling	3.85	0.109	-1.069	AGT,EEF2,F2,GNAQ,HRAS,JAK1,MAP2K2,MAPK3,PDIA3,PLCD1,RALA,RAP1A,RRAS,RRAS2
GM-CSF Signaling	3.74	0.143	-1	HCK,HRAS,MAP2K2,MAPK3,PPP3R1,RALA,RAP1A,RRAS,RRAS2,STAT1
IL-1 Signaling	2.91	0.109	-1	GNA11,GNA14,GNAQ,GNAS,GNB1,GNB2,GNG10,NFKB1,PRKACA,PRKAR2A
Reelin Signaling in Neurons	2.1	0.082	-1	ARHGEF2,HCK,ITGA3,ITGB1,MAP2K2,MAPK3,PAFAH1B2,RAC1,RAP1A,YES1
Sumoylation Pathway	2.1	0.0874	-1	CTBP1,FAS,NFKB1,PCNA,PML,RAC1,RANBP2,SP100,UBA2
Role of MAPK Signaling in Promoting the Pathogenesis of Influenza	1.94	0.0818	-1	CASP3,HRAS,MAP2K2,MAPK3,NFKB1,RALA,RAP1A,RRAS,RRAS2
EGF Signaling	0.914	0.0727	-1	HRAS,JAK1,MAPK3,STAT1
White Adipose Tissue Browning Pathway	0.229	0.031	-1	CTBP1,GNAS,PRKACA,PRKAR2A
Role of PKR in Interferon Induction and Antiviral Response	6.68	0.153	-0.943	CASP3,DDX58,FAS,HMGB1,HSP90AA1,HSP90AB1,HSP90B1,HSPA1A/HSPA1B,HSPA2,HSPA4,HSPA5,HSPA8,JAK1,MAPK3,NFKB1,NPM1,STAT1,STAT2
EIF2 Signaling	8.28	0.125	-0.905	ACTG2,EIF4A1,EIF4A2,EIF4A3,EIF4G1,EIF4G2,EIF4G3,EIF5B,FAU,HNRNPA1,HRAS,HSPA5,MAP2K2,MAPK3,PABPC1,RALA,RAP1A,RPL18,RPL34,RPS10,RPS20,RPS26,RPS27,RPS28,RPS9,RPSA,RRAS,RRAS2
Gαi Signaling	3.99	0.112	-0.905	CAV1,FPR1,GNAS,GNB1,GNB2,GNG10,HRAS,MAPK3,PRKACA,PRKAR2A,RALA,RAP1A,RRAS,RRAS2
IL-17 Signaling	1.38	0.0588	-0.905	HRAS,HSP90AA1,HSP90AB1,HSP90B1,JAK1,MAPK3,NFKB1,RALA,RAP1A,RRAS,RRAS2
JAK/Stat Signaling	5.28	0.163	-0.832	GNAQ,HRAS,JAK1,MAP2K2,MAPK3,NFKB1,RALA,RAP1A,RRAS,RRAS2,STAT1,STAT2,STAT6
Apelin Adipocyte Signaling Pathway	1.23	0.0732	-0.816	GNA11,GSTM2,GSTP1,MAPK3,PRKACA,PRKAR2A
iCOS-iCOSL Signaling in T Helper Cells	0.79	0.0541	-0.816	HLA-A,HLA-DRA,HLA-DRB1,NFKB1,PPP3R1,RAC1
Death Receptor Signaling	1.91	0.087	-0.707	ACTG2,CASP3,DIABLO,FAS,HSPB1,NFKB1,ROCK1,SPTAN1
cAMP-mediated signaling	0.371	0.0349	-0.707	FPR1,GNAS,MAP2K2,MAPK3,PPP3R1,PRKACA,PRKAR2A,RAP1A
Systemic Lupus Erythematosus In T Cell Signaling Pathway	1.97	0.0569	-0.688	CASP3,FAS,HLA-A,HLA-DPA1,HLA-DRA,HLA-DRB1,HLA-DRB3,HRAS,MAP2K2,MAPK3,PPP3R1,RAC1,RALA,RAP1A,ROCK1,ROCK2,RRAS,RRAS2,YES1
NRF2-mediated Oxidative Stress Response	4.65	0.101	-0.632	ACTG2,CCT7,DNAJA1,DNAJB1,DNAJB11,FKBP5,GSTM2,GSTM3,GSTP1,HRAS,MAP2K2,MAPK3,RALA,RAP1A,RRAS,RRAS2,SOD3,SQSTM1,STIP1
FLT3 Signaling in Hematopoietic Progenitor Cells	3.32	0.125	-0.632	HRAS,MAP2K2,MAPK3,RALA,RAP1A,RRAS,RRAS2,STAT1,STAT2,STAT6
Telomerase Signaling	2.96	0.103	-0.632	HRAS,HSP90AA1,HSP90AB1,HSP90B1,MAP2K2,MAPK3,RALA,RAP1A,RRAS,RRAS2,TPP1
IL-6 Signaling	2.48	0.0873	-0.632	A2M,CD14,HRAS,HSPB1,MAP2K2,MAPK3,NFKB1,RALA,RAP1A,RRAS,RRAS2
PEDF Signaling	4.5	0.146	-0.577	FAS,HRAS,MAPK3,NFKB1,RAC1,RALA,RAP1A,ROCK1,ROCK2,RRAS,RRAS2,SERPINF1
MSP-RON Signaling In Macrophages Pathway	4.43	0.124	-0.535	F12,HLA-DPA1,HLA-DRA,HLA-DRB1,HLA-DRB3,HRAS,KLKB1,MAPK3,NFKB1,RALA,RAP1A,RRAS,RRAS2,STAT1
Coagulation System	13.3	0.457	-0.5	A2M,F12,F13A1,F2,FGA,FGB,FGG,KLKB1,KNG1,PLG,PROS1,SERPINA1,SERPINC1,SERPIND1,SERPINF2,THBD
Systemic Lupus Erythematosus In B Cell Signaling Pathway	3.12	0.0727	-0.447	HCK,HRAS,IFIT2,IFIT3,IGHG1,ISG15,JAK1,MAP2K2,MAPK3,NFKB1,PPP3R1,RAC1,RALA,RAP1A,RRAS,RRAS2,STAT1,STAT2,STING1,YES1
PFKFB4 Signaling Pathway	2.25	0.13	-0.447	FBP1,GNAS,MAP2K2,MAPK3,PRKACA,PRKAR2A
Myc Mediated Apoptosis Signaling	1.52	0.1	-0.447	CASP3,FAS,NFKB1,PRKACA,PRKAR2A
Crosstalk between Dendritic Cells and Natural Killer Cells	1.51	0.0787	-0.447	ACTG2,FAS,HLA-A,HLA-DRA,HLA-DRB1,HLA-DRB3,NFKB1
Nur77 Signaling in T Lymphocytes	1.08	0.0735	-0.447	CASP3,MAP2K2,MAPK3,PCNA,PPP3R1
Breast Cancer Regulation by Stathmin1	0.686	0.0373	-0.447	ADGRE5,ARHGEF2,ARHGEF7,CALCRL,FPR1,GNAQ,GNB1,GNB2,GNG10,GPRC5A,HRAS,MAP2K2,MAPK3,NFKB1,PRKACA,PRKAR2A,RAC1,RALA,RAP1A,RRAS,RRAS2,TUBB
Pancreatic Adenocarcinoma Signaling	1.13	0.0642	-0.378	JAK1,MAP2K2,MAPK3,NFKB1,RAC1,RALA,STAT1
Inhibition of ARE-Mediated mRNA Degradation Pathway	0.963	0.0574	-0.378	MAPK3,PABPN1,PRKACA,PRKAR2A,PSME1,PSME2,TIA1
Sirtuin Signaling Pathway	0.38	0.0344	-0.333	ADAM10,AGTRAP,ATG3,H1-4,H1-5,MAPK3,NFKB1,PCK2,SMARCA5,SOD3
PPARα/RXRα Activation	6.16	0.115	-0.243	ADIPOQ,APOA1,APOA2,GNA11,GNA14,GNAQ,GNAS,HRAS,HSP90AA1,HSP90AB1,HSP90B1,MAP2K2,MAPK3,NFKB1,PDIA3,PLCD1,PRKACA,PRKAR2A,RALA,RAP1A,RRAS,RRAS2
Aldosterone Signaling in Epithelial Cells	6.76	0.133	0	DNAJA1,DNAJB1,DNAJB11,HSP90AA1,HSP90AB1,HSP90B1,HSPA12A,HSPA12B,HSPA1A/HSPA1B,HSPA2,HSPA4,HSPA4L,HSPA5,HSPA8,HSPB1,HSPH1,MAP2K2,MAPK3,PDIA3,PLCD1,TRAP1
Semaphorin Neuronal Repulsive Signaling Pathway	5.8	0.129	0	CRMP1,CSPG4,DPYSL2,DPYSL3,FARP1,ITGA1,ITGA3,ITGB1,MAP2K2,MYL6,MYL6B,MYL9,PRKACA,PRKAR2A,RAC1,ROCK1,ROCK2,RRAS
Tec Kinase Signaling	5.7	0.116	0	ACTG2,FAS,GNA11,GNA14,GNAQ,GNAS,GNB1,GNB2,GNG10,HCK,ITGA1,ITGA3,ITGB1,JAK1,NFKB1,RAC1,STAT1,STAT2,STAT6,YES1
GPCR-Mediated Integration of Enteroendocrine Signaling Exemplified by an L Cell	2.44	0.11	0	GNA11,GNA14,GNAQ,GNAS,PDIA3,PLCD1,PRKACA,PRKAR2A
Th1 Pathway	1.71	0.0744	0	HLA-A,HLA-DPA1,HLA-DRA,HLA-DRB1,HLA-DRB3,JAK1,LGALS9,NFKB1,STAT1
CD28 Signaling in T Helper Cells	0.975	0.0579	0	HLA-A,HLA-DRA,HLA-DRB1,MAP2K2,NFKB1,PPP3R1,RAC1
Lymphotoxin β Receptor Signaling	0.955	0.0755	0	CASP3,DIABLO,MAPK3,NFKB1
IL-17A Signaling in Airway Cells	0.74	0.0615	0	JAK1,MAP2K2,MAPK3,NFKB1
IL-7 Signaling Pathway	0.577	0.0513	0	IGHG1,JAK1,MAPK3,STAT1
RANK Signaling in Osteoclasts	0.472	0.0449	0	MAP2K2,MAPK3,NFKB1,PPP3R1
Necroptosis Signaling Pathway	0.415	0.0382	0	CAPN2,FAS,JAK1,PPP3R1,STAT1,STAT2
Antioxidant Action of Vitamin C	0.332	0.0367	0	MAPK3,NFKB1,PDIA3,PLCD1
HOTAIR Regulatory Pathway	0	0.025	0	ATG3,NFKB1,ROCK1,ROCK2
BAG2 Signaling Pathway	8.19	0.302	0.277	ANXA2,CASP3,HSP90AA1,HSPA1A/HSPA1B,HSPA2,HSPA4,HSPA5,HSPA8,MAPK3,NFKB1,PSME1,PSME2,UBE2D1
PPAR Signaling	3.02	0.105	0.302	HRAS,HSP90AA1,HSP90AB1,HSP90B1,MAP2K2,MAPK3,NFKB1,RALA,RAP1A,RRAS,RRAS2
Neuroinflammation Signaling Pathway	0.472	0.0367	0.302	CASP3,FAS,HLA-A,HLA-DRA,HLA-DRB1,HMGB1,JAK1,MAPK3,NFKB1,PPP3R1,STAT1
Osteoarthritis Pathway	1.57	0.0591	0.333	ADIPOQ,ANXA2,CASP3,DCN,FN1,HMGB1,ITGA1,ITGA3,ITGB1,NFKB1,RAC1,RBP4,TIMP3
Neuroprotective Role of THOP1 in Alzheimer's Disease	2.73	0.0948	0.378	ACE,AGT,C1R,HLA-A,KNG1,PLG,PREP,PRKACA,PRKAR2A,SERPINA3,TPP1
Activation of IRF by Cytosolic Pattern Recognition Receptors	2.21	0.111	0.378	ADAR,DDX58,IFIT2,ISG15,NFKB1,STAT1,STAT2
IL-15 Production	0.452	0.0413	0.447	HCK,JAK1,NFKB1,STAT1,YES1
Apoptosis Signaling	4.97	0.14	0.535	CAPN2,CASP3,DIABLO,FAS,HRAS,MAP2K2,MAPK3,NFKB1,RALA,RAP1A,ROCK1,RRAS,RRAS2,SPTAN1
Dendritic Cell Maturation	2.51	0.0761	0.832	CD58,HLA-A,HLA-DRA,HLA-DRB1,HLA-DRB3,IGHG1,IGHG2,IGHG4,MAPK3,NFKB1,PDIA3,PLCD1,STAT1,STAT2
Intrinsic Prothrombin Activation Pathway	6.4	0.262	1	F12,F13A1,F2,FGA,FGB,FGG,KLKB1,KNG1,PROS1,SERPINC1,THBD
T Cell Exhaustion Signaling Pathway	3.1	0.0857	1	HLA-A,HLA-DPA1,HLA-DRA,HLA-DRB1,HLA-DRB3,HRAS,JAK1,LGALS9,MAPK3,RALA,RAP1A,RRAS,RRAS2,STAT1,STAT2
Nitric Oxide Signaling in the Cardiovascular System	2.2	0.0909	1	CAV1,HSP90AA1,HSP90AB1,HSP90B1,KNG1,MAP2K2,MAPK3,PRKACA,PRKAR2A
Inhibition of Matrix Metalloproteases	1.92	0.128	1	A2M,ADAM10,HSPG2,TIMP1,TIMP3
Pyrimidine Ribonucleotides Interconversion	1.52	0.121	1	CMPK2,DHX9,ENTPD1,NME1
Pyrimidine Ribonucleotides De Novo Biosynthesis	1.44	0.114	1	CMPK2,DHX9,ENTPD1,NME1
iNOS Signaling	1.13	0.0889	1	CD14,JAK1,NFKB1,STAT1
PD-1, PD-L1 cancer immunotherapy pathway	0.86	0.0566	1	HLA-A,HLA-DPA1,HLA-DRA,HLA-DRB1,HLA-DRB3,JAK1
Induction of Apoptosis by HIV1	0.804	0.0656	1	CASP3,DIABLO,FAS,NFKB1
Role of MAPK Signaling in Inhibiting the Pathogenesis of Influenza	0.616	0.0533	1	CASP3,MAP2K2,MAPK3,NFKB1
Salvage Pathways of Pyrimidine Ribonucleotides	0.403	0.0408	1	CMPK2,MAP2K2,MAPK3,NME1
Complement System	17.2	0.514	1.069	C1QA,C1QB,C1QC,C1R,C1S,C2,C3,C4A/C4B,C4BPA,C5,C6,C8A,C8B,C9,CD59,CFB,CFH,CFI,SERPING1
Acute Phase Response Signaling	31.4	0.278	1.177	A2M,AGT,ALB,AMBP,APOA1,APOA2,APOH,C1R,C1S,C2,C3,C4A/C4B,C4BPA,C5,C9,CFB,CP,F2,FGA,FGB,FGG,FN1,HP,HPX,HRAS,HRG,ITIH2,ITIH3,ITIH4,KLKB1,MAP2K2,MAPK3,NFKB1,ORM1,ORM2,PLG,RALA,RAP1A,RBP4,RRAS,RRAS2,SAA4,SERPINA1,SERPINA3,SERPIND1,SERPINF1,SERPINF2,SERPING1,TF,TTR
Insulin Secretion Signaling Pathway	8.19	0.119	1.3	EIF4A1,EIF4A2,EIF4A3,EIF4G1,EIF4G2,EIF4G3,GNA11,GNA14,GNAQ,GNAS,HCK,JAK1,MAPK3,PABPC1,PDIA3,PLCD1,PRKACA,PRKAR2A,RAP1A,SEC61A1,SEC61B,SRP14,SRP19,SRP54,SRP68,STAT1,STAT2,STAT6,YES1
Type I Diabetes Mellitus Signaling	1.49	0.0721	1.342	CASP3,FAS,HLA-A,HLA-DRA,HLA-DRB1,JAK1,NFKB1,STAT1
Endocannabinoid Cancer Inhibition Pathway	1.01	0.0559	1.414	CASP3,GNAQ,MAP2K2,MAPK3,PRKACA,PRKAR2A,ROCK1,ROCK2
Coronavirus Replication Pathway	2.95	0.156	1.89	ACE,COPB1,COPB2,COPG1,COPG2,HNRNPA1,TUBB
Endoplasmic Reticulum Stress Pathway	2.13	0.19	2	CALR,CASP3,HSP90B1,HSPA5
Tumoricidal Function of Hepatic Natural Killer Cells	1.95	0.167	2	CASP3,FAS,SERPINB9,SRGN
Unfolded protein response	3.76	0.161	2.121	CALR,HSP90B1,HSPA1A/HSPA1B,HSPA2,HSPA4,HSPA5,HSPA8,HSPH1,PDIA6
Role of Pattern Recognition Receptors in Recognition of Bacteria and Viruses	1.9	0.0714	2.121	C1QA,C1QB,C1QC,C3,C5,DDX58,MAPK3,NFKB1,OAS2,OAS3,PTX3
RAN Signaling	3.36	0.294	2.236	CSE1L,KPNA3,KPNA4,RANBP2,TNPO1
Spliceosomal Cycle	1.58	0.104	2.236	CDC5L,DDX46,DHX15,EIF4A3,HSPA8
Interferon Signaling	5.18	0.25	2.333	IFI35,IFIT1,IFIT3,ISG15,JAK1,MX1,STAT1,STAT2,TAP1
RhoGDI Signaling	5.16	0.106	2.496	ACTG2,ARHGEF2,ARHGEF7,CDH13,GNA11,GNA14,GNAQ,GNAS,GNB1,GNB2,GNG10,ITGA1,ITGA3,ITGB1,MYL6,MYL6B,MYL9,RAC1,ROCK1,ROCK2
PTEN Signaling	3.64	0.103	2.496	CASP3,HRAS,ILK,ITGA1,ITGA3,ITGB1,MAP2K2,MAPK3,NFKB1,RAC1,RALA,RAP1A,RRAS,RRAS2
Role of Hypercytokinemia/hyperchemokinemia in the Pathogenesis of Influenza	3.68	0.128	2.714	DDX58,IFIT2,IFIT3,ISG15,JAK1,MX1,NFKB1,OAS2,OAS3,STAT1,STAT2
Production of Nitric Oxide and Reactive Oxygen Species in Macrophages	5.16	0.106	2.982	ALB,APOA1,APOA2,APOB,APOC3,APOD,APOL1,CLU,CYBA,JAK1,MAPK3,NFKB1,ORM1,ORM2,RAC1,RAP1A,RBP4,SAA4,SERPINA1,STAT1
LXR/RXR Activation	17.8	0.256	4.849	A1BG,AGT,ALB,AMBP,APOA1,APOA2,APOB,APOC3,APOD,APOH,APOL1,C3,C4A/C4B,C9,CD14,CLU,FGA,GC,HPX,ITIH4,KNG1,NFKB1,ORM1,ORM2,RBP4,SAA4,SERPINA1,SERPINF1,SERPINF2,TF,TTR
FXR/RXR Activation	17.4	0.246	#NUM!	A1BG,AGT,ALB,AMBP,APOA1,APOA2,APOB,APOC3,APOD,APOH,APOL1,C3,C4A/C4B,C9,CLU,FBP1,FGA,GC,HPX,ITIH4,KNG1,ORM1,ORM2,PCK2,RBP4,SAA4,SERPINA1,SERPINF1,SERPINF2,TF,TTR
Role of Tissue Factor in Cancer	8.92	0.181	#NUM!	ARRB1,CASP3,F2,FGA,FGB,FGG,GNA11,GNA14,GNAQ,HCK,HRAS,ITGA3,ITGB1,MAPK3,PDIA6,RAC1,RALA,RAP1A,RRAS,RRAS2,YES1
Extrinsic Prothrombin Activation Pathway	8.19	0.562	#NUM!	F12,F13A1,F2,FGA,FGB,FGG,PROS1,SERPINC1,THBD
Clathrin-mediated Endocytosis Signaling	7.17	0.124	#NUM!	ACTG2,ALB,AP3M1,APOA1,APOA2,APOB,APOC3,APOD,APOL1,ARRB1,CLU,DAB2,F2,HIP1,HSPA8,ITGB1,ORM1,ORM2,PPP3R1,RAC1,RBP4,SAA4,SERPINA1,TF
Protein Ubiquitination Pathway	7.17	0.106	#NUM!	DNAJA1,DNAJB1,DNAJB11,HLA-A,HSP90AA1,HSP90AB1,HSP90B1,HSPA12A,HSPA12B,HSPA1A/HSPA1B,HSPA2,HSPA4,HSPA4L,HSPA5,HSPA8,HSPB1,HSPH1,PSMB9,PSMC4,PSMD14,PSMD7,PSME1,PSME2,SUGT1,TAP1,TAP2,TRAP1,UBE2D1,UCHL1
Sertoli Cell-Sertoli Cell Junction Signaling	7.15	0.124	#NUM!	A2M,ACTG2,ACTN4,CLDN5,F11R,HRAS,ILK,ITGA1,ITGA3,ITGB1,MAP2K2,MAPK3,PRKACA,PRKAR2A,RAC1,RALA,RAP1A,RRAS,RRAS2,SPTAN1,SPTBN1,SPTBN2,TUBB,VCL
Antigen Presentation Pathway	6.68	0.282	#NUM!	CALR,HLA-A,HLA-DPA1,HLA-DRA,HLA-DRB1,HLA-DRB3,PDIA3,PSMB9,TAP1,TAP2,TAPBP
Epithelial Adherens Junction Signaling	6.43	0.132	#NUM!	ACTG2,ACTN4,HRAS,MYH1,MYH10,MYH11,MYH14,MYH6,MYH9,MYL6,MYL6B,MYL9,RAC1,RALA,RAP1A,RRAS,RRAS2,TUBB,VCL,YES1
Caveolar-mediated Endocytosis Signaling	6.41	0.192	#NUM!	ACTG2,ALB,CAV1,CAVIN1,COPB1,COPB2,COPG1,COPG2,FLNA,FLNB,HLA-A,ITGA1,ITGA3,ITGB1
Hepatic Fibrosis / Hepatic Stellate Cell Activation	6.32	0.118	#NUM!	A2M,AGT,CD14,COL12A1,COL6A1,COL6A2,COL6A3,COL6A6,FAS,FN1,MYH1,MYH10,MYH11,MYH14,MYH6,MYH9,MYL6,MYL6B,MYL9,NFKB1,STAT1,TIMP1
FAK Signaling	6.08	0.154	#NUM!	ACTG2,ARHGEF7,CAPN2,HRAS,ITGA1,ITGA3,ITGB1,MAP2K2,MAPK3,RAC1,RALA,RAP1A,RRAS,RRAS2,TNS1,VCL
IL-12 Signaling and Production in Macrophages	6.03	0.135	#NUM!	ALB,APOA1,APOA2,APOB,APOC3,APOD,APOL1,CLU,MAP2K2,MAPK3,NFKB1,ORM1,ORM2,RBP4,SAA4,SERPINA1,STAT1,STAT6
Tight Junction Signaling	5.87	0.119	#NUM!	ACTG2,ARHGEF2,CLDN5,F11R,MYH1,MYH10,MYH11,MYH14,MYH6,MYH9,MYL6,MYL6B,MYL9,NFKB1,PRKACA,PRKAR2A,RAC1,SAFB,SPTAN1,VCL
Systemic Lupus Erythematosus Signaling	5.51	0.1	#NUM!	C5,C6,C8A,C8B,C9,HLA-A,HNRNPA2B1,HNRNPC,HRAS,IGHG1,IGHG2,IGHG4,KNG1,LSM12,MAPK3,PRPF40A,PRPF6,RALA,RAP1A,RRAS,RRAS2,SNRPB,SNRPC
Glucocorticoid Receptor Signaling	5.48	0.0758	#NUM!	A2M,AGT,CAV1,FBP1,FGG,FKBP4,FKBP5,HMGB1,HP,HRAS,HSP90AA1,HSP90AB1,HSP90B1,HSPA1A/HSPA1B,HSPA2,HSPA4,HSPA5,HSPA8,JAK1,KRT14,KRT6A,KRT75,MAP2K2,MAPK3,NFKB1,PCK2,PPP3R1,PRKACA,RAC1,RALA,RAP1A,RRAS,RRAS2,SLPI,STAT1
Axonal Guidance Signaling	5.28	0.0729	#NUM!	ABLIM1,ACE,ADAM10,ARHGEF7,DPYSL2,GNA11,GNA14,GNAQ,GNAS,GNB1,GNB2,GNG10,HRAS,ITGA1,ITGA3,ITGB1,LNPEP,MAP2K2,MAPK3,MYL6,MYL6B,MYL9,PDIA3,PLCD1,PPP3R1,PRKACA,PRKAR2A,PSMD14,RAC1,RALA,RAP1A,ROCK1,ROCK2,RRAS,RRAS2,TUBB
Agranulocyte Adhesion and Diapedesis	4.53	0.0984	#NUM!	ACTG2,AOC3,C5,CD34,CLDN5,FN1,ITGA1,ITGA3,ITGB1,MYH1,MYH10,MYH11,MYH14,MYH6,MYH9,MYL6,MYL6B,MYL9,PECAM1
Atherosclerosis Signaling	4.49	0.118	#NUM!	ALB,ALOX5,APOA1,APOA2,APOB,APOC3,APOD,APOL1,CLU,NFKB1,ORM1,ORM2,RBP4,SAA4,SERPINA1
Cellular Effects of Sildenafil (Viagra)	4.36	0.115	#NUM!	ACTG2,GNAS,MYH1,MYH10,MYH11,MYH14,MYH6,MYH9,MYL6,MYL6B,MYL9,PDIA3,PLCD1,PRKACA,PRKAR2A
Virus Entry via Endocytic Pathways	4.27	0.127	#NUM!	ACTG2,AP3M1,CAV1,FLNA,FLNB,HLA-A,HRAS,ITGB1,RAC1,RALA,RAP1A,RRAS,RRAS2
Maturity Onset Diabetes of Young (MODY) Signaling	4.27	0.167	#NUM!	ADIPOQ,APOA1,APOA2,APOB,APOC3,APOD,APOH,APOL1,APOL2,NFKB1
Prostate Cancer Signaling	4.1	0.132	#NUM!	GSTP1,HRAS,HSP90AA1,HSP90AB1,HSP90B1,MAP2K2,MAPK3,NFKB1,RALA,RAP1A,RRAS,RRAS2
Germ Cell-Sertoli Cell Junction Signaling	3.66	0.0936	#NUM!	A2M,ACTG2,ACTN4,HRAS,ILK,ITGA3,ITGB1,MAP2K2,MAPK3,RAC1,RALA,RAP1A,RRAS,RRAS2,TUBB,VCL
Cancer Drug Resistance By Drug Efflux	3.66	0.155	#NUM!	HRAS,MAP2K2,MAPK3,NFKB1,RALA,RAP1A,RRAS,RRAS2,YBX1
Gap Junction Signaling	3.46	0.0859	#NUM!	ACTG2,CAV1,GNAQ,GNAS,HRAS,MAP2K2,MAPK3,PDIA3,PLCD1,PPP3R1,PRKACA,PRKAR2A,RALA,RAP1A,RRAS,RRAS2,TUBB
Role of JAK1 and JAK3 in γc Cytokine Signaling	3.14	0.13	#NUM!	HRAS,JAK1,MAPK3,RALA,RAP1A,RRAS,RRAS2,STAT1,STAT6
IL-4 Signaling	3.12	0.118	#NUM!	HLA-A,HLA-DRA,HLA-DRB1,HRAS,JAK1,RALA,RAP1A,RRAS,RRAS2,STAT6
Regulation of IL-2 Expression in Activated and Anergic T Lymphocytes	2.96	0.111	#NUM!	HRAS,MAP2K2,MAPK3,NFKB1,PPP3R1,RAC1,RALA,RAP1A,RRAS,RRAS2
Xenobiotic Metabolism Signaling	2.94	0.0697	#NUM!	ALDH1A1,ALDH1A2,ALDH2,ALDH3A1,ALDH3B1,GSTM2,GSTM3,GSTP1,HRAS,HSP90AA1,HSP90AB1,HSP90B1,MAP2K2,MAPK3,NFKB1,RALA,RAP1A,RRAS,RRAS2,SOD3
Semaphorin Signaling in Neurons	2.92	0.133	#NUM!	CRMP1,DPYSL2,DPYSL3,ITGB1,MAPK3,RAC1,ROCK1,ROCK2
Autoimmune Thyroid Disease Signaling	2.77	0.143	#NUM!	FAS,HLA-A,HLA-DRA,HLA-DRB1,IGHG1,IGHG2,IGHG4
Molecular Mechanisms of Cancer	2.64	0.06	#NUM!	ARHGEF2,ARHGEF7,CASP3,DIABLO,FAS,GNA11,GNA14,GNAQ,GNAS,HRAS,ITGA1,ITGA3,ITGB1,JAK1,MAP2K2,MAPK3,NFKB1,PRKACA,PRKAR2A,RAC1,RALA,RAP1A,RRAS,RRAS2
Allograft Rejection Signaling	2.57	0.105	#NUM!	FAS,HLA-A,HLA-DPA1,HLA-DRA,HLA-DRB1,HLA-DRB3,IGHG1,IGHG2,IGHG4
Role of Macrophages, Fibroblasts and Endothelial Cells in Rheumatoid Arthritis	2.54	0.0637	#NUM!	C5,FN1,GNAQ,HRAS,IGHG1,IGHG2,IGHG4,MAP2K2,MAPK3,NFKB1,PDIA3,PLCD1,PPP3R1,RAC1,RALA,RAP1A,ROCK1,ROCK2,RRAS,RRAS2
T Cell Receptor Signaling	2.5	0.0943	#NUM!	HRAS,MAP2K2,MAPK3,NFKB1,PPP3R1,RAC1,RALA,RAP1A,RRAS,RRAS2
G Protein Signaling Mediated by Tubby	2.29	0.161	#NUM!	GNAQ,GNAS,GNB1,GNB2,GNG10
Role of MAPK Signaling in the Pathogenesis of Influenza	2.22	0.1	#NUM!	CASP3,HRAS,MAP2K2,MAPK3,RALA,RAP1A,RRAS,RRAS2
Chronic Myeloid Leukemia Signaling	2.1	0.0874	#NUM!	CTBP1,HRAS,MAP2K2,MAPK3,NFKB1,RALA,RAP1A,RRAS,RRAS2
Primary Immunodeficiency Signaling	2.09	0.12	#NUM!	IGHG1,IGHG2,IGHG4,IGLL1/IGLL5,TAP1,TAP2
Purine Nucleotides De Novo Biosynthesis II	2.07	0.273	#NUM!	ATIC,GART,IMPDH2
Role of JAK1, JAK2 and TYK2 in Interferon Signaling	1.95	0.167	#NUM!	JAK1,NFKB1,STAT1,STAT2
Phenylethylamine Degradation I	1.94	0.5	#NUM!	ALDH2,AOC3
Phagosome Formation	1.9	0.0752	#NUM!	FN1,IGHG1,IGHG2,IGHG4,ITGA1,ITGA3,ITGB1,PDIA3,PLCD1,RAC1
LPS/IL-1 Mediated Inhibition of RXR Function	1.84	0.0622	#NUM!	ALDH1A1,ALDH1A2,ALDH2,ALDH3A1,ALDH3B1,CD14,CPT2,FABP4,FABP5,GSTM2,GSTM3,GSTP1,SLC27A3,SOD3
Acyl-CoA Hydrolysis	1.81	0.214	#NUM!	ACOT2,ACOT7,PPT1
Glycogen Degradation III	1.81	0.214	#NUM!	GAA,PGM5,PYGB
Tetrahydrofolate Salvage from 5,10-methenyltetrahydrofolate	1.76	0.4	#NUM!	GART,MTHFD1
Folate Polyglutamylation	1.76	0.4	#NUM!	MTHFD1,SHMT2
Glutathione-mediated Detoxification	1.55	0.125	#NUM!	GSTM2,GSTM3,GSTP1,LANCL1
Remodeling of Epithelial Adherens Junctions	1.53	0.0882	#NUM!	ACTG2,ACTN4,NME1,RALA,TUBB,VCL
FAT10 Signaling Pathway	1.53	0.167	#NUM!	PSME1,PSME2,SQSTM1
G-Protein Coupled Receptor Signaling	1.52	0.0547	#NUM!	FPR1,GNA11,GNA14,GNAQ,GNAS,HRAS,MAP2K2,MAPK3,NFKB1,PRKACA,PRKAR2A,RALA,RAP1A,RRAS,RRAS2
Retinoate Biosynthesis I	1.48	0.118	#NUM!	ADH1B,ALDH1A1,ALDH1A2,SDR16C5
Granzyme A Signaling	1.47	0.158	#NUM!	H1-4,H1-5,NME1
Leptin Signaling in Obesity	1.39	0.0811	#NUM!	MAP2K2,MAPK3,PDIA3,PLCD1,PRKACA,PRKAR2A
Communication between Innate and Adaptive Immune Cells	1.37	0.0729	#NUM!	HLA-A,HLA-DRA,HLA-DRB1,HLA-DRB3,IGHG1,IGHG2,IGHG4
Pyrimidine Deoxyribonucleotides De Novo Biosynthesis I	1.32	0.136	#NUM!	CMPK2,DUT,NME1
Folate Transformations I	1.3	0.222	#NUM!	MTHFD1,SHMT2
Th1 and Th2 Activation Pathway	1.27	0.0585	#NUM!	HLA-A,HLA-DPA1,HLA-DRA,HLA-DRB1,HLA-DRB3,JAK1,LGALS9,NFKB1,STAT1,STAT6
UDP-N-acetyl-D-galactosamine Biosynthesis I	1.27	1	#NUM!	GALE
IL-22 Signaling	1.24	0.125	#NUM!	JAK1,MAPK3,STAT1
Role of JAK family kinases in IL-6-type Cytokine Signaling	1.19	0.12	#NUM!	JAK1,MAPK3,STAT1
PXR/RXR Activation	1.13	0.0769	#NUM!	ALDH1A1,GSTM2,PCK2,PRKACA,PRKAR2A
Glycogen Degradation II	1.09	0.167	#NUM!	PGM5,PYGB
BER pathway	1.09	0.167	#NUM!	FEN1,PCNA
Th2 Pathway	1.09	0.0588	#NUM!	HLA-A,HLA-DPA1,HLA-DRA,HLA-DRB1,HLA-DRB3,JAK1,NFKB1,STAT6
Ephrin A Signaling	1.08	0.0851	#NUM!	ADAM10,RAC1,ROCK1,ROCK2
OX40 Signaling Pathway	1.08	0.0667	#NUM!	HLA-A,HLA-DPA1,HLA-DRA,HLA-DRB1,HLA-DRB3,NFKB1
Graft-versus-Host Disease Signaling	1.06	0.0833	#NUM!	FAS,HLA-A,HLA-DRA,HLA-DRB1
Formaldehyde Oxidation II (Glutathione-dependent)	1.01	0.5	#NUM!	ADH5
Glycine Biosynthesis I	1.01	0.5	#NUM!	SHMT2
Amyloid Processing	1.01	0.08	#NUM!	CAPN2,MAPK3,PRKACA,PRKAR2A
RAR Activation	1.01	0.0515	#NUM!	ADH1B,ALDH1A1,ALDH1A2,NFKB1,PML,PRKACA,PRKAR2A,RAC1,RBP4,SDR16C5
Urate Biosynthesis/Inosine 5'-phosphate Degradation	0.991	0.143	#NUM!	IMPDH2,NT5E
Phenylalanine Degradation IV (Mammalian, via Side Chain)	0.991	0.143	#NUM!	ALDH2,SLC27A3
Colanic Acid Building Blocks Biosynthesis	0.991	0.143	#NUM!	GALE,PMM2
T Helper Cell Differentiation	0.987	0.0685	#NUM!	HLA-A,HLA-DRA,HLA-DRB1,STAT1,STAT6
4-1BB Signaling in T Lymphocytes	0.967	0.0938	#NUM!	MAP2K2,MAPK3,NFKB1
Telomere Extension by Telomerase	0.947	0.133	#NUM!	HNRNPA1,HNRNPA2B1
IL-9 Signaling	0.943	0.0909	#NUM!	JAK1,NFKB1,STAT1
Cytotoxic T Lymphocyte-mediated Apoptosis of Target Cells	0.917	0.0882	#NUM!	CASP3,FAS,HLA-A
MIF-mediated Glucocorticoid Regulation	0.917	0.0882	#NUM!	CD14,MAPK3,NFKB1
Phagosome Maturation	0.917	0.053	#NUM!	CALR,HLA-A,HLA-DRA,HLA-DRB1,HLA-DRB3,PRDX5,TAP1,TUBB
Granzyme B Signaling	0.91	0.125	#NUM!	CASP3,LMNB2
Mismatch Repair in Eukaryotes	0.91	0.125	#NUM!	FEN1,PCNA
Parkinson's Signaling	0.91	0.125	#NUM!	CASP3,UCHL1
Diphthamide Biosynthesis	0.879	0.333	#NUM!	EEF2
Methylglyoxal Degradation I	0.879	0.333	#NUM!	GLO1
5-aminoimidazole Ribonucleotide Biosynthesis I	0.879	0.333	#NUM!	GART
Inosine-5'-phosphate Biosynthesis II	0.879	0.333	#NUM!	ATIC
4-aminobutyrate Degradation I	0.879	0.333	#NUM!	SUCLG2
B Cell Development	0.873	0.0833	#NUM!	HLA-A,HLA-DRA,HLA-DRB1
Mitochondrial L-carnitine Shuttle Pathway	0.873	0.118	#NUM!	CPT2,SLC27A3
Purine Nucleotides Degradation II (Aerobic)	0.796	0.105	#NUM!	IMPDH2,NT5E
Iron homeostasis signaling pathway	0.79	0.0511	#NUM!	CP,HP,HPX,JAK1,MAPK3,PCBP1,TF
Regulation of the Epithelial-Mesenchymal Transition Pathway	0.777	0.0469	#NUM!	HRAS,JAK1,MAP2K2,MAPK3,NFKB1,RALA,RAP1A,RRAS,RRAS2
Glutathione Redox Reactions II	0.772	0.25	#NUM!	PDIA3
Role of PI3K/AKT Signaling in the Pathogenesis of Influenza	0.757	0.0625	#NUM!	KPNA3,MAP2K2,MAPK3,NFKB1
MIF Regulation of Innate Immunity	0.735	0.0714	#NUM!	CD14,MAPK3,NFKB1
Altered T Cell and B Cell Signaling in Rheumatoid Arthritis	0.735	0.0556	#NUM!	FAS,HLA-A,HLA-DRA,HLA-DRB1,NFKB1
Role of IL-17F in Allergic Inflammatory Airway Diseases	0.717	0.0698	#NUM!	MAP2K2,MAPK3,NFKB1
Creatine-phosphate Biosynthesis	0.699	0.2	#NUM!	CKB
Trans, trans-farnesyl Diphosphate Biosynthesis	0.699	0.2	#NUM!	FDPS
Galactose Degradation I (Leloir Pathway)	0.699	0.2	#NUM!	GALE
dTMP De Novo Biosynthesis	0.699	0.2	#NUM!	SHMT2
Glutamate Degradation III (via 4-aminobutyrate)	0.699	0.2	#NUM!	SUCLG2
Apelin Pancreas Signaling Pathway	0.699	0.0682	#NUM!	NFKB1,PRKACA,PRKAR2A
CCR5 Signaling in Macrophages	0.695	0.0532	#NUM!	FAS,GNAS,GNB1,GNB2,GNG10
Polyamine Regulation in Colon Cancer	0.686	0.087	#NUM!	PSME1,PSME2
FAT10 Cancer Signaling Pathway	0.668	0.0652	#NUM!	EEF1A1,NFKB1,PCNA
Glutathione Redox Reactions I	0.66	0.0833	#NUM!	GSTM2,GSTP1
Ceramide Degradation	0.638	0.167	#NUM!	ASAH1
GDP-mannose Biosynthesis	0.638	0.167	#NUM!	PMM2
Hypoxia Signaling in the Cardiovascular System	0.622	0.0541	#NUM!	HSP90AA1,HSP90AB1,HSP90B1,UBE2D1
Hematopoiesis from Pluripotent Stem Cells	0.618	0.0612	#NUM!	IGHG1,IGHG2,IGHG4
Lipid Antigen Presentation by CD1	0.616	0.0769	#NUM!	CALR,PDIA3
IL-17A Signaling in Gastric Cells	0.616	0.0769	#NUM!	MAPK3,NFKB1
Glycolysis I	0.616	0.0769	#NUM!	FBP1,PFKP
Apelin Liver Signaling Pathway	0.616	0.0769	#NUM!	AGT,FAS
Superpathway of Serine and Glycine Biosynthesis I	0.588	0.143	#NUM!	SHMT2
Phototransduction Pathway	0.577	0.0577	#NUM!	GNB1,PRKACA,PRKAR2A
CD27 Signaling in Lymphocytes	0.564	0.0566	#NUM!	CASP3,MAP2K2,NFKB1
Role of p14/p19ARF in Tumor Suppression	0.553	0.069	#NUM!	NPM1,RAC1
Sonic Hedgehog Signaling	0.553	0.069	#NUM!	PRKACA,PRKAR2A
Sphingosine and Sphingosine-1-phosphate Metabolism	0.548	0.125	#NUM!	ASAH1
Histidine Degradation III	0.548	0.125	#NUM!	MTHFD1
Superoxide Radicals Degradation	0.548	0.125	#NUM!	SOD3
Role of IL-17A in Arthritis	0.539	0.0545	#NUM!	MAP2K2,MAPK3,NFKB1
Hereditary Breast Cancer Signaling	0.523	0.0429	#NUM!	HRAS,NPM1,RALA,RAP1A,RRAS,RRAS2
TR/RXR Activation	0.514	0.0476	#NUM!	COL6A3,FGA,HP,PFKP
Cardiac β-adrenergic Signaling	0.507	0.0423	#NUM!	GNAS,GNB1,GNB2,GNG10,PRKACA,PRKAR2A
MSP-RON Signaling Pathway	0.499	0.0517	#NUM!	ACTG2,F12,KLKB1
Fatty Acid β-oxidation I	0.481	0.0606	#NUM!	HSD17B4,SLC27A3
Calcium Transport I	0.475	0.1	#NUM!	ATP2B4
Ketolysis	0.475	0.1	#NUM!	BDH2
Glycine Betaine Degradation	0.475	0.1	#NUM!	SHMT2
PCP pathway	0.475	0.05	#NUM!	RAC1,ROCK1,ROCK2
Airway Pathology in Chronic Obstructive Pulmonary Disease	0.472	0.0424	#NUM!	AMBP,APOD,ORM1,ORM2,RBP4
Inhibition of Angiogenesis by TSP1	0.472	0.0588	#NUM!	CASP3,HSPG2
Role of JAK2 in Hormone-like Cytokine Signaling	0.472	0.0588	#NUM!	JAK1,STAT1
Wnt/Ca+ pathway	0.46	0.0484	#NUM!	NFKB1,PDIA3,PLCD1
TWEAK Signaling	0.458	0.0571	#NUM!	CASP3,NFKB1
Ketogenesis	0.452	0.0909	#NUM!	BDH2
GDP-glucose Biosynthesis	0.452	0.0909	#NUM!	PGM5
IL-17A Signaling in Fibroblasts	0.446	0.0556	#NUM!	MAPK3,NFKB1
CD40 Signaling	0.429	0.0462	#NUM!	MAP2K2,MAPK3,NFKB1
Cleavage and Polyadenylation of Pre-mRNA	0.426	0.0833	#NUM!	PABPN1
Glucose and Glucose-1-phosphate Degradation	0.426	0.0833	#NUM!	PGM5
Mitotic Roles of Polo-Like Kinase	0.421	0.0455	#NUM!	HSP90AA1,HSP90AB1,HSP90B1
Docosahexaenoic Acid (DHA) Signaling	0.42	0.0526	#NUM!	CASP3,SERPINF1
Fatty Acid Activation	0.403	0.0769	#NUM!	SLC27A3
Guanosine Nucleotides Degradation III	0.403	0.0769	#NUM!	NT5E
UDP-N-acetyl-D-galactosamine Biosynthesis II	0.403	0.0769	#NUM!	GALE
IL-10 Signaling	0.387	0.0429	#NUM!	CD14,JAK1,NFKB1
Mechanisms of Viral Exit from Host Cells	0.385	0.0488	#NUM!	ACTG2,LMNB2
Leukotriene Biosynthesis	0.383	0.0714	#NUM!	ALOX5
Growth Hormone Signaling	0.38	0.0423	#NUM!	A2M,MAPK3,STAT1
Role of RIG1-like Receptors in Antiviral Innate Immunity	0.352	0.0455	#NUM!	DDX58,NFKB1
TREM1 Signaling	0.346	0.04	#NUM!	ITGB1,MAPK3,NFKB1
Chondroitin Sulfate Degradation (Metazoa)	0.346	0.0625	#NUM!	CEMIP2
Glutaryl-CoA Degradation	0.346	0.0625	#NUM!	HSD17B4
Adenosine Nucleotides Degradation II	0.346	0.0625	#NUM!	NT5E
Isoleucine Degradation I	0.332	0.0588	#NUM!	HSD17B4
Ubiquinol-10 Biosynthesis (Eukaryotic)	0.332	0.0588	#NUM!	ECHDC1
γ-linolenate Biosynthesis II (Animals)	0.332	0.0588	#NUM!	SLC27A3
Dermatan Sulfate Degradation (Metazoa)	0.332	0.0588	#NUM!	CEMIP2
D-myo-inositol (1,4,5)-trisphosphate Degradation	0.332	0.0588	#NUM!	INPP1
nNOS Signaling in Neurons	0.328	0.0426	#NUM!	CAPN2,PPP3R1
Superpathway of Geranylgeranyldiphosphate Biosynthesis I (via Mevalonate)	0.315	0.0556	#NUM!	FDPS
TNFR1 Signaling	0.3	0.04	#NUM!	CASP3,NFKB1
GADD45 Signaling	0.3	0.0526	#NUM!	PCNA
Apelin Muscle Signaling Pathway	0.3	0.0526	#NUM!	GNAS
Valine Degradation I	0.288	0.05	#NUM!	HSD17B4
FGF Signaling	0.288	0.0357	#NUM!	HRAS,MAPK3,RAC1
Inflammasome pathway	0.288	0.05	#NUM!	NFKB1
CDP-diacylglycerol Biosynthesis I	0.26	0.0455	#NUM!	AGPAT3
Methionine Degradation I (to Homocysteine)	0.26	0.0455	#NUM!	PRMT5
Role of Lipids/Lipid Rafts in the Pathogenesis of Influenza	0.249	0.0435	#NUM!	FDPS
Superpathway of D-myo-inositol (1,4,5)-trisphosphate Metabolism	0.249	0.0435	#NUM!	INPP1
Tryptophan Degradation III (Eukaryotic)	0.249	0.0435	#NUM!	HSD17B4
Phosphatidylglycerol Biosynthesis II (Non-plastidic)	0.239	0.0417	#NUM!	AGPAT3
Cysteine Biosynthesis III (mammalia)	0.239	0.0417	#NUM!	PRMT5
D-myo-inositol (1,4,5)-Trisphosphate Biosynthesis	0.229	0.04	#NUM!	PLCD1
NAD Salvage Pathway II	0.22	0.0385	#NUM!	NT5E
Gluconeogenesis I	0.22	0.0385	#NUM!	FBP1
Autophagy	0.22	0.0328	#NUM!	ATG3,SQSTM1
Amyotrophic Lateral Sclerosis Signaling	0.219	0.0309	#NUM!	CAPN2,CASP3,RAC1
p53 Signaling	0.214	0.0306	#NUM!	FAS,PCNA,PML
Phospholipases	0.199	0.0308	#NUM!	PDIA3,PLCD1
Pyridoxal 5'-phosphate Salvage Pathway	0.195	0.0303	#NUM!	MAP2K2,MAPK3
Superpathway of Cholesterol Biosynthesis	0.195	0.0345	#NUM!	FDPS
Eicosanoid Signaling	0.195	0.0303	#NUM!	ALOX5,ALOX5AP
TNFR2 Signaling	0.188	0.0333	#NUM!	NFKB1
Hepatic Cholestasis	0	0.0215	#NUM!	CD14,NFKB1,PRKACA,PRKAR2A
Mitochondrial Dysfunction	0	0.0175	#NUM!	CASP3,FIS1,PRDX5
VDR/RXR Activation	0	0.0256	#NUM!	CD14,THBD
Role of BRCA1 in DNA Damage Response	0	0.0125	#NUM!	STAT1
CTLA4 Signaling in Cytotoxic T Lymphocytes	0	0.0112	#NUM!	HLA-A
B Cell Activating Factor Signaling	0	0.0244	#NUM!	NFKB1
Role of CHK Proteins in Cell Cycle Checkpoint Control	0	0.0175	#NUM!	PCNA
Human Embryonic Stem Cell Pluripotency	0	0.00741	#NUM!	GNAS
DNA Methylation and Transcriptional Repression Signaling	0	0.0286	#NUM!	MECP2
ATM Signaling	0	0.0103	#NUM!	HP1BP3
Small Cell Lung Cancer Signaling	0	0.0141	#NUM!	NFKB1
Type II Diabetes Mellitus Signaling	0	0.0282	#NUM!	ADIPOQ,MAPK3,NFKB1,SLC27A3
April Mediated Signaling	0	0.025	#NUM!	NFKB1
Retinoic acid Mediated Apoptosis Signaling	0	0.0167	#NUM!	CASP3
Role of Osteoblasts, Osteoclasts and Chondrocytes in Rheumatoid Arthritis	0	0.0138	#NUM!	MAPK3,NFKB1,PPP3R1
Antiproliferative Role of TOB in T Cell Signaling	0	0.0256	#NUM!	PABPC1
Cell Cycle Control of Chromosomal Replication	0	0.0179	#NUM!	PCNA
nNOS Signaling in Skeletal Muscle Cells	0	0.0244	#NUM!	DAG1
D-myo-inositol-5-phosphate Metabolism	0	0.0127	#NUM!	MDP1,PLCD1
Estrogen Biosynthesis	0	0.0238	#NUM!	HSD17B4
tRNA Charging	0	0.0256	#NUM!	KARS1
D-myo-inositol (1,4,5,6)-Tetrakisphosphate Biosynthesis	0	0.00704	#NUM!	MDP1
Superpathway of Inositol Phosphate Compounds	0	0.0101	#NUM!	MDP1,PLCD1
D-myo-inositol (3,4,5,6)-tetrakisphosphate Biosynthesis	0	0.00704	#NUM!	MDP1
3-phosphoinositide Degradation	0	0.00641	#NUM!	MDP1
3-phosphoinositide Biosynthesis	0	0.00602	#NUM!	MDP1
Triacylglycerol Biosynthesis	0	0.0227	#NUM!	AGPAT3
Superpathway of Methionine Degradation	0	0.027	#NUM!	PRMT5
Granulocyte Adhesion and Diapedesis	0	0.0289	#NUM!	C5,CLDN5,FPR1,ITGB1,PECAM1
UVB-Induced MAPK Signaling	0	0.0192	#NUM!	MAPK3
Adipogenesis pathway	0	0.0149	#NUM!	CTBP1,FABP4
Toll-like Receptor Signaling	0	0.0263	#NUM!	CD14,NFKB1
GABA Receptor Signaling	0	0.0105	#NUM!	GNAS
Wnt/β-catenin Signaling	0	0.0116	#NUM!	GNAQ,ILK
Dopamine Receptor Signaling	0	0.026	#NUM!	PRKACA,PRKAR2A
p38 MAPK Signaling	0	0.0254	#NUM!	FAS,HSPB1,STAT1
Glutamate Receptor Signaling	0	0.0175	#NUM!	GNB1
Gustation Pathway	0	0.0194	#NUM!	GNB1,PRKACA,PRKAR2A
SPINK1 Pancreatic Cancer Pathway	0	0.0167	#NUM!	KLKB1
NER Pathway	0	0.00971	#NUM!	PCNA
IL-23 Signaling Pathway	0	0.0227	#NUM!	NFKB1
BEX2 Signaling Pathway	0	0.0127	#NUM!	NFKB1
Regulation Of The Epithelial Mesenchymal Transition In Development Pathway	0	0.0119	#NUM!	NFKB1
Kinetochore Metaphase Signaling Pathway	0	0.0099	#NUM!	H2AZ1
