# Supplementary material for: Proteomic profiling of end-stage COVID-19 lung biopsies
Source: Clin Proteomics. 2022 Dec 17;19:46. doi: 10.1186/s12014-022-09386-6 (PMC9758034; doi:10.1186/s12014-022-09386-6)
Supplement: Supplementary file 6 — Additional file 6: Table S5. List of differentially abundant proteins in Pneumonia versus ARDS. [file 12014_2022_9386_MOESM6_ESM.xlsx]

## Sheet: Tabelle1
Student's T-test Significant Pneumonia_DAD+ARDS	-Log Student's T-test p-value Pneumonia to DAD+ARDS	log2 FC Pneumonia to DAD+ARDS	Student's T-test Test statistic Pneumonia_DAD+ARDS	Protein Group	Protein Ids	Protein Names	Genes	First Protein Description	P1	P2	P3	P4	P5	P6
+	3.01628	-1.4992	-8.69499	A0A075B6I1	A0A075B6I1	LV460_HUMAN	IGLV4-60	Immunoglobulin lambda variable 4-60	11.4755	11.3741	11.84	12.9092	13.0316	13.2465
+	1.5541	1.46047	3.37482	A0A075B6I9;P04211	P04211;A0A075B6I9	LV743_HUMAN;LV746_HUMAN	IGLV7-43;IGLV7-46	Immunoglobulin lambda variable 7-46	15.737	15.0308	15.729	13.5607	14.753	13.8018
+	1.49349	0.479477	3.2259	A0A075B6K5;P80748	A0A075B6K2;A0A075B6K5;P80748	LV321_HUMAN;LV39_HUMAN	IGLV3-21;IGLV3-9	Immunoglobulin lambda variable 3-9	15.8862	15.8078	15.7262	15.1429	15.6049	15.234
+	1.61012	0.663826	3.51592	O00233	O00233	PSMD9_HUMAN	PSMD9	26S proteasome non-ATPase regulatory subunit 9	14.3351	14.9413	14.6617	13.8457	14.0201	14.0808
+	1.51216	-0.553805	-3.27136	O00567	O00567	NOP56_HUMAN	NOP56	Nucleolar protein 56	12.0145	12.2147	11.747	12.7223	12.3707	12.5446
+	1.54284	-0.466156	-3.34686	O14880	O14880	MGST3_HUMAN	MGST3	Microsomal glutathione S-transferase 3	12.2113	11.8391	12.2576	12.5434	12.6526	12.5104
+	1.49784	0.87222	3.23646	O15355	O15355	PPM1G_HUMAN	PPM1G	Protein phosphatase 1G	11.9461	11.4264	12.1804	11.0835	10.68	11.1728
+	2.03954	0.241233	4.7262	O43681	O43681	GET3_HUMAN	GET3	ATPase GET3	13.9015	13.8166	13.9708	13.6838	13.6759	13.6055
+	1.82237	-0.449924	-4.08366	O43707;Q9H254	O43707;Q9H254	ACTN4_HUMAN;SPTN4_HUMAN	ACTN4;SPTBN4	Alpha-actinin-4	14.2946	13.9281	14.1221	14.5106	14.6163	14.5677
+	1.55348	-0.756245	-3.37326	O43795	O43795	MYO1B_HUMAN	MYO1B	Unconventional myosin-Ib	13.1009	12.4173	12.9196	13.601	13.7096	13.3959
+	1.46744	-1.24817	-3.16303	O43865;Q96HN2	O43865;Q96HN2	SAHH2_HUMAN;SAHH3_HUMAN	AHCYL1;AHCYL2	S-adenosylhomocysteine hydrolase-like protein 1	11.7939	12.3515	11.5186	13.2839	13.5826	12.5419
+	3.90473	-0.286516	-14.7028	O60313	O60313	OPA1_HUMAN	OPA1	Dynamin-like 120 kDa protein, mitochondrial	12.4481	12.4385	12.4714	12.7112	12.7695	12.737
+	1.37683	0.517023	2.94945	O60610	O60610	DIAP1_HUMAN	DIAPH1	Protein diaphanous homolog 1	13.1803	13.4631	13.5968	12.8429	12.7114	13.1349
+	1.75106	0.874387	3.88676	O75015;P08637	O75015;P08637	FCG3A_HUMAN;FCG3B_HUMAN	FCGR3A;FCGR3B	Low affinity immunoglobulin gamma Fc region receptor III-B	12.9054	13.0288	13.3234	11.8681	12.2518	12.5146
+	1.48291	-0.959407	-3.20028	O75475;P51858;Q7Z4V5;Q9Y3E1	Q9Y3E1;P51858;O75475;Q7Z4V5	HDGF_HUMAN;HDGR2_HUMAN;HDGR3_HUMAN;PSIP1_HUMAN	HDGF;HDGFL2;HDGFL3;PSIP1	PC4 and SFRS1-interacting protein	13.313	14.0641	13.1087	14.4122	14.3529	14.5989
+	1.49753	0.355783	3.2357	O75477	O75477	ERLN1_HUMAN	ERLIN1	Erlin-1	11.9225	11.7704	11.6671	11.2688	11.5201	11.5037
+	2.11293	-0.285134	-4.95923	O75477;O94905	O94905;O75477	ERLN1_HUMAN;ERLN2_HUMAN	ERLIN1;ERLIN2	Erlin-1	12.9366	12.8527	12.892	13.2637	13.189	13.084
+	2.74467	3.04014	7.37649	O75594	O75594	PGRP1_HUMAN	PGLYRP1	Peptidoglycan recognition protein 1	13.0577	13.1437	14.2985	10.2683	10.6008	10.5104
+	1.87613	0.612109	4.2365	O75955	O75955	FLOT1_HUMAN	FLOT1	Flotillin-1	14.1945	14.5057	14.6178	13.8596	13.6938	13.9282
+	2.029	-0.358298	-4.69342	O94874	O94874	UFL1_HUMAN	UFL1	E3 UFM1-protein ligase 1	12.5377	12.7951	12.6333	13.0229	12.9868	13.0313
+	1.8248	-0.478212	-4.09049	O94973	O94973	AP2A2_HUMAN	AP2A2	AP-2 complex subunit alpha-2	12.6061	12.8186	12.5561	13.094	13.3025	13.019
+	1.70468	-0.446516	-3.76211	O94973;O95782	O94973;O95782	AP2A1_HUMAN;AP2A2_HUMAN	AP2A1;AP2A2	AP-2 complex subunit alpha-2	13.4324	13.5876	13.6528	13.8959	14.202	13.9146
+	2.37067	0.493747	5.84999	O95197	O95197	RTN3_HUMAN	RTN3	Reticulon-3	14.8291	14.9921	15.0908	14.5444	14.4212	14.4651
+	1.90838	1.01202	4.3301	O95466	O95466	FMNL1_HUMAN	FMNL1	Formin-like protein 1	12.7363	13.0221	13.1867	12.3399	11.689	11.88
+	1.68361	0.248149	3.70635	O95716;P61224;P62834	P62834;P61224;A6NIZ1;O95716	RAB3D_HUMAN;RAP1A_HUMAN;RAP1B_HUMAN	RAB3D;RAP1A;RAP1B	Ras-related protein Rab-3D	15.4995	15.5587	15.4787	15.1632	15.2507	15.3785
+	2.15791	-0.594593	-5.10637	O96000	O96000	NDUBA_HUMAN	NDUFB10	NADH dehydrogenase [ubiquinone] 1 beta subcomplex subunit 10	11.5195	11.7614	11.8293	12.3834	12.1621	12.3485
+	1.46092	-2.00866	-3.14741	O96009	O96009	NAPSA_HUMAN	NAPSA	Napsin-A	15.3648	14.4317	15.296	16.9672	18.0491	16.1022
+	2.54439	-0.427751	-6.52137	O96019	O96019	ACL6A_HUMAN	ACTL6A	Actin-like protein 6A	11.3763	11.3462	11.3731	11.7243	11.9227	11.7319
+	1.30278	0.538282	2.78038	P00441	P00441	SODC_HUMAN	SOD1	Superoxide dismutase [Cu-Zn]	17.8083	17.6274	17.4333	16.9032	17.4047	16.9462
+	2.01182	0.941245	4.64033	P00492	P00492	HPRT_HUMAN	HPRT1	Hypoxanthine-guanine phosphoribosyltransferase	13.6559	14.1976	14.046	12.8437	12.9726	13.2595
+	1.71652	0.606789	3.79368	P00761	P00761	TRYP_PIG		Trypsin	20.632	20.5309	20.85	19.8146	20.1302	20.2477
+	1.75289	1.51454	3.89172	P00915	P00915	CAH1_HUMAN	CA1	Carbonic anhydrase 1	20.2185	20.3699	20.5823	18.1496	19.0787	19.3987
+	1.73842	1.47315	3.85251	P00918	P00918	CAH2_HUMAN	CA2	Carbonic anhydrase 2	18.4608	18.6133	18.6099	16.3682	17.2426	17.6538
+	1.73548	1.17403	3.84459	P01009	P01009	A1AT_HUMAN	SERPINA1	Alpha-1-antitrypsin	21.8746	21.0459	20.9024	20.1045	20.0321	20.1642
+	1.66327	1.64435	3.65302	P01011	P01011	AACT_HUMAN	SERPINA3	Alpha-1-antichymotrypsin	21.4923	20.2764	20.0756	18.9688	18.8289	19.1135
+	1.3263	0.835256	2.83357	P01040	P01040	CYTA_HUMAN	CSTA	Cystatin-A	13.0698	13.1195	13.7045	12.407	12.8562	12.1248
+	1.32173	1.9491	2.8232	P01717	P01717	LV325_HUMAN	IGLV3-25	Immunoglobulin lambda variable 3-25	12.7496	11.7485	11.9931	11.1529	9.04036	10.4506
+	2.14756	0.802253	5.07222	P01857;P01860	P01857;P01860;P0DOX5	IGHG1_HUMAN;IGHG3_HUMAN	IGHG1;IGHG3	Immunoglobulin heavy constant gamma 1	21.1642	20.7307	20.8461	19.9951	20.2899	20.0493
+	1.50377	-1.04093	-3.2509	P01911;Q30154	Q30154;P01911	DRB5_HUMAN;DRB_HUMAN	HLA-DRB1;HLA-DRB5	HLA class II histocompatibility antigen, DRB1 beta chain	13.565	13.8987	13.4446	14.2999	15.2471	14.4841
+	2.76697	1.69684	7.47753	P02042	P02042	HBD_HUMAN	HBD	Hemoglobin subunit delta	21.6029	21.8014	21.6253	19.5437	20.2068	20.1886
+	1.86558	1.52813	4.20621	P02042;P68871	P02042;P68871	HBB_HUMAN;HBD_HUMAN	HBB;HBD	Hemoglobin subunit delta	21.5309	21.1143	22.0476	19.5499	20.2707	20.2877
+	2.69363	2.22935	7.14973	P02100	P02100	HBE_HUMAN	HBE1	Hemoglobin subunit epsilon	16.4212	16.3813	16.5312	13.6746	14.2278	14.7432
+	1.31811	-0.682103	-2.815	P02545	P02545	LMNA_HUMAN	LMNA	Prelamin-A/C	17.1429	16.8904	17.331	17.4411	18.1543	17.8152
+	1.59244	-0.797744	-3.47102	P02545;P20700;Q03252	P20700;Q03252;P02545	LMNA_HUMAN;LMNB1_HUMAN;LMNB2_HUMAN	LMNA;LMNB1;LMNB2	Prelamin-A/C	16.3046	16.7095	16.774	17.1032	17.7134	17.3647
+	2.04862	1.78171	4.75456	P02549	P02549	SPTA1_HUMAN	SPTA1	Spectrin alpha chain, erythrocytic 1	16.5527	17.14	16.9244	14.4954	15.1288	15.6477
+	1.65896	-1.33373	-3.64178	P02654	P02654	APOC1_HUMAN	APOC1	Apolipoprotein C-I	14.7873	14.0617	14.5545	15.7633	16.3346	15.3069
+	2.35918	2.03978	5.80774	P02671	P02671	FIBA_HUMAN	FGA	Fibrinogen alpha chain	21.7553	21.3129	20.6453	18.9552	19.2031	19.4359
+	2.41568	1.94041	6.01811	P02675	P02675	FIBB_HUMAN	FGB	Fibrinogen beta chain	21.8461	21.4425	20.8576	19.177	19.4631	19.6849
+	2.22857	1.94646	5.3444	P02679	P02679	FIBG_HUMAN	FGG	Fibrinogen gamma chain	21.1916	20.8191	20.0951	18.4292	18.8335	19.0036
+	2.17303	1.71034	5.15659	P02730	P02730	B3AT_HUMAN	SLC4A1	Band 3 anion transport protein	17.6257	17.9907	17.8545	15.6066	16.0449	16.6883
+	2.34031	1.74898	5.73884	P02750	P02750	A2GL_HUMAN	LRG1	Leucine-rich alpha-2-glycoprotein	18.3918	17.4996	17.5534	15.9171	16.0323	16.2486
+	2.11914	2.47201	4.97936	P02788	P02788	TRFL_HUMAN	LTF	Lactotransferrin	16.8074	16.8782	17.3969	13.663	15.1975	14.8061
+	3.3205	1.51847	10.426	P04040	P04040	CATA_HUMAN	CAT	Catalase	18.1525	18.2254	18.0322	16.3627	16.6743	16.8177
+	1.64884	-2.07554	-3.61549	P04216	P04216	THY1_HUMAN	THY1	Thy-1 membrane glycoprotein	12.4569	12.2006	12.3422	13.4736	15.4387	14.3139
+	1.75272	-1.34338	-3.89125	P04233	P04233	HG2A_HUMAN	CD74	HLA class II histocompatibility antigen gamma chain	12.5506	12.4688	11.4885	13.409	13.5494	13.5796
+	1.68597	2.46027	3.71257	P04264	P04259;P04264	K2C1_HUMAN	KRT1	Keratin, type II cytoskeletal 1	17.1957	15.1694	15.3887	13.1302	13.6434	13.5995
+	1.68743	2.43704	3.71643	P04264;P35908	P35908;P04264	K22E_HUMAN;K2C1_HUMAN	KRT1;KRT2	Keratin, type II cytoskeletal 1	16.9423	14.8707	15.316	12.9063	13.4725	13.439
+	1.81668	0.287429	4.06769	P04899	P04899	GNAI2_HUMAN	GNAI2	Guanine nucleotide-binding protein G(i) subunit alpha-2	15.522	15.6875	15.4758	15.2579	15.2336	15.3315
+	1.44712	0.894478	3.11447	P05106	P05106	ITB3_HUMAN	ITGB3	Integrin beta-3	12.3094	12.0021	11.589	10.6778	11.2738	11.2654
+	2.12042	1.36497	4.98352	P05109	P05109	S10A8_HUMAN	S100A8	Protein S100-A8	19.5532	19.3586	20.1372	18.5814	18.0922	18.2804
+	2.41589	2.2824	6.01889	P05164	P05164	PERM_HUMAN	MPO	Myeloperoxidase	17.5907	18.4744	18.6773	15.9394	15.6662	16.2896
+	2.02491	2.10848	4.68072	P05164;P11678	P11678;P05164	PERE_HUMAN;PERM_HUMAN	EPX;MPO	Myeloperoxidase	17.2451	18.5335	18.5527	15.7591	16.0701	16.1766
+	1.92378	-0.658745	-4.37531	P05787;P08670;P08729;P17661	P08670;P08729;P41219;P17661;P05787	DESM_HUMAN;K2C7_HUMAN;K2C8_HUMAN;VIME_HUMAN	DES;KRT7;KRT8;VIM	Keratin, type II cytoskeletal 8	16.2315	16.4619	16.5376	17.2148	17.1595	16.8329
+	1.46275	-0.52875	-3.15178	P05976	P05976;P08590	MYL1_HUMAN	MYL1	Myosin light chain 1/3, skeletal muscle isoform	14.1165	13.7925	13.8827	14.3226	14.7338	14.3216
+	1.37964	0.469487	2.95596	P06312	P06312	KV401_HUMAN	IGKV4-1	Immunoglobulin kappa variable 4-1	16.5594	16.5372	16.1023	15.8464	16.0352	15.9089
+	2.12552	1.30256	5.0001	P06702	P06702	S10A9_HUMAN	S100A9	Protein S100-A9	18.9943	18.8254	19.5185	18.0945	17.5568	17.7792
+	1.81549	1.73103	4.06437	P06731;P13688;P31997	P31997;P13688;P06731	CEAM1_HUMAN;CEAM5_HUMAN;CEAM8_HUMAN	CEACAM1;CEACAM5;CEACAM8	Carcinoembryonic antigen-related cell adhesion molecule 5	14.4664	15.1998	15.7879	13.6645	13.5454	13.0512
+	2.07163	-1.10057	-4.82704	P06753;P09493	P09493;P06753	TPM1_HUMAN;TPM3_HUMAN	TPM1;TPM3	Tropomyosin alpha-3 chain	15.5717	15.0043	15.4704	16.1565	16.6029	16.5887
+	1.85088	-0.48219	-4.16422	P07305	P07305	H10_HUMAN	H1-0	Histone H1.0	16.734	16.7001	16.971	17.1328	17.3958	17.323
+	2.32585	1.58532	5.68648	P07738	P07738	PMGE_HUMAN	BPGM	Bisphosphoglycerate mutase	16.9655	17.2614	16.904	14.9741	15.5562	15.8447
+	1.42518	-0.635425	-3.06247	P07919	P07919	QCR6_HUMAN	UQCRH	Cytochrome b-c1 complex subunit 6, mitochondrial	13.1579	13.0629	12.9886	13.8922	13.9211	13.3023
+	1.82012	0.996854	4.07734	P07947;P07948;P08631;P12931	P07948;P08631;P12931;P06241;P07947	HCK_HUMAN;LYN_HUMAN;SRC_HUMAN;YES_HUMAN	HCK;LYN;SRC;YES1	Tyrosine-protein kinase Yes	12.749	13.4155	13.4552	12.0644	12.3602	12.2046
+	2.09654	1.388	4.90643	P07948	P07948	LYN_HUMAN	LYN	Tyrosine-protein kinase Lyn	12.8773	13.1434	13.0167	11.4518	11.2636	12.158
+	1.68129	-1.11143	-3.70024	P07951	P07951	TPM2_HUMAN	TPM2	Tropomyosin beta chain	15.1875	14.2335	14.714	15.646	16.0517	15.7716
+	1.51504	-0.557311	-3.27842	P07951;P67936	P67936;P07951	TPM2_HUMAN;TPM4_HUMAN	TPM2;TPM4	Tropomyosin beta chain	17.3334	17.1076	17.3598	17.5571	18.076	17.8397
+	1.35533	-0.459715	-2.89986	P08134	P08134	RHOC_HUMAN	RHOC	Rho-related GTP-binding protein RhoC	13.5387	13.0107	13.3045	13.7573	13.8107	13.665
+	1.49309	0.742904	3.22493	P08195	P08195	4F2_HUMAN	SLC3A2	4F2 cell-surface antigen heavy chain	13.8058	13.6009	13.5496	13.2847	12.5342	12.9088
+	1.80005	2.21729	4.02131	P08246	P08246	ELNE_HUMAN	ELANE	Neutrophil elastase	18.0308	18.9791	19.7067	16.2091	16.7444	17.1112
+	1.61319	-0.936831	-3.52376	P08253	P08253	MMP2_HUMAN	MMP2	72 kDa type IV collagenase	12.0969	11.5639	11.8613	12.3479	13.0396	12.9451
+	1.96549	1.92999	4.49945	P08311	P08311	CATG_HUMAN	CTSG	Cathepsin G	18.3033	17.9615	18.7031	15.9737	16.0706	17.1337
+	1.30914	1.40071	2.79472	P08397	P08397	HEM3_HUMAN	HMBS	Porphobilinogen deaminase	13.868	14.4564	13.4898	11.7409	12.7341	13.137
+	1.4144	-0.641898	-3.03709	P08559	P29803;P08559	ODPA_HUMAN	PDHA1	Pyruvate dehydrogenase E1 component subunit alpha, somatic form, mitochondrial	13.1194	12.6665	12.7792	13.582	13.7245	13.1842
+	2.19484	1.24692	5.2297	P08571	P08571	CD14_HUMAN	CD14	Monocyte differentiation antigen CD14	16.5864	16.3012	15.912	14.9968	14.7953	15.2667
+	1.46846	1.02134	3.16549	P08637	O75015;P08637	FCG3A_HUMAN	FCGR3A	Low affinity immunoglobulin gamma Fc region receptor III-A	12.9828	13.6641	13.8233	12.1029	12.764	12.5392
+	2.1663	-1.27335	-5.13418	P08670;P17661	P08670;P17661	DESM_HUMAN;VIME_HUMAN	DES;VIM	Vimentin	17.5476	17.9374	17.7585	18.9035	19.4489	18.7112
+	2.27324	2.10622	5.49934	P09105	P09105	HBAT_HUMAN	HBQ1	Hemoglobin subunit theta-1	13.8058	14.3246	13.8287	11.2302	12.0121	12.3982
+	1.83225	-0.924605	-4.11145	P09493	P09493	TPM1_HUMAN	TPM1	Tropomyosin alpha-1 chain	15.5282	15.0433	15.7662	16.2316	16.4789	16.401
+	1.87005	0.501699	4.21904	P0DMV9;P11021;P11142;P54652	P54652;P34931;P0DMV9;P11142;P11021	BIP_HUMAN;HS71B_HUMAN;HSP72_HUMAN;HSP7C_HUMAN	HSPA1B;HSPA2;HSPA5;HSPA8	Heat shock 70 kDa protein 1B	18.5264	18.6375	18.5572	17.934	17.9834	18.2986
+	1.79742	0.523914	4.014	P0DMV9;P11142;P17066;P54652	P48741;P54652;P34931;P0DMV9;P17066;P11142	HS71B_HUMAN;HSP72_HUMAN;HSP76_HUMAN;HSP7C_HUMAN	HSPA1B;HSPA2;HSPA6;HSPA8	Heat shock 70 kDa protein 1B	18.605	18.7777	18.7027	17.9394	18.2298	18.3445
+	1.5672	1.09033	3.40751	P0DOY2;P0DOY3	P0DOY3;P0DOY2	IGLC2_HUMAN;IGLC3_HUMAN	IGLC2;IGLC3	Immunoglobulin lambda constant 2	21.8365	20.8152	21.2125	20.0029	20.1786	20.4118
+	1.83456	-0.861803	-4.11797	P10155	P10155	RO60_HUMAN	RO60	60 kDa SS-A/Ro ribonucleoprotein	11.4225	11.6121	11.1474	12.2016	12.556	12.0098
+	1.95308	0.360236	4.46226	P10768	P10768	ESTD_HUMAN	ESD	S-formylglutathione hydrolase	15.4472	15.4585	15.3329	14.989	15.1925	14.9764
+	1.60732	0.343546	3.50879	P11021	P11021	BIP_HUMAN	HSPA5	Endoplasmic reticulum chaperone BiP	17.9198	17.9023	17.6329	17.4318	17.4573	17.5352
+	1.78683	0.261196	3.98471	P11021;P11142;P54652	P54652;P34931;P11142;P11021	BIP_HUMAN;HSP72_HUMAN;HSP7C_HUMAN	HSPA2;HSPA5;HSPA8	Endoplasmic reticulum chaperone BiP	16.0044	16.1139	16.0971	15.7998	15.7194	15.9126
+	2.37563	0.386342	5.86833	P11142	P11142	HSP7C_HUMAN	HSPA8	Heat shock cognate 71 kDa protein	18.2055	18.3034	18.3446	17.8045	17.9086	17.9813
+	1.35832	0.36522	2.90674	P11142;P17066;P54652	P54652;P17066;P11142	HSP72_HUMAN;HSP76_HUMAN;HSP7C_HUMAN	HSPA2;HSPA6;HSPA8	Heat shock cognate 71 kDa protein	16.4458	16.7197	16.7774	16.1373	16.3416	16.3684
+	1.96094	1.88454	4.48579	P11166	P11166	GTR1_HUMAN	SLC2A1	Solute carrier family 2, facilitated glucose transporter member 1	16.9206	17.3313	17.0244	14.5195	15.1927	15.9105
+	2.15586	1.63991	5.09959	P11169	P11169;Q8TDB8	GTR3_HUMAN	SLC2A3	Solute carrier family 2, facilitated glucose transporter member 3	13.4612	14.0148	14.41	12.3919	12.0053	12.5691
+	2.04432	1.61869	4.7411	P11171	P11171	EPB41_HUMAN	EPB41	Protein 4.1	15.2755	15.6354	15.4445	13.26	13.8533	14.386
+	1.52422	0.961238	3.30092	P11171;Q9Y2J2	P11171;Q9Y2J2	E41L3_HUMAN;EPB41_HUMAN	EPB41;EPB41L3	Protein 4.1	13.229	13.5129	13.4124	11.903	12.5093	12.8583
+	1.5118	-0.727564	-3.27048	P11177	P11177	ODPB_HUMAN	PDHB	Pyruvate dehydrogenase E1 component subunit beta, mitochondrial	13.5417	13.1035	12.8425	14.0442	13.8895	13.7368
+	2.12841	1.77854	5.00949	P11277	P11277	SPTB1_HUMAN	SPTB	Spectrin beta chain, erythrocytic	15.9223	16.4102	16.2107	13.8299	14.4204	14.9573
+	1.44429	0.378414	3.10772	P11908;P60891	P60891;P11908;P21108	PRPS1_HUMAN;PRPS2_HUMAN	PRPS1;PRPS2	Ribose-phosphate pyrophosphokinase 2	12.8854	13.0709	13.1219	12.5354	12.564	12.8436
+	1.57853	-0.253704	-3.43593	P12081	P49590;P12081	HARS1_HUMAN	HARS1	Histidine--tRNA ligase, cytoplasmic	12.6518	12.857	12.7423	13.0664	13.0264	12.9193
+	2.06839	0.419486	4.81677	P12268	P12268	IMDH2_HUMAN	IMPDH2	Inosine-5'-monophosphate dehydrogenase 2	13.9214	14.0161	13.9754	13.438	13.5041	13.7123
+	1.55111	1.05316	3.36737	P12429	P12429	ANXA3_HUMAN	ANXA3	Annexin A3	17.1622	16.494	17.3705	16.2806	15.861	15.7255
+	2.12074	-1.06139	-4.98456	P12882;P12883;P13533;P13535;P35749;Q9UKX2;Q9Y623	P12883;P13535;Q9UKX3;Q9Y623;P13533;P12882;P11055;Q9UKX2;P35749;A7E2Y1	MYH11_HUMAN;MYH1_HUMAN;MYH2_HUMAN;MYH4_HUMAN;MYH6_HUMAN;MYH7_HUMAN;MYH8_HUMAN	MYH1;MYH11;MYH2;MYH4;MYH6;MYH7;MYH8	Myosin-1	13.1329	12.5329	12.9288	13.8689	13.7537	14.1562
+	1.41472	-0.28605	-3.03782	P13010	P13010	XRCC5_HUMAN	XRCC5	X-ray repair cross-complementing protein 5	14.405	14.7018	14.5946	14.7913	14.8502	14.918
+	1.89207	0.495295	4.28259	P13489	P13489	RINI_HUMAN	RNH1	Ribonuclease inhibitor	15.9003	16.0208	16.2445	15.4852	15.6709	15.5236
+	1.34283	-0.905411	-2.87125	P13533;P35580;P35749	P13533;P35749;P35580	MYH10_HUMAN;MYH11_HUMAN;MYH6_HUMAN	MYH10;MYH11;MYH6	Myosin-6	14.0653	13.2743	14.0014	14.3403	14.7328	14.9841
+	3.96153	0.32379	15.1989	P13639	P13639	EF2_HUMAN	EEF2	Elongation factor 2	16.4551	16.4583	16.4332	16.0878	16.1553	16.1321
+	2.55465	2.80838	6.563	P13645	P13645	K1C10_HUMAN	KRT10	Keratin, type I cytoskeletal 10	15.2235	14.3146	13.8728	11.3559	11.7457	11.8842
+	3.30851	1.77973	10.3521	P13716	P13716	HEM2_HUMAN	ALAD	Delta-aminolevulinic acid dehydratase	16.0948	16.2019	16.1032	14.031	14.4306	14.5991
+	1.61625	0.803223	3.53158	P13798	P13798	ACPH_HUMAN	APEH	Acylamino-acid-releasing enzyme	14.7035	15.2483	15.1387	14.0078	14.5266	14.1464
+	2.03848	-0.581226	-4.72288	P13861	P13861	KAP2_HUMAN	PRKAR2A	cAMP-dependent protein kinase type II-alpha regulatory subunit	13.064	12.7244	12.8476	13.3959	13.6051	13.3787
+	1.76942	-0.578346	-3.93681	P14543;Q14112	P14543;Q14112	NID1_HUMAN;NID2_HUMAN	NID1;NID2	Nidogen-1	14.19	14.0351	14.3	14.5057	14.9091	14.8453
+	1.95025	2.232	4.4538	P14555	P14555	PA2GA_HUMAN	PLA2G2A	Phospholipase A2, membrane associated	15.6736	15.1175	14.1464	12.9367	12.2931	13.0117
+	1.57628	2.98028	3.43028	P14780	P14780	MMP9_HUMAN	MMP9	Matrix metalloproteinase-9	15.2859	14.8815	16.57	11.9363	14.0062	11.854
+	1.43487	-0.485319	-3.08537	P14854	P14854	CX6B1_HUMAN	COX6B1	Cytochrome c oxidase subunit 6B1	13.6701	13.759	13.4215	14.3286	14.061	13.917
+	1.81588	0.436413	4.06545	P15531	P15531	NDKA_HUMAN	NME1	Nucleoside diphosphate kinase A	14.4609	14.79	14.62	14.1779	14.278	14.1057
+	1.32386	0.534455	2.82804	P16104	P16104	H2AX_HUMAN	H2AX	Histone H2AX	21.8385	21.9043	21.9847	21.1206	21.7327	21.2707
+	2.19	1.82292	5.21341	P16157	P16157	ANK1_HUMAN	ANK1	Ankyrin-1	15.6997	16.2678	15.9816	13.6081	14.196	14.6761
+	2.45047	1.46521	6.15077	P16157;Q01484;Q12955	P16157;Q01484;Q12955	ANK1_HUMAN;ANK2_HUMAN;ANK3_HUMAN	ANK1;ANK2;ANK3	Ankyrin-1	12.1864	12.3621	12.0683	10.2959	10.9493	10.9761
+	2.02022	1.74063	4.66623	P16452	P16452	EPB42_HUMAN	EPB42	Protein 4.2	15.0461	15.5391	15.3594	12.9596	13.6134	14.1496
+	4.27172	3.3488	18.2094	P17213	P17213	BPI_HUMAN	BPI	Bactericidal permeability-increasing protein	14.3988	14.5052	14.6153	10.8468	11.4445	11.1815
+	1.36652	0.462691	2.92563	P17987	P17987	TCPA_HUMAN	TCP1	T-complex protein 1 subunit alpha	14.8395	15.2336	15.139	14.5615	14.455	14.8076
+	1.94129	1.87159	4.42711	P18577;Q02161	Q02161;P18577	RHCE_HUMAN;RHD_HUMAN	RHCE;RHD	Blood group Rh(CE) polypeptide	12.7665	13.4237	12.8893	10.5426	11.0966	11.8255
+	1.54222	2.42305	3.34533	P20160	P20160	CAP7_HUMAN	AZU1	Azurocidin	16.2716	17.9523	18.3233	14.5428	14.978	15.7571
+	1.36422	0.324489	2.92033	P20340	P20340	RAB6A_HUMAN	RAB6A	Ras-related protein Rab-6A	13.6617	13.5768	13.6235	13.4339	13.0824	13.3723
+	1.47948	0.130796	3.19199	P20618	P20618	PSB1_HUMAN	PSMB1	Proteasome subunit beta type-1	14.5938	14.6038	14.6403	14.4112	14.5434	14.491
+	1.7765	0.665435	3.95626	P20810	P20810	ICAL_HUMAN	CAST	Calpastatin	14.9581	14.8605	15.2284	14.247	14.2004	14.6032
+	2.53517	-0.700469	-6.48417	P21333;Q14315	P21333;Q14315	FLNA_HUMAN;FLNC_HUMAN	FLNA;FLNC	Filamin-A	15.0335	14.8172	14.9877	15.48	15.6955	15.7643
+	1.60171	0.578567	3.49452	P22061	P22061	PIMT_HUMAN	PCMT1	Protein-L-isoaspartate(D-aspartate) O-methyltransferase	15.2738	15.6373	15.5093	14.6413	15.0184	15.025
+	1.68424	-0.362667	-3.70802	P22087	P22087	FBRL_HUMAN	FBL	rRNA 2'-O-methyltransferase fibrillarin	13.6794	13.7267	13.6526	14.1863	13.8656	14.0949
+	1.4883	0.411381	3.2133	P22314	P22314	UBA1_HUMAN	UBA1	Ubiquitin-like modifier-activating enzyme 1	15.7561	16.1355	16.0459	15.5255	15.4967	15.6811
+	2.23463	2.29748	5.36521	P24158	P24158	PRTN3_HUMAN	PRTN3	Myeloblastin	16.8412	17.6598	17.9905	15.09	14.8174	15.6916
+	1.53823	1.10322	3.33546	P25098	P35626;P25098	ARBK1_HUMAN	GRK2	Beta-adrenergic receptor kinase 1	12.1217	12.6836	13.057	11.5646	11.1702	11.8178
+	1.63046	-1.73399	-3.568	P25774	P25774	CATS_HUMAN	CTSS	Cathepsin S	13.1804	13.437	13.3263	14.9313	15.9328	14.2815
+	1.53946	0.33427	3.3385	P25786	P25786	PSA1_HUMAN	PSMA1	Proteasome subunit alpha type-1	15.781	16.0185	15.927	15.441	15.6898	15.5929
+	2.16518	0.213035	5.13046	P25788	P25788	PSA3_HUMAN	PSMA3	Proteasome subunit alpha type-3	14.1113	14.1596	14.1276	13.8421	13.952	13.9653
+	1.37503	1.64966	2.94529	P25815	P25815	S100P_HUMAN	S100P	Protein S100-P	14.9098	16.3362	16.3756	14.555	14.4609	13.6568
+	1.70973	0.795591	3.77554	P26447	P26447	S10A4_HUMAN	S100A4	Protein S100-A4	17.9795	18.5272	18.6566	17.6403	17.616	17.5201
+	1.67621	1.25346	3.6869	P26927	P26927	HGFL_HUMAN	MST1	Hepatocyte growth factor-like protein	12.5964	11.6227	11.6961	10.511	10.9651	10.6787
+	1.84432	0.915938	4.14559	P27105	P27105	STOM_HUMAN	STOM	Stomatin	17.7228	18.011	18.0698	16.8692	16.7847	17.4018
+	1.58149	-0.401018	-3.44339	P27348;P31946;P63104	P63104;P27348;P31946	1433B_HUMAN;1433T_HUMAN;1433Z_HUMAN	YWHAB;YWHAQ;YWHAZ	14-3-3 protein theta	14.9497	15.1238	15.2111	15.6039	15.5612	15.3226
+	1.31244	0.316971	2.80217	P27708	P27708	PYR1_HUMAN	CAD	CAD protein	11.9074	11.7232	11.7621	11.3599	11.6752	11.4067
+	2.02984	1.09959	4.69603	P28289	P28289	TMOD1_HUMAN	TMOD1	Tropomodulin-1	12.9395	13.1	13.4284	11.7666	12.0027	12.3998
+	1.8156	1.60595	4.06468	P28676	P28676	GRAN_HUMAN	GCA	Grancalcin	14.724	15.2886	15.8573	14.029	13.2707	13.7523
+	1.34445	0.332364	2.87494	P28799	P28799	GRN_HUMAN	GRN	Progranulin	15.6451	15.9602	15.883	15.5022	15.3801	15.6091
+	1.39493	0.285869	2.9915	P29144	P29144	TPP2_HUMAN	TPP2	Tripeptidyl-peptidase 2	13.4715	13.5824	13.4635	13.0829	13.3828	13.1941
+	1.36136	0.474073	2.91373	P30041	P30041	PRDX6_HUMAN	PRDX6	Peroxiredoxin-6	18.4678	18.6418	18.4096	17.9209	18.3236	17.8524
+	2.08174	1.43886	4.85915	P30043	P30043	BLVRB_HUMAN	BLVRB	Flavin reductase (NADPH)	17.2803	17.9037	17.8642	15.8586	16.2636	16.6093
+	1.34261	-0.509121	-2.87073	P30049	P30049	ATPD_HUMAN	ATP5F1D	ATP synthase subunit delta, mitochondrial	13.2753	13.2234	13.4342	14.0481	13.9142	13.498
+	1.52127	0.666281	3.29368	P30520	P30520	PURA2_HUMAN	ADSS2	Adenylosuccinate synthetase isozyme 2	13.3279	13.4654	13.8853	12.8981	12.6949	13.0869
+	1.99142	0.988046	4.57791	P30566	P30566	PUR8_HUMAN	ADSL	Adenylosuccinate lyase	13.1825	13.5633	13.0838	11.9977	12.3233	12.5444
+	1.9842	0.504443	4.55596	P31939	P31939	PUR9_HUMAN	ATIC	Bifunctional purine biosynthesis protein ATIC	14.4997	14.8656	14.7332	14.2479	14.1501	14.1871
+	2.30018	-0.562486	-5.59456	P31943;P55795	P31943;P55795	HNRH1_HUMAN;HNRH2_HUMAN	HNRNPH1;HNRNPH2	Heterogeneous nuclear ribonucleoprotein H	13.6784	13.9356	13.9604	14.4695	14.4605	14.3318
+	1.66135	0.635088	3.648	P31948	P31948	STIP1_HUMAN	STIP1	Stress-induced-phosphoprotein 1	16.1702	16.4899	16.2267	15.6907	15.3982	15.8926
+	2.37096	1.60367	5.85107	P32119	P32119	PRDX2_HUMAN	PRDX2	Peroxiredoxin-2	18.8541	19.2276	19.2051	17.0395	17.551	17.8853
+	3.03608	1.19162	8.79901	P32119;Q06830	P32119;Q06830	PRDX1_HUMAN;PRDX2_HUMAN	PRDX1;PRDX2	Peroxiredoxin-2	18.8912	19.1024	19.0881	17.6275	17.8469	18.0325
+	1.62729	2.71861	3.55986	P35527	P35527	K1C9_HUMAN	KRT9	Keratin, type I cytoskeletal 9	16.1984	15.103	13.687	11.8217	12.5973	12.4135
+	1.72864	-1.16846	-3.82616	P35580;P35749;Q7Z406	P35749;P35580;Q7Z406	MYH10_HUMAN;MYH11_HUMAN;MYH14_HUMAN	MYH10;MYH11;MYH14	Myosin-10	13.5877	12.9611	13.8032	14.4311	14.4643	14.9619
+	1.4471	1.3338	3.11442	P35612	P35612	ADDB_HUMAN	ADD2	Beta-adducin	13.4998	13.9611	13.5685	11.832	12.0569	13.139
+	1.73859	-0.846521	-3.85299	P35749	P35749	MYH11_HUMAN	MYH11	Myosin-11	15.9787	15.2715	15.8384	16.4675	16.5606	16.6001
+	2.49196	2.18427	6.31223	P35908	P35908	K22E_HUMAN	KRT2	Keratin, type II cytoskeletal 2 epidermal	14.1799	13.1225	13.3238	11.1689	11.3212	11.5833
+	2.05463	-0.524921	-4.7734	P36873;P62136;P62140	P36873;P62140;P62136	PP1A_HUMAN;PP1B_HUMAN;PP1G_HUMAN	PPP1CA;PPP1CB;PPP1CC	Serine/threonine-protein phosphatase PP1-gamma catalytic subunit	14.1659	13.9016	14.195	14.6963	14.6404	14.5006
+	1.46054	1.55235	3.14649	P36980;Q03591	P36980;Q03591	FHR1_HUMAN;FHR2_HUMAN	CFHR1;CFHR2	Complement factor H-related protein 2	16.0858	14.8369	15.2345	13.7176	13.3317	14.4508
+	1.85786	1.95738	4.18413	P37840	P37840	SYUA_HUMAN	SNCA	Alpha-synuclein	15.7528	15.8087	15.8267	13.1442	13.6444	14.7275
+	1.4379	0.421378	3.09256	P38646	P38646	GRP75_HUMAN	HSPA9	Stress-70 protein, mitochondrial	16.3448	15.9789	15.9539	15.722	15.569	15.7225
+	1.69786	0.430274	3.74401	P40227	P40227	TCPZ_HUMAN	CCT6A	T-complex protein 1 subunit zeta	14.4211	14.595	14.5855	14.1014	13.9313	14.2781
+	1.42983	0.4633	3.07344	P40227;Q92526	Q92526;P40227	TCPW_HUMAN;TCPZ_HUMAN	CCT6A;CCT6B	T-complex protein 1 subunit zeta	14.7459	14.8266	14.7589	14.2335	14.1061	14.6019
+	1.52994	1.77621	3.315	P41218	P41218	MNDA_HUMAN	MNDA	Myeloid cell nuclear differentiation antigen	15.2957	16.3596	16.687	14.554	13.6848	14.7749
+	1.70028	-0.46727	-3.75041	P42677;Q71UM5	Q71UM5;P42677	RS27L_HUMAN;RS27_HUMAN	RPS27;RPS27L	40S ribosomal protein S27	16.1074	15.8542	15.8393	16.4658	16.5123	16.2245
+	1.35327	1.70083	2.89515	P43490	P43490	NAMPT_HUMAN	NAMPT	Nicotinamide phosphoribosyltransferase	15.9834	16.5328	16.8274	14.7369	13.8292	15.675
+	1.69251	-0.41661	-3.72984	P46063	P46063	RECQ1_HUMAN	RECQL	ATP-dependent DNA helicase Q1	13.9648	14.1939	13.8548	14.521	14.3666	14.3757
+	1.66773	-0.700983	-3.66467	P46108	P46108	CRK_HUMAN	CRK	Adapter molecule crk	12.0067	12.1016	12.2423	12.9359	13.0508	12.4668
+	1.67419	-0.795403	-3.68159	P48059;Q7Z4I7	P48059;Q7Z4I7	LIMS1_HUMAN;LIMS2_HUMAN	LIMS1;LIMS2	LIM and senescent cell antigen-like-containing domain protein 1	13.9558	13.4099	13.6932	14.4891	14.2222	14.7339
+	1.88157	0.85368	4.25221	P48506	P48506	GSH1_HUMAN	GCLC	Glutamate--cysteine ligase catalytic subunit	13.4116	13.8448	13.3473	12.5095	12.6064	12.9268
+	1.33265	0.996045	2.84803	P48507	P48507	GSH0_HUMAN	GCLM	Glutamate--cysteine ligase regulatory subunit	12.8045	13.1042	12.8122	11.4548	11.7126	12.5653
+	1.488	0.383205	3.21259	P48643	P48643	TCPE_HUMAN	CCT5	T-complex protein 1 subunit epsilon	14.1521	14.3282	14.0903	13.8103	13.6398	13.9711
+	2.29425	1.53629	5.57346	P49247	P49247	RPIA_HUMAN	RPIA	Ribose-5-phosphate isomerase	11.5223	12.0875	12.0878	10.4297	9.98593	10.6732
+	1.46537	0.39224	3.15807	P49368	P49368	TCPG_HUMAN	CCT3	T-complex protein 1 subunit gamma	15.3317	15.5198	15.585	15.021	14.959	15.2799
+	1.67006	0.545167	3.67076	P49773	P49773	HINT1_HUMAN	HINT1	Histidine triad nucleotide-binding protein 1	16.1701	16.2545	16.3763	15.8364	15.451	15.878
+	1.67887	0.364952	3.69387	P50148	P50148	GNAQ_HUMAN	GNAQ	Guanine nucleotide-binding protein G(q) subunit alpha	13.2184	13.1999	13.088	12.8863	12.9011	12.624
+	1.40128	0.467926	3.00632	P50502	P50502;Q8NFI4	F10A1_HUMAN	ST13	Hsc70-interacting protein	15.0014	15.1334	14.8871	14.2904	14.5591	14.7687
+	1.47931	-0.303406	-3.1916	P50579	P50579	MAP2_HUMAN	METAP2	Methionine aminopeptidase 2	11.0156	11.2906	11.2461	11.4405	11.5716	11.4505
+	1.64004	0.412999	3.5927	P50990	P50990	TCPQ_HUMAN	CCT8	T-complex protein 1 subunit theta	16.2198	16.3092	16.439	15.7683	15.8685	16.0922
+	1.47402	0.443987	3.17885	P50991	P50991	TCPD_HUMAN	CCT4	T-complex protein 1 subunit delta	14.5927	14.8055	14.7394	14.2495	14.0627	14.4935
+	1.36223	0.489075	2.91574	P51149	P51149	RAB7A_HUMAN	RAB7A	Ras-related protein Rab-7a	15.2934	15.7267	15.7221	15.1746	14.9185	15.1818
+	1.36923	0.709793	2.93187	P51159	P51159	RB27A_HUMAN	RAB27A	Ras-related protein Rab-27A	14.2643	14.8009	15.014	14.1074	14.0439	13.7985
+	1.40271	-0.408358	-3.00967	P51571	P51571	SSRD_HUMAN	SSR4	Translocon-associated protein subunit delta	12.7665	12.9308	12.5673	13.2933	13.1951	13.0012
+	1.4792	-0.981936	-3.19133	P51911	P51911	CNN1_HUMAN	CNN1	Calponin-1	15.3043	14.5881	15.4735	16.002	15.9196	16.39
+	1.41646	1.29933	3.04191	P52790	P52790	HXK3_HUMAN	HK3	Hexokinase-3	13.3241	14.4973	14.6474	12.9791	12.6902	12.9016
+	1.38862	-0.789377	-2.97681	P53007	P53007	TXTP_HUMAN	SLC25A1	Tricarboxylate transport protein, mitochondrial	13.569	12.9627	13.0714	14.2979	14.0252	13.6482
+	1.76221	0.330819	3.9171	P53602	P53602	MVD1_HUMAN	MVD	Diphosphomevalonate decarboxylase	11.4371	11.5458	11.3761	11.2426	11.1179	11.0061
+	1.61498	1.81741	3.52833	P54108	P54108	CRIS3_HUMAN	CRISP3	Cysteine-rich secretory protein 3	12.1795	11.1447	12.178	9.63157	9.63625	10.7822
+	1.92386	0.302925	4.37555	P54577	P54577	SYYC_HUMAN	YARS1	Tyrosine--tRNA ligase, cytoplasmic	13.5324	13.4678	13.454	13.2066	13.0591	13.2797
+	1.93883	0.650463	4.41983	P54578	P54578	UBP14_HUMAN	USP14	Ubiquitin carboxyl-terminal hydrolase 14	13.976	14.1706	14.2986	13.2735	13.6387	13.5816
+	1.47621	-1.68369	-3.18412	P55001	P55001	MFAP2_HUMAN	MFAP2	Microfibrillar-associated protein 2	11.7269	11.2916	12.397	12.8102	14.2564	13.4
+	1.87074	0.541676	4.221	P55010	P55010	IF5_HUMAN	EIF5	Eukaryotic translation initiation factor 5	13.2838	13.4621	13.5103	13.0325	12.6688	12.93
+	1.85983	0.36133	4.18976	P55072	P55072	TERA_HUMAN	VCP	Transitional endoplasmic reticulum ATPase	16.5637	16.4976	16.4457	16.1136	16.2898	16.0196
+	1.57084	-0.515932	-3.41663	P55735	P55735	SEC13_HUMAN	SEC13	Protein SEC13 homolog	12.5325	12.3201	12.6902	13.2201	13.0182	12.8523
+	1.52937	-0.828528	-3.3136	P55795	P55795	HNRH2_HUMAN	HNRNPH2	Heterogeneous nuclear ribonucleoprotein H2	12.5987	13.0038	12.4803	13.5887	13.8199	13.1598
+	1.59426	-0.255282	-3.47562	P57735;Q15907	P57735;P62491;Q15907	RAB25_HUMAN;RB11B_HUMAN	RAB11B;RAB25	Ras-related protein Rab-25	13.5101	13.6515	13.4538	13.8795	13.768	13.7338
+	1.71236	3.48744	3.78257	P59665	P59665	DEF1_HUMAN	DEFA1	Neutrophil defensin 1	16.0226	15.9871	13.6735	11.3025	12.7301	11.1883
+	2.22895	1.78438	5.34571	P59665;P59666	P59666;P59665	DEF1_HUMAN;DEF3_HUMAN	DEFA1;DEFA3	Neutrophil defensin 1	21.5404	21.2125	22.184	19.5168	20.065	20.002
+	1.68385	-0.540223	-3.70697	P60660	P60660	MYL6_HUMAN	MYL6	Myosin light polypeptide 6	18.1071	17.7836	18.1838	18.422	18.6936	18.5796
+	1.51809	0.84139	3.28589	P60891	P60891	PRPS1_HUMAN	PRPS1	Ribose-phosphate pyrophosphokinase 1	12.6373	13.0449	13.049	11.638	12.2467	12.3223
+	1.62046	0.334983	3.54234	P60900	P60900	PSA6_HUMAN	PSMA6	Proteasome subunit alpha type-6	14.7632	14.6716	14.957	14.3831	14.472	14.5317
+	2.12599	-0.960441	-5.00162	P60981	P60981	DEST_HUMAN	DSTN	Destrin	14.556	14.1876	14.6105	15.6178	15.4696	15.148
+	2.1711	-0.451679	-5.15016	P61019;Q8WUD1	P61019;Q8WUD1	RAB2A_HUMAN;RAB2B_HUMAN	RAB2A;RAB2B	Ras-related protein Rab-2A	12.8886	12.8553	12.7465	13.2495	13.1684	13.4274
+	1.34258	0.372562	2.87067	P61204;P84077	P61204;P84077	ARF1_HUMAN;ARF3_HUMAN	ARF1;ARF3	ADP-ribosylation factor 3	17.1484	17.5145	17.3225	16.9764	16.8165	17.0748
+	1.72313	0.35715	3.81139	P61224	P61224;A6NIZ1	RAP1B_HUMAN	RAP1B	Ras-related protein Rap-1b	14.4904	14.4149	14.4414	13.9584	14.0511	14.2658
+	2.32687	0.488288	5.69018	P61586	P61586	RHOA_HUMAN	RHOA	Transforming protein RhoA	15.4132	15.4418	15.6523	14.9333	15.0666	15.0426
+	1.39006	1.49108	2.98016	P61626	P61626	LYSC_HUMAN	LYZ	Lysozyme C	18.6527	18.4625	19.7492	16.9038	17.5605	17.9269
+	1.49109	-0.178493	-3.22006	P62081	P62081	RS7_HUMAN	RPS7	40S ribosomal protein S7	14.4754	14.384	14.3173	14.5785	14.6205	14.5132
+	1.5169	-0.574118	-3.28297	P62140	P62140	PP1B_HUMAN	PPP1CB	Serine/threonine-protein phosphatase PP1-beta catalytic subunit	12.6873	12.6852	13.0893	13.5805	13.1937	13.4099
+	1.54723	0.199519	3.35775	P62258	P62258	1433E_HUMAN	YWHAE	14-3-3 protein epsilon	15.5184	15.5238	15.6367	15.4255	15.3815	15.2734
+	3.08039	-0.497556	-9.03589	P62314	P62314	SMD1_HUMAN	SNRPD1	Small nuclear ribonucleoprotein Sm D1	11.9693	12.0876	12.1575	12.5701	12.5756	12.5614
+	1.30296	-0.568436	-2.7808	P62318	P62318	SMD3_HUMAN	SNRPD3	Small nuclear ribonucleoprotein Sm D3	13.0457	12.7014	13.2531	13.5331	13.8024	13.3699
+	1.30219	-0.540736	-2.77906	P62330	P62330	ARF6_HUMAN	ARF6	ADP-ribosylation factor 6	11.9929	12.5462	12.5113	12.9823	12.9513	12.7389
+	2.85677	0.215857	7.89708	P62820;Q92928;Q9H0U4	Q9H0U4;Q92928;P62820	RAB1A_HUMAN;RAB1B_HUMAN;RAB1C_HUMAN	RAB1A;RAB1B;RAB1C	Ras-related protein Rab-1A	15.9908	15.9726	15.9754	15.8145	15.7531	15.7237
+	1.82804	0.558226	4.0996	P62826	P62826	RAN_HUMAN	RAN	GTP-binding nuclear protein Ran	17.0497	17.3655	17.4749	16.6671	16.7188	16.8295
+	1.89237	-0.410446	-4.28347	P62910	P62910	RL32_HUMAN	RPL32	60S ribosomal protein L32	14.7409	14.5075	14.5121	15.0797	15.0242	14.8879
+	2.26046	-0.255234	-5.45464	P63010;Q10567	P63010;Q10567	AP1B1_HUMAN;AP2B1_HUMAN	AP1B1;AP2B1	AP-2 complex subunit beta	14.2484	14.3443	14.2572	14.5179	14.6075	14.4902
+	2.34762	-0.841229	-5.76543	P63167;Q96FJ2	Q96FJ2;P63167	DYL1_HUMAN;DYL2_HUMAN	DYNLL1;DYNLL2	Dynein light chain 1, cytoplasmic	12.5601	12.749	12.253	13.3578	13.3298	13.3982
+	1.46327	0.380552	3.15302	P63208	P63208	SKP1_HUMAN	SKP1	S-phase kinase-associated protein 1	14.0685	14.4079	14.2361	13.7359	13.8548	13.9801
+	2.40096	-1.09921	-5.96269	P63267	P63267	ACTH_HUMAN	ACTG2	Actin, gamma-enteric smooth muscle	16.0277	15.4456	15.785	16.7198	16.9759	16.8602
+	1.36081	-0.210599	-2.91248	P67812	P67812	SC11A_HUMAN	SEC11A	Signal peptidase complex catalytic subunit SEC11A	13.7509	13.8754	13.8735	13.9898	14.1626	13.9792
+	3.27101	-0.455374	-10.1241	P68366;Q9BQE3	A6NHL2;P68366;Q9BQE3;Q71U36;P68363	TBA1C_HUMAN;TBA4A_HUMAN	TUBA1C;TUBA4A	Tubulin alpha-4A chain	16.5649	16.505	16.6349	17.0354	17.0595	16.9761
+	1.99642	-0.542111	-4.59317	P68366;Q9NY65	P68366;Q9NY65;Q6PEY2;P0DPH8;Q71U36;P68363	TBA4A_HUMAN;TBA8_HUMAN	TUBA4A;TUBA8	Tubulin alpha-4A chain	13.2899	13.4819	13.6203	14.0756	14.0745	13.8683
+	1.57376	1.07398	3.42396	P68871	P68871	HBB_HUMAN	HBB	Hemoglobin subunit beta	22.2521	21.9899	22.1719	20.4874	21.5189	21.1856
+	2.33664	1.25808	5.72551	P69905	P69905	HBA_HUMAN	HBA1	Hemoglobin subunit alpha	22.6298	22.6886	22.7945	21.0292	21.741	21.5685
+	1.79979	0.668143	4.0206	P78324	Q9P1W8;Q5TFQ8;P78324	SHPS1_HUMAN	SIRPA	Tyrosine-protein phosphatase non-receptor type substrate 1	12.1785	12.2794	11.9919	11.2045	11.6829	11.558
+	1.35571	0.503463	2.90074	P78417	P78417	GSTO1_HUMAN	GSTO1	Glutathione S-transferase omega-1	16.8906	17.0846	16.8437	16.4741	16.6874	16.1471
+	2.30485	2.58605	5.61119	P80188	P80188	NGAL_HUMAN	LCN2	Neutrophil gelatinase-associated lipocalin	14.717	14.4637	15.929	12.6225	12.4053	12.3237
+	1.501	2.32799	3.24413	P80511	P80511	S10AC_HUMAN	S100A12	Protein S100-A12	14.3473	16.0158	16.2477	13.9997	12.8461	12.781
+	1.41734	-0.994494	-3.04399	P98095	P98095	FBLN2_HUMAN	FBLN2	Fibulin-2	12.4624	13.1446	13.2288	14.0849	14.2247	13.5097
+	1.63749	1.38799	3.58611	Q00013	Q00013	EM55_HUMAN	MPP1	55 kDa erythrocyte membrane protein	13.3613	14.1891	14.0234	12.208	12.147	13.0549
+	1.35483	-0.509516	-2.89872	Q00325	Q00325	MPCP_HUMAN	SLC25A3	Phosphate carrier protein, mitochondrial	16.3719	16.2284	16.082	16.703	17.02	16.4878
+	1.99707	-1.05591	-4.59514	Q01995	Q01995	TAGL_HUMAN	TAGLN	Transgelin	16.5469	15.804	16.3465	17.1726	17.3204	17.3721
+	2.43798	1.92977	6.10286	Q02094	Q02094	RHAG_HUMAN	RHAG	Ammonium transporter Rh type A	14.5146	14.7301	15.0392	12.3539	12.8268	13.3139
+	1.55388	-0.583563	-3.37426	Q02218;Q9ULD0	Q9ULD0;Q02218	ODO1_HUMAN;OGDHL_HUMAN	OGDH;OGDHL	2-oxoglutarate dehydrogenase, mitochondrial	14.0167	13.7578	13.8128	14.5128	14.6729	14.1522
+	1.63972	0.532194	3.59186	Q04941	Q04941	PLP2_HUMAN	PLP2	Proteolipid protein 2	15.0734	14.744	15.2259	14.5476	14.4048	14.4943
+	1.44519	-0.812324	-3.10986	Q05682	Q05682	CALD1_HUMAN	CALD1	Caldesmon	15.464	14.7392	15.4759	15.9406	15.9483	16.2272
+	1.52462	-0.764419	-3.30191	Q07507	Q07507	DERM_HUMAN	DPT	Dermatopontin	13.5575	12.8368	13.2888	13.8002	14.1104	14.0657
+	1.77334	-0.689735	-3.94757	Q07954	Q07954	LRP1_HUMAN	LRP1	Prolow-density lipoprotein receptor-related protein 1	12.9494	13.185	12.9695	13.5162	14.0334	13.6234
+	1.4737	-0.857717	-3.17808	Q08431	Q08431	MFGM_HUMAN	MFGE8	Lactadherin	13.4763	12.7509	12.9876	13.8681	13.6792	14.2408
+	2.06479	1.69056	4.8054	Q08495	Q08495	DEMA_HUMAN	DMTN	Dematin	14.4193	14.9411	14.5559	12.4268	12.902	13.5158
+	1.62476	-1.13465	-3.55337	Q0ZGT2	Q0ZGT2	NEXN_HUMAN	NEXN	Nexilin	12.9277	12.0991	12.383	13.2253	13.6506	13.9379
+	2.42898	-0.3725	-6.06852	Q12797	Q12797	ASPH_HUMAN	ASPH	Aspartyl/asparaginyl beta-hydroxylase	13.5325	13.653	13.6794	13.9675	14.0756	13.9393
+	1.39625	-0.0961771	-2.99458	Q12907	Q12907	LMAN2_HUMAN	LMAN2	Vesicular integral-membrane protein VIP36	15.5264	15.4862	15.5266	15.6244	15.6505	15.5529
+	1.81884	0.134982	4.07375	Q13057	Q13057	COASY_HUMAN	COASY	Bifunctional coenzyme A synthase	12.5	12.5663	12.5192	12.4399	12.3929	12.3476
+	1.67854	-0.476084	-3.69301	Q13151	Q13151	ROA0_HUMAN	HNRNPA0	Heterogeneous nuclear ribonucleoprotein A0	13.6646	14.0188	14.0585	14.3365	14.391	14.4427
+	1.81276	1.00858	4.05673	Q13201	Q13201	MMRN1_HUMAN	MMRN1	Multimerin-1	12.52	12.408	12.0143	10.9297	11.5879	11.3991
+	1.75229	-0.297167	-3.89008	Q13263	Q13263	TIF1B_HUMAN	TRIM28	Transcription intermediary factor 1-beta	14.4315	14.3446	14.3327	14.5339	14.6963	14.7701
+	1.99188	-1.23254	-4.57933	Q13509;Q9BUF5	Q9BUF5;Q13509	TBB3_HUMAN;TBB6_HUMAN	TUBB3;TUBB6	Tubulin beta-3 chain	13.3599	12.9048	13.8114	14.5642	14.7111	14.4984
+	1.80389	-0.564943	-4.032	Q13557	Q13557	KCC2D_HUMAN	CAMK2D	Calcium/calmodulin-dependent protein kinase type II subunit delta	13.0741	13.0271	13.1911	13.5076	13.9236	13.5559
+	1.40001	-0.420013	-3.00337	Q13838	Q13838	DX39B_HUMAN	DDX39B	Spliceosome RNA helicase DDX39B	13.1621	13.5173	13.5853	13.7476	13.9086	13.8685
+	1.35167	-0.656109	-2.89147	Q14112	Q14112	NID2_HUMAN	NID2	Nidogen-2	14.3075	14.3198	14.7094	14.7752	15.4142	15.1155
+	1.49452	-1.0136	-3.22838	Q14118	Q14118	DAG1_HUMAN	DAG1	Dystroglycan	12.4715	11.7854	12.4954	12.8911	13.6203	13.2817
+	1.80769	-1.02544	-4.04257	Q14141;Q92599;Q9NVA2	Q9NVA2;Q14141;Q92599	SEP11_HUMAN;SEPT6_HUMAN;SEPT8_HUMAN	SEPTIN11;SEPTIN6;SEPTIN8	Septin-6	12.5162	12.8258	13.2693	13.6386	14.0344	14.0147
+	1.37025	0.242032	2.93422	Q14152	Q14152	EIF3A_HUMAN	EIF3A	Eukaryotic translation initiation factor 3 subunit A	13.7645	13.7938	13.9096	13.5409	13.485	13.716
+	2.05631	0.8458	4.7787	Q14157	Q14157	UBP2L_HUMAN	UBAP2L	Ubiquitin-associated protein 2-like	11.8363	11.9767	12.1526	11.1611	10.8717	11.3955
+	1.43853	-0.625683	-3.09405	Q14165	Q14165	MLEC_HUMAN	MLEC	Malectin	13.1817	13.249	13.0812	13.7172	14.1688	13.5029
+	2.00729	0.656725	4.62643	Q14254	Q14254	FLOT2_HUMAN	FLOT2	Flotillin-2	13.8179	14.1254	14.3003	13.3928	13.4316	13.449
+	1.51242	-1.0699	-3.27201	Q14315	Q14315	FLNC_HUMAN	FLNC	Filamin-C	15.5724	14.6165	14.9342	15.9543	16.4449	15.9336
+	1.68829	-1.12342	-3.71868	Q14767	Q14767	LTBP2_HUMAN	LTBP2	Latent-transforming growth factor beta-binding protein 2	12.9111	12.6271	13.4803	13.8251	14.1574	14.4062
+	1.43505	-0.413372	-3.0858	Q15019	Q15019	SEPT2_HUMAN	SEPTIN2	Septin-2	13.64	13.8056	13.9092	13.9877	14.2572	14.3499
+	1.40169	0.761988	3.00728	Q15102	Q15102	PA1B3_HUMAN	PAFAH1B3	Platelet-activating factor acetylhydrolase IB subunit alpha1	14.1315	14.7858	14.251	13.3788	13.9093	13.5941
+	1.61491	0.788735	3.52815	Q15257	Q15257	PTPA_HUMAN	PTPA	Serine/threonine-protein phosphatase 2A activator	14.0406	14.7913	14.5263	13.5839	13.7169	13.6911
+	1.64415	-0.614416	-3.60334	Q15363	Q15363	TMED2_HUMAN	TMED2	Transmembrane emp24 domain-containing protein 2	11.8901	12.4229	12.1715	12.9049	12.7723	12.6506
+	1.41946	-0.635323	-3.04898	Q15582	Q15582	BGH3_HUMAN	TGFBI	Transforming growth factor-beta-induced protein ig-h3	16.1283	16.159	16.0981	16.458	16.6733	17.16
+	1.55049	0.360185	3.36585	Q15691;Q9UPY8	Q15691;Q9UPY8	MARE1_HUMAN;MARE3_HUMAN	MAPRE1;MAPRE3	Microtubule-associated protein RP/EB family member 1	13.4368	13.2156	13.2235	12.7749	12.998	13.0224
+	1.44591	0.751419	3.11157	Q15833	Q15833	STXB2_HUMAN	STXBP2	Syntaxin-binding protein 2	13.7793	14.0122	13.6655	13.4267	12.6712	13.1049
+	1.76282	-1.51162	-3.91877	Q16527	Q16527	CSRP2_HUMAN	CSRP2	Cysteine and glycine-rich protein 2	13.1741	12.2111	12.8562	14.2949	13.7883	14.693
+	1.36181	0.280613	2.91476	Q16543	Q16543	CDC37_HUMAN	CDC37	Hsp90 co-chaperone Cdc37	15.029	15.1891	14.9488	14.7665	14.6662	14.8924
+	1.71755	0.569067	3.79644	Q16775	Q16775	GLO2_HUMAN	HAGH	Hydroxyacylglutathione hydrolase, mitochondrial	14.7818	14.8103	14.8613	14.0208	14.5265	14.1989
+	1.42645	-0.272269	-3.06546	Q16891	Q16891	MIC60_HUMAN	IMMT	MICOS complex subunit MIC60	13.7356	13.5405	13.6299	14.0046	13.9433	13.775
+	1.52864	0.724644	3.31181	Q2TAY7	Q2TAY7	SMU1_HUMAN	SMU1	WD40 repeat-containing protein SMU1	11.6101	11.3209	11.4155	10.8587	10.3278	10.986
+	2.13845	0.834959	5.04229	Q4V328	Q4V328	GRAP1_HUMAN	GRIPAP1	GRIP1-associated protein 1	11.3932	11.4751	11.1249	10.3752	10.3623	10.7508
+	3.53622	-1.55007	-11.8441	Q53GG5	Q53GG5	PDLI3_HUMAN	PDLIM3	PDZ and LIM domain protein 3	11.4397	11.0918	11.3998	12.7868	12.7922	13.0025
+	1.57265	-1.18624	-3.42116	Q562R1	Q562R1	ACTBL_HUMAN	ACTBL2	Beta-actin-like protein 2	15.4088	16.1338	15.666	16.5149	17.444	16.8085
+	1.71992	0.316973	3.80278	Q5TAX3	Q5TAX3	TUT4_HUMAN	TUT4	Terminal uridylyltransferase 4	14.9336	14.8534	14.6883	14.4291	14.5248	14.5704
+	2.24382	-0.591182	-5.39688	Q6PCB0	Q6PCB0	VWA1_HUMAN	VWA1	von Willebrand factor A domain-containing protein 1	12.4236	12.3746	12.3012	13.0141	12.7568	13.1021
+	1.34616	-0.489705	-2.87885	Q6UW68	Q6UW68	TM205_HUMAN	TMEM205	Transmembrane protein 205	13.1364	13.3478	12.8273	13.4753	13.7409	13.5645
+	1.84296	0.831084	4.14174	Q6XQN6	Q6XQN6	PNCB_HUMAN	NAPRT	Nicotinate phosphoribosyltransferase	14.2365	14.5506	14.1998	13.1688	13.7116	13.6133
+	3.64359	0.87146	12.6166	Q70J99	Q70J99	UN13D_HUMAN	UNC13D	Protein unc-13 homolog D	12.181	12.1735	12.1063	11.3921	11.2869	11.1676
+	2.90578	-0.338358	-8.13486	Q86UP2	Q86UP2	KTN1_HUMAN	KTN1	Kinectin	12.1924	12.1627	12.2497	12.5486	12.592	12.4792
+	1.50585	0.32024	3.25596	Q8NE71	Q8NE71	ABCF1_HUMAN	ABCF1	ATP-binding cassette sub-family F member 1	12.2043	12.4536	12.2062	11.9219	11.9078	12.0736
+	1.38194	-0.4216	-2.96129	Q8TCJ2	Q8TCJ2	STT3B_HUMAN	STT3B	Dolichyl-diphosphooligosaccharide--protein glycosyltransferase subunit STT3B	13.4799	13.1036	13.0646	13.6382	13.728	13.5467
+	1.92263	0.295155	4.37192	Q8WUM4	Q8WUM4	PDC6I_HUMAN	PDCD6IP	Programmed cell death 6-interacting protein	14.7918	14.993	14.9912	14.6323	14.6463	14.6119
+	1.6842	-1.20508	-3.7079	Q8WX93	Q8WX93	PALLD_HUMAN	PALLD	Palladin	13.5262	12.647	13.5856	14.2439	14.4861	14.644
+	1.98097	-0.885803	-4.54619	Q92599	Q92599	SEPT8_HUMAN	SEPTIN8	Septin-8	12.1061	11.6868	12.081	12.6238	12.8044	13.1031
+	1.35598	-0.270675	-2.90136	Q92734	Q92734	TFG_HUMAN	TFG	Protein TFG	13.0717	13.182	13.2528	13.5681	13.4485	13.3019
+	1.37485	-0.846211	-2.94487	Q92743	Q92743	HTRA1_HUMAN	HTRA1	Serine protease HTRA1	11.9856	12.3831	12.0936	12.5879	12.9273	13.4856
+	1.37022	0.460322	2.93416	Q92882	Q92882	OSTF1_HUMAN	OSTF1	Osteoclast-stimulating factor 1	13.8036	14.2636	13.9007	13.6542	13.409	13.5238
+	1.3856	0.539101	2.9698	Q92974	Q92974	ARHG2_HUMAN	ARHGEF2	Rho guanine nucleotide exchange factor 2	12.8279	13.1417	13.1621	12.4982	12.2556	12.7606
+	1.64844	0.620506	3.61443	Q93045	Q93045	STMN2_HUMAN	STMN2	Stathmin-2	13.3502	13.8635	13.7604	13.1367	13.0733	12.9025
+	1.89234	-0.777031	-4.28337	Q969X5	Q969X5	ERGI1_HUMAN	ERGIC1	Endoplasmic reticulum-Golgi intermediate compartment protein 1	12.959	13.1279	12.7389	13.8613	13.861	13.4345
+	1.58154	0.752004	3.44352	Q96C19;Q9BUP0	Q9BUP0;Q96C19	EFHD1_HUMAN;EFHD2_HUMAN	EFHD1;EFHD2	EF-hand domain-containing protein D2	13.1897	13.7887	13.761	12.8406	12.6523	12.9906
+	4.40204	-0.286787	-19.6417	Q96CW1	Q96CW1	AP2M1_HUMAN	AP2M1	AP-2 complex subunit mu	14.2724	14.2617	14.3083	14.5603	14.5729	14.5696
+	1.52968	-0.838749	-3.31435	Q96FQ6	Q96FQ6	S10AG_HUMAN	S100A16	Protein S100-A16	11.958	11.602	12.4289	12.7182	12.7944	12.9926
+	1.528	-0.377671	-3.31022	Q96HC4	Q96HC4	PDLI5_HUMAN	PDLIM5	PDZ and LIM domain protein 5	13.4279	13.0961	13.4319	13.6636	13.7459	13.6793
+	1.35386	-0.892542	-2.89651	Q96JD6	Q96JD6	AKCL2_HUMAN	AKR1E2	1,5-anhydro-D-fructose reductase	15.012	15.1922	14.2201	15.6811	15.8413	15.5795
+	1.51197	-0.804996	-3.27091	Q99584	Q99584	S10AD_HUMAN	S100A13	Protein S100-A13	13.2701	13.2455	13.5655	13.9532	14.6124	13.9306
+	1.51073	0.485011	3.26788	Q99832	Q99832	TCPH_HUMAN	CCT7	T-complex protein 1 subunit eta	14.759	14.882	14.9855	14.3437	14.1867	14.641
+	1.52226	-0.313436	-3.2961	Q9BR76	Q9BR76	COR1B_HUMAN	CORO1B	Coronin-1B	14.421	14.5219	14.4825	14.7136	14.9686	14.6835
+	2.88795	-1.08067	-8.04761	Q9BUT1	Q9BUT1	BDH2_HUMAN	BDH2	3-hydroxybutyrate dehydrogenase type 2	12.4305	12.5527	12.5478	13.6111	13.8024	13.3596
+	1.56969	-0.90174	-3.41374	Q9BW30	Q9BW30	TPPP3_HUMAN	TPPP3	Tubulin polymerization-promoting protein family member 3	12.7073	12.295	12.9411	13.4415	13.9094	13.2977
+	1.52312	-0.775049	-3.29822	Q9BWM7	Q9BWM7	SFXN3_HUMAN	SFXN3	Sideroflexin-3	13.2898	12.9397	12.968	13.5072	14.2182	13.7972
+	1.65771	0.419323	3.63853	Q9H223	Q9H223	EHD4_HUMAN	EHD4	EH domain-containing protein 4	15.2213	14.9664	15.0293	14.6358	14.8099	14.5134
+	1.5437	-0.552912	-3.349	Q9H223;Q9NZN4	Q9H223;Q9NZN4	EHD2_HUMAN;EHD4_HUMAN	EHD2;EHD4	EH domain-containing protein 4	12.2231	11.9713	11.8676	12.5193	12.3859	12.8155
+	2.07964	0.610216	4.85247	Q9H479	Q9H479	FN3K_HUMAN	FN3K	Fructosamine-3-kinase	11.6041	11.8568	11.7693	10.9636	11.3149	11.121
+	1.71699	0.773023	3.79493	Q9H4M9;Q9NZN3	Q9H4M9;Q9NZN3	EHD1_HUMAN;EHD3_HUMAN	EHD1;EHD3	EH domain-containing protein 1	15.1548	14.8204	15.131	14.156	14.0306	14.6005
+	2.9614	-1.08326	-8.41252	Q9H8H3	Q9H8H3	MET7A_HUMAN	METTL7A	Methyltransferase-like protein 7A	14.5026	14.4844	14.2321	15.6025	15.5648	15.3015
+	1.79032	0.790983	3.99435	Q9HAV7	Q9HAV7	GRPE1_HUMAN	GRPEL1	GrpE protein homolog 1, mitochondrial	13.5356	13.1964	13.0751	12.5403	12.2066	12.6873
+	2.29967	4.49181	5.59272	Q9HD89	Q9HD89	RETN_HUMAN	RETN	Resistin	14.8859	16.311	15.6943	9.76385	11.9094	11.7424
+	1.36144	-1.01397	-2.91393	Q9NR28	Q9NR28	DBLOH_HUMAN	DIABLO	Diablo homolog, mitochondrial	11.8513	10.7829	11.7401	12.6254	12.4199	12.3709
+	1.36384	0.488804	2.91945	Q9NR31	Q9NR31	SAR1A_HUMAN	SAR1A	GTP-binding protein SAR1a	14.6968	15.055	15.1158	14.3247	14.4055	14.671
+	1.4805	-0.765073	-3.19446	Q9NRX4	Q9NRX4	PHP14_HUMAN	PHPT1	14 kDa phosphohistidine phosphatase	12.0235	12.4287	12.7156	13.1977	13.3557	12.9096
+	2.32442	-0.928572	-5.68133	Q9NVA2	Q9NVA2	SEP11_HUMAN	SEPTIN11	Septin-11	12.9761	12.742	13.157	13.7051	13.8682	14.0876
+	1.33832	-0.630754	-2.86095	Q9NXG2	Q9NXG2	THUM1_HUMAN	THUMPD1	THUMP domain-containing protein 1	10.5453	10.0448	9.96811	10.5688	10.9029	10.9787
+	2.27282	-0.877578	-5.49786	Q9P2R7	Q9P2R7	SUCB1_HUMAN	SUCLA2	Succinate--CoA ligase [ADP-forming] subunit beta, mitochondrial	12.1828	12.1871	11.7074	12.8795	12.9147	12.9159
+	1.66601	-1.79468	-3.66017	Q9UBG0	Q9UBG0	MRC2_HUMAN	MRC2	C-type mannose receptor 2	10.3464	11.0254	11.1705	11.9995	13.4303	12.4966
+	1.30715	-0.387271	-2.79023	Q9UHD8	Q9UHD8	SEPT9_HUMAN	SEPTIN9	Septin-9	13.369	13.2679	13.5103	13.5738	13.9868	13.7485
+	1.32932	0.243497	2.84044	Q9Y262	Q9Y262	EIF3L_HUMAN	EIF3L	Eukaryotic translation initiation factor 3 subunit L	13.7619	13.8542	13.7778	13.6179	13.3939	13.6516
+	2.38706	-0.876581	-5.91075	Q9Y2A7	Q9Y2A7	NCKP1_HUMAN	NCKAP1	Nck-associated protein 1	11.9709	11.7499	11.9323	12.5743	12.6933	13.0152
+	1.72474	-0.518613	-3.8157	Q9Y305	Q9Y305	ACOT9_HUMAN	ACOT9	Acyl-coenzyme A thioesterase 9, mitochondrial	12.9041	12.6617	13.0357	13.5396	13.2679	13.3498
+	2.24986	-0.213379	-5.41781	Q9Y3I0	Q9Y3I0	RTCB_HUMAN	RTCB	RNA-splicing ligase RtcB homolog	13.6155	13.6335	13.5117	13.7859	13.8207	13.7943
+	1.96727	1.71271	4.50481	Q9Y3I1	Q9Y3I1	FBX7_HUMAN	FBXO7	F-box only protein 7	13.1127	13.5843	13.4411	11.0286	11.7215	12.2499
+	1.71765	-0.498858	-3.79669	Q9Y4P3	Q9Y4P3	TBL2_HUMAN	TBL2	Transducin beta-like protein 2	11.6048	11.8055	11.5126	12.1005	11.9916	12.3274
	0.248493	-0.644913	-0.627628	A0A075B6H9	A0A075B6H9	LV469_HUMAN	IGLV4-69	Immunoglobulin lambda variable 4-69	14.9988	14.8354	14.0351	17.2275	14.4366	14.14
	1.22264	3.56886	2.6025	A0A075B6J9	A0A075B6J9	LV218_HUMAN	IGLV2-18	Immunoglobulin lambda variable 2-18	16.795	13.6513	13.4502	9.43227	12.2365	11.5212
	0.652402	0.824773	1.44247	A0A075B6K0;A0A075B6K4	A0A075B6K0;A0A075B6K4	LV310_HUMAN;LV316_HUMAN	IGLV3-10;IGLV3-16	Immunoglobulin lambda variable 3-16	13.8709	13.7866	13.3891	13.0104	11.8338	13.7281
	1.23067	1.31483	2.62009	A0A075B6K0;P01717;P01718	P01717;P01718;A0A075B6K0	LV316_HUMAN;LV325_HUMAN;LV327_HUMAN	IGLV3-16;IGLV3-25;IGLV3-27	Immunoglobulin lambda variable 3-16	14.8526	13.7243	15.2464	13.582	13.4104	12.8865
	0.790097	0.864029	1.71156	A0A075B6K4	A0A075B6K4	LV310_HUMAN	IGLV3-10	Immunoglobulin lambda variable 3-10	13.1645	13.0828	13.3593	13.2951	12.0996	11.6198
	1.10113	0.771392	2.34176	A0A075B6K4;P01717	P01717;A0A075B6K4	LV310_HUMAN;LV325_HUMAN	IGLV3-10;IGLV3-25	Immunoglobulin lambda variable 3-10	16.1063	15.691	16.1272	14.7779	15.0567	15.7757
	0.911106	1.25465	1.95173	A0A075B6K5	A0A075B6K5	LV39_HUMAN	IGLV3-9	Immunoglobulin lambda variable 3-9	14.3145	12.8862	13.0973	11.2513	12.676	12.6068
	0.256088	0.21684	0.644222	A0A075B6P5;A0A075B6S6;A0A087WW87	A0A0A0MRZ7;A2NJV5;P06310;A0A075B6P5;A0A075B6S6;A0A075B6S2;A0A087WW87	KV228_HUMAN;KV240_HUMAN;KVD30_HUMAN	IGKV2-28;IGKV2-40;IGKV2D-30	Immunoglobulin kappa variable 2-28	16.5274	16.0131	16.4139	15.6069	16.6375	16.0595
	0.017813	0.0324545	0.0536138	A0A075B6R2;P06331	P01825;A0A075B6R2;P0DP08;P0DP06;A0A087WSY4;P0DP07;A0A0C4DH41;P06331;P01824	HV404_HUMAN;HV434_HUMAN	IGHV4-34;IGHV4-4	Immunoglobulin heavy variable 4-4	13.8768	12.3901	12.3283	13.4715	12.3566	12.6698
	0.723838	1.00932	1.58174	A0A075B6R9;A0A0C4DH68	A0A075B6R9;A0A0C4DH68	KV224_HUMAN;KVD24_HUMAN	IGKV2-24;IGKV2D-24	Probable non-functional immunoglobulin kappa variable 2D-24	15.7559	13.5739	14.9547	13.7808	13.6867	13.7891
	0.240057	0.654338	0.609087	A0A075B6S2;A2NJV5	A2NJV5;A0A075B6S2	KV229_HUMAN;KVD29_HUMAN	IGKV2-29;IGKV2D-29	Immunoglobulin kappa variable 2D-29	13.0059	13.972	11.1964	13.4575	11.5616	11.1923
	1.06125	1.22566	2.25827	A0A075B6S5	A0A0C4DH67;A0A0C4DH69;A0A075B6S5	KV127_HUMAN	IGKV1-27	Immunoglobulin kappa variable 1-27	14.987	14.7829	13.3603	13.0167	12.927	13.5097
	0.582874	0.591402	1.30698	A0A087WSY6	A0A087WSY6	KVD15_HUMAN	IGKV3D-15	Immunoglobulin kappa variable 3D-15	15.5052	15.3561	14.271	14.0041	14.5792	14.7747
	0.0547729	0.0613619	0.158816	A0A0A0MRZ8;P04433	A0A0A0MRZ8;P04433	KV311_HUMAN;KVD11_HUMAN	IGKV3-11;IGKV3D-11	Immunoglobulin kappa variable 3D-11	19.2561	18.5277	18.0793	18.769	18.7044	18.2056
	0.988096	0.990938	2.10751	A0A0A0MS15	A0A0A0MS15	HV349_HUMAN	IGHV3-49	Immunoglobulin heavy variable 3-49	14.5715	13.3173	13.1156	12.9082	12.5943	12.5292
	0.52104	1.04871	1.18596	A0A0B4J1U3	A0A0B4J1U3	LV136_HUMAN	IGLV1-36	Immunoglobulin lambda variable 1-36	13.2595	12.6157	11.2745	12.6234	10.9627	10.4174
	0.630452	0.411867	1.39972	A0A0B4J1U7	A0A0B4J1U7	HV601_HUMAN	IGHV6-1	Immunoglobulin heavy variable 6-1	16.5529	15.9725	16.334	16.316	15.4873	15.8206
	0.419806	0.659874	0.985068	A0A0B4J1V0	A0A0B4J1V0	HV315_HUMAN	IGHV3-15	Immunoglobulin heavy variable 3-15	13.726	12.2489	12.2194	12.9628	11.7177	11.5342
	0.510067	0.655631	1.16438	A0A0B4J1V0;A0A0B4J1V6;A0A0B4J1Y9	A0A0B4J1V6;A0A0B4J1Y9;A0A0B4J1V0	HV315_HUMAN;HV372_HUMAN;HV373_HUMAN	IGHV3-15;IGHV3-72;IGHV3-73	Immunoglobulin heavy variable 3-15	18.7556	17.3898	17.3475	17.0836	16.6706	17.7718
	0.0191114	0.0178064	0.0574413	A0A0B4J1X5;A0A0J9YVY3;P01772;P01780	A0A0C4DH42;P01767;A0A0B4J1V1;P0DP02;P01763;P01762;P01780;A0A0B4J1X5;A0A0J9YVY3;P01772;P0DOX2	HV307_HUMAN;HV333_HUMAN;HV374_HUMAN;HV741_HUMAN	IGHV3-33;IGHV3-7;IGHV3-74;IGHV7-4-1	Immunoglobulin heavy variable 3-74	16.6814	15.7367	16.1877	16.4773	16.0615	16.0136
	0.395801	-0.128318	-0.936632	A0A0B4J1X5;P01772	A0A0C4DH42;P01767;P0DP02;P0DP03;P01764;A0A0B4J1X5;P01772	HV333_HUMAN;HV374_HUMAN	IGHV3-33;IGHV3-74	Immunoglobulin heavy variable 3-74	15.6173	15.3963	15.2938	15.4922	15.7585	15.4417
	0.562422	0.386003	1.26703	A0A0B4J1X8;A0A0C4DH32;P01766;P01780	P01766;A0A0B4J1V1;A0A0C4DH32;P01763;P01762;P01780;P01782;P0DP04;A0A0B4J1X8	HV307_HUMAN;HV313_HUMAN;HV320_HUMAN;HV343_HUMAN	IGHV3-13;IGHV3-20;IGHV3-43;IGHV3-7	Immunoglobulin heavy variable 3-43	15.6144	14.8765	15.251	14.9966	15.1522	14.4351
	0.171293	-0.167197	-0.452939	A0A0B4J2D5;P0DPI2	P0DPI2;A0A0B4J2D5	GAL3A_HUMAN;GAL3B_HUMAN	GATD3A;GATD3B	Glutamine amidotransferase-like class 1 domain-containing protein 3B, mitochondrial	15.2641	14.2353	14.2623	14.7883	14.9908	14.4842
	0.956383	0.730647	2.04301	A0A0C4DH25	A0A0C4DH25	KVD20_HUMAN	IGKV3D-20	Immunoglobulin kappa variable 3D-20	16.7537	16.6084	15.751	15.3117	15.9	15.7094
	0.742331	0.506099	1.61789	A0A0C4DH25;P01619	A0A0C4DH25;P01619	KV320_HUMAN;KVD20_HUMAN	IGKV3-20;IGKV3D-20	Immunoglobulin kappa variable 3D-20	16.6068	16.432	15.9589	15.6697	15.5014	16.3083
	0.341444	0.308825	0.825313	A0A0C4DH29;P01742;P01743	P01743;A0A0C4DH29;P0DP01;A0A0B4J2H0;P01742	HV103_HUMAN;HV146_HUMAN;HV169_HUMAN	IGHV1-3;IGHV1-46;IGHV1-69	Immunoglobulin heavy variable 1-3	16.1104	15.0047	15.2075	14.926	15.0307	15.4393
	0.470253	0.29132	1.08575	A0A0C4DH31;P23083	A0A0C4DH31;P23083	HV102_HUMAN;HV118_HUMAN	IGHV1-18;IGHV1-2	Immunoglobulin heavy variable 1-18	16.238	15.4309	16.1369	15.5406	15.8166	15.5747
	0.27372	0.393732	0.682408	A0A0C4DH34	A0A0C4DH34	HV428_HUMAN	IGHV4-28	Immunoglobulin heavy variable 4-28	15.7784	14.7479	13.997	14.9502	14.2919	14.1
	0.368298	0.616993	0.88062	A0A0C4DH35	A0A0C4DH35	HV335_HUMAN	IGHV3-35	Probable non-functional immunoglobulin heavy variable 3-35	14.0957	11.7493	12.5104	12.3356	12.2209	11.9479
	0.261432	0.568759	0.655846	A0A0C4DH36	A0A0C4DH36	HV338_HUMAN	IGHV3-38	Probable non-functional immunoglobulin heavy variable 3-38	14.0112	12.2361	12.2456	11.4661	11.8023	13.5182
	1.08013	0.575688	2.29767	A0A0C4DH38	A0A0C4DH38	HV551_HUMAN	IGHV5-51	Immunoglobulin heavy variable 5-51	14.0301	13.8548	13.2916	13.3791	13.041	13.0293
	0.331707	0.304274	0.805087	A0A0C4DH38;A0A0J9YXX1	A0A0J9YXX1;A0A0C4DH38	HV551_HUMAN;HV5X1_HUMAN	IGHV5-10-1;IGHV5-51	Immunoglobulin heavy variable 5-51	12.6671	12.9371	11.9071	12.6279	12.0607	11.9098
	0.537574	0.400083	1.2184	A0A0C4DH55	P01624;A0A075B6H7;A0A0C4DH55	KVD07_HUMAN	IGKV3D-7	Immunoglobulin kappa variable 3D-7	19.5475	19.0855	18.4994	18.3979	18.7214	18.813
	0.11511	-0.250216	-0.316904	A0A0J9YX35	A0A0J9YX35	HV64D_HUMAN	IGHV3-64D	Immunoglobulin heavy variable 3-64D	13.6977	13.1202	11.6517	12.5508	14.0782	12.5913
	0.244282	0.189857	0.618388	A0AVT1	A0AVT1	UBA6_HUMAN	UBA6	Ubiquitin-like modifier-activating enzyme 6	12.7018	13.532	13.0245	13.0035	12.528	13.1572
	0.509146	-0.105719	-1.16257	A0FGR8	A0FGR8	ESYT2_HUMAN	ESYT2	Extended synaptotagmin-2	12.4789	12.5899	12.7333	12.6432	12.6635	12.8126
	1.15619	0.538912	2.45864	A0M8Q6;B9A064	P0DOY3;P0DOY2;P0CG04;P0CF74;A0M8Q6;B9A064;P0DOX8	IGLC7_HUMAN;IGLL5_HUMAN	IGLC7;IGLL5	Immunoglobulin lambda constant 7	20.5961	19.8788	20.0359	19.6282	19.5885	19.6773
	0.203211	-0.223001	-0.526619	A0MZ66	A0MZ66	SHOT1_HUMAN	SHTN1	Shootin-1	11.0471	11.9219	11.7201	12.4051	11.6784	11.2746
	0.0392023	-0.0520004	-0.115402	A1L0T0	A1L0T0	HACL2_HUMAN	ILVBL	2-hydroxyacyl-CoA lyase 2	11.2217	9.74818	10.8295	10.4961	10.822	10.6373
	1.29696	0.330286	2.76729	A5A3E0;P0CG39;P60709;P63261	P63261;Q9BYX7;P60709;P0CG39;Q6S8J3;A5A3E0;P0CG38	ACTB_HUMAN;ACTG_HUMAN;POTEF_HUMAN;POTEJ_HUMAN	ACTB;ACTG1;POTEF;POTEJ	POTE ankyrin domain family member F	19.0103	19.0246	19.2901	18.6443	18.7779	18.9119
	0.384611	0.648084	0.913914	A6NMZ7	A6NMZ7	CO6A6_HUMAN	COL6A6	Collagen alpha-6(VI) chain	15.7124	14.9451	16.129	14.917	13.8916	16.0337
	0.941791	-0.591005	-2.01349	A8MWD9;P62308	A8MWD9;P62308	RUXGL_HUMAN;RUXG_HUMAN	SNRPG;SNRPGP15	Putative small nuclear ribonucleoprotein G-like protein 15	13.8999	14.4042	14.9099	15.0628	14.9708	14.9535
	0.252372	0.285228	0.636115	B0I1T2	B0I1T2	MYO1G_HUMAN	MYO1G	Unconventional myosin-Ig	12.1274	12.9287	13.4223	12.867	12.0675	12.6883
	0.89799	0.169832	1.92544	B5ME19;Q99613	Q99613;B5ME19	EIF3C_HUMAN;EIFCL_HUMAN	EIF3C;EIF3CL	Eukaryotic translation initiation factor 3 subunit C-like protein	13.7689	13.8899	13.7921	13.6402	13.5121	13.789
	0.661892	0.474557	1.46095	B9A064	B9A064;P0DOX8	IGLL5_HUMAN	IGLL5	Immunoglobulin lambda-like polypeptide 5	19.8222	18.8334	18.9247	18.831	18.7549	18.5707
	0.098385	0.0463486	0.274509	E9PAV3;Q13765	Q13765;E9PAV3	NACAM_HUMAN;NACA_HUMAN	NACA	Nascent polypeptide-associated complex subunit alpha, muscle-specific form	13.6525	13.3966	13.1613	13.3905	13.1844	13.4965
	0.0368665	-0.0167103	-0.108781	O00148;Q13838	O00148;Q13838	DX39A_HUMAN;DX39B_HUMAN	DDX39A;DDX39B	ATP-dependent RNA helicase DDX39A	14.7018	15.117	15.1849	14.9825	15.0737	14.9977
	0.263666	-0.184597	-0.660691	O00151	O00151	PDLI1_HUMAN	PDLIM1	PDZ and LIM domain protein 1	16.1687	15.7887	16.2288	16.2856	15.8075	16.6468
	0.0196898	-0.0172618	-0.059143	O00154	O00154	BACH_HUMAN	ACOT7	Cytosolic acyl coenzyme A thioester hydrolase	10.8089	10.3725	11.2301	10.6176	10.7213	11.1243
	0.143959	0.149774	0.387879	O00159	O00159	MYO1C_HUMAN	MYO1C	Unconventional myosin-Ic	15.9874	14.7639	15.7112	15.2749	15.1888	15.5495
	0.713949	0.88722	1.56243	O00160	O00160	MYO1F_HUMAN	MYO1F	Unconventional myosin-If	11.2175	12.5316	12.4592	11.6644	10.4438	11.4384
	1.17982	0.218611	2.50945	O00161	O00161	SNP23_HUMAN	SNAP23	Synaptosomal-associated protein 23	12.6289	12.7745	12.7449	12.6269	12.3673	12.4982
	0.341393	0.247634	0.825207	O00170	O00170	AIP_HUMAN	AIP	AH receptor-interacting protein	12.8135	13.4997	13.4032	13.0791	12.5918	13.3027
	0.223371	0.317241	0.572052	O00182	O00182	LEG9_HUMAN	LGALS9	Galectin-9	13.8209	14.7337	14.6252	13.8987	13.3582	14.9712
	0.0774389	-0.0723378	-0.219944	O00186	O00186	STXB3_HUMAN	STXBP3	Syntaxin-binding protein 3	11.8928	12.1582	11.0736	11.8188	11.8226	11.7001
	0.0249689	-0.0144997	-0.0745816	O00203	Q13367;O00203	AP3B1_HUMAN	AP3B1	AP-3 complex subunit beta-1	12.602	13.0152	13.0279	13.1553	12.7009	12.8324
	0.294512	0.0851593	0.726873	O00231	O00231	PSD11_HUMAN	PSMD11	26S proteasome non-ATPase regulatory subunit 11	13.092	13.2896	13.2193	12.9203	13.1608	13.2643
	0.343501	0.164443	0.829572	O00232	O00232	PSD12_HUMAN	PSMD12	26S proteasome non-ATPase regulatory subunit 12	12.5986	13.1522	12.8139	12.5855	12.5647	12.9211
	0.0336242	0.0358852	0.0995402	O00244	O00244	ATOX1_HUMAN	ATOX1	Copper transport protein ATOX1	13.1912	14.0934	13.4889	13.7796	13.0679	13.8183
	0.792964	-0.23632	-1.7172	O00264	O00264	PGRC1_HUMAN	PGRMC1	Membrane-associated progesterone receptor component 1	14.4465	14.2095	14.5268	14.5753	14.493	14.8235
	0.508441	-0.171251	-1.16118	O00264;O15173	O00264;O15173	PGRC1_HUMAN;PGRC2_HUMAN	PGRMC1;PGRMC2	Membrane-associated progesterone receptor component 1	14.9182	14.4431	14.5546	14.7625	14.7906	14.8765
	0.0827412	0.0582978	0.233922	O00291	O00291	HIP1_HUMAN	HIP1	Huntingtin-interacting protein 1	12.5529	12.1704	12.4759	12.2203	12.0354	12.7686
	0.274557	0.155682	0.684209	O00299	O00299	CLIC1_HUMAN	CLIC1	Chloride intracellular channel protein 1	16.2397	16.8617	16.9095	16.5479	16.6198	16.3761
	1.08132	0.287743	2.30017	O00303	O00303	EIF3F_HUMAN	EIF3F	Eukaryotic translation initiation factor 3 subunit F	13.7688	13.7961	13.6649	13.3056	13.3714	13.6896
	0.0997629	0.185427	0.27804	O00391	O00391	QSOX1_HUMAN	QSOX1	Sulfhydryl oxidase 1	14.0512	12.6297	13.512	12.8172	12.5716	14.2477
	1.22034	0.262085	2.59746	O00410	O00410	IPO5_HUMAN	IPO5	Importin-5	12.9875	13.3062	13.0876	12.8509	12.8102	12.9339
	0.0569762	0.0530453	0.164862	O00422	O00422	SAP18_HUMAN	SAP18	Histone deacetylase complex subunit SAP18	12.4138	13.3808	12.9872	12.6427	12.8059	13.1741
	0.606023	-0.456505	-1.35212	O00423	O00423	EMAL1_HUMAN	EML1	Echinoderm microtubule-associated protein-like 1	12.1591	11.4038	11.3135	12.3198	12.2528	11.6734
	0.373139	0.256371	0.890524	O00429	O00429	DNM1L_HUMAN	DNM1L	Dynamin-1-like protein	13.0816	13.4842	13.3607	13.2476	12.5336	13.3763
	0.350112	-0.187638	-0.843237	O00442	O00442	RTCA_HUMAN	RTCA	RNA 3'-terminal phosphate cyclase	10.7634	11.229	11.3279	11.3108	11.0464	11.526
	0.0803693	-0.088021	-0.227684	O00461	O00461	GOLI4_HUMAN	GOLIM4	Golgi integral membrane protein 4	10.6578	10.2362	10.3109	10.0927	10.1595	11.2169
	0.322028	-0.378654	-0.784884	O00468	O00468	AGRIN_HUMAN	AGRN	Agrin	14.5596	13.4756	15.0766	14.9021	14.5582	14.7874
	0.107597	0.223978	0.297981	O00478	O00478	BT3A3_HUMAN	BTN3A3	Butyrophilin subfamily 3 member A3	11.0445	10.0167	10.935	10.9974	9.09361	11.2332
	0.252989	-0.296838	-0.637463	O00479	O00479	HMGN4_HUMAN	HMGN4	High mobility group nucleosome-binding domain-containing protein 4	13.672	13.6241	12.9975	13.9042	12.9431	14.3368
	0.299441	-0.219514	-0.737331	O00483	O00483	NDUA4_HUMAN	NDUFA4	Cytochrome c oxidase subunit NDUFA4	13.7576	13.3706	13.2861	14.1411	13.2407	13.691
	1.03434	0.605768	2.20248	O00499;Q9UBW5	Q9UBW5;O00499;P49418	BIN1_HUMAN;BIN2_HUMAN	BIN1;BIN2	Myc box-dependent-interacting protein 1	12.8628	13.4646	13.2922	12.9997	12.2938	12.5088
	0.0264056	0.0207469	0.0787543	O00501	O00501	CLD5_HUMAN	CLDN5	Claudin-5	12.4469	12.0802	11.9106	12.466	12.169	11.7404
	0.177385	0.299632	0.467182	O00571	O00571	DDX3X_HUMAN	DDX3X	ATP-dependent RNA helicase DDX3X	11.4291	12.6261	12.2463	12.3272	10.7301	12.3452
	0.215645	0.103621	0.554735	O00571;O15523	O15523;O00571	DDX3X_HUMAN;DDX3Y_HUMAN	DDX3X;DDX3Y	ATP-dependent RNA helicase DDX3X	14.1541	14.6856	14.1868	14.2388	14.1122	14.3647
	0.169699	-0.051329	-0.4492	O00571;O15523;P17844;Q92841	P17844;O15523;O00571;Q92841	DDX17_HUMAN;DDX3X_HUMAN;DDX3Y_HUMAN;DDX5_HUMAN	DDX17;DDX3X;DDX3Y;DDX5	ATP-dependent RNA helicase DDX3X	14.3867	14.4666	14.2704	14.2749	14.6124	14.3904
	0.327844	0.442013	0.797037	O00592	O00592	PODXL_HUMAN	PODXL	Podocalyxin	15.7793	14.2284	15.177	14.7042	14.0241	15.1304
	0.889081	1.51787	1.90763	O00602	O00602	FCN1_HUMAN	FCN1	Ficolin-1	13.8096	12.3323	13.5406	10.4046	12.3092	12.4152
	0.31653	-0.639998	-0.773365	O00754	O00754	MA2B1_HUMAN	MAN2B1	Lysosomal alpha-mannosidase	10.6733	11.6888	11.332	12.0512	13.1099	10.453
	0.341498	-0.162607	-0.825424	O00764	O00764	PDXK_HUMAN	PDXK	Pyridoxal kinase	13.5876	13.8822	13.6335	14.0638	14.0112	13.5161
	0.881841	-0.939811	-1.89318	O14558	O14558	HSPB6_HUMAN	HSPB6	Heat shock protein beta-6	14.2172	12.7085	13.8629	14.2069	14.5118	14.8894
	0.416587	-0.316097	-0.978595	O14561	O14561	ACPM_HUMAN	NDUFAB1	Acyl carrier protein, mitochondrial	12.4811	11.5439	11.6293	12.2133	12.4054	11.984
	0.455195	-0.331337	-1.05583	O14579	O14579	COPE_HUMAN	COPE	Coatomer subunit epsilon	12.5658	12.9098	11.8559	12.8425	12.6849	12.798
	0.0244361	-0.025884	-0.0730312	O14602;P47813	P47813;O14602	IF1AX_HUMAN;IF1AY_HUMAN	EIF1AX;EIF1AY	Eukaryotic translation initiation factor 1A, Y-chromosomal	13.22	13.2025	13.5174	13.5734	12.6704	13.7739
	0.992101	0.811195	2.11569	O14618	O14618	CCS_HUMAN	CCS	Copper chaperone for superoxide dismutase	13.8381	14.3781	14.2113	12.6423	13.7685	13.5831
	0.568308	-0.669361	-1.27854	O14672	O14672	ADA10_HUMAN	ADAM10	Disintegrin and metalloproteinase domain-containing protein 10	11.8289	12.8339	13.5315	13.1509	13.7329	13.3186
	1.07111	-0.284834	-2.27883	O14735	O14735	CDIPT_HUMAN	CDIPT	CDP-diacylglycerol--inositol 3-phosphatidyltransferase	12.8317	13.1219	13.001	13.0949	13.3052	13.4091
	0.0105757	-0.0118647	-0.0320833	O14737	O14737	PDCD5_HUMAN	PDCD5	Programmed cell death protein 5	12.1526	12.5091	12.1126	12.5685	11.5769	12.6645
	0.822149	0.182984	1.77472	O14744	O14744	ANM5_HUMAN	PRMT5	Protein arginine N-methyltransferase 5	13.6805	13.3496	13.6261	13.3873	13.3728	13.3472
	0.991753	0.28432	2.11498	O14745	O14745	NHRF1_HUMAN	SLC9A3R1	Na(+)/H(+) exchange regulatory cofactor NHE-RF1	12.937	12.7067	12.9589	12.6281	12.743	12.3786
	0.190983	-0.293742	-0.498658	O14773	O14773	TPP1_HUMAN	TPP1	Tripeptidyl-peptidase 1	14.6271	15.4059	14.433	14.9933	16.0514	14.3025
	0.445424	-0.0918481	-1.03636	O14787;Q92973	O14787;Q92973	TNPO1_HUMAN;TNPO2_HUMAN	TNPO1;TNPO2	Transportin-2	12.0354	12.2123	12.0788	12.3404	12.1105	12.1511
	0.00643234	0.0121848	0.0196041	O14791	O14791	APOL1_HUMAN	APOL1	Apolipoprotein L1	14.491	12.6531	12.8981	12.8715	13.5254	13.6088
	1.25845	0.232554	2.68137	O14818	O14818	PSA7_HUMAN	PSMA7	Proteasome subunit alpha type-7	15.6515	15.8687	15.6065	15.4733	15.5318	15.424
	0.0318213	0.0222518	0.0943763	O14828	O14828	SCAM3_HUMAN	SCAMP3	Secretory carrier-associated membrane protein 3	12.4352	12.6379	12.1669	12.4541	12.031	12.6882
	0.628868	1.99351	1.39663	O14879	O14879	IFIT3_HUMAN	IFIT3	Interferon-induced protein with tetratricopeptide repeats 3	15.3196	15.3561	16.5841	12.9292	11.9219	16.4282
	0.138696	0.314863	0.375118	O14933	O14933	UB2L6_HUMAN	UBE2L6	Ubiquitin/ISG15-conjugating enzyme E2 L6	11.64	12.06	12.8481	11.0663	11.148	13.3891
	0.117195	-0.112027	-0.322122	O14949	O14949	QCR8_HUMAN	UQCRQ	Cytochrome b-c1 complex subunit 8	13.3037	13.653	13.1176	13.7757	13.7853	12.8494
	0.779982	-0.244881	-1.69168	O14950;P19105	P19105;O14950	ML12A_HUMAN;ML12B_HUMAN	MYL12A;MYL12B	Myosin regulatory light chain 12B	17.2574	16.9245	17.2126	17.1758	17.4692	17.4841
	0.335961	0.0939255	0.813935	O14964	O14964	HGS_HUMAN	HGS	Hepatocyte growth factor-regulated tyrosine kinase substrate	12.6937	12.8681	13.054	12.8236	12.6783	12.8321
	0.180631	-0.139441	-0.474735	O14974	O14974	MYPT1_HUMAN	PPP1R12A	Protein phosphatase 1 regulatory subunit 12A	12.9706	13.4611	13.106	13.4965	12.8163	13.6432
	0.517632	-0.554714	-1.17926	O14974;O60237	O60237;O14974	MYPT1_HUMAN;MYPT2_HUMAN	PPP1R12A;PPP1R12B	Protein phosphatase 1 regulatory subunit 12A	11.6249	11.8597	10.6873	11.5985	11.6843	12.5533
	0.084189	-0.0797876	-0.237718	O14979	O14979	HNRDL_HUMAN	HNRNPDL	Heterogeneous nuclear ribonucleoprotein D-like	14.1398	14.0881	14.0893	14.0668	13.6735	14.8163
	0.916247	-0.353264	-1.96205	O14979;Q14103	Q14103;O14979	HNRDL_HUMAN;HNRPD_HUMAN	HNRNPD;HNRNPDL	Heterogeneous nuclear ribonucleoprotein D-like	12.956	13.1581	13.3979	13.3396	13.465	13.7672
	0.130451	-0.160015	-0.354964	O14980	O14980	XPO1_HUMAN	XPO1	Exportin-1	12.0477	13.3618	13.3367	12.8926	13.0262	13.3075
	0.53786	-0.20027	-1.21896	O14983;P16615	O14983;P16615	AT2A1_HUMAN;AT2A2_HUMAN	ATP2A1;ATP2A2	Sarcoplasmic/endoplasmic reticulum calcium ATPase 1	12.5894	12.6875	12.5291	12.9583	12.4869	12.9615
	0.425195	0.313953	0.995891	O14983;P16615;Q93084	Q93084;O14983;P16615	AT2A1_HUMAN;AT2A2_HUMAN;AT2A3_HUMAN	ATP2A1;ATP2A2;ATP2A3	Sarcoplasmic/endoplasmic reticulum calcium ATPase 1	12.9146	13.1574	12.295	12.6009	12.1146	12.7097
	0.153841	0.132106	0.41163	O15020;P11277;Q01082	P11277;Q01082;O15020	SPTB1_HUMAN;SPTB2_HUMAN;SPTN2_HUMAN	SPTB;SPTBN1;SPTBN2	Spectrin beta chain, non-erythrocytic 2	15.8466	15.1286	15.8967	15.1292	15.5131	15.8333
	0.88131	0.49085	1.89212	O15020;P11277;Q01082;Q9H254	P11277;Q01082;O15020;Q9H254	SPTB1_HUMAN;SPTB2_HUMAN;SPTN2_HUMAN;SPTN4_HUMAN	SPTB;SPTBN1;SPTBN2;SPTBN4	Spectrin beta chain, non-erythrocytic 2	14.3547	14.0143	14.5099	13.5011	13.6886	14.2166
	0.490888	-0.315382	-1.12658	O15020;Q01082	Q01082;O15020	SPTB2_HUMAN;SPTN2_HUMAN	SPTBN1;SPTBN2	Spectrin beta chain, non-erythrocytic 2	13.8653	13.4456	14.0115	13.8339	13.9013	14.5332
	0.248163	-0.16868	-0.626904	O15027	O15027	SC16A_HUMAN	SEC16A	Protein transport protein Sec16A	11.1297	10.7376	10.6171	10.9157	10.6627	11.4121
	0.254758	0.174617	0.641324	O15067	O15067	PUR4_HUMAN	PFAS	Phosphoribosylformylglycinamidine synthase	12.0394	11.6673	11.5214	11.2146	11.9843	11.5053
	0.114679	0.081672	0.315823	O15127	O15127	SCAM2_HUMAN	SCAMP2	Secretory carrier-associated membrane protein 2	13.1049	13.3545	13.2027	13.5046	12.6654	13.247
	0.0714975	0.0221507	0.204142	O15143	O15143	ARC1B_HUMAN	ARPC1B	Actin-related protein 2/3 complex subunit 1B	15.5697	15.673	15.7532	15.6645	15.7953	15.4697
	0.401844	-0.108152	-0.948863	O15144	O15144	ARPC2_HUMAN	ARPC2	Actin-related protein 2/3 complex subunit 2	14.5758	14.7762	14.842	14.977	14.8453	14.6961
	0.179504	-0.113892	-0.472114	O15145	O15145	ARPC3_HUMAN	ARPC3	Actin-related protein 2/3 complex subunit 3	15.2445	15.878	15.3938	15.5337	15.9059	15.4183
	0.415487	-0.135489	-0.976383	O15173	O15173	PGRC2_HUMAN	PGRMC2	Membrane-associated progesterone receptor component 2	14.2874	13.9382	14.3921	14.3746	14.3463	14.3033
	0.139505	0.0335814	0.377085	O15212	O15212	PFD6_HUMAN	PFDN6	Prefoldin subunit 6	11.7168	11.9783	11.9652	11.9027	11.8442	11.8126
	0.0323016	-0.0305885	-0.0957539	O15230	O15230	LAMA5_HUMAN	LAMA5	Laminin subunit alpha-5	14.9745	14.4682	15.2399	14.4852	15.2312	15.0579
	0.0853499	-0.0978877	-0.240756	O15230;Q16787	Q16787;O15230	LAMA3_HUMAN;LAMA5_HUMAN	LAMA3;LAMA5	Laminin subunit alpha-5	11.7776	11.5129	12.4935	11.4785	12.1818	12.4173
	0.0773991	0.0650918	0.219839	O15247	O15247	CLIC2_HUMAN	CLIC2	Chloride intracellular channel protein 2	13.6763	13.1455	13.0029	13.5924	13.1839	12.8532
	0.429369	-0.287479	-1.00426	O15260	O15260	SURF4_HUMAN	SURF4	Surfeit locus protein 4	14.5682	14.9233	13.9815	14.9021	14.6264	14.8069
	0.425002	-0.340476	-0.995503	O15305	O15305	PMM2_HUMAN	PMM2	Phosphomannomutase 2	12.0387	12.5837	12.6675	12.8602	13.2034	12.2477
	0.0934994	0.0870368	0.261935	O15347	O15347	HMGB3_HUMAN	HMGB3	High mobility group protein B3	13.803	14.8833	14.2119	14.4229	14.0842	14.1301
	1.10866	0.312501	2.35761	O15371	O15371	EIF3D_HUMAN	EIF3D	Eukaryotic translation initiation factor 3 subunit D	14.0789	14.3426	14.3239	14.0124	13.7345	14.0611
	0.703784	0.343292	1.5426	O15372	O15372	EIF3H_HUMAN	EIF3H	Eukaryotic translation initiation factor 3 subunit H	12.7274	12.9939	12.4744	12.4757	12.0705	12.6196
	0.267089	0.0831413	0.668101	O15400	O15400	STX7_HUMAN	STX7	Syntaxin-7	13.7354	14.09	13.9038	13.861	13.9282	13.6906
	0.401384	0.212464	0.947933	O15498	O15498	YKT6_HUMAN	YKT6	Synaptobrevin homolog YKT6	12.7059	13.1483	13.1208	12.4777	12.7846	13.0752
	0.199774	-0.0884937	-0.518792	O15511	O15511	ARPC5_HUMAN	ARPC5	Actin-related protein 2/3 complex subunit 5	15.5118	15.9961	15.6935	15.8095	15.9939	15.6635
	0.229227	0.307221	0.585106	O15533	O15533	TPSN_HUMAN	TAPBP	Tapasin	15.8508	16.1182	16.477	16.1322	14.8806	16.5115
	0.27632	0.234173	0.688001	O43143	O43143;O60231;Q14562	DHX15_HUMAN	DHX15	Pre-mRNA-splicing factor ATP-dependent RNA helicase DHX15	12.6412	13.3535	13.3428	13.1662	12.3898	13.0791
	0.00672263	0.00471497	0.0204821	O43169	O43169	CYB5B_HUMAN	CYB5B	Cytochrome b5 type B	12.0606	12.4266	11.9979	12.5112	11.8737	12.0861
	0.887205	0.490686	1.90389	O43175	O43175	SERA_HUMAN	PHGDH	D-3-phosphoglycerate dehydrogenase	14.3044	14.6453	13.998	13.6634	13.6327	14.1796
	0.344555	-0.203076	-0.831754	O43237	O43237	DC1L2_HUMAN	DYNC1LI2	Cytoplasmic dynein 1 light intermediate chain 2	12.8043	12.7303	12.3758	13.1715	12.4646	12.8836
	0.423775	0.139811	0.993041	O43242	O43242	PSMD3_HUMAN	PSMD3	26S proteasome non-ATPase regulatory subunit 3	12.68	13.137	12.9251	12.6955	12.7637	12.8635
	0.903666	-0.778406	-1.93681	O43294	O43294	TGFI1_HUMAN	TGFB1I1	Transforming growth factor beta-1-induced transcript 1 protein	13.455	12.4114	13.2892	13.6548	13.5346	14.3014
	0.134433	-0.197807	-0.364725	O43301;Q96MM6	O43301;Q96MM6	HS12A_HUMAN;HS12B_HUMAN	HSPA12A;HSPA12B	Heat shock 70 kDa protein 12A	13.9131	12.0762	13.1943	13.1998	13.1371	13.4402
	0.206907	-0.0720037	-0.535007	O43390	O43390	HNRPR_HUMAN	HNRNPR	Heterogeneous nuclear ribonucleoprotein R	13.97	14.0147	14.0237	13.8185	14.138	14.268
	0.250774	-0.0473121	-0.632621	O43390;O60506	O60506;O43390	HNRPQ_HUMAN;HNRPR_HUMAN	HNRNPR;SYNCRIP	Heterogeneous nuclear ribonucleoprotein R	15.7143	15.8245	15.9081	15.7641	15.9098	15.9149
	0.00571014	0.00460974	0.0174171	O43396	O43396	TXNL1_HUMAN	TXNL1	Thioredoxin-like protein 1	13.9216	14.7216	14.5582	14.1909	14.4983	14.4984
	0.264933	-0.147718	-0.663435	O43399	O43399	TPD54_HUMAN	TPD52L2	Tumor protein D54	13.8088	14.4846	14.4526	14.3898	14.4573	14.3421
	0.355702	0.223436	0.854761	O43432;Q04637	O43432;Q04637	IF4G1_HUMAN;IF4G3_HUMAN	EIF4G1;EIF4G3	Eukaryotic translation initiation factor 4 gamma 3	12.2427	11.8205	11.7018	11.9093	11.2914	11.8939
	0.158109	-0.0830631	-0.421804	O43488	O43488	ARK72_HUMAN	AKR7A2	Aflatoxin B1 aldehyde reductase member 2	14.7369	14.4143	14.3271	14.3948	14.8789	14.4538
	0.0807554	-0.109977	-0.228701	O43491	O43491	E41L2_HUMAN	EPB41L2	Band 4.1-like protein 2	13.9117	13.1765	14.0024	13.6958	13.1701	14.5548
	0.106968	-0.0859871	-0.296387	O43493	O43493	TGON2_HUMAN	TGOLN2	Trans-Golgi network integral membrane protein 2	12.038	11.9552	11.1598	11.8885	11.8707	11.6518
	0.195225	0.0832742	0.508394	O43504	O43504	LTOR5_HUMAN	LAMTOR5	Ragulator complex protein LAMTOR5	13.4467	13.327	12.9124	13.1922	13.1375	13.1066
	0.0456216	0.0266832	0.133451	O43583	O43583	DENR_HUMAN	DENR	Density-regulated protein	13.2282	13.6763	13.347	13.5993	13.1035	13.4686
	0.797237	-0.492806	-1.7256	O43598	O43598	DNPH1_HUMAN	DNPH1	2'-deoxynucleoside 5'-phosphate N-hydrolase 1	10.7888	10.9489	11.6919	11.5157	11.7362	11.656
	0.0131862	0.00970999	0.0398881	O43615	O43615	TIM44_HUMAN	TIMM44	Mitochondrial import inner membrane translocase subunit TIM44	11.3646	11.688	11.2991	11.8539	11.3149	11.1538
	0.0500156	0.0513458	0.145682	O43670	O43670	ZN207_HUMAN	ZNF207	BUB3-interacting and GLEBS motif-containing protein ZNF207	13.1403	13.5508	13.8508	13.7232	12.8913	13.7734
	0.316294	-0.0763276	-0.772869	O43684	O43684	BUB3_HUMAN	BUB3	Mitotic checkpoint protein BUB3	12.9522	12.787	13.0575	12.9624	12.9364	13.1269
	0.149581	-0.0807406	-0.401424	O43707	O43707	ACTN4_HUMAN	ACTN4	Alpha-actinin-4	17.092	16.5781	17.1344	16.8779	17.1906	16.9783
	0.553081	-0.172707	-1.24877	O43707;P12814	P12814;O43707	ACTN1_HUMAN;ACTN4_HUMAN	ACTN1;ACTN4	Alpha-actinin-4	16.6023	16.3373	16.7079	16.585	16.8732	16.7074
	1.22264	-0.371613	-2.6025	O43707;P12814;P35609	P12814;P35609;Q08043;O43707	ACTN1_HUMAN;ACTN2_HUMAN;ACTN4_HUMAN	ACTN1;ACTN2;ACTN4	Alpha-actinin-4	17.3693	17.0162	17.3955	17.5154	17.7684	17.6119
	0.804446	-0.183505	-1.7398	O43747	O43747	AP1G1_HUMAN	AP1G1	AP-1 complex subunit gamma-1	13.0793	13.2261	13.3184	13.5474	13.3381	13.2889
	1.13124	0.119785	2.40543	O43760	O43760	SNG2_HUMAN	SYNGR2	Synaptogyrin-2	14.2888	14.2983	14.3414	14.2681	14.1958	14.1053
	0.264327	0.178413	0.662123	O43772	O43772	MCAT_HUMAN	SLC25A20	Mitochondrial carnitine/acylcarnitine carrier protein	12.7775	13.081	13.6186	13.1124	13.0676	12.7619
	0.561644	-0.149136	-1.26551	O43776	O43776	SYNC_HUMAN	NARS1	Asparagine--tRNA ligase, cytoplasmic	12.9339	13.1429	13.1255	13.3756	13.2333	13.0409
	1.1957	-0.623669	-2.5438	O43809	O43809	CPSF5_HUMAN	NUDT21	Cleavage and polyadenylation specificity factor subunit 5	11.8007	12.5214	12.1078	12.675	13.0208	12.6052
	0.136649	-0.0576995	-0.370134	O43813	O43813	LANC1_HUMAN	LANCL1	Glutathione S-transferase LANCL1	14.6946	14.5481	14.5808	14.3704	14.8539	14.7723
	0.721053	-0.305601	-1.5763	O43837	O43837	IDH3B_HUMAN	IDH3B	Isocitrate dehydrogenase [NAD] subunit beta, mitochondrial	12.1594	12.7605	12.4739	12.7895	12.612	12.9092
	0.449951	-0.221246	-1.04539	O43852	O43852	CALU_HUMAN	CALU	Calumenin	15.223	14.5665	14.9165	14.9788	15.2995	15.0915
	0.503495	0.374457	1.15144	O43866	O43866	CD5L_HUMAN	CD5L	CD5 antigen-like	15.0176	15.7666	15.5255	14.9038	14.751	15.5316
	0.144057	0.120509	0.388118	O60234	O60234	GMFG_HUMAN	GMFG	Glia maturation factor gamma	12.3544	13.1161	13.0844	12.9963	12.8239	12.3731
	0.139271	0.0987285	0.376517	O60234;P60983	P60983;O60234	GMFB_HUMAN;GMFG_HUMAN	GMFB;GMFG	Glia maturation factor gamma	13.9637	14.1112	14.3793	14.1498	14.3976	13.6107
	0.238827	-0.143801	-0.606372	O60282;P33176	O60282;P33176;Q12840	KIF5C_HUMAN;KINH_HUMAN	KIF5B;KIF5C	Kinesin heavy chain isoform 5C	12.2329	12.6993	12.6827	12.8139	12.3235	12.9089
	0.349896	-0.124318	-0.842792	O60361;P15531;P22392	O60361;P22392;P15531	NDK8_HUMAN;NDKA_HUMAN;NDKB_HUMAN	NME1;NME2;NME2P1	Putative nucleoside diphosphate kinase	16.4464	16.2045	16.2366	16.4434	16.6267	16.1903
	0.18365	0.0795469	0.481737	O60361;P22392	O60361;P22392	NDK8_HUMAN;NDKB_HUMAN	NME2;NME2P1	Putative nucleoside diphosphate kinase	15.5359	15.5834	15.405	15.4298	15.6987	15.1573
	0.149007	-0.213442	-0.400045	O60437	O60437	PEPL_HUMAN	PPL	Periplakin	14.1306	13.405	14.7912	14.8753	14.4254	13.6664
	0.515514	-0.204334	-1.1751	O60493	O60493	SNX3_HUMAN	SNX3	Sorting nexin-3	14.2005	14.7903	14.5366	14.7363	14.7549	14.6492
	0.0312693	-0.0522772	-0.0927918	O60504	O60504	VINEX_HUMAN	SORBS3	Vinexin	14.2461	12.8929	14.2326	13.617	13.3993	14.5122
	0.444565	-0.0603736	-1.03465	O60506	O60506	HNRPQ_HUMAN	SYNCRIP	Heterogeneous nuclear ribonucleoprotein Q	13.6727	13.8522	13.7511	13.8336	13.7676	13.856
	0.020679	0.0154696	0.0620489	O60568	O60568	PLOD3_HUMAN	PLOD3	Multifunctional procollagen lysine hydroxylase and glycosyltransferase LH3	12.0642	12.5999	12.9054	12.4691	12.4634	12.5906
	0.00191247	-0.00159105	-0.00585864	O60645	O60645	EXOC3_HUMAN	EXOC3	Exocyst complex component 3	12.0994	11.2604	11.916	11.9414	11.6242	11.7149
	0.604015	0.461175	1.34821	O60664	O60664	PLIN3_HUMAN	PLIN3	Perilipin-3	13.7377	14.6461	14.1778	14.008	13.2934	13.8766
	0.853309	0.324374	1.83641	O60684;P52294	O60684;O15131;P52294	IMA5_HUMAN;IMA7_HUMAN	KPNA1;KPNA6	Importin subunit alpha-7	11.9466	11.7779	12.0991	11.6708	11.3338	11.846
	0.278544	-0.443767	-0.692777	O60701	O60701	UGDH_HUMAN	UGDH	UDP-glucose 6-dehydrogenase	14.5914	13.2012	12.7059	13.8045	14.5236	13.5017
	0.256321	-0.125327	-0.644729	O60716	O60716	CTND1_HUMAN	CTNND1	Catenin delta-1	14.2532	13.7095	14.2218	14.2688	14.0228	14.269
	0.0650898	0.0626303	0.186927	O60749	O60749	SNX2_HUMAN	SNX2	Sorting nexin-2	13.1068	13.8277	13.6134	13.8181	12.9548	13.587
	0.12639	0.0732355	0.344963	O60749;Q13596	O60749;Q13596	SNX1_HUMAN;SNX2_HUMAN	SNX1;SNX2	Sorting nexin-2	13.8849	14.4491	14.4538	14.3286	14.2367	14.0027
	0.159393	0.0561552	0.424856	O60763	O60763	USO1_HUMAN	USO1	General vesicular transport factor p115	13.2043	13.4397	13.2049	13.431	13.0724	13.1771
	0.50104	-0.285561	-1.1466	O60831	O60831	PRAF2_HUMAN	PRAF2	PRA1 family protein 2	13.6254	13.0221	13.8454	13.8175	13.8253	13.7068
	0.0165545	0.00844701	0.0498934	O60841	O60841	IF2P_HUMAN	EIF5B	Eukaryotic translation initiation factor 5B	12.0231	11.8396	12.2671	12.0131	12.2448	11.8466
	0.0979547	-0.130751	-0.273405	O60869	O60869	EDF1_HUMAN	EDF1	Endothelial differentiation-related factor 1	11.8315	13.268	12.8224	13.2015	12.4747	12.6378
	0.672443	0.30218	1.4815	O60884	O60884	DNJA2_HUMAN	DNAJA2	DnaJ homolog subfamily A member 2	14.228	14.4456	14.5291	14.1454	13.7607	14.39
	0.0530845	0.0438035	0.154168	O60888	O60888	CUTA_HUMAN	CUTA	Protein CutA	12.8317	12.8734	12.8553	12.6909	13.3499	12.3882
	0.606183	0.182596	1.35243	O60925	O60925	PFD1_HUMAN	PFDN1	Prefoldin subunit 1	12.5907	12.9925	12.8275	12.7359	12.6269	12.5003
	0.0168205	-0.00873502	-0.0506808	O75083	O75083	WDR1_HUMAN	WDR1	WD repeat-containing protein 1	16.1804	16.327	16.6644	16.2907	16.5903	16.3169
	0.378106	-0.108829	-0.900665	O75116	O75116	ROCK2_HUMAN	ROCK2	Rho-associated protein kinase 2	12.1447	11.7976	11.8702	12.0006	11.9759	12.1626
	0.293375	-0.164243	-0.724456	O75116;Q13464	Q13464;O75116	ROCK1_HUMAN;ROCK2_HUMAN	ROCK1;ROCK2	Rho-associated protein kinase 2	11.5821	11.6722	12.072	11.7827	11.758	12.2784
	1.16959	0.49061	2.4874	O75131	O75131	CPNE3_HUMAN	CPNE3	Copine-3	14.6646	15.0325	15.2618	14.639	14.5268	14.3213
	1.21116	0.641802	2.57742	O75131;Q96FN4	O75131;Q96FN4;Q8IYJ1;Q96A23;O95741;Q86YQ8;Q9HCH3;Q9UBL6	CPNE2_HUMAN;CPNE3_HUMAN	CPNE2;CPNE3	Copine-3	14.9785	14.8261	15.4033	14.3881	14.756	14.1383
	0.0113733	0.0061992	0.0344727	O75165	O75165	DJC13_HUMAN	DNAJC13	DnaJ homolog subfamily C member 13	10.8659	11.2798	11.1992	11.1128	11.3278	10.8857
	0.180803	-0.179152	-0.475133	O75223	O75223	GGCT_HUMAN	GGCT	Gamma-glutamylcyclotransferase	12.1497	12.5189	12.9093	12.4672	13.3137	12.3344
	1.05304	-0.273554	-2.2412	O75340	O75340	PDCD6_HUMAN	PDCD6	Programmed cell death protein 6	13.5215	13.3802	13.6062	13.7481	13.9665	13.614
	0.963492	0.382167	2.05742	O75347	O75347	TBCA_HUMAN	TBCA	Tubulin-specific chaperone A	15.2657	15.8295	15.756	15.2919	15.1219	15.2909
	0.189199	0.145775	0.494554	O75348	O75348	VATG1_HUMAN	ATP6V1G1	V-type proton ATPase subunit G 1	13.2253	14.1201	13.5595	13.5971	13.6531	13.2173
	0.0410361	-0.0232309	-0.12058	O75351	O75351	VPS4B_HUMAN	VPS4B	Vacuolar protein sorting-associated protein 4B	12.2534	12.8442	12.7631	12.5515	12.6398	12.739
	0.230695	-0.220974	-0.588368	O75351;Q9UN37	Q9UN37;O75351	VPS4A_HUMAN;VPS4B_HUMAN	VPS4A;VPS4B	Vacuolar protein sorting-associated protein 4B	12.8412	13.9559	13.8926	13.7721	13.6141	13.9665
	0.0785198	-0.0299416	-0.222803	O75352	O75352	MPU1_HUMAN	MPDU1	Mannose-P-dolichol utilization defect 1 protein	12.7449	13.0046	12.6623	12.8704	12.9614	12.6698
	0.157363	-0.097044	-0.420031	O75367	O75367	H2AY_HUMAN	MACROH2A1	Core histone macro-H2A.1	15.8703	16.6514	16.3838	16.3411	16.4369	16.4186
	0.335638	-0.260454	-0.813263	O75367;Q9P0M6	O75367;Q9P0M6	H2AW_HUMAN;H2AY_HUMAN	MACROH2A1;MACROH2A2	Core histone macro-H2A.1	16.4338	17.4573	16.699	16.955	17.273	17.1434
	0.40552	-0.221093	-0.95629	O75368	O75368	SH3L1_HUMAN	SH3BGRL	SH3 domain-binding glutamic acid-rich-like protein	15.1161	15.2811	15.4038	15.3286	15.9149	15.2208
	0.495021	-0.431872	-1.13473	O75369	O75369	FLNB_HUMAN	FLNB	Filamin-B	15.0592	13.9258	14.5488	14.9962	15.2487	14.5846
	1.12297	-0.412431	-2.38788	O75369;P21333;Q14315	O75369;P21333;Q14315	FLNA_HUMAN;FLNB_HUMAN;FLNC_HUMAN	FLNA;FLNB;FLNC	Filamin-B	16.5138	15.9908	16.3558	16.5916	16.6589	16.8472
	1.03506	-0.644703	-2.20397	O75369;Q14315	O75369;Q14315	FLNB_HUMAN;FLNC_HUMAN	FLNB;FLNC	Filamin-B	13.0192	12.3843	12.0958	13.3153	13.167	12.951
	0.616698	-0.35643	-1.37292	O75390	O75390	CISY_HUMAN	CS	Citrate synthase, mitochondrial	15.591	15.4417	15.4127	15.8611	16.2657	15.3879
	0.305968	-0.170814	-0.751135	O75396	O75396	SC22B_HUMAN	SEC22B	Vesicle-trafficking protein SEC22b	13.7013	14.4685	14.1313	14.2966	14.341	14.1758
	0.804528	-0.332863	-1.73996	O75436	O75436	VP26A_HUMAN	VPS26A	Vacuolar protein sorting-associated protein 26A	13.2087	13.4644	13.7383	13.7934	14.0073	13.6094
	0.750095	-0.421104	-1.63308	O75439;P31930	P31930;O75439	MPPB_HUMAN;QCR1_HUMAN	PMPCB;UQCRC1	Mitochondrial-processing peptidase subunit beta	14.3801	14.2866	14.3333	14.87	15.1295	14.264
	0.248479	0.434445	0.627598	O75475	O75475	PSIP1_HUMAN	PSIP1	PC4 and SFRS1-interacting protein	11.8206	12.0847	12.2645	12.0867	10.2827	12.4971
	0.527533	-0.800285	-1.1987	O75489	O75489	NDUS3_HUMAN	NDUFS3	NADH dehydrogenase [ubiquinone] iron-sulfur protein 3, mitochondrial	10.7637	12.6388	12.7914	12.7977	13.1407	12.6564
	1.267	-0.502423	-2.70035	O75494	O75494	SRS10_HUMAN	SRSF10	Serine/arginine-rich splicing factor 10	12.1217	12.0151	12.4918	12.7537	12.4913	12.8909
	0.0375619	0.0416333	0.110755	O75521	O75521	ECI2_HUMAN	ECI2	Enoyl-CoA delta isomerase 2	12.1354	11.2532	11.4368	11.8125	11.8465	11.0415
	0.455474	-0.218086	-1.05639	O75525;Q07666	O75525;Q5VWX1;Q07666	KHDR1_HUMAN;KHDR3_HUMAN	KHDRBS1;KHDRBS3	KH domain-containing, RNA-binding, signal transduction-associated protein 3	13.3405	13.9986	13.6873	13.7431	13.9189	14.0187
	0.150522	-0.0937694	-0.403683	O75526;P38159	P38159;O75526	RBMX_HUMAN;RMXL2_HUMAN	RBMX;RBMXL2	RNA-binding motif protein, X-linked-like-2	11.2098	11.7111	11.3311	11.3895	11.2849	11.8589
	0.199073	-0.0968227	-0.517192	O75526;P38159;Q96E39	Q96E39;P38159;O75526;Q8N7X1	RBMX_HUMAN;RMXL1_HUMAN;RMXL2_HUMAN	RBMX;RBMXL1;RBMXL2	RNA-binding motif protein, X-linked-like-2	12.7634	13.0865	13.1216	12.9804	12.9008	13.3807
	0.961131	-0.560468	-2.05263	O75531	O75531	BAF_HUMAN	BANF1	Barrier-to-autointegration factor	15.5465	15.0107	15.3712	15.4685	16.2385	15.9029
	0.0560985	-0.0296752	-0.162456	O75533	O75533	SF3B1_HUMAN	SF3B1	Splicing factor 3B subunit 1	12.8944	13.3066	13.4569	13.1292	13.2416	13.3762
	0.124905	0.0559127	0.341292	O75534	O75534	CSDE1_HUMAN	CSDE1	Cold shock domain-containing protein E1	12.6454	12.2335	12.5264	12.5389	12.1957	12.5029
	0.0989566	-0.126926	-0.275975	O75608	O75608	LYPA1_HUMAN	LYPLA1	Acyl-protein thioesterase 1	14.3149	13.7952	13.8156	14.3422	14.6926	13.2717
	0.299875	0.378622	0.738251	O75636	O75636	FCN3_HUMAN	FCN3	Ficolin-3	14.2263	13.0781	13.3089	13.7833	13.2049	12.4893
	0.621027	-0.199219	-1.38136	O75643	O75643	U520_HUMAN	SNRNP200	U5 small nuclear ribonucleoprotein 200 kDa helicase	11.9305	12.102	11.8985	12.0785	12.0171	12.4331
	0.243192	0.156955	0.615991	O75663	O75663	TIPRL_HUMAN	TIPRL	TIP41-like protein	11.205	11.694	11.832	11.7135	11.4204	11.1262
	0.779727	-0.300903	-1.69118	O75694	O75694	NU155_HUMAN	NUP155	Nuclear pore complex protein Nup155	12.8374	12.7625	13.3013	13.382	13.205	13.2169
	0.754435	-0.430463	-1.64158	O75746;Q9UJS0	Q9UJS0;O75746	CMC1_HUMAN;CMC2_HUMAN	SLC25A12;SLC25A13	Calcium-binding mitochondrial carrier protein Aralar1	11.3364	11.2091	11.4329	12.0458	11.9739	11.2501
	0.434503	-0.400161	-1.01454	O75781	O75781	PALM_HUMAN	PALM	Paralemmin-1	12.6339	12.3047	13.2852	12.9374	12.8116	13.6753
	0.362865	0.229582	0.869484	O75821	O75821	EIF3G_HUMAN	EIF3G	Eukaryotic translation initiation factor 3 subunit G	13.6333	13.6739	13.1763	13.2844	12.8911	13.6192
	0.517187	0.40453	1.17838	O75822	O75822	EIF3J_HUMAN	EIF3J	Eukaryotic translation initiation factor 3 subunit J	13.9443	13.8534	13.5967	13.3342	12.859	13.9876
	0.354069	-0.0727647	-0.851397	O75828;P16152	O75828;P16152	CBR1_HUMAN;CBR3_HUMAN	CBR1;CBR3	Carbonyl reductase [NADPH] 3	15.1334	15.3159	15.1214	15.3289	15.1478	15.3123
	0.292306	-0.329358	-0.722184	O75832	O75832	PSD10_HUMAN	PSMD10	26S proteasome non-ATPase regulatory subunit 10	10.4349	11.9003	10.7469	11.258	11.5504	11.2618
	0.154144	-0.124535	-0.412354	O75844	O75844	FACE1_HUMAN	ZMPSTE24	CAAX prenyl protease 1 homolog	11.1374	11.72	11.8295	11.931	11.8657	11.2639
	0.369259	-0.475374	-0.882588	O75874	O75874	IDHC_HUMAN	IDH1	Isocitrate dehydrogenase [NADP] cytoplasmic	16.3868	16.3152	15.5393	16.9495	17.0891	15.6288
	0.196717	-0.223212	-0.51181	O75874;P48735	O75874;P48735	IDHC_HUMAN;IDHP_HUMAN	IDH1;IDH2	Isocitrate dehydrogenase [NADP] cytoplasmic	17.0848	17.0878	16.8098	17.5005	17.7721	16.3793
	0.478722	0.306941	1.10252	O75914;Q13153;Q13177	Q13177;Q13153;O75914	PAK1_HUMAN;PAK2_HUMAN;PAK3_HUMAN	PAK1;PAK2;PAK3	Serine/threonine-protein kinase PAK 3	13.7284	14.3563	14.2063	14.0746	13.3943	13.9012
	0.557663	0.488026	1.25773	O75914;Q13177	Q13177;O75914	PAK2_HUMAN;PAK3_HUMAN	PAK2;PAK3	Serine/threonine-protein kinase PAK 3	11.4694	12.4556	11.2363	11.4256	11.0669	11.2049
	0.152885	-0.093153	-0.409344	O75915	O75915	PRAF3_HUMAN	ARL6IP5	PRA1 family protein 3	15.4774	15.4502	15.3369	15.8056	15.0754	15.663
	0.393907	0.243733	0.932793	O75923	O75923	DYSF_HUMAN	DYSF	Dysferlin	12.7331	13.2451	13.2713	12.9733	13.0875	12.4574
	0.642079	0.514626	1.42236	O75935	O75935	DCTN3_HUMAN	DCTN3	Dynactin subunit 3	13.8386	13.3162	12.7809	13.1755	12.5324	12.6838
	0.852094	-0.342857	-1.834	O75947	O75947	ATP5H_HUMAN	ATP5PD	ATP synthase subunit d, mitochondrial	15.0032	14.8263	14.9736	15.4621	15.4499	14.9198
	1.10955	-0.494612	-2.35951	O75964	O75964	ATP5L_HUMAN	ATP5MG	ATP synthase subunit g, mitochondrial	14.0135	14.0874	13.8287	14.6123	14.7154	14.0857
	0.479751	0.430132	1.10456	O76003	O76003	GLRX3_HUMAN	GLRX3	Glutaredoxin-3	12.7504	13.698	13.3889	13.0278	12.3153	13.2039
	0.129824	-0.252238	-0.353424	O76013;O76015;O77727;P02533;P05783;P08727;P13645;P13646;P19012;Q04695;Q14525;Q15323;Q2M2I5;Q92764	P08727;Q14525;P02534;Q15323;P05783;Q04695;Q14532;O76014;O77727;Q92764;P19012;O76015;P13646;Q7Z3Y7;O76013;P02533;P08779;Q2M2I5;P13645	K1C10_HUMAN;K1C13_HUMAN;K1C14_HUMAN;K1C15_HUMAN;K1C15_SHEEP;K1C17_HUMAN;K1C18_HUMAN;K1C19_HUMAN;K1C24_HUMAN;K1H1_HUMAN;KRT35_HUMAN;KRT36_HUMAN;KRT38_HUMAN;KT33B_HUMAN	KRT10;KRT13;KRT14;KRT15;KRT17;KRT18;KRT19;KRT24;KRT31;KRT33B;KRT35;KRT36;KRT38	Keratin, type I cuticular Ha6	16.7871	16.2585	16.9788	17.7091	17.5005	15.5715
	0.461111	0.388176	1.0676	O76021	O76021	RL1D1_HUMAN	RSL1D1	Ribosomal L1 domain-containing protein 1	12.7475	13.0699	13.2547	12.8817	11.9787	13.0471
	0.199634	0.206777	0.518471	O76024	O76024	WFS1_HUMAN	WFS1	Wolframin	12.6596	11.5465	12.2955	12.1788	11.5058	12.1966
	0.373647	0.347879	0.891562	O76094	O76094	SRP72_HUMAN	SRP72	Signal recognition particle subunit SRP72	11.1848	11.7779	10.7356	11.2363	10.4079	11.0105
	0.497469	-0.787055	-1.13956	O94760	O94760	DDAH1_HUMAN	DDAH1	N(G),N(G)-dimethylarginine dimethylaminohydrolase 1	13.4891	11.6901	12.2065	13.2249	14.0177	12.5044
	0.163492	0.0840181	0.43457	O94776	O94776	MTA2_HUMAN	MTA2	Metastasis-associated protein MTA2	12.2551	12.2397	12.0565	11.9749	11.8652	12.4593
	0.0832618	-0.0866165	-0.235288	O94788;P00352;P05091;P30837;P47895	P00352;P47895;P05091;P30837;O94788	AL1A1_HUMAN;AL1A2_HUMAN;AL1A3_HUMAN;AL1B1_HUMAN;ALDH2_HUMAN	ALDH1A1;ALDH1A2;ALDH1A3;ALDH1B1;ALDH2	Retinal dehydrogenase 2	16.234	15.3172	15.5029	15.5955	16.2445	15.474
	0.281679	-0.19741	-0.699497	O94826	O94826	TOM70_HUMAN	TOMM70	Mitochondrial import receptor subunit TOM70	11.6834	12.1897	11.844	12.3207	11.6249	12.3637
	0.265094	-0.241361	-0.663784	O94855	O94855	SC24D_HUMAN	SEC24D	Protein transport protein Sec24D	12.5177	11.8134	11.2888	12.0665	12.2599	12.0177
	0.0612197	0.0310097	0.17644	O94903	O94903	PLPHP_HUMAN	PLPBP	Pyridoxal phosphate homeostasis protein	12.8654	13.0776	13.0197	13.2663	12.7085	12.8949
	0.680582	-0.174173	-1.49736	O94905	O94905	ERLN2_HUMAN	ERLIN2	Erlin-2	12.0469	12.4372	12.23	12.4264	12.3571	12.4531
	0.163962	-0.098479	-0.43568	O94919	O94919	ENDD1_HUMAN	ENDOD1	Endonuclease domain-containing 1 protein	12.9112	12.4498	12.4034	12.3978	12.722	12.9401
	0.0429432	-0.0387561	-0.125946	O94925	O94925	GLSK_HUMAN	GLS	Glutaminase kidney isoform, mitochondrial	13.6103	14.0723	13.0436	13.7627	13.4947	13.5851
	0.349399	-0.0930042	-0.841766	O94979	O94979	SC31A_HUMAN	SEC31A	Protein transport protein Sec31A	13.889	14.0297	14.2445	14.1812	14.1913	14.0696
	0.0309354	-0.0740903	-0.0918324	O95171	O95171	SCEL_HUMAN	SCEL	Sciellin	12.2302	11.565	12.6383	13.6975	11.3413	11.617
	0.158552	-0.0493981	-0.422859	O95182	O95182	NDUA7_HUMAN	NDUFA7	NADH dehydrogenase [ubiquinone] 1 alpha subcomplex subunit 7	10.6324	10.7274	10.6702	10.8391	10.8401	10.4991
	0.230431	0.405778	0.587782	O95183	O95183	VAMP5_HUMAN	VAMP5	Vesicle-associated membrane protein 5	13.2593	12.9876	13.096	12.3293	11.7566	14.0398
	0.769851	-0.459519	-1.6718	O95202	O95202	LETM1_HUMAN	LETM1	Mitochondrial proton/calcium exchanger protein	11.4351	11.6831	11.1808	12.3029	11.8804	11.4943
	0.304997	-0.0962969	-0.749085	O95292	O95292	VAPB_HUMAN	VAPB	Vesicle-associated membrane protein-associated protein B/C	13.0614	12.6403	12.8659	13.0095	12.8714	12.9756
	0.282723	-0.124192	-0.701732	O95292;Q9P0L0	O95292;Q9P0L0	VAPA_HUMAN;VAPB_HUMAN	VAPA;VAPB	Vesicle-associated membrane protein-associated protein B/C	15.0267	14.656	14.4458	14.9314	14.8023	14.7673
	0.39533	-0.848599	-0.935678	O95295	O95295	SNAPN_HUMAN	SNAPIN	SNARE-associated protein Snapin	8.24885	10.9545	10.9432	10.7426	11.1146	10.8352
	1.06043	-0.850436	-2.25657	O95302	Q75LS8;O95302	FKBP9_HUMAN	FKBP9	Peptidyl-prolyl cis-trans isomerase FKBP9	11.8195	12.3999	12.5417	12.5101	13.5238	13.2786
	0.110325	0.0578194	0.304876	O95336	O95336	6PGL_HUMAN	PGLS	6-phosphogluconolactonase	14.6577	14.988	14.8526	14.6679	15.0963	14.5606
	0.851215	0.592903	1.83225	O95340	O95340	PAPS2_HUMAN	PAPSS2	Bifunctional 3'-phosphoadenosine 5'-phosphosulfate synthase 2	14.4455	13.9354	14.3282	13.987	13.079	13.8644
	0.398642	0.145709	0.942386	O95352	O95352	ATG7_HUMAN	ATG7	Ubiquitin-like modifier-activating enzyme ATG7	11.7067	12.2253	11.8696	11.7703	11.7632	11.831
	0.989723	0.44528	2.11083	O95373	O95373	IPO7_HUMAN	IPO7	Importin-7	14.0099	14.2514	14.0235	13.5554	13.3675	14.0261
	0.792686	0.447713	1.71665	O95433	O95433	AHSA1_HUMAN	AHSA1	Activator of 90 kDa heat shock protein ATPase homolog 1	13.3891	13.2399	12.9416	12.9854	12.2925	12.9495
	0.453349	-0.468308	-1.05216	O95436	O95436	NPT2B_HUMAN	SLC34A2	Sodium-dependent phosphate transport protein 2B	13.0561	13.6699	12.582	13.8264	13.9411	12.9454
	0.0537619	0.10502	0.156034	O95445	O95445	APOM_HUMAN	APOM	Apolipoprotein M	15.083	13.5055	12.9205	13.4102	14.0663	13.7175
	0.320269	0.477041	0.781204	O95466;Q96PY5	Q96PY5;O95466	FMNL1_HUMAN;FMNL2_HUMAN	FMNL1;FMNL2	Formin-like protein 1	10.9883	12.9067	12.5673	11.9828	11.5443	11.5039
	0.584281	-0.609894	-1.30972	O95479	O95479	G6PE_HUMAN	H6PD	GDH/6PGL endoplasmic bifunctional protein	12.3383	11.9384	10.8928	11.9813	12.5333	12.4846
	1.15581	-0.216068	-2.45783	O95571	O95571	ETHE1_HUMAN	ETHE1	Persulfide dioxygenase ETHE1, mitochondrial	14.1151	13.9483	14.0075	14.2296	14.371	14.1184
	0.391088	0.251545	0.927075	O95573	O95573	ACSL3_HUMAN	ACSL3	Long-chain-fatty-acid--CoA ligase 3	12.1188	12.4846	12.238	12.2092	11.5367	12.3409
	0.287698	-0.287698	-0.712365	O95674	O95674	CDS2_HUMAN	CDS2	Phosphatidate cytidylyltransferase 2	11.1574	12.4381	12.1641	12.2293	12.0118	12.3816
	0.0759391	-0.162259	-0.21597	O95678;P02538;P04264;P05787;P13647;P35908	P05787;O95678;P02538;P48668;P04259;Q7Z794;P13647;P12035;Q01546;P35908;P04264	K22E_HUMAN;K2C1_HUMAN;K2C5_HUMAN;K2C6A_HUMAN;K2C75_HUMAN;K2C8_HUMAN	KRT1;KRT2;KRT5;KRT6A;KRT75;KRT8	Keratin, type II cytoskeletal 75	15.0612	14.4325	14.866	15.764	15.5859	13.4965
	0.158299	-0.0712083	-0.422256	O95678;P02538;P05787;P08670;P08729;P13647;P14136;P78385;P78386;Q5XKE5;Q8N1N4;Q9NSB2	P14136;P08670;P08729;P05787;O43790;P15241;P78385;P25691;Q14533;P78386;Q8N1N4;Q5XKE5;O95678;P02538;P48668;P04259;P13647;Q9NSB2;P12035;Q01546	GFAP_HUMAN;K2C5_HUMAN;K2C6A_HUMAN;K2C75_HUMAN;K2C78_HUMAN;K2C79_HUMAN;K2C7_HUMAN;K2C8_HUMAN;KRT83_HUMAN;KRT84_HUMAN;KRT85_HUMAN;VIME_HUMAN	GFAP;KRT5;KRT6A;KRT7;KRT75;KRT78;KRT79;KRT8;KRT83;KRT84;KRT85;VIM	Keratin, type II cytoskeletal 75	18.8619	18.8842	19.0819	18.9452	19.3073	18.7892
	0.0988331	-0.198622	-0.275658	O95678;P02538;P05787;P08729;P13647;P19013;P35908;Q5XKE5;Q9NSB2	P08729;P05787;Q14CN4;P19013;Q3SY84;Q7RTS7;Q5XKE5;Q86Y46;O95678;P02538;P48668;P04259;Q7Z794;P13647;Q9NSB2;P12035;Q01546;P35908	K22E_HUMAN;K2C4_HUMAN;K2C5_HUMAN;K2C6A_HUMAN;K2C75_HUMAN;K2C79_HUMAN;K2C7_HUMAN;K2C8_HUMAN;KRT84_HUMAN	KRT2;KRT4;KRT5;KRT6A;KRT7;KRT75;KRT79;KRT8;KRT84	Keratin, type II cytoskeletal 75	16.5322	16.4098	17.0553	17.8444	17.2228	15.5261
	0.035304	-0.113771	-0.104335	O95678;P02538;P12036;P13647;P35908;Q8N1N4	Q8N1N4;Q7RTS7;Q86Y46;O95678;P02538;P48668;P04259;P13647;Q01546;P35908;P12036	K22E_HUMAN;K2C5_HUMAN;K2C6A_HUMAN;K2C75_HUMAN;K2C78_HUMAN;NFH_HUMAN	KRT2;KRT5;KRT6A;KRT75;KRT78;NEFH	Keratin, type II cytoskeletal 75	13.557	13.7739	14.4395	15.225	14.9592	11.9276
	0.231433	-0.427938	-0.590007	O95678;P05787	P05787;O95678	K2C75_HUMAN;K2C8_HUMAN	KRT75;KRT8	Keratin, type II cytoskeletal 75	16.2266	16.083	16.6173	17.7693	17.0588	15.3826
	1.10757	0.990297	2.35533	O95716;P20336	O95716;P20336	RAB3A_HUMAN;RAB3D_HUMAN	RAB3A;RAB3D	Ras-related protein Rab-3D	12.9839	13.6964	13.8631	12.5146	11.9703	13.0877
	1.02207	0.495572	2.17718	O95747	O95747	OXSR1_HUMAN	OXSR1	Serine/threonine-protein kinase OSR1	13.555	14.0651	14.0534	13.229	13.2557	13.7021
	0.0216272	0.0103451	0.0648286	O95757;P34932;Q92598	O95757;P34932;Q92598	HS105_HUMAN;HS74L_HUMAN;HSP74_HUMAN	HSPA4;HSPA4L;HSPH1	Heat shock 70 kDa protein 4L	13.8121	13.306	13.4461	13.59	13.413	13.5303
	0.861829	1.20189	1.85333	O95757;Q92598	O95757;Q92598	HS105_HUMAN;HS74L_HUMAN	HSPA4L;HSPH1	Heat shock 70 kDa protein 4L	12.6368	12.5951	11.994	11.4762	10.0338	12.1102
	0.360139	0.213935	0.863886	O95758;P26599	P26599;O95758	PTBP1_HUMAN;PTBP3_HUMAN	PTBP1;PTBP3	Polypyrimidine tract-binding protein 3	14.018	14.5026	14.5079	14.2642	13.7594	14.3631
	0.763192	-0.253032	-1.65874	O95782	O95782	AP2A1_HUMAN	AP2A1	AP-2 complex subunit alpha-1	13.6439	13.6333	13.953	13.7786	14.1405	14.0702
	0.690117	1.20059	1.51594	O95786	O95786	DDX58_HUMAN	DDX58	Antiviral innate immune response receptor RIG-I	13.1447	13.0147	13.5883	11.7083	10.9133	13.5243
	0.456033	0.239194	1.0575	O95793	O95793	STAU1_HUMAN	STAU1	Double-stranded RNA-binding protein Staufen homolog 1	11.9155	12.545	12.4712	12.0028	11.9281	12.2833
	0.530327	0.50978	1.20419	O95810	O95810	CAVN2_HUMAN	CAVIN2	Caveolae-associated protein 2	16.9271	15.6462	16.5158	15.8303	15.5337	16.1957
	0.571943	-0.51694	-1.28564	O95816	O95816	BAG2_HUMAN	BAG2	BAG family molecular chaperone regulator 2	12.3306	11.6455	12.0548	11.9094	12.5535	13.1188
	0.178697	-0.126653	-0.470237	O95817	O95817	BAG3_HUMAN	BAG3	BAG family molecular chaperone regulator 3	12.3364	12.1938	12.8071	12.5215	12.2622	12.9335
	0.459526	-0.291614	-1.06445	O95831	O95831	AIFM1_HUMAN	AIFM1	Apoptosis-inducing factor 1, mitochondrial	13.4558	13.084	12.9592	13.6005	13.7651	13.0083
	0.96694	-1.14053	-2.06443	O95833	O95833	CLIC3_HUMAN	CLIC3	Chloride intracellular channel protein 3	13.1507	11.9257	12.1217	14.2418	13.5254	12.8525
	0.184833	-0.0958745	-0.484475	O95834	O95834	EMAL2_HUMAN	EML2	Echinoderm microtubule-associated protein-like 2	12.648	12.6402	12.5198	12.7921	12.977	12.3266
	0.179209	-0.10881	-0.471429	O95837;P29992;P50148	O95837;P29992;P50148	GNA11_HUMAN;GNA14_HUMAN;GNAQ_HUMAN	GNA11;GNA14;GNAQ	Guanine nucleotide-binding protein subunit alpha-14	13.4675	13.1349	13.2067	13.5786	12.9636	13.5934
	0.140425	-0.0638399	-0.379322	O95837;P29992;P50148;Q14344	O95837;P19086;P29992;P50148;Q14344;Q03113	GNA11_HUMAN;GNA13_HUMAN;GNA14_HUMAN;GNAQ_HUMAN	GNA11;GNA13;GNA14;GNAQ	Guanine nucleotide-binding protein subunit alpha-14	14.1266	13.6515	14.0171	13.9008	14.1707	13.9152
	1.25184	-0.594751	-2.66672	O95865	O95865	DDAH2_HUMAN	DDAH2	N(G),N(G)-dimethylarginine dimethylaminohydrolase 2	13.9997	13.5896	13.9965	14.127	14.7314	14.5116
	0.486366	0.43563	1.11764	O95870	O95870	ABHGA_HUMAN	ABHD16A	Phosphatidylserine lipase ABHD16A	12.0498	12.2459	12.0156	11.8593	10.93	12.2152
	1.04926	-0.461891	-2.23336	O95881	O95881	TXD12_HUMAN	TXNDC12	Thioredoxin domain-containing protein 12	13.1065	13.5568	13.1288	13.5637	14.0172	13.5969
	0.86148	-0.714135	-1.85264	O95994	O95994	AGR2_HUMAN	AGR2	Anterior gradient protein 2 homolog	14.7777	15.6595	14.9743	16.3707	15.7622	15.421
	1.21994	-1.60846	-2.59658	O95994;Q8TD06	Q8TD06;O95994	AGR2_HUMAN;AGR3_HUMAN	AGR2;AGR3	Anterior gradient protein 2 homolog	14.764	13.8923	15.4255	16.622	16.8377	15.4475
	0.1216	-0.0636663	-0.333099	O96008	O96008	TOM40_HUMAN	TOMM40	Mitochondrial import receptor subunit TOM40 homolog	12.1279	12.1992	12.5478	12.4173	12.5614	12.0872
	0.80975	-0.617716	-1.75025	P00167	P00167	CYB5_HUMAN	CYB5A	Cytochrome b5	16.3146	16.0809	15.8441	17.1164	16.9204	16.056
	0.33032	-0.488763	-0.802198	P00325	P00325	ADH1B_HUMAN	ADH1B	All-trans-retinol dehydrogenase [NAD(+)] ADH1B	17.7471	15.8636	16.9018	17.1703	16.951	17.8575
	0.162925	-0.240857	-0.433228	P00325;P00326	P00325;P00326	ADH1B_HUMAN;ADH1G_HUMAN	ADH1B;ADH1C	All-trans-retinol dehydrogenase [NAD(+)] ADH1B	19.8693	18.1958	18.9006	18.9761	18.9399	19.7722
	0.212673	-0.317528	-0.548041	P00325;P00326;P07327	P00325;P00326;P07327	ADH1A_HUMAN;ADH1B_HUMAN;ADH1G_HUMAN	ADH1A;ADH1B;ADH1C	All-trans-retinol dehydrogenase [NAD(+)] ADH1B	18.6017	16.7489	17.5359	17.7381	17.7191	18.3819
	0.263475	-0.371326	-0.660277	P00325;P07327	P00325;P07327	ADH1A_HUMAN;ADH1B_HUMAN	ADH1A;ADH1B	All-trans-retinol dehydrogenase [NAD(+)] ADH1B	16.9137	15.2434	15.9075	16.2505	15.9882	16.9399
	0.591017	-0.871665	-1.32287	P00325;P08319	P00325;P08319	ADH1B_HUMAN;ADH4_HUMAN	ADH1B;ADH4	All-trans-retinol dehydrogenase [NAD(+)] ADH1B	14.2155	12.522	12.4811	13.8802	13.4111	14.5422
	0.621096	0.286634	1.38149	P00338	P00338	LDHA_HUMAN	LDHA	L-lactate dehydrogenase A chain	17.83	17.8695	17.7454	17.4182	17.9241	17.2428
	0.249368	0.132134	0.629545	P00338;P07195;P07864	P00338;Q6ZMR3;P07864;P07195	LDHA_HUMAN;LDHB_HUMAN;LDHC_HUMAN	LDHA;LDHB;LDHC	L-lactate dehydrogenase A chain	17.9376	17.9368	17.7621	17.7393	18.0995	17.4013
	0.0146621	0.0155093	0.044281	P00352	P00352	AL1A1_HUMAN	ALDH1A1	Retinal dehydrogenase 1	16.5998	15.765	15.9359	15.8018	16.563	15.8893
	0.00285625	-0.00412178	-0.00874037	P00352;P05091	P00352;P05091	AL1A1_HUMAN;ALDH2_HUMAN	ALDH1A1;ALDH2	Retinal dehydrogenase 1	17.8266	16.7096	16.7402	17.0181	17.6431	16.6276
	0.0823475	0.15957	0.232888	P00367	P00367;P00366;P49448	DHE3_HUMAN	GLUD1	Glutamate dehydrogenase 1, mitochondrial	17.7625	15.7242	15.7379	16.2928	16.4038	16.0494
	0.738053	-0.280441	-1.60952	P00387	P00387	NB5R3_HUMAN	CYB5R3	NADH-cytochrome b5 reductase 3	16.3511	15.7759	15.9968	16.2303	16.3921	16.3428
	0.675662	0.37396	1.48777	P00390	P00390	GSHR_HUMAN	GSR	Glutathione reductase, mitochondrial	14.511	15.205	14.9966	14.7953	14.2975	14.4978
	0.461395	-0.215089	-1.06816	P00403	P00403	COX2_HUMAN	MT-CO2	Cytochrome c oxidase subunit 2	15.9322	16.2668	16.224	16.4587	16.5887	16.0209
	0.387875	0.529203	0.92055	P00450	P00450	CERU_HUMAN	CP	Ceruloplasmin	18.5939	16.8163	17.2948	16.9564	16.7061	17.455
	0.483771	-0.697619	-1.11251	P00488	P00488	F13A_HUMAN	F13A1	Coagulation factor XIII A chain	14.9668	13.0806	14.1807	14.3688	15.3749	14.5772
	1.15113	0.795002	2.44783	P00491	P00491	PNPH_HUMAN	PNP	Purine nucleoside phosphorylase	15.1443	16.114	15.917	15.1305	14.9836	14.6762
	0.164157	-0.209967	-0.436142	P00505	P00505	AATM_HUMAN	GOT2	Aspartate aminotransferase, mitochondrial	15.5849	14.6599	14.5885	15.3674	15.6415	14.4543
	0.543336	0.214657	1.22969	P00558	P00558	PGK1_HUMAN	PGK1	Phosphoglycerate kinase 1	16.9094	17.2084	17.111	16.7922	17.1504	16.6423
	0.499586	0.195845	1.14374	P00558;P07205	P00558;P07205	PGK1_HUMAN;PGK2_HUMAN	PGK1;PGK2	Phosphoglycerate kinase 1	16.5993	16.8501	16.8047	16.5463	16.8248	16.2955
	0.266716	0.166924	0.667295	P00568	P00568	KAD1_HUMAN	AK1	Adenylate kinase isoenzyme 1	15.9302	16.2306	16.5075	15.9271	16.4235	15.8171
	0.238695	0.42085	0.606081	P00734	P00734	THRB_HUMAN	F2	Prothrombin	17.3037	15.1596	15.5053	15.9288	15.2335	15.5438
	0.02346	-0.0228573	-0.070186	P00736	P00736	C1R_HUMAN	C1R	Complement C1r subcomponent	15.7203	14.8519	14.8183	15.2673	14.8793	15.3125
	0.0278521	0.032753	0.0829434	P00736;Q9NZP8	Q9NZP8;P00736	C1RL_HUMAN;C1R_HUMAN	C1R;C1RL	Complement C1r subcomponent	15.8544	14.644	14.895	14.8648	15.3524	15.078
	0.729771	0.978228	1.59333	P00738	P00738	HPT_HUMAN	HP	Haptoglobin	22.1316	21.1825	20.4825	20.4118	20.8839	19.5662
	0.776039	1.03079	1.68394	P00738;P00739	P00739;P00738	HPTR_HUMAN;HPT_HUMAN	HP;HPR	Haptoglobin	21.7634	20.8802	20.1079	20.1269	20.3942	19.138
	0.0327543	-0.0647583	-0.097051	P00739	P00739	HPTR_HUMAN	HPR	Haptoglobin-related protein	13.459	11.4607	11.5173	12.4302	12.1717	12.0295
	0.189024	-0.54408	-0.49415	P00740	P00740	FA9_HUMAN	F9	Coagulation factor IX	14.6064	11.292	11.3377	12.9457	13.1188	12.8038
	0.044973	0.080046	0.131637	P00746	P00746	CFAD_HUMAN	CFD	Complement factor D	13.7448	12.6076	12.9264	12.1343	13.0205	13.8838
	0.307203	0.484894	0.75374	P00747	P00747	PLMN_HUMAN	PLG	Plasminogen	17.9493	15.8753	16.5144	16.6505	15.9807	16.2532
	0.0395457	0.0847651	0.116373	P00747;P08519	P00747;P08519	APOA_HUMAN;PLMN_HUMAN	LPA;PLG	Plasminogen	12.5924	10.8595	10.3328	11.5984	10.7199	11.2122
	0.210931	0.309864	0.544111	P00748	P00748	FA12_HUMAN	F12	Coagulation factor XII	15.3	13.3889	14.658	14.2234	14.2443	13.9496
	0.560052	0.90114	1.2624	P00751	P00751	CFAB_HUMAN	CFB	Complement factor B	18.6158	16.1988	17.0149	16.2519	16.5106	16.3637
	0.379113	0.271261	0.902719	P00883;P04075	P00883;P04075	ALDOA_HUMAN;ALDOA_RABIT	ALDOA	Fructose-bisphosphate aldolase A	17.2579	18.1239	18.0646	17.3793	17.7548	17.4986
	0.326102	0.231858	0.793401	P00883;P04075;P09972	P09972;P00883;P04075	ALDOA_HUMAN;ALDOA_RABIT;ALDOC_HUMAN	ALDOA;ALDOC	Fructose-bisphosphate aldolase A	13.814	14.6796	14.6821	14.0734	14.1939	14.2129
	0.0295793	-0.0895351	-0.0879296	P00966	P00966	ASSY_HUMAN	ASS1	Argininosuccinate synthase	16.311	13.7989	13.5333	14.9723	15.2924	13.6471
	0.434658	0.494132	1.01485	P01008	P01008	ANT3_HUMAN	SERPINC1	Antithrombin-III	18.4486	16.8632	17.4944	17.4158	17.0095	16.8986
	0.471082	0.74904	1.08739	P01019	P01019	ANGT_HUMAN	AGT	Angiotensinogen	16.9185	15.8411	15.6453	16.51	14.9006	14.7472
	0.0386944	-0.0440013	-0.113965	P01023	P01023	A2MG_HUMAN	A2M	Alpha-2-macroglobulin	19.6113	18.4893	18.5382	18.8764	19.1556	18.7388
	0.21502	-0.216473	-0.553329	P01023;P20742	P01023;P20742	A2MG_HUMAN;PZP_HUMAN	A2M;PZP	Alpha-2-macroglobulin	17.8928	16.691	16.8578	17.4174	17.5188	17.1548
	0.365776	0.454667	0.875454	P01024	P01024	CO3_HUMAN	C3	Complement C3	19.4721	17.8614	18.5943	18.2443	18.5552	17.7643
	0.0962746	0.155614	0.269088	P01031	P01031	CO5_HUMAN	C5	Complement C5	16.0358	14.535	14.4586	15.2988	14.8849	14.3788
	0.968504	2.1203	2.0676	P01033	P01033	TIMP1_HUMAN	TIMP1	Metalloproteinase inhibitor 1	15.5804	14.4497	15.7611	12.6033	11.8544	14.9726
	0.642556	0.339993	1.42329	P01034	P01034	CYTC_HUMAN	CST3	Cystatin-C	13.9523	13.3529	13.8659	13.6254	13.1133	13.4125
	0.228364	0.300372	0.583187	P01042	P01042	KNG1_HUMAN	KNG1	Kininogen-1	17.8333	16.1014	17.0696	16.8262	16.8139	16.4631
	0.0450302	0.0580753	0.131797	P01112;P01116	P01116;P01112	RASH_HUMAN;RASK_HUMAN	HRAS;KRAS	GTPase HRas	10.6363	9.53588	10.5677	9.84633	10.0212	10.6982
	1.01751	0.72091	2.16778	P01591	P01591	IGJ_HUMAN	JCHAIN	Immunoglobulin J chain	18.3349	18.0491	17.4206	17.5421	16.8702	17.2296
	0.425106	0.705982	0.995713	P01593	P01593	KVD33_HUMAN	IGKV1D-33	Immunoglobulin kappa variable 1D-33	15.8765	15.9067	14.1871	15.3044	14.7049	13.8432
	0.355083	0.542243	0.853485	P01599	A0A0C4DH72;P01599	KV117_HUMAN	IGKV1-17	Immunoglobulin kappa variable 1-17	14.2316	13.9049	13.6285	14.5099	13.2159	12.4125
	0.59672	0.671881	1.33399	P01602	P01602;P0DOX7	KV105_HUMAN	IGKV1-5	Immunoglobulin kappa variable 1-5	18.1225	16.8077	16.5024	16.5588	16.5487	16.3094
	0.533269	0.400584	1.20996	P01619	P01619	KV320_HUMAN	IGKV3-20	Immunoglobulin kappa variable 3-20	19.7187	19.2308	19.0324	19.109	19.2588	18.4122
	0.129168	0.262215	0.351811	P01699;P01700	P01700;P01699	LV144_HUMAN;LV147_HUMAN	IGLV1-44;IGLV1-47	Immunoglobulin lambda variable 1-44	15.2216	13.756	13.4613	14.8989	13.3039	13.4494
	0.062931	-0.0663891	-0.181086	P01700	P01700	LV147_HUMAN	IGLV1-47	Immunoglobulin lambda variable 1-47	16.9271	16.5011	16.2638	16.0601	17.1307	16.7005
	0.136488	0.314402	0.369741	P01706	P01706	LV211_HUMAN	IGLV2-11	Immunoglobulin lambda variable 2-11	14.2644	13.3135	14.0881	15.1711	12.7475	12.8041
	0.157767	-0.203709	-0.420991	P01706;P01709	P01709;P01706;P0DOX8	LV208_HUMAN;LV211_HUMAN	IGLV2-11;IGLV2-8	Immunoglobulin lambda variable 2-11	15.0882	13.8028	14.4608	15.2753	14.3371	14.3505
	1.28344	1.05274	2.73699	P01709	P01709	LV208_HUMAN	IGLV2-8	Immunoglobulin lambda variable 2-8	14.4229	14.5273	14.6908	13.6632	14.0456	12.774
	0.127973	0.40569	0.348868	P01714	P01714	LV319_HUMAN	IGLV3-19	Immunoglobulin lambda variable 3-19	19.0478	17.3198	17.3698	19.4793	16.9346	16.1065
	0.777392	0.591222	1.68659	P01717;P01718	P01717;P01718	LV325_HUMAN;LV327_HUMAN	IGLV3-25;IGLV3-27	Immunoglobulin lambda variable 3-25	13.2453	12.2542	12.7427	12.4991	12.1715	11.7979
	0.483191	-0.270748	-1.11137	P01772	P0DP02;P0DP03;P01772	HV333_HUMAN	IGHV3-33	Immunoglobulin heavy variable 3-33	13.9275	13.7771	13.2382	14.1565	13.8635	13.735
	0.881205	0.790062	1.89191	P01780	P01780	HV307_HUMAN	IGHV3-7	Immunoglobulin heavy variable 3-7	16.1247	15.3162	15.4754	14.1879	15.0684	15.2898
	0.0630457	-0.138766	-0.181397	P01782;P0DP04	P01782;P0DP04	HV309_HUMAN;HV43D_HUMAN	IGHV3-43D;IGHV3-9	Immunoglobulin heavy variable 3-9	14.2	12.1242	11.7734	12.9733	12.6223	12.9183
	0.500258	-0.643359	-1.14506	P01833	P01833	PIGR_HUMAN	PIGR	Polymeric immunoglobulin receptor	13.5542	13.9632	14.9324	15.424	14.8623	14.0937
	1.16071	0.775005	2.46834	P01834	P01834;P0DOX7	IGKC_HUMAN	IGKC	Immunoglobulin kappa constant	21.4476	20.8346	20.6584	19.7985	20.4001	20.417
	0.856838	0.52855	1.84341	P01857	P01857;P0DOX5	IGHG1_HUMAN	IGHG1	Immunoglobulin heavy constant gamma 1	22.2125	21.6364	21.2535	21.0756	21.3017	21.1395
	0.275221	-0.447388	-0.685638	P01857;P01859	P01859;P01857;P0DOX5	IGHG1_HUMAN;IGHG2_HUMAN	IGHG1;IGHG2	Immunoglobulin heavy constant gamma 1	15.1814	15.1919	13.3694	14.8367	14.7381	15.51
	0.512703	0.986111	1.16957	P01857;P01859;P01860	P01859;P01857;P01860;P0DOX5	IGHG1_HUMAN;IGHG2_HUMAN;IGHG3_HUMAN	IGHG1;IGHG2;IGHG3	Immunoglobulin heavy constant gamma 1	20.3747	18.6709	19.3371	19.0836	17.1133	19.2275
	1.22465	0.855831	2.6069	P01857;P01859;P01860;P01861	P01859;P01861;P01857;P01860;P0DOX5	IGHG1_HUMAN;IGHG2_HUMAN;IGHG3_HUMAN;IGHG4_HUMAN	IGHG1;IGHG2;IGHG3;IGHG4	Immunoglobulin heavy constant gamma 1	21.4298	20.9951	21.7614	20.1581	20.9882	20.4726
	1.00963	0.546082	2.15159	P01857;P01860;P01861	P01861;P01857;P01860;P0DOX5	IGHG1_HUMAN;IGHG3_HUMAN;IGHG4_HUMAN	IGHG1;IGHG3;IGHG4	Immunoglobulin heavy constant gamma 1	18.5361	18.2424	17.6728	17.5912	17.589	17.6328
	0.0263163	-0.0276162	-0.0784954	P01857;P01861	P01861;P01857;P0DOX5	IGHG1_HUMAN;IGHG4_HUMAN	IGHG1;IGHG4	Immunoglobulin heavy constant gamma 1	16.8654	16.4956	15.7054	16.2588	16.3523	16.5381
	0.208	0.26461	0.537484	P01859	P01859	IGHG2_HUMAN	IGHG2	Immunoglobulin heavy constant gamma 2	19.1477	17.8249	19.079	17.9548	18.5473	18.7556
	0.686855	0.482858	1.50959	P01859;P01860;P01861	P01859;P01861;P01860	IGHG2_HUMAN;IGHG3_HUMAN;IGHG4_HUMAN	IGHG2;IGHG3;IGHG4	Immunoglobulin heavy constant gamma 2	21.2564	20.5117	20.9777	19.9633	20.6843	20.6497
	0.677707	0.615337	1.49176	P01859;P01861	P01859;P01861	IGHG2_HUMAN;IGHG4_HUMAN	IGHG2;IGHG4	Immunoglobulin heavy constant gamma 2	20.0886	19.1833	20.0098	18.573	19.5469	19.3158
	0.0723605	0.1556	0.206447	P01860	P01860	IGHG3_HUMAN	IGHG3	Immunoglobulin heavy constant gamma 3	19.8114	18.0042	19.0455	19.6215	17.7757	18.997
	0.36187	0.758219	0.867441	P01861	P01861	IGHG4_HUMAN	IGHG4	Immunoglobulin heavy constant gamma 4	18.8397	19.2156	18.0471	16.3369	18.795	18.696
	0.56759	0.661896	1.27713	P01871	P01871;P0DOX6	IGHM_HUMAN	IGHM	Immunoglobulin heavy constant mu	18.4161	19.7636	18.4951	18.1656	17.7812	18.7423
	0.429185	0.556805	1.00389	P01876	P01876	IGHA1_HUMAN	IGHA1	Immunoglobulin heavy constant alpha 1	21.6409	20.68	19.9464	19.6816	20.4576	20.4576
	0.481726	0.593171	1.10847	P01876;P01877	P01877;P01876;P0DOX2	IGHA1_HUMAN;IGHA2_HUMAN	IGHA1;IGHA2	Immunoglobulin heavy constant alpha 1	21.9951	20.9316	20.3805	20.0139	20.7182	20.7955
	0.584363	0.864089	1.30988	P01877	P01877;P0DOX2	IGHA2_HUMAN	IGHA2	Immunoglobulin heavy constant alpha 2	17.6863	15.8472	16.7985	15.2892	16.6345	15.816
	0.157848	0.355662	0.421184	P01889	P01889	HLAB_HUMAN	HLA-B	HLA class I histocompatibility antigen, B alpha chain	14.2303	14.1423	14.4706	13.4642	12.7593	15.5527
	0.898541	1.37984	1.92655	P01889;P01893;P04439;P10321	P01889;P01893;P04439;P10321	HLAA_HUMAN;HLAB_HUMAN;HLAC_HUMAN;HLAH_HUMAN	HLA-A;HLA-B;HLA-C;HLA-H	HLA class I histocompatibility antigen, B alpha chain	15.6869	15.3153	16.1147	14.4103	13.1115	15.4555
	0.277548	0.62118	0.690639	P01889;P01893;P04439;P13747;P17693	P17693;P13747;P01889;P01893;P04439	HLAA_HUMAN;HLAB_HUMAN;HLAE_HUMAN;HLAG_HUMAN;HLAH_HUMAN	HLA-A;HLA-B;HLA-E;HLA-G;HLA-H	HLA class I histocompatibility antigen, B alpha chain	17.4198	17.7085	17.7995	17.0643	15.4552	18.5447
	0.613031	0.980219	1.36578	P01889;P04439	P01889;P04439	HLAA_HUMAN;HLAB_HUMAN	HLA-A;HLA-B	HLA class I histocompatibility antigen, B alpha chain	13.8074	13.4031	13.8851	12.607	11.562	13.986
	1.27342	0.984926	2.71463	P01889;P10321	P01889;P10321	HLAB_HUMAN;HLAC_HUMAN	HLA-B;HLA-C	HLA class I histocompatibility antigen, B alpha chain	16.0953	16.4827	17.1303	15.9869	15.3744	15.3923
	0.454418	0.742292	1.05429	P01893;P04439;P10321	P01893;P04439;P10321	HLAA_HUMAN;HLAC_HUMAN;HLAH_HUMAN	HLA-A;HLA-C;HLA-H	Putative HLA class I histocompatibility antigen, alpha chain H	12.6264	12.9084	12.2348	11.7357	10.7359	13.0712
	1.14771	1.57408	2.44053	P01893;P04439;P10321;P13747;P17693;P30511	P17693;P30511;P13747;P01893;P04439;P10321	HLAA_HUMAN;HLAC_HUMAN;HLAE_HUMAN;HLAF_HUMAN;HLAG_HUMAN;HLAH_HUMAN	HLA-A;HLA-C;HLA-E;HLA-F;HLA-G;HLA-H	Putative HLA class I histocompatibility antigen, alpha chain H	13.9239	13.9224	14.4342	12.2907	11.5747	13.6929
	0.904818	-1.00297	-1.93912	P01903	P01903	DRA_HUMAN	HLA-DRA	HLA class II histocompatibility antigen, DR alpha chain	15.1527	14.4295	14.0019	15.173	16.3167	15.1033
	0.691254	-0.875151	-1.51816	P01903;P01906	P01903;P01906	DQA2_HUMAN;DRA_HUMAN	HLA-DQA2;HLA-DRA	HLA class II histocompatibility antigen, DR alpha chain	15.3534	13.735	14.0889	15.0793	15.8581	14.8652
	1.24372	-1.11045	-2.6488	P01911	P01911	DRB_HUMAN	HLA-DRB1	HLA class II histocompatibility antigen, DRB1 beta chain	13.319	13.3461	12.3561	14.1267	14.5704	13.6555
	0.0414484	-0.119073	-0.121742	P01911;P04440	P04440;P01911	DPB1_HUMAN;DRB_HUMAN	HLA-DPB1;HLA-DRB1	HLA class II histocompatibility antigen, DRB1 beta chain	15.2402	12.4361	14.7632	13.3611	14.6445	14.7911
	1.1949	1.02214	2.54207	P02008;P69905	P69905;P02008	HBAZ_HUMAN;HBA_HUMAN	HBA1;HBZ	Hemoglobin subunit zeta	20.6886	19.8294	20.953	19.1725	19.8887	19.3435
	0.840744	0.688942	1.81149	P02042;P02100;P68871;P69891;P69892	P02042;P69891;P02100;P69892;P68871	HBB_HUMAN;HBD_HUMAN;HBE_HUMAN;HBG1_HUMAN;HBG2_HUMAN	HBB;HBD;HBE1;HBG1;HBG2	Hemoglobin subunit delta	21.6276	21.5141	22.6387	21.0756	21.1432	21.4947
	0.338265	0.719179	0.818719	P02100;P69891;P69892	P69891;P02100;P69892	HBE_HUMAN;HBG1_HUMAN;HBG2_HUMAN	HBE1;HBG1;HBG2	Hemoglobin subunit epsilon	15.3548	17.1928	14.2892	15.2104	14.4483	15.0206
	0.104246	0.426064	0.289478	P02144	P02144	MYG_HUMAN	MB	Myoglobin	17.2352	15.6175	12.8938	14.5921	16.2208	13.6554
	0.77674	-1.55109	-1.68531	P02452	P02452	CO1A1_HUMAN	COL1A1	Collagen alpha-1(I) chain	15.825	14.8586	16.6545	16.5471	18.8505	16.5938
	0.551277	-0.57127	-1.24524	P02461	P02461	CO3A1_HUMAN	COL3A1	Collagen alpha-1(III) chain	12.924	13.3165	13.7497	13.3344	14.6536	13.7161
	0.812513	-1.25587	-1.7557	P02462	P02462	CO4A1_HUMAN	COL4A1	Collagen alpha-1(IV) chain	13.1921	11.6958	12.9316	12.9483	14.8384	13.8004
	0.232393	-0.372681	-0.592137	P02462;P29400	P02462;P29400	CO4A1_HUMAN;CO4A5_HUMAN	COL4A1;COL4A5	Collagen alpha-1(IV) chain	14.4181	14.0665	15.012	13.9458	15.8977	14.7711
	0.0399007	-0.0649761	-0.117376	P02511	P02511	CRYAB_HUMAN	CRYAB	Alpha-crystallin B chain	14.2765	12.858	13.2296	13.3355	13.0178	14.2057
	0.290344	-0.508164	-0.718006	P02533;P08727	P08727;P02533	K1C14_HUMAN;K1C19_HUMAN	KRT14;KRT19	Keratin, type I cytoskeletal 14	14.863	14.8162	14.8813	16.0876	16.0506	13.9469
	0.163912	-0.339305	-0.435563	P02533;P08727;P13645;P19012;P35527;Q04695	P08727;Q04695;P19012;P02533;P08779;Q99456;P13645;P35527	K1C10_HUMAN;K1C14_HUMAN;K1C15_HUMAN;K1C17_HUMAN;K1C19_HUMAN;K1C9_HUMAN	KRT10;KRT14;KRT15;KRT17;KRT19;KRT9	Keratin, type I cytoskeletal 14	16.5659	15.6838	16.3755	17.3057	17.2523	15.0851
	0.147095	-0.324867	-0.395446	P02533;P08727;P13646;P19012;P35900;Q04695	Q8N1A0;P08727;P35900;Q04695;P19012;P13646;P02533;P08779	K1C13_HUMAN;K1C14_HUMAN;K1C15_HUMAN;K1C17_HUMAN;K1C19_HUMAN;K1C20_HUMAN	KRT13;KRT14;KRT15;KRT17;KRT19;KRT20	Keratin, type I cytoskeletal 14	16.6112	16.0986	16.877	17.8366	17.4319	15.293
	0.150874	0.630297	0.404527	P02533;P13645	Q7Z3Z0;Q7Z3Y8;Q7Z3Y7;Q7Z3Y9;P02533;P08779;P13645	K1C10_HUMAN;K1C14_HUMAN	KRT10;KRT14	Keratin, type I cytoskeletal 14	15.457	14.4982	14.1563	12.7338	17.0848	12.4021
	0.26295	-0.890416	-0.659139	P02533;Q04695	Q04695;P02533	K1C14_HUMAN;K1C17_HUMAN	KRT14;KRT17	Keratin, type I cytoskeletal 14	10.7688	10.2828	10.3346	11.738	13.4601	8.8593
	0.0551241	0.15192	0.159781	P02538;P04264;P05787;P13647;Q5XKE5	P05787;Q5XKE5;P02538;P48668;P04259;P13647;P04264	K2C1_HUMAN;K2C5_HUMAN;K2C6A_HUMAN;K2C79_HUMAN;K2C8_HUMAN	KRT1;KRT5;KRT6A;KRT79;KRT8	Keratin, type II cytoskeletal 6A	12.4909	12.4605	12.3989	13.3597	13.133	10.4018
	0.190325	-0.344864	-0.497147	P02538;P05787	P05787;P02538;P48668;P04259	K2C6A_HUMAN;K2C8_HUMAN	KRT6A;KRT8	Keratin, type II cytoskeletal 6A	15.1375	15.4272	15.5068	16.5186	16.2455	14.342
	0.016979	-0.0554301	-0.0511496	P02538;P13647	P02538;P48668;P04259;P13647	K2C5_HUMAN;K2C6A_HUMAN	KRT5;KRT6A	Keratin, type II cytoskeletal 6A	13.6758	14.9504	15.3182	15.7319	15.599	12.7797
	0.0547041	0.0422856	0.158627	P02585;P0DP25	P0DP25;P27482;P02585	CALM3_HUMAN;TNNC2_HUMAN	CALM3;TNNC2	Troponin C, skeletal muscle	15.7053	15.5368	15.6474	15.3192	16.1114	15.3321
	0.207926	0.191147	0.537315	P02647	P02647	APOA1_HUMAN	APOA1	Apolipoprotein A-I	20.4476	19.4645	19.5028	19.6841	19.322	19.8353
	0.646156	-0.388036	-1.4303	P02649	P02649	APOE_HUMAN	APOE	Apolipoprotein E	16.4023	16.4758	16.0102	17.1244	16.577	16.351
	0.166597	0.297781	0.4419	P02652	P02652	APOA2_HUMAN	APOA2	Apolipoprotein A-II	18.9943	17.1256	18.4881	17.9574	17.2259	18.5314
	0.0390745	0.123303	0.115041	P02655	P02655	APOC2_HUMAN	APOC2	Apolipoprotein C-II	15.8691	12.8231	12.6123	13.5659	13.3378	14.0309
	0.0104049	-0.0304139	-0.0315712	P02656	P02656	APOC3_HUMAN	APOC3	Apolipoprotein C-III	16.6312	14.3946	14.0072	15.7783	14.0643	15.2816
	1.18569	2.48582	2.52213	P02741	P02741	CRP_HUMAN	CRP	C-reactive protein	19.1268	17.3725	17.8394	14.1494	15.6945	17.0375
	1.08704	0.98564	2.31214	P02743	P02743	SAMP_HUMAN	APCS	Serum amyloid P-component	18.5708	17.147	17.5542	16.7502	16.6984	16.8666
	1.1298	0.600156	2.40238	P02745	P02745	C1QA_HUMAN	C1QA	Complement C1q subcomponent subunit A	15.1583	14.8217	14.58	14.4441	13.8829	14.4326
	0.760492	0.447337	1.65345	P02746	P02746	C1QB_HUMAN	C1QB	Complement C1q subcomponent subunit B	17.1532	16.9004	16.4274	16.4185	16.0726	16.6478
	1.02876	0.471751	2.19096	P02747	P02747	C1QC_HUMAN	C1QC	Complement C1q subcomponent subunit C	17.1973	17.0246	16.5776	16.482	16.2602	16.6421
	0.62307	1.00397	1.38534	P02748	P02748	CO9_HUMAN	C9	Complement component C9	19.3641	17.1143	17.4773	16.847	16.7272	17.3697
	0.26712	-0.509623	-0.668167	P02749	P02749	APOH_HUMAN	APOH	Beta-2-glycoprotein 1	18.3455	16.0005	17.7332	18.3249	17.9737	17.3096
	0.786435	-0.480127	-1.70436	P02751	P02751	FINC_HUMAN	FN1	Fibronectin	17.7815	16.9309	17.6687	17.7821	17.9433	18.0961
	0.751246	-1.27494	-1.63534	P02753	P02753	RET4_HUMAN	RBP4	Retinol-binding protein 4	14.117	13.4758	14.4443	16.018	16.0084	13.8356
	0.358909	0.436309	0.861357	P02760	P02760	AMBP_HUMAN	AMBP	Protein AMBP	17.3507	16.7346	17.4599	16.4155	17.642	16.1788
	1.27414	0.984936	2.71623	P02763	P02763	A1AG1_HUMAN	ORM1	Alpha-1-acid glycoprotein 1	21.1704	20.2066	20.1269	19.5792	19.2522	19.7177
	1.06096	0.761695	2.25767	P02763;P19652	P02763;P19652	A1AG1_HUMAN;A1AG2_HUMAN	ORM1;ORM2	Alpha-1-acid glycoprotein 1	21.3376	20.3592	20.3266	19.8588	19.8436	20.0359
	0.0486926	0.0853666	0.142009	P02765	P02765	FETUA_HUMAN	AHSG	Alpha-2-HS-glycoprotein	16.2803	14.3614	15.7067	15.336	15.0416	15.7148
	0.8816	-1.69559	-1.8927	P02766	P02766	TTHY_HUMAN	TTR	Transthyretin	17.2908	15.3295	17.1678	19.0833	18.7506	17.0409
	0.428625	0.409815	1.00277	P02768	P02768	ALBU_HUMAN	ALB	Albumin	22.5105	21.1825	22.2521	21.5869	21.6364	21.4923
	0.538307	0.473314	1.21984	P02768;P02769	P02769;P02768	ALBU_BOVIN;ALBU_HUMAN	ALB	Albumin	21.6387	20.3962	21.4375	20.6843	20.7675	20.6006
	0.871859	0.725032	1.87328	P02774	P02774	VTDB_HUMAN	GC	Vitamin D-binding protein	18.9566	17.7082	18.2785	17.8681	17.4272	17.4728
	0.700169	1.75253	1.53554	P02775	P02775	CXCL7_HUMAN	PPBP	Platelet basic protein	16.6304	16.8673	15.8457	12.4979	15.7689	15.819
	0.566313	2.17696	1.27464	P02776;P10720	P02776;P10720	PF4V_HUMAN;PLF4_HUMAN	PF4;PF4V1	Platelet factor 4	16.4661	16.1045	15.0067	10.3825	15.2468	15.4172
	0.682723	0.769533	1.50153	P02786	P02786	TFR1_HUMAN	TFRC	Transferrin receptor protein 1	14.0706	13.5141	12.9365	12.0255	13.3871	12.8
	0.0299807	0.0516574	0.0890859	P02787	P02787	TRFE_HUMAN	TF	Serotransferrin	20.1621	18.4098	19.9227	19.4923	19.1006	19.7467
	0.42489	0.584224	0.995278	P02790	P02790	HEMO_HUMAN	HPX	Hemopexin	20.0328	18.0564	19.2073	18.298	18.7374	18.5085
	0.965206	-0.828697	-2.06091	P02792	P02792	FRIL_HUMAN	FTL	Ferritin light chain	17.5765	18.0798	16.8559	18.492	18.5491	17.9571
	0.220787	-0.286884	-0.566273	P02794	P02794	FRIH_HUMAN	FTH1	Ferritin heavy chain	16.0384	17.6209	16.68	17.4731	16.7513	16.9757
	0.561139	-0.490081	-1.26453	P02795	Q8N339;P04732;P02795;P80297;P13640	MT2_HUMAN	MT2A	Metallothionein-2	17.3223	16.1974	16.3756	17.2425	17.3337	16.7893
	0.119171	-0.173735	-0.327054	P03950	P03950	ANGI_HUMAN	ANG	Angiogenin	12.4329	11.3308	12.1604	11.3182	12.5516	12.5755
	0.020497	0.0460339	0.0615148	P03952	P03952	KLKB1_HUMAN	KLKB1	Plasma kallikrein	13.7535	11.2846	13.0538	12.9111	12.4202	12.6226
	0.243154	1.19087	0.615906	P03952;P20718	P20718;P03952	GRAH_HUMAN;KLKB1_HUMAN	GZMH;KLKB1	Plasma kallikrein	15.4052	11.2209	16.2832	12.0641	15.3896	11.8831
	0.0248878	0.0622362	0.0743456	P03973	P03973	SLPI_HUMAN	SLPI	Antileukoproteinase	14.3421	13.9124	16.0822	15.3711	13.7105	15.0683
	0.48272	0.604403	1.11044	P04003	P04003	C4BPA_HUMAN	C4BPA	C4b-binding protein alpha chain	19.2275	17.6636	17.5917	17.4065	17.7634	17.4996
	0.369524	0.539454	0.88313	P04004	P04004	VTNC_HUMAN	VTN	Vitronectin	19.094	17.0598	17.6764	17.3473	17.262	17.6026
	0.263098	0.281511	0.659459	P04075	P04075	ALDOA_HUMAN	ALDOA	Fructose-bisphosphate aldolase A	15.052	16.4061	16.0504	15.5808	15.3105	15.7726
	0.382473	-0.357971	-0.909563	P04080	P04080	CYTB_HUMAN	CSTB	Cystatin-B	15.7321	15.9391	15.7952	16.7589	16.3403	15.4411
	0.825973	0.284695	1.78227	P04083	P04083	ANXA1_HUMAN	ANXA1	Annexin A1	17.7495	18.0348	18.1746	17.7217	17.5203	17.8628
	0.212343	-0.467367	-0.547297	P04114	P04114	APOB_HUMAN	APOB	Apolipoprotein B-100	17.2771	15.9775	14.8542	17.1679	16.7932	15.5498
	0.388113	0.312341	0.921034	P04179	P04179	SODM_HUMAN	SOD2	Superoxide dismutase [Mn], mitochondrial	17.6679	18.1331	17.3156	17.6691	16.9092	17.6013
	0.170342	0.251281	0.450708	P04196	P04196	HRG_HUMAN	HRG	Histidine-rich glycoprotein	15.9846	14.182	14.5953	14.4688	14.8725	14.6668
	0.777692	0.956113	1.68718	P04217	P04217	A1BG_HUMAN	A1BG	Alpha-1B-glycoprotein	18.2722	16.6144	17.4091	15.8864	16.6463	16.8947
	0.0514645	0.0963631	0.149694	P04275	P04275	VWF_HUMAN	VWF	von Willebrand factor	16.0079	14.8911	14.0727	15.4007	14.9681	14.3137
	0.285957	-0.55169	-0.708649	P04350;P07437;P68371	P07437;P04350;P68371	TBB4A_HUMAN;TBB4B_HUMAN;TBB5_HUMAN	TUBB;TUBB4A;TUBB4B	Tubulin beta-4A chain	12.4127	12.8403	14.1921	14.4071	14.1084	12.5846
	0.201866	0.0647621	0.523558	P04350;P07437;P68371;Q13509	P07437;P04350;P68371;Q13509	TBB3_HUMAN;TBB4A_HUMAN;TBB4B_HUMAN;TBB5_HUMAN	TUBB;TUBB3;TUBB4A;TUBB4B	Tubulin beta-4A chain	16.7118	17.1029	16.9515	16.8342	16.7875	16.9503
	1.23314	-0.130912	-2.62551	P04350;P07437;P68371;Q13509;Q13885;Q3ZCM7;Q9BUF5;Q9BVA1	A6NNZ2;P07437;P04350;Q3ZCM7;P68371;Q13885;Q9BVA1;Q9BUF5;Q13509	TBB2A_HUMAN;TBB2B_HUMAN;TBB3_HUMAN;TBB4A_HUMAN;TBB4B_HUMAN;TBB5_HUMAN;TBB6_HUMAN;TBB8_HUMAN	TUBB;TUBB2A;TUBB2B;TUBB3;TUBB4A;TUBB4B;TUBB6;TUBB8	Tubulin beta-4A chain	16.7359	16.6858	16.6711	16.8742	16.7368	16.8746
	0.424113	-0.0595093	-0.993719	P04350;P07437;P68371;Q13509;Q13885;Q3ZCM7;Q9BUF5;Q9BVA1;Q9H4B7	A6NNZ2;P07437;P04350;Q3ZCM7;P68371;Q13885;Q9BVA1;Q9BUF5;Q13509;Q9H4B7	TBB1_HUMAN;TBB2A_HUMAN;TBB2B_HUMAN;TBB3_HUMAN;TBB4A_HUMAN;TBB4B_HUMAN;TBB5_HUMAN;TBB6_HUMAN;TBB8_HUMAN	TUBB;TUBB1;TUBB2A;TUBB2B;TUBB3;TUBB4A;TUBB4B;TUBB6;TUBB8	Tubulin beta-4A chain	18.6773	18.6819	18.8487	18.7554	18.82	18.8109
	0.177883	0.0461451	0.468341	P04350;P07437;P68371;Q13509;Q13885;Q9BUF5;Q9BVA1	P07437;P04350;P68371;Q13885;Q9BVA1;Q9BUF5;Q13509	TBB2A_HUMAN;TBB2B_HUMAN;TBB3_HUMAN;TBB4A_HUMAN;TBB4B_HUMAN;TBB5_HUMAN;TBB6_HUMAN	TUBB;TUBB2A;TUBB2B;TUBB3;TUBB4A;TUBB4B;TUBB6	Tubulin beta-4A chain	17.2418	17.0392	17.3327	17.1642	17.2363	17.0748
	0.331948	-0.179749	-0.805589	P04350;P07437;P68371;Q13509;Q13885;Q9BVA1	P07437;P04350;P68371;Q13885;Q9BVA1;Q13509	TBB2A_HUMAN;TBB2B_HUMAN;TBB3_HUMAN;TBB4A_HUMAN;TBB4B_HUMAN;TBB5_HUMAN	TUBB;TUBB2A;TUBB2B;TUBB3;TUBB4A;TUBB4B	Tubulin beta-4A chain	15.7777	16.465	16.0446	16.3955	16.3516	16.0795
	0.0503494	-0.058039	-0.146607	P04350;P07437;P68371;Q13885;Q3ZCM7;Q9BUF5;Q9BVA1	A6NNZ2;P07437;P04350;Q3ZCM7;P68371;Q13885;Q9BVA1;Q9BUF5	TBB2A_HUMAN;TBB2B_HUMAN;TBB4A_HUMAN;TBB4B_HUMAN;TBB5_HUMAN;TBB6_HUMAN;TBB8_HUMAN	TUBB;TUBB2A;TUBB2B;TUBB4A;TUBB4B;TUBB6;TUBB8	Tubulin beta-4A chain	14.8234	16.0491	15.0453	15.3921	15.1424	15.5574
	0.158203	-0.123555	-0.422029	P04350;P07437;P68371;Q13885;Q3ZCM7;Q9BVA1	A6NNZ2;P07437;P04350;Q3ZCM7;P68371;Q13885;Q9BVA1	TBB2A_HUMAN;TBB2B_HUMAN;TBB4A_HUMAN;TBB4B_HUMAN;TBB5_HUMAN;TBB8_HUMAN	TUBB;TUBB2A;TUBB2B;TUBB4A;TUBB4B;TUBB8	Tubulin beta-4A chain	14.4174	13.6931	14.4093	13.962	14.4538	14.4746
	1.09801	-0.894452	-2.33518	P04350;P07437;P68371;Q13885;Q9BVA1	P07437;P04350;P68371;Q13885;Q9BVA1	TBB2A_HUMAN;TBB2B_HUMAN;TBB4A_HUMAN;TBB4B_HUMAN;TBB5_HUMAN	TUBB;TUBB2A;TUBB2B;TUBB4A;TUBB4B	Tubulin beta-4A chain	13.6079	14.0452	12.7853	14.5741	14.2438	14.3039
	1.28092	-0.402742	-2.73135	P04350;P68371	P04350;P68371	TBB4A_HUMAN;TBB4B_HUMAN	TUBB4A;TUBB4B	Tubulin beta-4A chain	16.3727	16.6255	16.1937	16.7295	16.7152	16.9554
	0.278809	-0.1393	-0.693346	P04350;P68371;Q13509	P04350;P68371;Q13509	TBB3_HUMAN;TBB4A_HUMAN;TBB4B_HUMAN	TUBB3;TUBB4A;TUBB4B	Tubulin beta-4A chain	16.148	15.8879	16.4281	16.3787	16.4584	16.0449
	0.0710177	-0.0279344	-0.20286	P04350;P68371;Q3ZCM7	P04350;Q3ZCM7;P68371	TBB4A_HUMAN;TBB4B_HUMAN;TBB8_HUMAN	TUBB4A;TUBB4B;TUBB8	Tubulin beta-4A chain	16.6554	16.7491	16.7081	16.8256	16.9047	16.466
	0.551851	0.279235	1.24636	P04406	P04406	G3P_HUMAN	GAPDH	Glyceraldehyde-3-phosphate dehydrogenase	19.6389	20.0068	20.0395	19.5409	19.9646	19.342
	0.0619723	-0.174713	-0.178485	P04424	P04424	ARLY_HUMAN	ASL	Argininosuccinate lyase	14.2813	11.9737	11.7107	13.1267	13.5805	11.7826
	0.138788	0.206379	0.375344	P04430	P04430	KV116_HUMAN	IGKV1-16	Immunoglobulin kappa variable 1-16	11.5214	12.136	11.8248	11.589	10.736	12.538
	0.512769	0.600318	1.1697	P04432	A0A0C4DH72;A0A0C4DH73;P01611;P04432	KVD39_HUMAN	IGKV1D-39	Immunoglobulin kappa variable 1D-39	14.177	14.7437	13.2704	13.9369	13.4908	12.9626
	0.454291	0.501722	1.05403	P04439	P04439	HLAA_HUMAN	HLA-A	HLA class I histocompatibility antigen, A alpha chain	15.8928	16.4683	16.4196	15.6343	15.068	16.5731
	0.175483	0.0782299	0.462744	P04632	Q96L46;P04632	CPNS1_HUMAN	CAPNS1	Calpain small subunit 1	15.8643	15.6236	15.9216	15.6695	15.9944	15.511
	0.264591	-0.375601	-0.662694	P04733;P07438	P04732;P04733;Q93083;P07438	MT1B_HUMAN;MT1F_HUMAN	MT1B;MT1F	Metallothionein-1F	13.2831	12.7001	12.0558	13.7267	13.2182	12.2208
	0.148628	-0.0850258	-0.399135	P04792	P04792	HSPB1_HUMAN	HSPB1	Heat shock protein beta-1	17.5847	17.2952	17.4153	17.493	17.1902	17.8671
	0.841118	0.558828	1.81223	P04839	P04839	CY24B_HUMAN	CYBB	Cytochrome b-245 heavy chain	14.1531	15.0494	15.0666	14.324	14.1504	14.1183
	0.0157765	0.00457859	0.047589	P04843	P04843	RPN1_HUMAN	RPN1	Dolichyl-diphosphooligosaccharide--protein glycosyltransferase subunit 1	15.1841	15.2603	15.1092	15.1181	15.3494	15.0724
	0.792121	-0.198649	-1.71554	P04844	P04844	RPN2_HUMAN	RPN2	Dolichyl-diphosphooligosaccharide--protein glycosyltransferase subunit 2	13.633	13.5899	13.3259	13.768	13.7906	13.5861
	0.605634	0.185421	1.35136	P04899;P08754;P63096	P63096;P08754;P09471;P04899	GNAI1_HUMAN;GNAI2_HUMAN;GNAI3_HUMAN	GNAI1;GNAI2;GNAI3	Guanine nucleotide-binding protein G(i) subunit alpha-2	14.8973	15.1844	15.3676	14.9815	14.9487	14.9628
	0.309952	0.13722	0.759536	P04908;P0C0S8;P20671;Q16777;Q6FI13;Q7L7L0;Q93077;Q96KK5;Q99878;Q9BTM1	Q96KK5;Q99878;Q9BTM1;Q16777;Q6FI13;Q93077;P20671;P0C0S8;P04908;Q7L7L0	H2A1B_HUMAN;H2A1C_HUMAN;H2A1D_HUMAN;H2A1H_HUMAN;H2A1J_HUMAN;H2A1_HUMAN;H2A2A_HUMAN;H2A2C_HUMAN;H2A3_HUMAN;H2AJ_HUMAN	H2AC11;H2AC12;H2AC14;H2AC18;H2AC20;H2AC4;H2AC6;H2AC7;H2AJ;H2AW	Histone H2A type 1-B/E	18.1287	18.4251	18.1631	17.8193	18.3516	18.1344
	1.20069	0.205696	2.55463	P05023	P05023	AT1A1_HUMAN	ATP1A1	Sodium/potassium-transporting ATPase subunit alpha-1	15.31	15.4278	15.4921	15.2093	15.3061	15.0973
	0.0400003	0.00846132	0.117658	P05023;P50993	P13637;P50993;P05023;Q13733;P20648;P54707	AT1A1_HUMAN;AT1A2_HUMAN	ATP1A1;ATP1A2	Sodium/potassium-transporting ATPase subunit alpha-1	14.5553	14.5076	14.676	14.614	14.6311	14.4685
	0.911062	-0.330019	-1.95164	P05026	P05026	AT1B1_HUMAN	ATP1B1	Sodium/potassium-transporting ATPase subunit beta-1	14.51	14.1075	14.2893	14.5977	14.8599	14.4392
	0.33949	1.17737	0.82126	P05089	P05089	ARGI1_HUMAN	ARG1	Arginase-1	16.5175	14.2958	14.0023	14.8104	15.0937	11.3795
	0.111327	0.152971	0.307401	P05090	P05090	APOD_HUMAN	APOD	Apolipoprotein D	17.1561	15.9325	15.5019	15.959	16.0546	16.118
	0.172615	-0.349627	-0.456038	P05091	P05091	ALDH2_HUMAN	ALDH2	Aldehyde dehydrogenase, mitochondrial	17.0522	15.1985	15.2801	16.2766	16.9645	15.3386
	1.09173	0.912549	2.32199	P05107	P05107	ITB2_HUMAN	ITGB2	Integrin beta-2	14.5323	15.6289	15.7629	14.384	14.315	14.4875
	0.089926	0.103991	0.25268	P05114	P05114	HMGN1_HUMAN	HMGN1	Non-histone chromosomal protein HMG-14	13.6424	13.6619	14.1405	14.0349	12.9575	14.1405
	0.770988	-0.344817	-1.67403	P05141	P05141	ADT2_HUMAN	SLC25A5	ADP/ATP translocase 2	15.4287	15.3281	15.0336	15.7808	15.7727	15.2714
	0.52024	-0.159543	-1.18438	P05141;P12235;P12236	P12236;P05141;P12235;Q9H0C2	ADT1_HUMAN;ADT2_HUMAN;ADT3_HUMAN	SLC25A4;SLC25A5;SLC25A6	ADP/ATP translocase 2	16.8551	16.8699	16.6826	17.1491	17.0002	16.7368
	0.176076	-0.0630862	-0.464129	P05141;P12236	P12236;P05141	ADT2_HUMAN;ADT3_HUMAN	SLC25A5;SLC25A6	ADP/ATP translocase 2	17.053	16.8648	16.974	17.2005	17.0949	16.7856
	0.758545	0.638382	1.64963	P05155	P05155	IC1_HUMAN	SERPING1	Plasma protease C1 inhibitor	18.9243	17.7059	17.9022	17.7063	17.4742	17.4367
	0.199572	0.298876	0.518331	P05156	P05156	CFAI_HUMAN	CFI	Complement factor I	15.4269	13.5571	13.9741	14.2067	14.0172	13.8376
	0.52754	1.79645	1.19872	P05161	P05161	ISG15_HUMAN	ISG15	Ubiquitin-like protein ISG15	14.6215	15.0929	15.8702	12.6897	11.3108	16.1948
	0.209627	-0.436589	-0.541164	P05186	P05186	PPBT_HUMAN	ALPL	Alkaline phosphatase, tissue-nonspecific isozyme	12.1688	13.3504	12.3374	14.2584	11.7766	13.1314
	1.23242	0.333832	2.62394	P05198	P05198	IF2A_HUMAN	EIF2S1	Eukaryotic translation initiation factor 2 subunit 1	14.2783	14.279	14.4213	14.1107	13.7564	14.1101
	0.162865	-0.0793854	-0.433088	P05204	P05204	HMGN2_HUMAN	HMGN2	Non-histone chromosomal protein HMG-17	13.2994	13.5558	13.6017	13.5641	13.293	13.838
	0.316389	0.478146	0.773068	P05204;Q15651	P05204;Q15651	HMGN2_HUMAN;HMGN3_HUMAN	HMGN2;HMGN3	Non-histone chromosomal protein HMG-17	14.6198	14.5617	14.6016	14.5537	12.8959	14.8991
	0.661288	0.539412	1.45977	P05362	P05362	ICAM1_HUMAN	ICAM1	Intercellular adhesion molecule 1	15.6533	14.9944	15.6288	15.1058	14.2926	15.2599
	0.0907583	-0.045399	-0.25484	P05386	P05386	RLA1_HUMAN	RPLP1	60S acidic ribosomal protein P1	14.4086	14.0228	13.8993	14.1505	14.3151	14.0013
	0.238633	0.0851142	0.605945	P05387	P05387	RLA2_HUMAN	RPLP2	60S acidic ribosomal protein P2	16.3174	16.2581	16.16	16.0449	16.4248	16.0105
	0.250565	0.0628475	0.632165	P05388	P05388	RLA0_HUMAN	RPLP0	60S acidic ribosomal protein P0	15.2067	15.1262	14.9172	14.991	15.117	14.9536
	0.0220007	-0.0435616	-0.0659219	P05452	P05452	TETN_HUMAN	CLEC3B	Tetranectin	13.0407	11.0994	12.2422	12.764	11.5676	12.1814
	0.292726	0.200295	0.723077	P05455	P05455	LA_HUMAN	SSB	Lupus La protein	13.669	13.9732	14.0823	13.6338	13.3204	14.1694
	0.421484	0.64185	0.988441	P05543	P05543	THBG_HUMAN	SERPINA7	Thyroxine-binding globulin	13.4001	11.2949	12.8132	11.5279	11.9872	12.0676
	0.17143	-0.346779	-0.453261	P05546	P05546	HEP2_HUMAN	SERPIND1	Heparin cofactor 2	16.7158	14.1963	15.3462	16.0742	15.9185	15.3059
	0.295304	-0.243255	-0.728556	P05556	P05556	ITB1_HUMAN	ITGB1	Integrin beta-1	15.5619	14.6307	15.3288	15.0995	15.4209	15.7308
	0.00688775	-0.013854	-0.0209813	P05771;P17252	P05771;P17252	KPCA_HUMAN;KPCB_HUMAN	PRKCA;PRKCB	Protein kinase C beta type	11.3611	12.8853	12.8513	12.724	11.5282	12.8871
	0.204029	-0.326092	-0.528478	P05783	P05783	K1C18_HUMAN	KRT18	Keratin, type I cytoskeletal 18	16.5095	16.062	16.6423	17.5153	17.1051	15.5715
	0.348158	-0.614377	-0.839204	P05783;P08727	P08727;P05783	K1C18_HUMAN;K1C19_HUMAN	KRT18;KRT19	Keratin, type I cytoskeletal 18	17.6175	17.4238	17.8147	19.0486	18.8601	16.7904
	0.148785	-0.242489	-0.399513	P05783;Q92764	P05783;Q92764	K1C18_HUMAN;KRT35_HUMAN	KRT18;KRT35	Keratin, type I cytoskeletal 18	15.68	15.4005	16.3049	16.8692	16.2318	15.0118
	0.322929	-0.537512	-0.786771	P05787	P05787	K2C8_HUMAN	KRT8	Keratin, type II cytoskeletal 8	17.5239	17.1712	17.5296	18.7133	18.5192	16.6048
	0.43376	-0.13799	-1.01306	P05787;P08670;P08729;P17661;Q9NSB2	P08670;P08729;P41219;P17661;P05787;Q9NSB2	DESM_HUMAN;K2C7_HUMAN;K2C8_HUMAN;KRT84_HUMAN;VIME_HUMAN	DES;KRT7;KRT8;KRT84;VIM	Keratin, type II cytoskeletal 8	19.3447	19.3281	19.5336	19.6916	19.6238	19.305
	0.452444	0.234723	1.05036	P06132	P06132	DCUP_HUMAN	UROD	Uroporphyrinogen decarboxylase	12.3731	12.7677	12.3919	12.2491	12.6055	11.974
	0.0636098	0.153976	0.182925	P06331	P01825;P0DP08;P0DP06;A0A0C4DH41;P06331;P01824	HV434_HUMAN	IGHV4-34	Immunoglobulin heavy variable 4-34	17.6874	16.2128	16.2889	17.9382	16.1039	15.685
	0.273499	0.24751	0.681933	P06396	P06396	GELS_HUMAN	GSN	Gelsolin	18.2225	17.1306	17.776	17.5237	17.7332	17.1298
	0.0847912	0.0542221	0.239295	P06454	P06454	PTMA_HUMAN	PTMA	Prothymosin alpha	15.4477	15.7787	15.535	15.287	15.3742	15.9373
	0.824641	-0.242045	-1.77964	P06576	P06576	ATPB_HUMAN	ATP5F1B	ATP synthase subunit beta, mitochondrial	17.6318	17.6635	17.6132	18.0776	17.9367	17.6203
	1.28099	1.19171	2.73151	P06681	P06681	CO2_HUMAN	C2	Complement C2	15.2891	13.9196	14.2307	13.0584	13.2764	13.5296
	0.0703162	0.0437463	0.200982	P06703	P06703	S10A6_HUMAN	S100A6	Protein S100-A6	19.4777	19.2986	19.7565	19.3951	19.7948	19.2117
	0.789484	-0.65823	-1.71035	P06727	P06727	APOA4_HUMAN	APOA4	Apolipoprotein A-IV	15.0888	14.5581	13.9616	14.7944	15.315	15.4739
	0.359553	0.633381	0.862681	P06731;P40199	P40199;P06731	CEAM5_HUMAN;CEAM6_HUMAN	CEACAM5;CEACAM6	Carcinoembryonic antigen-related cell adhesion molecule 5	13.4411	14.602	14.0704	14.3545	13.7057	12.1532
	0.0248796	0.0245584	0.074322	P06733	P06733	ENOA_HUMAN	ENO1	Alpha-enolase	17.645	18.3091	18.076	18.1329	18.3565	17.4671
	0.178387	-0.149328	-0.469515	P06733;P09104;P13929	P06733;P13929;P09104	ENOA_HUMAN;ENOB_HUMAN;ENOG_HUMAN	ENO1;ENO2;ENO3	Alpha-enolase	17.3855	18.0624	17.8339	18.0968	18.2149	17.4181
	1.04613	0.705773	2.22687	P06737	P06737	PYGL_HUMAN	PYGL	Glycogen phosphorylase, liver form	13.5506	13.6544	13.6952	13.3796	13.0792	12.3241
	0.0554713	0.0375099	0.160735	P06737;P11216;P11217	P11217;P11216;P06737	PYGB_HUMAN;PYGL_HUMAN;PYGM_HUMAN	PYGB;PYGL;PYGM	Glycogen phosphorylase, liver form	15.5889	15.1651	15.5351	15.6422	15.5188	15.0157
	1.04756	0.506619	2.22984	P06744	P06744	G6PI_HUMAN	GPI	Glucose-6-phosphate isomerase	16.0905	16.6011	16.5941	15.8252	16.2195	15.7211
	0.4835	-0.101485	-1.11198	P06748	P06748	NPM_HUMAN	NPM1	Nucleophosmin	15.8963	16.1761	16.1495	16.2093	16.1753	16.1417
	0.163434	0.100887	0.434432	P06753	P06753	TPM3_HUMAN	TPM3	Tropomyosin alpha-3 chain	16.4694	16.8833	16.9703	16.5655	17.0128	16.4421
	0.562501	-0.836864	-1.26719	P06753;P07951;P09493;P67936	P67936;P07951;P09493;P06753	TPM1_HUMAN;TPM2_HUMAN;TPM3_HUMAN;TPM4_HUMAN	TPM1;TPM2;TPM3;TPM4	Tropomyosin alpha-3 chain	17.9859	16.8177	18.9276	18.5091	19.252	18.4807
	0.965749	-0.313632	-2.06201	P06753;P07951;P67936	P67936;P07951;P06753	TPM2_HUMAN;TPM3_HUMAN;TPM4_HUMAN	TPM2;TPM3;TPM4	Tropomyosin alpha-3 chain	15.45	14.9996	15.2759	15.4448	15.7037	15.5179
	0.619794	-0.331666	-1.37896	P06753;P67936	P67936;P06753	TPM3_HUMAN;TPM4_HUMAN	TPM3;TPM4	Tropomyosin alpha-3 chain	16.979	16.9593	17.3411	17.0809	17.7933	17.4002
	1.16211	-0.869293	-2.47134	P07099	P07099	HYEP_HUMAN	EPHX1	Epoxide hydrolase 1	15.7303	15.0598	15.2885	15.9396	16.8119	15.9349
	0.645083	-0.514514	-1.42821	P07108	P07108	ACBP_HUMAN	DBI	Acyl-CoA-binding protein	15.5433	15.3017	14.8528	15.6408	16.3083	15.2922
	0.2282	0.986767	0.582821	P07148	P07148	FABPL_HUMAN	FABP1	Fatty acid-binding protein, liver	18.1624	15.1285	14.0836	15.4326	16.444	12.5376
	0.186682	0.0947774	0.488749	P07195	P07195	LDHB_HUMAN	LDHB	L-lactate dehydrogenase B chain	16.5536	16.7704	16.6788	16.6036	16.8741	16.2408
	0.155817	-0.205134	-0.416347	P07203	P07203	GPX1_HUMAN	GPX1	Glutathione peroxidase 1	15.2206	15.7887	14.9599	15.5585	16.2533	14.7728
	0.248991	0.399223	0.628718	P07225	P07225	PROS_HUMAN	PROS1	Vitamin K-dependent protein S	16.0379	14.4444	13.9695	14.4146	14.6089	14.2307
	0.5512	0.116433	1.24508	P07237	P07237	PDIA1_HUMAN	P4HB	Protein disulfide-isomerase	17.3569	17.284	17.3208	17.1765	17.3739	17.0619
	0.532936	0.375642	1.20931	P07311	P07311	ACYP1_HUMAN	ACYP1	Acylphosphatase-1	10.6986	11.0875	11.2011	10.8532	10.9269	10.0801
	0.475897	-0.676113	-1.09693	P07339	P07339	CATD_HUMAN	CTSD	Cathepsin D	16.593	17.5783	16.6053	17.5384	18.5373	16.7293
	0.235428	-0.124995	-0.598862	P07355	P07355;A6NMY6	ANXA2_HUMAN	ANXA2	Annexin A2	19.2716	18.6537	19.2151	19.0782	19.3049	19.1324
	0.860655	1.24498	1.85099	P07357	P07357	CO8A_HUMAN	C8A	Complement component C8 alpha chain	16.5064	14.3386	14.6898	13.8712	13.9412	13.9874
	0.813129	1.28008	1.75691	P07358	P07358	CO8B_HUMAN	C8B	Complement component C8 beta chain	15.4942	13.1522	13.5156	12.811	12.8091	12.7017
	0.535341	0.900615	1.21402	P07360	P07360	CO8G_HUMAN	C8G	Complement component C8 gamma chain	14.729	12.2528	12.9209	12.31	12.5059	12.385
	0.983297	0.296507	2.09772	P07384	P07384	CAN1_HUMAN	CAPN1	Calpain-1 catalytic subunit	14.8879	14.8315	14.9735	14.5049	14.8681	14.4305
	0.554244	0.114145	1.25104	P07437	P07437	TBB5_HUMAN	TUBB	Tubulin beta chain	17.3539	17.5942	17.6113	17.3342	17.4623	17.4204
	0.443195	-0.428585	-1.03191	P07437;P68371;Q13509;Q13885;Q9BVA1	P07437;P68371;Q13885;Q9BVA1;Q13509	TBB2A_HUMAN;TBB2B_HUMAN;TBB3_HUMAN;TBB4B_HUMAN;TBB5_HUMAN	TUBB;TUBB2A;TUBB2B;TUBB3;TUBB4B	Tubulin beta chain	15.8771	17.0453	15.8665	16.9539	16.4777	16.643
	0.139523	0.0125033	0.377129	P07437;P68371;Q13885;Q3ZCM7;Q9BVA1;Q9H4B7	A6NNZ2;P07437;Q3ZCM7;P68371;Q13885;Q9BVA1;Q9H4B7	TBB1_HUMAN;TBB2A_HUMAN;TBB2B_HUMAN;TBB4B_HUMAN;TBB5_HUMAN;TBB8_HUMAN	TUBB;TUBB1;TUBB2A;TUBB2B;TUBB4B;TUBB8	Tubulin beta chain	15.5222	15.5486	15.4539	15.4867	15.4711	15.5293
	0.0111567	-0.00715129	-0.0338242	P07437;P68371;Q13885;Q9BVA1	P07437;P68371;Q13885;Q9BVA1	TBB2A_HUMAN;TBB2B_HUMAN;TBB4B_HUMAN;TBB5_HUMAN	TUBB;TUBB2A;TUBB2B;TUBB4B	Tubulin beta chain	15.6288	16.236	16.0377	16.1882	15.9314	15.8045
	0.869913	0.155274	1.86941	P07437;Q13509;Q13885;Q9BVA1	P07437;Q13885;Q9BVA1;Q13509	TBB2A_HUMAN;TBB2B_HUMAN;TBB3_HUMAN;TBB5_HUMAN	TUBB;TUBB2A;TUBB2B;TUBB3	Tubulin beta chain	17.2509	17.3813	17.4665	17.1232	17.3109	17.1989
	0.637648	0.617112	1.41373	P07451	P07451	CAH3_HUMAN	CA3	Carbonic anhydrase 3	17.2559	16.4384	15.9359	16.2536	15.9804	15.5448
	1.00096	-0.634909	-2.13381	P07585	P07585	PGS2_HUMAN	DCN	Decorin	16.8787	16.3803	17.0159	17.135	17.8444	17.2003
	0.205861	-0.211809	-0.532636	P07585;P21810	P07585;P21810	PGS1_HUMAN;PGS2_HUMAN	BGN;DCN	Decorin	16.4619	15.4221	16.526	16.0867	16.6768	16.282
	0.430178	-0.537309	-1.00588	P07602	P07602	SAP_HUMAN	PSAP	Prosaposin	16.7757	17.3409	17.1138	17.502	18.5452	16.7951
	0.0745136	-0.111394	-0.212183	P07686	P07686	HEXB_HUMAN	HEXB	Beta-hexosaminidase subunit beta	14.1576	14.5354	13.9866	13.6057	15.2922	14.116
	0.305231	-0.273786	-0.74958	P07711	P07711	CATL1_HUMAN	CTSL	Procathepsin L	13.8194	13.4385	13.5025	13.2759	14.4726	13.8332
	0.453879	0.230842	1.05321	P07737	P07737	PROF1_HUMAN	PFN1	Profilin-1	17.5687	18.1247	18.183	17.9047	17.7152	17.564
	0.0408392	-0.0628907	-0.120025	P07741	P07741	APT_HUMAN	APRT	Adenine phosphoribosyltransferase	13.8904	15.1967	15.6255	15.054	14.9575	14.8897
	0.146606	0.0565036	0.394267	P07814	P07814	SYEP_HUMAN	EPRS1	Bifunctional glutamate/proline--tRNA ligase	14.2128	14.1053	13.7464	13.9675	14.0082	13.9193
	0.282034	-0.611489	-0.700257	P07858	P07858	CATB_HUMAN	CTSB	Cathepsin B	15.8606	17.4908	15.725	17.2106	17.9809	15.7193
	0.741887	0.383938	1.61702	P07900	P07900	HS90A_HUMAN	HSP90AA1	Heat shock protein HSP 90-alpha	16.3846	16.7197	16.4159	16.3188	15.6991	16.3504
	0.19202	0.191755	0.501043	P07900;P08238	Q58FF8;Q58FF7;P08238;P07900	HS90A_HUMAN;HS90B_HUMAN	HSP90AA1;HSP90AB1	Heat shock protein HSP 90-alpha	15.2914	16.1286	15.6864	15.7676	14.9188	15.8448
	0.951773	0.649382	2.03367	P07900;P08238;Q14568	Q14568;Q58FF8;P08238;P07900	HS902_HUMAN;HS90A_HUMAN;HS90B_HUMAN	HSP90AA1;HSP90AA2P;HSP90AB1	Heat shock protein HSP 90-alpha	17.6505	17.8787	17.911	17.2543	16.5901	17.6476
	0.951422	0.52521	2.03296	P07900;P08238;Q58FF6	Q58FF8;Q58FF6;Q58FF7;P08238;P07900	H90B4_HUMAN;HS90A_HUMAN;HS90B_HUMAN	HSP90AA1;HSP90AB1;HSP90AB4P	Heat shock protein HSP 90-alpha	17.8984	18.0194	18.1023	17.6057	16.9974	17.8415
	1.08324	0.664819	2.30419	P07900;Q14568	Q14568;P07900	HS902_HUMAN;HS90A_HUMAN	HSP90AA1;HSP90AA2P	Heat shock protein HSP 90-alpha	16.9222	17.3378	17.0902	16.6491	15.9328	16.7738
	0.0837283	0.0461391	0.236511	P07910	P07910	HNRPC_HUMAN	HNRNPC	Heterogeneous nuclear ribonucleoproteins C1/C2	15.096	15.482	15.674	15.4874	15.1813	15.4449
	0.00685036	0.00507196	0.0208683	P07910;Q86SE5	Q86SE5;P07910	HNRPC_HUMAN;RALYL_HUMAN	HNRNPC;RALYL	Heterogeneous nuclear ribonucleoproteins C1/C2	13.3606	13.8917	13.7519	14.0307	13.4873	13.471
	0.348659	-0.226837	-0.840238	P07942	P07942	LAMB1_HUMAN	LAMB1	Laminin subunit beta-1	14.102	13.6392	14.293	13.8637	14.4459	14.4051
	1.02161	0.722561	2.17621	P07947;P07948;P08631;P09769;P22455;P51451	Q8IZL9;P51451;P06239;P07948;P08631;P09769;P06241;P07947;P20794;Q9UPZ9;P22455;P22607;P21802;P11362	BLK_HUMAN;FGFR4_HUMAN;FGR_HUMAN;HCK_HUMAN;LYN_HUMAN;YES_HUMAN	BLK;FGFR4;FGR;HCK;LYN;YES1	Tyrosine-protein kinase Yes	13.6447	14.693	14.3628	13.3927	13.3884	13.7517
	1.20274	-0.864623	-2.55908	P07951;P09493	P07951;P09493	TPM1_HUMAN;TPM2_HUMAN	TPM1;TPM2	Tropomyosin beta chain	17.1774	16.1706	16.9511	17.3787	17.8825	17.6318
	0.126022	-0.149952	-0.344053	P07954	P07954	FUMH_HUMAN	FH	Fumarate hydratase, mitochondrial	14.6647	13.8085	13.5201	14.2583	14.5466	13.6383
	0.675929	-0.802585	-1.48829	P07988	P07988	PSPB_HUMAN	SFTPB	Pulmonary surfactant-associated protein B	17.0332	15.8464	16.1163	17.9141	16.917	16.5726
	0.817956	1.37551	1.76644	P07996	P07996	TSP1_HUMAN	THBS1	Thrombospondin-1	16.2388	15.3889	15.075	12.9256	14.3217	15.3289
	0.802422	1.46197	1.73581	P07996;P35442	P07996;P35442	TSP1_HUMAN;TSP2_HUMAN	THBS1;THBS2	Thrombospondin-1	14.8354	14.4101	13.6994	11.3052	13.6702	13.5836
	0.708417	-0.597944	-1.55164	P07998	P07998	RNAS1_HUMAN	RNASE1	Ribonuclease pancreatic	11.9073	11.5811	12.4144	13.1329	12.4483	12.1154
	0.630662	-1.19515	-1.40013	P08123	P08123	CO1A2_HUMAN	COL1A2	Collagen alpha-2(I) chain	15.8268	14.8182	16.3082	15.9206	18.2914	16.3266
	0.0744056	0.0417868	0.211896	P08133	P08133	ANXA6_HUMAN	ANXA6	Annexin A6	16.9486	16.7078	17.1233	16.5735	17.0188	17.0621
	0.116876	0.0245838	0.321324	P08134;P61586	P08134;P61586	RHOA_HUMAN;RHOC_HUMAN	RHOA;RHOC	Rho-related GTP-binding protein RhoC	16.6333	16.7424	16.8908	16.7049	16.725	16.7628
	0.145689	-0.198152	-0.392058	P08134;P61586;P62745	P08134;P61586;P62745	RHOA_HUMAN;RHOB_HUMAN;RHOC_HUMAN	RHOA;RHOB;RHOC	Rho-related GTP-binding protein RhoC	10.126	11.6511	10.9528	11.1082	10.6797	11.5364
	0.621135	0.717554	1.38157	P08174	P08174	DAF_HUMAN	CD55	Complement decay-accelerating factor	15.3247	14.3119	15.6578	14.7845	13.7364	14.6209
	0.35175	0.378046	0.846618	P08185	P08185	CBG_HUMAN	SERPINA6	Corticosteroid-binding globulin	15.9752	14.5009	15.356	15.1443	14.8482	14.7053
	0.223772	-0.405268	-0.572949	P08236	P08236	BGLR_HUMAN	GUSB	Beta-glucuronidase	12.0192	12.5038	11.8705	11.8906	13.8979	11.8209
	0.788348	0.324414	1.70812	P08237	P08237	PFKAM_HUMAN	PFKM	ATP-dependent 6-phosphofructokinase, muscle type	12.7229	12.5971	13.0285	12.2623	12.3828	12.7301
	0.964654	0.476707	2.05978	P08237;P17858	P17858;P08237	PFKAL_HUMAN;PFKAM_HUMAN	PFKL;PFKM	ATP-dependent 6-phosphofructokinase, muscle type	13.1068	13.1008	12.5416	12.6131	12.1719	12.534
	0.94808	0.317885	2.0262	P08237;P17858;Q01813	P17858;P08237;Q01813	PFKAL_HUMAN;PFKAM_HUMAN;PFKAP_HUMAN	PFKL;PFKM;PFKP	ATP-dependent 6-phosphofructokinase, muscle type	14.6688	15.0851	15.12	14.7575	14.5594	14.6034
	0.942595	0.566429	2.01511	P08238	P08238	HS90B_HUMAN	HSP90AB1	Heat shock protein HSP 90-beta	18.0095	18.186	18.2394	17.5408	17.1268	18.068
	0.645229	0.402195	1.4285	P08238;P14625	P08238;P14625	ENPL_HUMAN;HS90B_HUMAN	HSP90AB1;HSP90B1	Heat shock protein HSP 90-beta	17.8872	17.7629	18.1999	17.4905	17.1468	18.0062
	0.784223	-0.794744	-1.70001	P08294	P08294	SODE_HUMAN	SOD3	Extracellular superoxide dismutase [Cu-Zn]	14.5638	13.4381	14.8081	14.8669	14.8597	15.4675
	0.700532	0.956233	1.53625	P08567	P08567	PLEK_HUMAN	PLEK	Pleckstrin	11.061	12.0689	12.4716	11.2868	9.99613	11.4498
	0.475088	-0.632757	-1.09533	P08572	P08572	CO4A2_HUMAN	COL4A2	Collagen alpha-2(IV) chain	14.614	13.661	14.5148	14.1269	15.8125	14.7487
	0.850972	-0.341853	-1.83177	P08574	P08574	CY1_HUMAN	CYC1	Cytochrome c1, heme protein, mitochondrial	14.2719	14.046	14.0633	14.583	14.6928	14.131
	0.849558	0.604226	1.82896	P08575	P08575	PTPRC_HUMAN	PTPRC	Receptor-type tyrosine-protein phosphatase C	13.5794	14.478	14.2584	13.1354	13.5963	13.7715
	0.531285	0.315864	1.20607	P08579	P08579	RU2B_HUMAN	SNRPB2	U2 small nuclear ribonucleoprotein B''	12.1279	12.6597	12.657	12.2522	11.7963	12.4485
	0.525431	0.491713	1.19458	P08603	P08603	CFAH_HUMAN	CFH	Complement factor H	17.8977	16.5301	16.9516	16.6658	16.7499	16.4885
	0.0211059	-0.0236009	-0.0633011	P08603;Q02985	Q02985;P08603	CFAH_HUMAN;FHR3_HUMAN	CFH;CFHR3	Complement factor H	12.8998	11.8521	11.7408	12.0884	12.2642	12.211
	0.633507	0.669502	1.40567	P08603;Q03591	Q03591;P08603	CFAH_HUMAN;FHR1_HUMAN	CFH;CFHR1	Complement factor H	15.2247	13.6299	14.3727	13.7532	13.5241	13.9414
	0.034644	-0.019817	-0.102453	P08621	P08621	RU17_HUMAN	SNRNP70	U1 small nuclear ribonucleoprotein 70 kDa	13.4158	13.4294	12.9027	13.3894	13.1029	13.3151
	0.594068	0.210141	1.32881	P08648	P08648	ITA5_HUMAN	ITGA5	Integrin alpha-5	13.7203	13.2779	13.3071	13.2891	13.0892	13.2966
	0.453532	-0.127916	-1.05252	P08670	P08670	VIME_HUMAN	VIM	Vimentin	19.5022	19.5782	19.6416	19.5258	19.9172	19.6628
	0.485379	-0.134227	-1.11569	P08670;P12036;P17661	P08670;P17661;Q16352;P07196;P07197;P12036	DESM_HUMAN;NFH_HUMAN;VIME_HUMAN	DES;NEFH;VIM	Vimentin	18.2405	18.3146	18.4744	18.3861	18.6743	18.3719
	0.707088	-0.229211	-1.54904	P08670;P14136	P14136;P08670	GFAP_HUMAN;VIME_HUMAN	GFAP;VIM	Vimentin	18.8638	19.0291	19.0497	18.9832	19.4527	19.1944
	1.06755	1.22605	2.27139	P08697	P08697	A2AP_HUMAN	SERPINF2	Alpha-2-antiplasmin	18.0507	16.418	16.5556	15.7491	15.5677	16.0294
	0.295329	-0.107008	-0.728609	P08708	P08708	RS17_HUMAN	RPS17	40S ribosomal protein S17	14.7321	14.7142	14.3019	14.6075	14.7507	14.7109
	0.282454	-0.5371	-0.701157	P08727	P08727	K1C19_HUMAN	KRT19	Keratin, type I cytoskeletal 19	17.012	16.6144	17.1713	18.299	18.133	15.9769
	0.392868	-0.799427	-0.930687	P08727;Q04695	P08727;Q04695	K1C17_HUMAN;K1C19_HUMAN	KRT17;KRT19	Keratin, type I cytoskeletal 19	15.2212	15.0283	15.4378	16.8037	16.9527	14.3291
	0.123232	-0.248124	-0.337149	P08729	P08729	K2C7_HUMAN	KRT7	Keratin, type II cytoskeletal 7	16.7609	16.1125	16.9389	17.5339	17.5541	15.4687
	0.296586	-0.560537	-0.731277	P08729;P19013	P08729;P19013	K2C4_HUMAN;K2C7_HUMAN	KRT4;KRT7	Keratin, type II cytoskeletal 7	14.8406	14.2313	14.8929	16.0431	15.8569	13.7464
	0.0857618	-0.192588	-0.241833	P08729;Q5XKE5	P08729;Q5XKE5	K2C79_HUMAN;K2C7_HUMAN	KRT7;KRT79	Keratin, type II cytoskeletal 7	14.0681	13.3535	14.6618	15.2692	14.5013	12.8907
	0.0776783	0.0372397	0.220578	P08754	P08754	GNAI3_HUMAN	GNAI3	Guanine nucleotide-binding protein G(i) subunit alpha	12.7567	13.0587	13.1064	13.0686	12.6797	13.0618
	1.15226	-0.286929	-2.45025	P08758	P08758	ANXA5_HUMAN	ANXA5	Annexin A5	18.191	18.0176	18.0363	18.2448	18.5739	18.287
	0.240406	-0.0728312	-0.609855	P08865	P08865	RSSA_HUMAN	RPSA	40S ribosomal protein SA	15.803	15.6689	15.4814	15.6243	15.8699	15.6776
	0.157651	0.0788978	0.420714	P08962	P08962	CD63_HUMAN	CD63	CD63 antigen	15.381	15.4395	15.5547	15.0439	15.6622	15.4324
	0.713425	-0.576161	-1.56141	P09012	P09012	SNRPA_HUMAN	SNRPA	U1 small nuclear ribonucleoprotein A	11.3292	12.4793	12.2692	12.5009	12.8131	12.4922
	0.887751	0.327204	1.90497	P09104	P09104	ENOG_HUMAN	ENO2	Gamma-enolase	12.4453	12.3707	12.4016	11.9986	12.4056	11.8319
	0.52798	-0.780989	-1.19958	P09110	P09110	THIK_HUMAN	ACAA1	3-ketoacyl-CoA thiolase, peroxisomal	13.5327	12.5415	11.9503	14.0663	13.7445	12.5566
	0.678403	0.431692	1.49311	P09132	P09132	SRP19_HUMAN	SRP19	Signal recognition particle 19 kDa protein	12.2393	11.8355	11.5635	11.7384	11.0345	11.5703
	0.769374	-0.474385	-1.67086	P09211	P09211	GSTP1_HUMAN	GSTP1	Glutathione S-transferase P	16.4933	16.2704	16.5492	16.9364	17.3685	16.4312
	0.082587	0.0813834	0.233517	P09234	P09234	RU1C_HUMAN	SNRPC	U1 small nuclear ribonucleoprotein C	12.2313	12.4453	12.32	12.4957	11.5735	12.6832
	1.25122	-0.4383	-2.66536	P09382	P09382	LEG1_HUMAN	LGALS1	Galectin-1	17.8211	17.7763	17.8989	17.9912	18.5471	18.2728
	0.257946	-0.286228	-0.648268	P09417	P09417	DHPR_HUMAN	QDPR	Dihydropteridine reductase	14.234	12.9833	12.9662	13.7498	13.8756	13.4168
	0.475716	-0.182471	-1.09657	P09429	P09429	HMGB1_HUMAN	HMGB1	High mobility group protein B1	14.8435	15.3787	15.0167	15.1977	15.2209	15.3676
	0.918331	-0.259351	-1.96623	P09429;P23497	B2RPK0;P09429;P23497	HMGB1_HUMAN;SP100_HUMAN	HMGB1;SP100	High mobility group protein B1	15.9165	16.3604	16.1797	16.3708	16.3985	16.4654
	0.932522	-0.594152	-1.99479	P09429;P26583	P26583;P09429	HMGB1_HUMAN;HMGB2_HUMAN	HMGB1;HMGB2	High mobility group protein B1	14.1593	15.1081	14.8563	15.3834	15.4014	15.1213
	0.0940276	-0.278848	-0.263298	P09467	P09467	F16P1_HUMAN	FBP1	Fructose-1,6-bisphosphatase 1	16.1254	14.3669	13.2345	15.1421	15.7972	13.624
	0.801241	0.460922	1.73348	P09486	P09486	SPRC_HUMAN	SPARC	SPARC	13.3072	12.9406	12.9907	12.1837	12.6608	13.0113
	0.00567457	0.00203451	0.0173093	P09496	P09496	CLCA_HUMAN	CLTA	Clathrin light chain A	15.7492	16.0953	15.8282	15.8895	15.9811	15.7961
	0.639001	-0.138636	-1.41637	P09497	P09497	CLCB_HUMAN	CLTB	Clathrin light chain B	14.7718	14.7076	14.8758	14.9389	15.0623	14.7699
	0.905008	-0.391218	-1.9395	P09525	P09525	ANXA4_HUMAN	ANXA4	Annexin A4	15.8822	15.7107	15.8688	16.0463	16.5986	15.9906
	0.219263	0.178155	0.562857	P09543	P09543	CN37_HUMAN	CNP	2',3'-cyclic-nucleotide 3'-phosphodiesterase	13.6995	14.081	14.3567	13.5793	13.6521	14.3713
	0.296031	-0.337406	-0.7301	P09601	P09601	HMOX1_HUMAN	HMOX1	Heme oxygenase 1	12.2304	13.7104	12.6497	13.2348	12.9433	13.4247
	0.325811	-0.103627	-0.792794	P09619;P10721;P16234;P17948;P27361;P28482;P35916	P28482;P27361;Q9UBE8;P10721;P36888;P16234;P09619;P17948;P35968;P35916	KIT_HUMAN;MK01_HUMAN;MK03_HUMAN;PGFRA_HUMAN;PGFRB_HUMAN;VGFR1_HUMAN;VGFR3_HUMAN	FLT1;FLT4;KIT;MAPK1;MAPK3;PDGFRA;PDGFRB	Platelet-derived growth factor receptor beta	14.7044	14.4534	14.8934	14.7293	14.8192	14.8135
	0.161536	-0.10743	-0.42994	P09622	P09622	DLDH_HUMAN	DLD	Dihydrolipoyl dehydrogenase, mitochondrial	14.8181	14.2748	14.1391	14.4481	14.7866	14.3195
	0.55063	-0.258144	-1.24397	P09651	P09651	ROA1_HUMAN	HNRNPA1	Heterogeneous nuclear ribonucleoprotein A1	14.8391	15.4338	15.4699	15.4386	15.5214	15.5572
	0.197086	0.125403	0.512652	P09651;P22626	Q32P51;P22626;P09651	ROA1_HUMAN;ROA2_HUMAN	HNRNPA1;HNRNPA2B1	Heterogeneous nuclear ribonucleoprotein A1	12.6987	13.1302	13.4668	13.0115	13.1276	12.7803
	0.0254549	0.0125481	0.0759947	P09661	P09661	RU2A_HUMAN	SNRPA1	U2 small nuclear ribonucleoprotein A'	13.8511	14.3113	13.8488	14.0311	13.873	14.0696
	0.70295	-1.82472	-1.54097	P09668	P09668	CATH_HUMAN	CTSH	Pro-cathepsin H	13.6405	14.8355	13.9699	16.187	17.8136	13.9194
	0.361827	-0.160741	-0.867353	P09669	P09669	COX6C_HUMAN	COX6C	Cytochrome c oxidase subunit 6C	14.1506	14.305	14.4355	14.5798	14.6642	14.1293
	0.20236	-0.176954	-0.524683	P09758	P09758	TACD2_HUMAN	TACSTD2	Tumor-associated calcium signal transducer 2	12.8518	11.7272	12.2916	12.6498	12.3721	12.3796
	0.165899	0.162726	0.440255	P09871	P09871	C1S_HUMAN	C1S	Complement C1s subcomponent	16.68	15.747	15.4762	15.9099	15.7001	15.8051
	0.192294	-0.0917724	-0.501672	P09874	P09874	PARP1_HUMAN	PARP1	Poly [ADP-ribose] polymerase 1	13.422	13.3473	12.8478	13.2987	13.2428	13.3511
	0.58162	1.85251	1.30453	P09913	P09913	IFIT2_HUMAN	IFIT2	Interferon-induced protein with tetratricopeptide repeats 2	15.0312	14.6693	16.1751	12.2911	11.9057	16.1213
	0.620969	2.07133	1.38124	P09914	P09914	IFIT1_HUMAN	IFIT1	Interferon-induced protein with tetratricopeptide repeats 1	13.9532	14.0018	15.2822	11.4768	10.4028	15.1435
	0.609607	0.237194	1.35911	P09917	P09917	LOX5_HUMAN	ALOX5	Polyunsaturated fatty acid 5-lipoxygenase	11.8529	11.6031	11.911	11.408	11.8453	11.4021
	0.0971222	-0.149016	-0.271268	P09960	P09960	LKHA4_HUMAN	LTA4H	Leukotriene A-4 hydrolase	15.238	15.658	15.5494	15.9973	16.3176	14.5775
	0.292625	0.228935	0.722862	P09972	P09972	ALDOC_HUMAN	ALDOC	Fructose-bisphosphate aldolase C	13.2336	12.5926	12.8984	12.2979	13.1684	12.5715
	0.159626	0.189468	0.42541	P0C0L4	P0C0L4	CO4A_HUMAN	C4A	Complement C4-A	15.7328	14.6805	14.4788	14.3596	15.094	14.8701
	0.728826	0.478787	1.59149	P0C0L4;P0C0L5	P0C0L5;P0C0L4	CO4A_HUMAN;CO4B_HUMAN	C4A;C4B	Complement C4-A	16.8631	16.3738	17.013	15.8651	16.6642	16.2842
	0.360547	0.368776	0.864724	P0C0L5	P0C0L5	CO4B_HUMAN	C4B	Complement C4-B	15.8595	14.9636	15.4727	14.3862	15.4061	15.3971
	0.302677	-0.183238	-0.744181	P0C0S5;Q71UI9	P0C0S5;Q71UI9	H2AV_HUMAN;H2AZ_HUMAN	H2AZ1;H2AZ2	Histone H2A.Z	15.9637	16.1541	15.5537	15.8712	16.4137	15.9363
	0.499175	1.88138	1.14293	P0DJI8	P0DJI8	SAA1_HUMAN	SAA1	Serum amyloid A-1 protein	18.9231	15.128	13.82	13.8735	13.1412	15.2123
	0.695055	2.44425	1.52557	P0DJI8;P0DJI9	P0DJI9;P0DJI8	SAA1_HUMAN;SAA2_HUMAN	SAA1;SAA2	Serum amyloid A-1 protein	20.0214	16.0202	14.8657	14.7513	13.8269	14.9963
	0.00123047	0.00180022	0.00377236	P0DMM9	P0DMM9	ST1A3_HUMAN	SULT1A3	Sulfotransferase 1A3	11.1342	11.3912	11.1484	11.9938	11.3027	10.372
	0.207633	-0.226557	-0.536653	P0DMM9;P50225	P50226;P50225;P0DMM9	ST1A1_HUMAN;ST1A3_HUMAN	SULT1A1;SULT1A3	Sulfotransferase 1A3	14.7223	15.2921	14.813	15.7025	15.3792	14.4253
	1.29652	0.678572	2.76631	P0DMV9	P34931;P0DMV9	HS71B_HUMAN	HSPA1B	Heat shock 70 kDa protein 1B	17.2733	17.3467	17.0427	16.1213	16.603	16.9026
	1.01617	0.31955	2.16502	P0DMV9;P11142	P0DMV9;P11142	HS71B_HUMAN;HSP7C_HUMAN	HSPA1B;HSPA8	Heat shock 70 kDa protein 1B	16.1277	16.2293	16.1636	15.6721	15.7503	16.1396
	1.29975	0.58277	2.77356	P0DMV9;P17066	P48741;P0DMV9;P17066	HS71B_HUMAN;HSP76_HUMAN	HSPA1B;HSPA6	Heat shock 70 kDa protein 1B	16.2599	16.2588	16.0784	15.2418	15.6756	15.9314
	0.219802	-0.16461	-0.564067	P0DN76	P0DN76	U2AF5_HUMAN	U2AF1L5	Splicing factor U2AF 35 kDa subunit-like protein	12.0955	11.5525	11.8427	12.0331	11.5508	12.4007
	0.637614	1.43173	1.41367	P0DOX2	P0DOX2	IGA2_HUMAN		Immunoglobulin alpha-2 heavy chain	17.0082	16.0908	15.578	15.6652	12.9502	15.7665
	0.225458	0.411528	0.576712	P0DOX5	P0DOX5	IGG1_HUMAN		Immunoglobulin gamma-1 heavy chain	14.9581	12.5506	13.7664	13.1322	13.6638	13.2444
	0.969423	0.962264	2.06947	P0DOX7	P0DOX7	IGK_HUMAN		Immunoglobulin kappa light chain	17.0882	16.1178	15.5374	15.0871	15.3128	15.4567
	0.41312	-0.269624	-0.971616	P0DP03	P0DP02;P0DP03	HVC05_HUMAN	IGHV3-30-5	Immunoglobulin heavy variable 3-30-5	15.0205	14.6629	14.4399	14.5613	15.0615	15.3095
	0.163365	-0.084549	-0.43427	P0DP25	P0DP25	CALM3_HUMAN	CALM3	Calmodulin-3	17.7261	17.5577	17.8689	17.6216	18.1474	17.6374
	1.07738	-0.538166	-2.29192	P0DPH8;Q6PEY2	Q6PEY2;P0DPH8;Q71U36	TBA3D_HUMAN;TBA3E_HUMAN	TUBA3D;TUBA3E	Tubulin alpha-3D chain	11.4707	11.9736	11.7876	12.0209	12.6354	12.1901
	0.0217595	-0.103609	-0.0652158	P10153	P10153	RNAS2_HUMAN	RNASE2	Non-secretory ribonuclease	12.2946	12.3332	11.918	11.6277	15.2968	9.93217
	0.687957	-1.19225	-1.51173	P10253	P10253	LYAG_HUMAN	GAA	Lysosomal alpha-glucosidase	12.056	12.6867	11.6243	13.2431	14.606	12.0946
	0.371451	-0.252799	-0.887073	P10301	P10301	RRAS_HUMAN	RRAS	Ras-related protein R-Ras	14.8047	13.8943	14.3268	14.6597	14.3803	14.7441
	0.567245	-0.779386	-1.27646	P10301;P62070	P62070;P10301	RRAS2_HUMAN;RRAS_HUMAN	RRAS;RRAS2	Ras-related protein R-Ras	12.086	10.4646	11.839	12.5364	11.5566	12.6348
	1.07322	1.6602	2.28323	P10321	P10321	HLAC_HUMAN	HLA-C	HLA class I histocompatibility antigen, C alpha chain	15.5565	15.637	15.9463	12.6205	14.8365	14.7023
	0.254195	0.0608177	0.640094	P10412;P16401;P16402;P16403;Q02539	P22492;P16403;Q02539;P10412;P16402;P16401	H11_HUMAN;H12_HUMAN;H13_HUMAN;H14_HUMAN;H15_HUMAN	H1-1;H1-2;H1-3;H1-4;H1-5	Histone H1.4	18.5283	18.7763	18.8171	18.6492	18.6965	18.5936
	0.256599	-0.161513	-0.645337	P10412;P16401;P16403	P16403;P10412;P16401	H12_HUMAN;H14_HUMAN;H15_HUMAN	H1-2;H1-4;H1-5	Histone H1.4	15.3811	15.407	16.0957	15.6177	15.9144	15.8363
	0.456244	0.15524	1.05792	P10412;P16402;P16403	P16403;P10412;P16402	H12_HUMAN;H13_HUMAN;H14_HUMAN	H1-2;H1-3;H1-4	Histone H1.4	19.9246	20.2243	20.3484	19.8688	20.1269	20.0359
	1.04762	-0.37033	-2.22997	P10412;P16402;P16403;Q02539	P22492;P16403;Q02539;P10412;P16402	H11_HUMAN;H12_HUMAN;H13_HUMAN;H14_HUMAN	H1-1;H1-2;H1-3;H1-4	Histone H1.4	18.5808	18.8905	18.8146	18.9155	19.0943	19.3871
	0.237506	-0.193501	-0.603455	P10515	P10515	ODP2_HUMAN	DLAT	Dihydrolipoyllysine-residue acetyltransferase component of pyruvate dehydrogenase complex, mitochondrial	13.7872	12.9352	13.4459	13.6764	13.8798	13.1927
	0.248705	0.114693	0.628092	P10599	P10599	THIO_HUMAN	TXN	Thioredoxin	17.132	17.3388	17.1822	17.1044	17.3996	16.805
	0.262782	0.113745	0.658774	P10606	P10606	COX5B_HUMAN	COX5B	Cytochrome c oxidase subunit 5B, mitochondrial	15.4039	15.0686	15.2206	15.4013	14.9482	15.0023
	0.152632	-0.283319	-0.408739	P10619	P10619	PPGB_HUMAN	CTSA	Lysosomal protective protein	11.7443	11.8422	12.7384	12.3302	13.4893	11.3554
	0.542954	-0.733836	-1.22894	P10620	P10620	MGST1_HUMAN	MGST1	Microsomal glutathione S-transferase 1	13.3558	13.5164	13.0058	15.1487	13.7042	13.2266
	0.136714	0.240362	0.370292	P10643	P10643	CO7_HUMAN	C7	Complement component C7	16.011	14.41	14.4526	15.0463	13.961	15.1453
	0.854255	0.368106	1.83828	P10644	P10644	KAP0_HUMAN	PRKAR1A	cAMP-dependent protein kinase type I-alpha regulatory subunit	13.2499	13.4838	13.5793	13.0646	12.7695	13.3747
	0.429353	0.244439	1.00423	P10809	P10809	CH60_HUMAN	HSPD1	60 kDa heat shock protein, mitochondrial	17.4555	16.9713	16.8084	17.0732	16.8611	16.5675
	0.077408	0.0916017	0.219863	P10909	P10909	CLUS_HUMAN	CLU	Clusterin	18.1403	16.9846	17.1663	17.7596	17.1699	17.0869
	0.107699	-0.0898457	-0.298238	P11047	P11047	LAMC1_HUMAN	LAMC1	Laminin subunit gamma-1	15.5872	15.109	15.7695	15.1238	15.7762	15.8353
	0.188158	0.0396703	0.492154	P11142;P54652	P54652;P11142	HSP72_HUMAN;HSP7C_HUMAN	HSPA2;HSPA8	Heat shock cognate 71 kDa protein	15.6591	15.7313	15.9095	15.7159	15.6797	15.7852
	1.12607	1.18397	2.39446	P11215	P11215	ITAM_HUMAN	ITGAM	Integrin alpha-M	13.0419	14.1585	14.6447	12.7586	13.0083	12.5262
	0.71891	-0.353361	-1.57212	P11216	P11216	PYGB_HUMAN	PYGB	Glycogen phosphorylase, brain form	13.4769	13.0607	13.5156	14.0454	13.5616	13.5063
	0.145937	-0.122389	-0.392655	P11233	P11233	RALA_HUMAN	RALA	Ras-related protein Ral-A	13.2446	12.3747	12.3565	12.6458	12.7069	12.9902
	0.096563	-0.0475938	-0.26983	P11233;P11234	P11233;P11234	RALA_HUMAN;RALB_HUMAN	RALA;RALB	Ras-related protein Ral-A	14.3255	14.0362	13.7919	14.0018	14.0252	14.2695
	0.774036	0.348088	1.68001	P11234	P11234	RALB_HUMAN	RALB	Ras-related protein Ral-B	14.0897	14.1723	14.4909	14.0845	13.5688	14.0553
	0.599639	0.630399	1.33968	P11277;Q01082	P11277;Q01082	SPTB1_HUMAN;SPTB2_HUMAN	SPTB;SPTBN1	Spectrin beta chain, erythrocytic	14.5159	14.9783	14.5604	13.6217	13.5936	14.9482
	0.325373	-0.120968	-0.791877	P11279	P11279	LAMP1_HUMAN	LAMP1	Lysosome-associated membrane glycoprotein 1	15.6799	15.9257	15.7319	15.7934	16.1649	15.7422
	0.229417	-0.311055	-0.585528	P11310	P11310	ACADM_HUMAN	ACADM	Medium-chain specific acyl-CoA dehydrogenase, mitochondrial	15.0347	13.952	13.7757	14.8696	14.9719	13.854
	0.64105	0.26112	1.42036	P11387	P11387	TOP1_HUMAN	TOP1	DNA topoisomerase 1	12.8778	12.6997	12.3974	12.3952	12.1922	12.6041
	0.400865	0.226483	0.946883	P11387;Q969P6	Q969P6;P11387	TOP1M_HUMAN;TOP1_HUMAN	TOP1;TOP1MT	DNA topoisomerase 1	11.6932	12.0123	11.4023	11.1974	11.473	11.758
	0.420982	0.282371	0.987431	P11413	P11413	G6PD_HUMAN	G6PD	Glucose-6-phosphate 1-dehydrogenase	14.5145	15.25	15.2034	14.9126	14.8138	14.3944
	0.564461	0.235228	1.27102	P11586	P11586	C1TC_HUMAN	MTHFD1	C-1-tetrahydrofolate synthase, cytoplasmic	14.1291	14.6115	14.2782	14.3341	13.9427	14.0363
	0.138287	-0.0319888	-0.374125	P11717	P11717	MPRI_HUMAN	IGF2R	Cation-independent mannose-6-phosphate receptor	11.967	12.1685	11.9764	12.0236	12.0059	12.1783
	0.631762	-0.47156	-1.40227	P11766	P11766	ADHX_HUMAN	ADH5	Alcohol dehydrogenase class-3	15.3554	14.3345	15.0184	15.2703	15.6725	15.1802
	0.00246501	-0.00160313	-0.00754652	P11940	Q4VXU2;P11940	PABP1_HUMAN	PABPC1	Polyadenylate-binding protein 1	13.491	13.6859	13.5775	13.4815	13.296	13.9818
	0.00105749	0.000457128	0.00324266	P11940;Q13310	P11940;Q13310	PABP1_HUMAN;PABP4_HUMAN	PABPC1;PABPC4	Polyadenylate-binding protein 1	13.5597	13.7465	13.8577	13.7468	13.517	13.8987
	0.491357	0.324534	1.1275	P11940;Q13310;Q9H361	Q4VXU2;Q9H361;P11940;Q13310	PABP1_HUMAN;PABP3_HUMAN;PABP4_HUMAN	PABPC1;PABPC3;PABPC4	Polyadenylate-binding protein 1	13.4453	13.3771	13.3397	13.2032	12.5122	13.4732
	0.207079	0.132791	0.535398	P11940;Q9H361	Q9H361;P11940	PABP1_HUMAN;PABP3_HUMAN	PABPC1;PABPC3	Polyadenylate-binding protein 1	14.0794	14.4205	14.1509	14.0258	13.7265	14.5002
	0.751327	0.700718	1.63549	P12004	P12004	PCNA_HUMAN	PCNA	Proliferating cell nuclear antigen	12.341	13.0686	12.8102	11.9284	11.4578	12.7314
	0.465847	-0.288617	-1.077	P12081;P49590	P49590;P12081	HARS1_HUMAN;SYHM_HUMAN	HARS1;HARS2	Histidine--tRNA ligase, cytoplasmic	12.9056	13.3724	13.5296	13.4921	13.9176	13.2638
	0.678622	-0.591197	-1.49354	P12109	P12109	CO6A1_HUMAN	COL6A1	Collagen alpha-1(VI) chain	18.5229	17.6463	18.6284	18.4102	18.9082	19.2527
	0.557428	-0.483509	-1.25727	P12110	P12110	CO6A2_HUMAN	COL6A2	Collagen alpha-2(VI) chain	18.4989	17.7054	18.6374	18.3052	18.8125	19.1747
	0.821275	-0.697219	-1.77299	P12111	P12111	CO6A3_HUMAN	COL6A3	Collagen alpha-3(VI) chain	18.3776	17.6729	18.6655	18.417	19.1604	19.2302
	0.89077	-0.638993	-1.91101	P12235	P12235	ADT1_HUMAN	SLC25A4	ADP/ATP translocase 1	13.952	13.1071	13.6966	14.5267	14.3541	13.7918
	1.22113	-0.908392	-2.59919	P12235;P12236	P12236;P12235	ADT1_HUMAN;ADT3_HUMAN	SLC25A4;SLC25A6	ADP/ATP translocase 1	13.8447	13.5443	12.9453	14.7948	14.2348	14.0299
	0.131883	0.0348756	0.358481	P12236	P12236	ADT3_HUMAN	SLC25A6	ADP/ATP translocase 3	14.5485	14.5284	14.6101	14.4274	14.7156	14.4394
	0.518485	-0.455973	-1.18094	P12270	P12270	TPR_HUMAN	TPR	Nucleoprotein TPR	10.7843	11.8608	12.0058	11.9613	12.0481	12.0093
	1.23775	-0.608271	-2.63565	P12277	P12277	KCRB_HUMAN	CKB	Creatine kinase B-type	14.6857	14.1875	14.918	15.3571	15.1861	15.0728
	0.44428	1.04309	1.03408	P12724	P12724	ECP_HUMAN	RNASE3	Eosinophil cationic protein	13.9068	16.1877	16.7173	14.2034	15.5918	13.8873
	0.864053	-0.289863	-1.85775	P12814	P12814	ACTN1_HUMAN	ACTN1	Alpha-actinin-1	16.0946	15.8913	16.2798	16.1683	16.5301	16.4368
	0.288035	-0.154106	-0.713083	P12814;P35609	P12814;P35609	ACTN1_HUMAN;ACTN2_HUMAN	ACTN1;ACTN2	Alpha-actinin-1	15.9017	15.5338	16.1641	15.8071	16.2027	16.0521
	0.0296694	0.0489575	0.0881892	P12821	P12821	ACE_HUMAN	ACE	Angiotensin-converting enzyme	13.1297	11.6011	12.0171	11.6463	12.7414	12.2134
	0.622709	-0.703518	-1.38464	P12830	P12830	CADH1_HUMAN	CDH1	Cadherin-1	11.8981	11.0488	11.9879	12.4505	13.0031	11.5916
	0.508066	-0.248146	-1.16044	P12882;P12883;P13533;P13535;P35579;P35580;P35749;Q7Z406;Q9UKX2;Q9Y623	P12883;P13535;Q9UKX3;Q9Y623;P13533;P12882;P11055;Q9UKX2;P35579;P35749;P35580;A7E2Y1;Q7Z406	MYH10_HUMAN;MYH11_HUMAN;MYH14_HUMAN;MYH1_HUMAN;MYH2_HUMAN;MYH4_HUMAN;MYH6_HUMAN;MYH7_HUMAN;MYH8_HUMAN;MYH9_HUMAN	MYH1;MYH10;MYH11;MYH14;MYH2;MYH4;MYH6;MYH7;MYH8;MYH9	Myosin-1	16.9069	16.2725	16.7815	16.7476	16.8984	17.0593
	0.0438519	0.0514889	0.128497	P12955	P12955	PEPD_HUMAN	PEPD	Xaa-Pro dipeptidase	13.9361	13.9061	13.3306	13.7302	14.2464	13.0417
	0.39939	-0.0760698	-0.943899	P12956	P12956	XRCC6_HUMAN	XRCC6	X-ray repair cross-complementing protein 6	14.9435	15.0435	15.1908	15.0689	15.1419	15.1952
	0.32376	-0.111421	-0.788508	P13073	P13073	COX41_HUMAN	COX4I1	Cytochrome c oxidase subunit 4 isoform 1, mitochondrial	15.3503	15.4358	15.5004	15.6183	15.7241	15.2784
	0.540059	1.45989	1.22327	P13164;Q01628	P13164;Q01629;Q01628	IFM1_HUMAN;IFM3_HUMAN	IFITM1;IFITM3	Interferon-induced transmembrane protein 1	13.0879	13.6157	14.4102	12.1951	10.3131	14.2261
	0.661054	-1.12465	-1.45932	P13284	P13284	GILT_HUMAN	IFI30	Gamma-interferon-inducible lysosomal thiol reductase	14.2803	15.2073	14.3162	15.1869	17.1304	14.8605
	0.0787746	0.0503524	0.223476	P13473	P13473	LAMP2_HUMAN	LAMP2	Lysosome-associated membrane glycoprotein 2	15.2688	16.0326	15.6755	15.6366	15.67	15.5192
	0.111649	-0.149117	-0.30821	P13611	P13611	CSPG2_HUMAN	VCAN	Versican core protein	13.673	13.9457	14.507	13.3845	14.7773	14.4113
	0.676393	0.182819	1.4892	P13639;Q15029	P13639;Q15029	EF2_HUMAN;U5S1_HUMAN	EEF2;EFTUD2	Elongation factor 2	17.2144	17.4371	17.2988	16.9786	17.3319	17.0914
	0.251193	-0.709419	-0.633538	P13647	P13647	K2C5_HUMAN	KRT5	Keratin, type II cytoskeletal 5	12.8416	11.7313	12.9732	13.8467	14.6477	11.18
	0.753492	0.237932	1.63973	P13667	P13667	PDIA4_HUMAN	PDIA4	Protein disulfide-isomerase A4	16.0391	16.0567	15.7385	15.5361	15.6957	15.8888
	0.240167	0.404739	0.609328	P13671	P13671	CO6_HUMAN	C6	Complement component C6	16.0509	14.066	14.0786	14.4844	14.242	14.2549
	0.145368	0.190472	0.391284	P13674	P13674	P4HA1_HUMAN	P4HA1	Prolyl 4-hydroxylase subunit alpha-1	11.479	12.8254	11.9503	11.4396	11.8236	12.4201
	0.138465	-0.11256	-0.374557	P13693	Q56UQ5;P13693	TCTP_HUMAN	TPT1	Translationally-controlled tumor protein	12.9892	13.7535	13.2701	13.0484	13.6313	13.6708
	1.01107	0.604462	2.15455	P13796	P13796	PLSL_HUMAN	LCP1	Plastin-2	17.394	18.1665	18.1537	17.4753	17.3449	17.0806
	0.417523	0.227595	0.980478	P13796;P13797	P13796;P13797	PLSL_HUMAN;PLST_HUMAN	LCP1;PLS3	Plastin-2	17.0915	17.4509	17.5743	17.1534	17.4544	16.8261
	0.19424	0.160376	0.506138	P13796;P13797;Q14651	P13796;Q14651;P13797	PLSI_HUMAN;PLSL_HUMAN;PLST_HUMAN	LCP1;PLS1;PLS3	Plastin-2	16.9823	17.5529	17.766	17.2484	17.6554	16.9163
	1.23252	-1.01268	-2.62416	P13797	P13797	PLST_HUMAN	PLS3	Plastin-3	15.0978	14.3258	14.7432	15.4806	16.361	15.3632
	1.26191	-1.25323	-2.68902	P13797;Q14651	Q14651;P13797	PLSI_HUMAN;PLST_HUMAN	PLS1;PLS3	Plastin-3	13.5964	13.0272	13.699	14.4663	15.5021	14.114
	0.265544	-0.346092	-0.664758	P13804	P13804	ETFA_HUMAN	ETFA	Electron transfer flavoprotein subunit alpha, mitochondrial	14.9376	14.1308	13.6306	14.7573	15.0853	13.8946
	1.07135	-0.562405	-2.27932	P13861;P31323	P13861;P31323	KAP2_HUMAN;KAP3_HUMAN	PRKAR2A;PRKAR2B	cAMP-dependent protein kinase type II-alpha regulatory subunit	11.8866	11.9631	11.2918	12.1274	12.5267	12.1748
	0.409876	-0.337108	-0.96508	P13987	P13987	CD59_HUMAN	CD59	CD59 glycoprotein	16.0816	14.992	15.8163	15.9318	16.1904	15.7791
	0.681265	-1.48549	-1.49869	P14091	P14091	CATE_HUMAN	CTSE	Cathepsin E	11.7603	13.0555	13.3453	14.9409	15.1911	12.4856
	0.10297	0.0193157	0.286231	P14174	P14174	MIF_HUMAN	MIF	Macrophage migration inhibitory factor	18.3171	18.1826	18.3152	18.2862	18.1526	18.3182
	0.381748	0.092974	0.908088	P14314	P14314	GLU2B_HUMAN	PRKCSH	Glucosidase 2 subunit beta	15.0991	15.2958	15.0193	15.0001	15.1659	14.9692
	0.232879	0.312628	0.593216	P14317	P14317	HCLS1_HUMAN	HCLS1	Hematopoietic lineage cell-specific protein	13.3266	14.4996	14.1382	14.3847	13.0125	13.6294
	0.149759	0.0921399	0.401852	P14324	P14324	FPPS_HUMAN	FDPS	Farnesyl pyrophosphate synthase	13.6229	13.4611	13.6717	13.8958	13.4464	13.137
	0.770665	-0.360977	-1.67339	P14406	P14406	CX7A2_HUMAN	COX7A2	Cytochrome c oxidase subunit 7A2, mitochondrial	13.501	13.5137	13.2025	14.0567	13.835	13.4084
	0.246108	-0.188334	-0.622399	P14543	P14543	NID1_HUMAN	NID1	Nidogen-1	15.3403	14.6008	15.3551	14.9438	15.4419	15.4756
	1.28726	-0.412894	-2.74554	P14550	P14550	AK1A1_HUMAN	AKR1A1	Aldo-keto reductase family 1 member A1	14.0445	14.2566	13.9388	14.334	14.7231	14.4216
	0.166356	0.151609	0.441332	P14618	P14618	KPYM_HUMAN	PKM	Pyruvate kinase PKM	18.533	19.3404	19.2089	19.0755	19.1454	18.4066
	0.31144	0.254655	0.762667	P14618;P30613	P14618;P30613	KPYM_HUMAN;KPYR_HUMAN	PKLR;PKM	Pyruvate kinase PKM	17.4497	18.1943	18.0136	17.8336	17.9211	17.139
	0.735833	0.327293	1.60518	P14625	P14625	ENPL_HUMAN	HSP90B1	Endoplasmin	17.6672	17.8047	17.7097	17.3833	17.0624	17.754
	1.23831	-0.386019	-2.63688	P14649;P60660	P60660;P14649	MYL6B_HUMAN;MYL6_HUMAN	MYL6;MYL6B	Myosin light chain 6B	18.151	17.739	18.0888	18.2378	18.4459	18.4532
	0.142812	-0.0814279	-0.385105	P14735	P14735	IDE_HUMAN	IDE	Insulin-degrading enzyme	11.4688	12.0977	11.6823	11.9907	11.864	11.6384
	0.587782	-0.218636	-1.31655	P14866	P14866	HNRPL_HUMAN	HNRNPL	Heterogeneous nuclear ribonucleoprotein L	14.4552	14.9094	14.9062	14.8564	14.9736	15.0967
	1.14456	-0.239978	-2.43378	P14866;Q8WVV9	Q8WVV9;P14866	HNRLL_HUMAN;HNRPL_HUMAN	HNRNPL;HNRNPLL	Heterogeneous nuclear ribonucleoprotein L	13.6581	13.7079	13.7061	13.7372	14.0446	14.0102
	0.25675	0.138521	0.645664	P14868	P14868	SYDC_HUMAN	DARS1	Aspartate--tRNA ligase, cytoplasmic	13.9827	14.694	14.4315	14.291	14.1235	14.2782
	0.346617	0.175568	0.836019	P14923	P14923	PLAK_HUMAN	JUP	Junction plakoglobin	12.1341	11.7258	11.8085	11.7653	11.9776	11.3988
	0.454712	-0.389394	-1.05487	P14923;P35222	P14923;P35222	CTNB1_HUMAN;PLAK_HUMAN	CTNNB1;JUP	Junction plakoglobin	12.9545	11.753	12.7206	12.8766	12.9142	12.8055
	0.871885	-0.564763	-1.87333	P14927	P14927	QCR7_HUMAN	UQCRB	Cytochrome b-c1 complex subunit 7	12.9741	12.9157	12.4591	13.4162	13.749	12.878
	0.0768954	0.337619	0.218505	P15088	P15088	CBPA3_HUMAN	CPA3	Mast cell carboxypeptidase A	16.3159	12.2986	11.5611	12.158	13.6096	13.395
	0.326766	0.437212	0.794787	P15104	P15104	GLNA_HUMAN	GLUL	Glutamine synthetase	13.5581	14.4732	12.8773	13.7085	12.6761	13.2124
	0.101634	-0.123687	-0.282822	P15121	P15121	ALDR_HUMAN	AKR1B1	Aldo-keto reductase family 1 member B1	14.9434	15.4633	14.5559	14.8326	15.8058	14.6953
	0.0896212	-0.232242	-0.251889	P15144	P15144	AMPN_HUMAN	ANPEP	Aminopeptidase N	12.3013	14.3309	11.3266	13.2083	13.0741	12.3731
	1.24475	0.988065	2.65107	P15153	P15153	RAC2_HUMAN	RAC2	Ras-related C3 botulinum toxin substrate 2	16.3938	17.2346	17.5709	16.1345	15.8341	16.2666
	0.846022	0.404559	1.82195	P15153;P17081;P60953;P63000;P84095	P60953;P84095;P60763;P63000;P15153;P17081;Q9H4E5	CDC42_HUMAN;RAC1_HUMAN;RAC2_HUMAN;RHOG_HUMAN;RHOQ_HUMAN	CDC42;RAC1;RAC2;RHOG;RHOQ	Ras-related C3 botulinum toxin substrate 2	16.2101	16.2259	16.862	16.0164	15.9365	16.1314
	1.18714	0.407899	2.52525	P15153;P63000	P60763;P63000;P15153	RAC1_HUMAN;RAC2_HUMAN	RAC1;RAC2	Ras-related C3 botulinum toxin substrate 2	17.5406	17.9716	17.9478	17.2862	17.3873	17.5628
	0.588684	0.624945	1.31831	P15169	P15169	CBPN_HUMAN	CPN1	Carboxypeptidase N catalytic chain	14.1154	13.5237	12.6189	12.6575	13.1662	12.5594
	0.0893349	0.0771618	0.251145	P15170	P15170	ERF3A_HUMAN	GSPT1	Eukaryotic peptide chain release factor GTP-binding subunit ERF3A	12.2832	13.1241	12.914	12.909	12.3499	12.8309
	0.897413	0.287176	1.92429	P15259;P18669	P15259;P18669	PGAM1_HUMAN;PGAM2_HUMAN	PGAM1;PGAM2	Phosphoglycerate mutase 2	15.9677	16.2608	16.4296	15.8558	16.0587	15.8821
	0.274057	-0.13974	-0.683134	P15311	P15311	EZRI_HUMAN	EZR	Ezrin	15.757	15.7541	16.0031	16.1804	16.1491	15.6039
	0.0923834	0.0486794	0.25905	P15311;P26038;P35241	P26038;P35241;P15311	EZRI_HUMAN;MOES_HUMAN;RADI_HUMAN	EZR;MSN;RDX	Ezrin	17.5671	17.3862	17.5001	17.5898	17.6412	17.0763
	0.484591	-0.403234	-1.11414	P15311;P35241	P35241;P15311	EZRI_HUMAN;RADI_HUMAN	EZR;RDX	Ezrin	13.6286	12.968	13.3888	13.9666	14.1039	13.1246
	0.105535	0.0511341	0.292755	P15313;P21281	P21281;P15313	VATB1_HUMAN;VATB2_HUMAN	ATP6V1B1;ATP6V1B2	V-type proton ATPase subunit B, kidney isoform	14.2861	14.8154	14.4949	14.4755	14.6266	14.3408
	1.15417	0.728569	2.45432	P15374	P15374	UCHL3_HUMAN	UCHL3	Ubiquitin carboxyl-terminal hydrolase isozyme L3	13.0092	13.6462	13.0093	12.8855	12.4133	12.1801
	0.620827	0.203267	1.38097	P15531;P22392	O60361;P22392;P15531	NDKA_HUMAN;NDKB_HUMAN	NME1;NME2	Nucleoside diphosphate kinase A	16.1266	16.3047	16.1944	16.0431	16.2227	15.7501
	0.0783415	-0.0518586	-0.222332	P15586	P15586	GNS_HUMAN	GNS	N-acetylglucosamine-6-sulfatase	13.4226	13.7756	13.4974	13.405	14.0311	13.415
	0.195687	0.0697689	0.509452	P15880	P15880	RS2_HUMAN	RPS2	40S ribosomal protein S2	16.5978	16.2428	16.2184	16.224	16.4052	16.2205
	1.02376	-1.16152	-2.18065	P15941	P15941	MUC1_HUMAN	MUC1	Mucin-1	13.5548	12.7924	12.6656	14.8275	14.3748	13.2951
	0.86614	-0.449798	-1.8619	P15954	P15954	COX7C_HUMAN	COX7C	Cytochrome c oxidase subunit 7C, mitochondrial	12.8543	13.2604	13.0715	13.9244	13.3837	13.2274
	0.234883	0.199207	0.597655	P16070	P16070	CD44_HUMAN	CD44	CD44 antigen	14.6794	15.3693	15.389	14.5224	14.972	15.3457
	0.651548	0.320721	1.4408	P16104;Q8IUE6	Q96KK5;Q99878;Q9BTM1;Q16777;Q6FI13;Q93077;P20671;P0C0S8;Q8IUE6;P04908;Q7L7L0;Q96QV6;P16104	H2A2B_HUMAN;H2AX_HUMAN	H2AC21;H2AX	Histone H2AX	21.48	21.4349	21.8614	20.9951	21.6006	21.2185
	0.35245	-0.105721	-0.84806	P16152	P16152	CBR1_HUMAN	CBR1	Carbonyl reductase [NADPH] 1	14.2804	14.6649	14.6338	14.6164	14.6686	14.6112
	0.018404	0.0146262	0.0553573	P16220	P18846;P16220	CREB1_HUMAN	CREB1	Cyclic AMP-responsive element-binding protein 1	12.6336	12.5534	12.74	12.4391	12.3048	13.1391
	0.0295577	0.0366205	0.0878674	P16284	P16284	PECA1_HUMAN	PECAM1	Platelet endothelial cell adhesion molecule	15.6745	14.6365	14.5201	15.291	14.7964	14.6338
	1.14175	-0.448995	-2.4278	P16298;Q08209	P48454;Q08209;P16298	PP2BA_HUMAN;PP2BB_HUMAN	PPP3CA;PPP3CB	Serine/threonine-protein phosphatase 2B catalytic subunit beta isoform	12.2483	12.6646	12.3286	12.9973	12.9962	12.5949
	0.313193	0.259532	0.766355	P16401	P16401	H15_HUMAN	H1-5	Histone H1.5	18.0255	18.4548	18.5551	18.1679	18.5543	17.5347
	0.814411	-0.859665	-1.75944	P16422	P16422	EPCAM_HUMAN	EPCAM	Epithelial cell adhesion molecule	12.3071	11.138	10.9191	12.356	12.6911	11.8961
	0.120106	-0.0543063	-0.329382	P16435	P16435	NCPR_HUMAN	POR	NADPH--cytochrome P450 reductase	13.5137	13.8127	13.9477	13.8225	13.6279	13.9865
	0.656842	0.149651	1.45111	P16615	P16615	AT2A2_HUMAN	ATP2A2	Sarcoplasmic/endoplasmic reticulum calcium ATPase 2	14.5509	14.6528	14.5196	14.527	14.2351	14.5123
	1.11452	-0.593654	-2.36999	P16615;Q93084	Q93084;P16615	AT2A2_HUMAN;AT2A3_HUMAN	ATP2A2;ATP2A3	Sarcoplasmic/endoplasmic reticulum calcium ATPase 2	12.4958	12.7605	12.0389	13.2082	12.7611	13.107
	0.574117	0.577586	1.28988	P16671	P16671	CD36_HUMAN	CD36	Platelet glycoprotein 4	13.9859	12.8587	13.4295	12.5248	13.4621	12.5545
	0.0709386	-0.129671	-0.202648	P16930	P16930	FAAA_HUMAN	FAH	Fumarylacetoacetase	14.2532	12.8202	12.8686	13.629	14.0861	12.6159
	0.824778	0.676564	1.77991	P16949	P16949	STMN1_HUMAN	STMN1	Stathmin	13.2305	14.4494	13.8511	13.4413	13.1046	12.9554
	0.381358	0.312541	0.907293	P16949;Q93045	P16949;Q93045;Q9H169	STMN1_HUMAN;STMN2_HUMAN	STMN1;STMN2	Stathmin	13.6408	14.6952	14.368	13.7902	14.2154	13.7609
	0.179511	0.236064	0.472132	P16989	P16989	YBOX3_HUMAN	YBX3	Y-box-binding protein 3	12.3236	11.9888	13.2948	12.2817	11.7705	12.8467
	0.37226	0.438831	0.888728	P16989;P67809	P67809;Q9Y2T7;P16989	YBOX1_HUMAN;YBOX3_HUMAN	YBX1;YBX3	Y-box-binding protein 3	13.7991	13.6516	13.7697	13.5593	12.3504	13.9941
	0.487528	0.671249	1.11994	P17174	P17174	AATC_HUMAN	GOT1	Aspartate aminotransferase, cytoplasmic	15.8899	14.6713	14.367	14.3917	14.9114	13.6113
	0.0759238	0.16499	0.215929	P17301	P17301	ITA2_HUMAN	ITGA2	Integrin alpha-2	13.3252	12.2839	13.1139	11.404	13.0889	13.7352
	1.22815	-1.16936	-2.61457	P17612	P17612	KAPCA_HUMAN	PRKACA	cAMP-dependent protein kinase catalytic subunit alpha	10.9948	9.64446	10.6927	11.3237	11.9451	11.5713
	0.108343	-0.0331996	-0.299868	P17612;P22694	P22694;P17612;P22612	KAPCA_HUMAN;KAPCB_HUMAN	PRKACA;PRKACB	cAMP-dependent protein kinase catalytic subunit alpha	13.6781	13.7555	13.4572	13.5482	13.668	13.7743
	0.137936	-0.0567195	-0.373271	P17655	P17655	CAN2_HUMAN	CAPN2	Calpain-2 catalytic subunit	15.2742	14.8086	15.0999	15.1274	15.2305	14.995
	0.903171	-0.679522	-1.93582	P17661	P17661	DESM_HUMAN	DES	Desmin	16.2988	15.0978	15.7115	16.4871	16.3576	16.302
	0.100839	-0.0556529	-0.280791	P17813	P17813	EGLN_HUMAN	ENG	Endoglin	13.0978	12.828	13.1248	13.0172	12.8024	13.3978
	0.573506	0.309571	1.28869	P17844	P17844	DDX5_HUMAN	DDX5	Probable ATP-dependent RNA helicase DDX5	13.6849	13.9731	14.0621	13.5918	13.2334	13.9661
	0.353078	-0.088919	-0.849355	P17844;Q92841	P17844;Q92841	DDX17_HUMAN;DDX5_HUMAN	DDX17;DDX5	Probable ATP-dependent RNA helicase DDX5	14.7374	14.7177	14.9434	14.8012	14.8246	15.0395
	1.25509	0.325686	2.67392	P17858	P17858	PFKAL_HUMAN	PFKL	ATP-dependent 6-phosphofructokinase, liver type	13.6709	14.0189	14.0411	13.5423	13.5993	13.6122
	0.660064	-0.695864	-1.45739	P17900	P17900	SAP3_HUMAN	GM2A	Ganglioside GM2 activator	12.8375	13.6388	12.6493	13.0929	14.3699	13.7505
	1.1996	-0.67171	-2.55225	P17931	P17931	LEG3_HUMAN	LGALS3	Galectin-3	16.2993	16.4304	15.8994	17.1055	17.0754	16.4634
	1.12211	0.341198	2.38607	P17980	P17980	PRS6A_HUMAN	PSMC3	26S proteasome regulatory subunit 6A	14.7677	14.9738	15.1724	14.4669	14.6911	14.7323
	0.000394918	0.000327746	0.00121189	P18031	P18031	PTN1_HUMAN	PTPN1	Tyrosine-protein phosphatase non-receptor type 1	12.6384	13.1623	12.9843	13.312	12.5415	12.9306
	0.362517	-0.111852	-0.86877	P18077	P18077	RL35A_HUMAN	RPL35A	60S ribosomal protein L35a	15.9015	15.6881	15.5607	15.81	15.9786	15.6971
	0.150521	0.0782916	0.40368	P18085	P18085	ARF4_HUMAN	ARF4	ADP-ribosylation factor 4	15.366	15.8139	15.8236	15.4237	15.8269	15.5179
	0.516294	-0.332838	-1.17663	P18085;P84085	P18085;P84085;P61204;P84077	ARF4_HUMAN;ARF5_HUMAN	ARF4;ARF5	ADP-ribosylation factor 4	14.6715	15.4062	14.8771	15.5794	14.9747	15.3993
	0.0836074	0.0298211	0.236194	P18124	P18124	RL7_HUMAN	RPL7	60S ribosomal protein L7	15.3202	15.2124	15.098	15.1221	15.391	15.0281
	0.433994	-0.247674	-1.01352	P18206	P18206	VINC_HUMAN	VCL	Vinculin	16.561	16.0117	16.5411	16.2922	16.7379	16.8268
	1.23	2.38235	2.61862	P18428	P18428	LBP_HUMAN	LBP	Lipopolysaccharide-binding protein	16.9399	14.8634	15.0449	12.75	12.4832	14.4679
	0.126371	-0.0516828	-0.344916	P18621	P18621	RL17_HUMAN	RPL17	60S ribosomal protein L17	15.2586	15.0739	14.7751	15.0816	15.1788	15.0023
	0.122655	0.0539103	0.335718	P18669	P18669	PGAM1_HUMAN	PGAM1	Phosphoglycerate mutase 1	15.446	15.8258	15.8935	15.7067	15.7827	15.5141
	0.537301	-0.26588	-1.21786	P18754	P18754	RCC1_HUMAN	RCC1	Regulator of chromosome condensation	12.5496	12.1708	12.0527	12.5757	12.7687	12.2263
	0.700358	0.108925	1.53591	P18859	P18859	ATP5J_HUMAN	ATP5PF	ATP synthase-coupling factor 6, mitochondrial	14.7867	14.7817	14.6606	14.7418	14.616	14.5444
	0.293292	-0.2726	-0.724281	P19256	P19256	LFA3_HUMAN	CD58	Lymphocyte function-associated antigen 3	12.293	11.3232	11.1633	11.6136	12.0514	11.9322
	0.25106	0.140235	0.633246	P19338	P19338	NUCL_HUMAN	NCL	Nucleolin	15.6888	15.8511	16.265	15.6418	15.668	16.0744
	0.31636	-0.103725	-0.773007	P19367	P19367	HXK1_HUMAN	HK1	Hexokinase-1	14.9895	15.1697	15.1018	15.2682	15.3551	14.949
	0.175238	-0.253545	-0.462172	P19367;P52789;P52790	Q2TB90;P52789;P19367;P52790	HXK1_HUMAN;HXK2_HUMAN;HXK3_HUMAN	HK1;HK2;HK3	Hexokinase-1	12.9987	14.5261	14.5584	14.3746	14.5538	13.9154
	0.930149	0.672501	1.99001	P19397	P19397	CD53_HUMAN	CD53	Leukocyte surface antigen CD53	12.9686	13.9769	13.1084	12.4988	12.9098	12.6278
	0.796633	-0.462028	-1.72442	P19404	P19404	NDUV2_HUMAN	NDUFV2	NADH dehydrogenase [ubiquinone] flavoprotein 2, mitochondrial	12.0754	12.8509	12.89	13.0556	13.1382	13.0087
	0.588742	1.11088	1.31843	P19525	P19525	E2AK2_HUMAN	EIF2AK2	Interferon-induced, double-stranded RNA-activated protein kinase	12.4154	12.9009	13.0117	11.5147	10.3217	13.1589
	0.997235	-0.728692	-2.12619	P19623	P19623	SPEE_HUMAN	SRM	Spermidine synthase	12.2577	13.0926	13.0585	13.2846	13.9439	13.3664
	0.444376	0.573531	1.03427	P19652	P19652	A1AG2_HUMAN	ORM2	Alpha-1-acid glycoprotein 2	18.681	17.1897	16.9084	17.1415	17.0199	16.8972
	0.186024	-0.278252	-0.487229	P19823	P19823	ITIH2_HUMAN	ITIH2	Inter-alpha-trypsin inhibitor heavy chain H2	16.4483	15.0189	16.6987	16.6481	16.4644	15.8881
	0.322283	-0.511486	-0.785419	P19827	P19827	ITIH1_HUMAN	ITIH1	Inter-alpha-trypsin inhibitor heavy chain H1	15.5636	13.504	14.8949	15.423	15.3814	14.6926
	0.0843348	-0.0733423	-0.2381	P19838	P19838	NFKB1_HUMAN	NFKB1	Nuclear factor NF-kappa-B p105 subunit	10.867	11.6716	11.5517	11.0924	11.6943	11.5236
	0.474982	0.664062	1.09512	P19878	P19878	NCF2_HUMAN	NCF2	Neutrophil cytosol factor 2	12.1085	13.7299	14.007	12.8353	12.6353	12.3827
	0.736502	0.716831	1.60649	P19971	P19971	TYPH_HUMAN	TYMP	Thymidine phosphorylase	15.9316	16.3279	15.92	15.3751	14.5904	16.0636
	0.31299	0.217084	0.765928	P20020;P23634	P20020;P23634	AT2B1_HUMAN;AT2B4_HUMAN	ATP2B1;ATP2B4	Plasma membrane calcium-transporting ATPase 1	12.2044	12.0612	11.407	11.7171	11.8947	11.4095
	1.28272	-0.505979	-2.73537	P20020;P23634;Q01814;Q16720	Q16720;P20020;P23634;Q01814	AT2B1_HUMAN;AT2B2_HUMAN;AT2B3_HUMAN;AT2B4_HUMAN	ATP2B1;ATP2B2;ATP2B3;ATP2B4	Plasma membrane calcium-transporting ATPase 1	12.8485	12.6121	12.2359	13.0059	13.1671	13.0414
	1.28302	-0.944633	-2.73604	P20020;P23634;Q16720	Q16720;P20020;P23634	AT2B1_HUMAN;AT2B3_HUMAN;AT2B4_HUMAN	ATP2B1;ATP2B3;ATP2B4	Plasma membrane calcium-transporting ATPase 1	11.5228	10.6977	10.4688	11.8288	12.0711	11.6232
	0.795615	-1.17887	-1.72241	P20036	P20036	DPA1_HUMAN	HLA-DPA1	HLA class II histocompatibility antigen, DP alpha 1 chain	13.0805	12.0341	11.2662	12.8615	14.1821	12.8738
	0.350771	0.278852	0.844598	P20042	P20042	IF2B_HUMAN	EIF2S2	Eukaryotic translation initiation factor 2 subunit 2	13.4586	13.7058	14.0124	13.6452	12.8779	13.8171
	0.468049	0.108342	1.08137	P20073	P20073	ANXA7_HUMAN	ANXA7	Annexin A7	14.9149	14.9502	15.0641	14.696	14.9969	14.9113
	0.0245772	0.0331386	0.0734418	P20292	P20292	AL5AP_HUMAN	ALOX5AP	Arachidonate 5-lipoxygenase-activating protein	14.8997	14.1164	15.3397	15.0508	15.0028	14.2029
	0.143277	-0.0876646	-0.38623	P20339	P20339	RAB5A_HUMAN	RAB5A	Ras-related protein Rab-5A	13.1822	13.8681	13.2249	13.483	13.4488	13.6065
	0.157487	0.0858555	0.420324	P20339;P51148;P61020	P20339;P61020;P51148	RAB5A_HUMAN;RAB5B_HUMAN;RAB5C_HUMAN	RAB5A;RAB5B;RAB5C	Ras-related protein Rab-5A	14.1246	14.7183	14.3822	14.5225	14.1418	14.3032
	0.607239	2.58015	1.35449	P20591;P20592	P20591;P20592	MX1_HUMAN;MX2_HUMAN	MX1;MX2	Interferon-induced GTP-binding protein Mx1	15.0499	15.0915	16.5836	12.4155	10.1428	16.4263
	0.0855725	-0.02845	-0.241338	P20645	P20645	MPRD_HUMAN	M6PR	Cation-dependent mannose-6-phosphate receptor	13.9148	13.7663	13.6493	13.6925	13.9819	13.7413
	0.552103	-0.232261	-1.24685	P20674	P20674	COX5A_HUMAN	COX5A	Cytochrome c oxidase subunit 5A, mitochondrial	15.7689	15.5448	15.663	16.0077	16.118	15.5476
	0.0496286	-0.0451714	-0.144609	P20700	P20700	LMNB1_HUMAN	LMNB1	Lamin-B1	14.6824	15.5323	15.4505	15.0222	15.5565	15.222
	0.349923	-0.17978	-0.842848	P20700;Q03252	P20700;Q03252	LMNB1_HUMAN;LMNB2_HUMAN	LMNB1;LMNB2	Lamin-B1	14.4672	14.7102	14.7356	14.6257	15.2082	14.6184
	0.0119419	0.0187664	0.0361732	P20774	P20774	MIME_HUMAN	OGN	Mimecan	17.2175	16.2777	17.074	16.5705	17.6766	16.2658
	0.393684	0.596148	0.932341	P20851	P20851	C4BPB_HUMAN	C4BPB	C4b-binding protein beta chain	15.4068	13.8353	13.4489	13.2863	14.0539	13.5624
	0.975128	-0.89537	-2.08107	P20962	P20962	PTMS_HUMAN	PTMS	Parathymosin	14.9965	13.7262	14.849	15.1173	15.5055	15.6351
	0.951244	-0.656514	-2.0326	P21266	P21266	GSTM3_HUMAN	GSTM3	Glutathione S-transferase Mu 3	12.6355	11.9324	11.7659	12.4039	12.9748	12.9247
	0.49107	-0.224572	-1.12694	P21266;P28161	P46439;P28161;P21266	GSTM2_HUMAN;GSTM3_HUMAN	GSTM2;GSTM3	Glutathione S-transferase Mu 3	14.3999	14.0963	14.109	14.084	14.6394	14.5555
	0.375905	0.192555	0.896174	P21281	P21281	VATB2_HUMAN	ATP6V1B2	V-type proton ATPase subunit B, brain isoform	14.5863	15.1746	14.7473	14.8369	14.6811	14.4125
	0.119981	0.130599	0.329071	P21283	P21283	VATC1_HUMAN	ATP6V1C1	V-type proton ATPase subunit C 1	12.2062	13.4051	12.3638	12.7737	12.4569	12.3527
	0.555837	-0.658158	-1.25416	P21291	P21291	CSRP1_HUMAN	CSRP1	Cysteine and glycine-rich protein 1	15.6031	14.4205	15.5487	15.5157	15.4704	16.5607
	1.26069	-0.449287	-2.68632	P21333	P21333	FLNA_HUMAN	FLNA	Filamin-A	18.677	18.1639	18.5296	18.7726	18.9454	19.0003
	1.01842	-0.930923	-2.16965	P21397	P21397	AOFA_HUMAN	MAOA	Amine oxidase [flavin-containing] A	15.2863	14.1042	14.5915	15.906	15.7883	15.0805
	1.21361	-0.772529	-2.58275	P21397;P27338	P27338;P21397	AOFA_HUMAN;AOFB_HUMAN	MAOA;MAOB	Amine oxidase [flavin-containing] A	15.9137	14.9133	15.5695	16.3153	16.274	16.1248
	0.153092	-0.219311	-0.409839	P21399	P21399	ACOC_HUMAN	ACO1	Cytoplasmic aconitate hydratase	13.3433	12.1798	12.7064	12.7075	13.7761	12.4037
	0.824776	-0.306968	-1.77991	P21796	P21796	VDAC1_HUMAN	VDAC1	Voltage-dependent anion-selective channel protein 1	14.9766	15.034	15.2219	15.5523	15.5278	15.0733
	0.109338	0.15398	0.302385	P21810	P21810	PGS1_HUMAN	BGN	Biglycan	17.9918	16.3525	17.6783	17.0668	17.1476	17.3462
	0.5432	-0.404514	-1.22942	P21912	P21912	SDHB_HUMAN	SDHB	Succinate dehydrogenase [ubiquinone] iron-sulfur subunit, mitochondrial	12.5988	13.5568	13.3929	13.5139	13.8653	13.3828
	0.582058	-0.50866	-1.30539	P21926	P21926	CD9_HUMAN	CD9	CD9 antigen	14.4142	13.3833	14.2193	14.306	14.9692	14.2676
	0.214966	-0.108654	-0.553206	P21964	P21964	COMT_HUMAN	COMT	Catechol O-methyltransferase	12.4145	12.7992	13.0201	13.0178	12.7323	12.8097
	0.0978258	0.112221	0.273074	P21980	P21980	TGM2_HUMAN	TGM2	Protein-glutamine gamma-glutamyltransferase 2	18.0752	17.1824	17.9609	17.2188	17.4501	18.213
	0.544043	0.174098	1.23107	P22090;P62701	P22090;Q8TD47;P62701	RS4X_HUMAN;RS4Y1_HUMAN	RPS4X;RPS4Y1	40S ribosomal protein S4, Y isoform 1	16.839	16.7523	16.3956	16.4995	16.5509	16.414
	0.413194	0.200843	0.971766	P22102	P22102	PUR2_HUMAN	GART	Trifunctional purine biosynthetic protein adenosine-3	13.2405	13.0221	12.6946	12.8556	12.5283	12.9707
	0.376907	-0.808482	-0.898219	P22105	P22105	TENX_HUMAN	TNXB	Tenascin-X	13.6685	11.2063	13.5178	12.8229	13.7409	14.2543
	0.958549	0.443671	2.0474	P22234	P22234	PUR6_HUMAN	PAICS	Multifunctional protein ADE2	14.1702	13.919	13.6187	13.2173	13.4353	13.7243
	0.111188	-0.100303	-0.307051	P22307	P22307	NLTP_HUMAN	SCP2	Non-specific lipid-transfer protein	14.4384	13.9967	13.4673	14.3924	13.9739	13.8371
	0.104021	-0.187039	-0.288906	P22352	P22352	GPX3_HUMAN	GPX3	Glutathione peroxidase 3	15.1569	14.4724	13.5906	15.4706	13.902	14.4085
	0.486832	-0.398049	-1.11856	P22392	P22392	NDKB_HUMAN	NME2	Nucleoside diphosphate kinase B	12.2103	12.7441	11.5158	12.5414	12.5824	12.5404
	0.0759404	0.0463034	0.215973	P22626	P22626	ROA2_HUMAN	HNRNPA2B1	Heterogeneous nuclear ribonucleoproteins A2/B1	16.8588	17.346	17.4879	17.1667	17.0239	17.3632
	1.12546	-0.472637	-2.39316	P22695	P22695	QCR2_HUMAN	UQCRC2	Cytochrome b-c1 complex subunit 2, mitochondrial	12.9356	12.8741	13.0063	13.4487	13.7266	13.0585
	1.11517	1.38215	2.37136	P22748	P22748	CAH4_HUMAN	CA4	Carbonic anhydrase 4	14.6151	13.506	14.0797	13.3673	12.9453	11.7417
	0.705135	0.742788	1.54523	P22792	P22792	CPN2_HUMAN	CPN2	Carboxypeptidase N subunit 2	15.3081	14.3859	14.1646	13.6254	14.5296	13.4752
	0.487743	-0.968746	-1.12036	P22897	P22897	MRC1_HUMAN	MRC1	Macrophage mannose receptor 1	13.4337	13.1192	11.0938	13.9448	14.0065	12.6017
	0.27086	-0.356304	-0.676245	P23141	P23141	EST1_HUMAN	CES1	Liver carboxylesterase 1	17.2163	15.5906	16.0628	16.2492	16.968	16.7216
	0.630473	-0.83141	-1.39976	P23141;Q9UKY3	Q9UKY3;P23141	CES1P_HUMAN;EST1_HUMAN	CES1;CES1P1	Liver carboxylesterase 1	14.1266	12.1618	12.8637	13.5865	13.9912	14.0687
	0.570388	-0.533173	-1.2826	P23142	P23142	FBLN1_HUMAN	FBLN1	Fibulin-1	15.668	14.6271	15.1354	15.3256	16.2459	15.4585
	0.13991	-0.157484	-0.378071	P23193	Q15560;P23193	TCEA1_HUMAN	TCEA1	Transcription elongation factor A protein 1	11.5241	12.3964	12.2692	12.2536	11.6587	12.7499
	0.152314	0.096693	0.407978	P23246	P23246	SFPQ_HUMAN	SFPQ	Splicing factor, proline- and glutamine-rich	14.0349	14.3982	14.5304	14.3432	13.8616	14.4686
	0.309075	-0.170789	-0.757687	P23246;Q15233	Q15233;P23246	NONO_HUMAN;SFPQ_HUMAN	NONO;SFPQ	Splicing factor, proline- and glutamine-rich	15.1204	15.6374	15.8591	15.6181	15.7058	15.8053
	0.251873	-0.0752761	-0.635025	P23284	P23284	PPIB_HUMAN	PPIB	Peptidyl-prolyl cis-trans isomerase B	16.827	17.0626	17.1214	16.9449	17.2124	17.0795
	0.28118	-0.210073	-0.698428	P23368	P23368	MAOM_HUMAN	ME2	NAD-dependent malic enzyme, mitochondrial	13.4858	14.1076	13.7302	14.3189	14.1165	13.5184
	0.688926	0.581431	1.51362	P23381	P23381	SYWC_HUMAN	WARS1	Tryptophan--tRNA ligase, cytoplasmic	17.0783	16.9318	17.4553	16.63	15.9395	17.1516
	0.407135	-0.0588195	-0.959551	P23396	P23396	RS3_HUMAN	RPS3	40S ribosomal protein S3	16.2196	16.0744	16.0546	16.2094	16.2055	16.1102
	0.129885	0.228053	0.353575	P23497	Q9H930;P23497	SP100_HUMAN	SP100	Nuclear autoantigen Sp-100	12.0185	12.6368	12.9851	11.9628	11.541	13.4524
	0.329752	0.219255	0.801016	P23526	P23526	SAHH_HUMAN	AHCY	Adenosylhomocysteinase	15.4443	15.1251	15.1305	14.9165	15.4921	14.6336
	0.748408	0.369275	1.62978	P23528	P23528	COF1_HUMAN	CFL1	Cofilin-1	16.2559	16.9312	16.7992	16.4509	16.129	16.2985
	0.0406442	0.0232147	0.119475	P23528;P60981;Q9Y281	P60981;P23528;Q9Y281	COF1_HUMAN;COF2_HUMAN;DEST_HUMAN	CFL1;CFL2;DSTN	Cofilin-1	15.3149	15.8472	15.855	15.7918	15.6241	15.5315
	0.26093	0.188011	0.654754	P23528;Q9Y281	P23528;Q9Y281	COF1_HUMAN;COF2_HUMAN	CFL1;CFL2	Cofilin-1	15.637	16.478	15.9912	16.1502	15.7128	15.679
	1.19502	0.472275	2.54233	P23588	P23588	IF4B_HUMAN	EIF4B	Eukaryotic translation initiation factor 4B	14.6731	14.7995	14.4527	14.3645	13.8618	14.2822
	0.588981	-0.180622	-1.31889	P23634	P23634	AT2B4_HUMAN	ATP2B4	Plasma membrane calcium-transporting ATPase 4	13.6313	13.2473	13.2535	13.5625	13.467	13.6445
	1.19493	-1.23147	-2.54213	P23786	P23786	CPT2_HUMAN	CPT2	Carnitine O-palmitoyltransferase 2, mitochondrial	11.3899	10.9413	10.7028	12.5982	12.7634	11.3668
	0.776322	0.419536	1.6845	P23919	P23919	KTHY_HUMAN	DTYMK	Thymidylate kinase	12.7106	12.4739	12.0299	12.0804	12.1824	11.693
	0.171428	-0.0402854	-0.453257	P24534	P24534	EF1B_HUMAN	EEF1B2	Elongation factor 1-beta	15.1808	15.0325	14.9013	15.152	15.0517	15.0318
	0.119319	0.149631	0.327421	P24534;P29692	P24534;P29692	EF1B_HUMAN;EF1D_HUMAN	EEF1B2;EEF1D	Elongation factor 1-beta	11.6222	11.0703	10.7352	11.5439	10.2722	11.1627
	0.495524	-0.201472	-1.13573	P24539	P24539	AT5F1_HUMAN	ATP5PB	ATP synthase F(0) complex subunit B1, mitochondrial	14.1727	14.298	14.224	14.5496	14.658	14.0915
	0.133812	0.186362	0.363204	P24557	P24557	THAS_HUMAN	TBXAS1	Thromboxane-A synthase	11.7899	12.494	11.6886	11.3571	12.6969	11.3594
	0.228973	0.16835	0.584542	P24666	P24666	PPAC_HUMAN	ACP1	Low molecular weight phosphotyrosine protein phosphatase	15.3457	15.5868	15.7151	14.8665	15.7615	15.5146
	0.0741312	-0.16074	-0.211166	P24752	P24752	THIL_HUMAN	ACAT1	Acetyl-CoA acetyltransferase, mitochondrial	17.1983	15.2277	15.1731	16.1256	16.61	15.3457
	0.055909	-0.0538979	-0.161936	P24821	P24821	TENA_HUMAN	TNC	Tenascin	15.6154	16.0699	15.3479	15.5789	15.3818	16.2342
	1.24965	-0.4803	-2.6619	P24844	P24844	MYL9_HUMAN	MYL9	Myosin regulatory light polypeptide 9	18.152	17.6515	18.0398	18.2497	18.4477	18.5868
	0.0983359	-0.178496	-0.274383	P25311	P25311	ZA2G_HUMAN	AZGP1	Zinc-alpha-2-glycoprotein	16.8845	15.9117	16.5422	17.2948	17.1197	15.4594
	0.0966735	0.126474	0.270114	P25325	P25325	THTM_HUMAN	MPST	3-mercaptopyruvate sulfurtransferase	14.577	13.6923	13.8485	13.8909	14.5828	13.2647
	0.116719	-0.0369466	-0.320931	P25398	P25398	RS12_HUMAN	RPS12	40S ribosomal protein S12	15.7978	15.5708	15.4242	15.5946	15.7105	15.5985
	0.47699	0.381194	1.0991	P25445	P25445	TNR6_HUMAN	FAS	Tumor necrosis factor receptor superfamily member 6	11.8456	11.8588	11.4535	11.6258	10.6985	11.69
	0.305881	0.177359	0.75095	P25685	P25685	DNJB1_HUMAN	DNAJB1	DnaJ homolog subfamily B member 1	12.8163	13.0785	13.3086	12.9694	12.5316	13.1703
	0.216208	-0.159077	-0.555999	P25685;Q9UDY4	Q9UDY4;P25685	DNJB1_HUMAN;DNJB4_HUMAN	DNAJB1;DNAJB4	DnaJ homolog subfamily B member 1	11.371	11.7306	11.0261	11.6013	11.1581	11.8456
	0.66548	0.507253	1.46794	P25686	Q8NHS0;P25686;O75190	DNJB2_HUMAN	DNAJB2	DnaJ homolog subfamily B member 2	12.44	12.1288	11.6183	11.3243	11.2882	12.0528
	0.0938567	-0.0343825	-0.262857	P25705	P25705	ATPA_HUMAN	ATP5F1A	ATP synthase subunit alpha, mitochondrial	17.5464	17.565	17.6386	17.7927	17.6914	17.369
	1.13214	0.220185	2.40735	P25787	P25787	PSA2_HUMAN	PSMA2	Proteasome subunit alpha type-2	13.0952	13.3827	13.2937	13.0176	12.9906	13.1028
	0.950637	0.21963	2.03137	P25789	P25789	PSA4_HUMAN	PSMA4	Proteasome subunit alpha type-4	14.84	14.8575	15.165	14.7571	14.759	14.6875
	0.2209	-0.308685	-0.566527	P26006	P26006	ITA3_HUMAN	ITGA3	Integrin alpha-3	13.4108	11.9992	13.7062	13.1439	13.2839	13.6145
	0.962434	2.34731	2.05528	P26022	P26022	PTX3_HUMAN	PTX3	Pentraxin-related protein PTX3	14.668	14.3239	15.6716	12.7648	10.5886	14.2683
	0.231465	0.0835323	0.590077	P26038	P26038	MOES_HUMAN	MSN	Moesin	17.8593	18.0524	17.9672	18.013	17.9992	17.6161
	0.259256	-0.0921707	-0.651118	P26038;P35241	P26038;P35241	MOES_HUMAN;RADI_HUMAN	MSN;RDX	Moesin	16.314	16.5495	16.2532	16.5984	16.5463	16.2485
	0.935591	0.0758959	2.00098	P26196	P26196	DDX6_HUMAN	DDX6	Probable ATP-dependent RNA helicase DDX6	12.6355	12.6063	12.5885	12.4669	12.5866	12.5492
	0.371933	-0.191283	-0.888059	P26232;P35221	P35221;P26232	CTNA1_HUMAN;CTNA2_HUMAN	CTNNA1;CTNNA2	Catenin alpha-2	14.717	14.036	14.6307	14.6182	14.6982	14.6412
	0.0318346	-0.00825087	-0.0944145	P26368	P26368	U2AF2_HUMAN	U2AF2	Splicing factor U2AF 65 kDa subunit	13.7678	13.9982	13.7277	13.8038	13.8828	13.8318
	0.0213164	0.00806967	0.063918	P26373	P26373	RL13_HUMAN	RPL13	60S ribosomal protein L13	15.8962	15.7604	15.5213	15.6353	15.8409	15.6775
	0.489586	-0.625768	-1.124	P26440	P26440	IVD_HUMAN	IVD	Isovaleryl-CoA dehydrogenase, mitochondrial	14.8554	13.6461	13.8249	15.1439	15.1449	13.915
	0.902275	0.682114	1.93402	P26583	P26583	HMGB2_HUMAN	HMGB2	High mobility group protein B2	15.1891	16.0361	16.122	15.086	14.7801	15.4348
	0.0856701	-0.0510263	-0.241594	P26599	P26599	PTBP1_HUMAN	PTBP1	Polypyrimidine tract-binding protein 1	14.3693	15.0045	14.8849	14.8686	14.6423	14.901
	0.283598	0.177496	0.703606	P26639	P26639	SYTC_HUMAN	TARS1	Threonine--tRNA ligase 1, cytoplasmic	13.0595	13.1268	12.3763	12.7323	12.5217	12.776
	0.0273374	-0.0138508	-0.0814544	P26640	P26640	SYVC_HUMAN	VARS1	Valine--tRNA ligase	13.7639	13.7109	13.3136	13.5541	13.7923	13.4836
	0.213111	-0.0770216	-0.549028	P26641	P26641	EF1G_HUMAN	EEF1G	Elongation factor 1-gamma	15.609	15.5185	15.2794	15.553	15.7157	15.3693
	0.372538	-0.0975879	-0.889295	P26885	P26885	FKBP2_HUMAN	FKBP2	Peptidyl-prolyl cis-trans isomerase FKBP2	15.6414	15.3515	15.3154	15.5887	15.5499	15.4625
	0.115483	-0.199761	-0.317838	P27169	P27169	PON1_HUMAN	PON1	Serum paraoxonase/arylesterase 1	15.2697	13.4972	15.1854	15.1082	15.0896	14.3537
	0.150714	0.0822217	0.404144	P27216;P50995	P27216;P50995	ANX11_HUMAN;ANX13_HUMAN	ANXA11;ANXA13	Annexin A13	14.6388	14.6884	14.9406	14.3913	15.0103	14.6197
	0.346791	-0.497047	-0.836378	P27338	P27338	AOFB_HUMAN	MAOB	Amine oxidase [flavin-containing] B	13.7816	12.6553	13.6844	13.3746	13.4222	14.8156
	0.743964	-0.218041	-1.62108	P27348	P27348	1433T_HUMAN	YWHAQ	14-3-3 protein theta	14.1456	14.4408	14.546	14.5668	14.7126	14.5071
	0.390492	0.157086	0.925866	P27348;P31946;P31947;P61981;P62258;P63104;Q04917	P63104;P27348;Q04917;P31946;P61981;P31947;P62258	1433B_HUMAN;1433E_HUMAN;1433F_HUMAN;1433G_HUMAN;1433S_HUMAN;1433T_HUMAN;1433Z_HUMAN	SFN;YWHAB;YWHAE;YWHAG;YWHAH;YWHAQ;YWHAZ	14-3-3 protein theta	18.3234	18.6356	18.841	18.4266	18.5862	18.3159
	0.129224	0.0754964	0.351949	P27348;P31946;P61981;Q04917	P27348;Q04917;P31946;P61981	1433B_HUMAN;1433F_HUMAN;1433G_HUMAN;1433T_HUMAN	YWHAB;YWHAG;YWHAH;YWHAQ	14-3-3 protein theta	15.9063	16.4199	16.5413	16.2178	16.3679	16.0554
	0.564899	0.218152	1.27187	P27361	P27361	MK03_HUMAN	MAPK3	Mitogen-activated protein kinase 3	13.4916	13.721	13.8733	13.5615	13.2205	13.6495
	0.125188	0.0344124	0.341993	P27361;P28482	P28482;P27361	MK01_HUMAN;MK03_HUMAN	MAPK1;MAPK3	Mitogen-activated protein kinase 3	12.4804	12.7211	12.6882	12.4904	12.7191	12.5771
	0.590639	-0.411927	-1.32213	P27361;P28482;Q16659	P28482;P27361;P31152;Q16659	MK01_HUMAN;MK03_HUMAN;MK06_HUMAN	MAPK1;MAPK3;MAPK6	Mitogen-activated protein kinase 3	11.4649	10.6223	11.0325	11.2233	11.8391	11.293
	1.09984	-0.270471	-2.33903	P27635	Q96L21;P27635	RL10_HUMAN	RPL10	60S ribosomal protein L10	15.3602	15.3396	15.0195	15.5634	15.5222	15.445
	0.0221938	-0.0129112	-0.0664869	P27694	P27694	RFA1_HUMAN	RPA1	Replication protein A 70 kDa DNA-binding subunit	11.0746	11.5678	11.4671	11.1406	11.539	11.4686
	0.838706	-0.344172	-1.80746	P27695	P27695	APEX1_HUMAN	APEX1	DNA-(apurinic or apyrimidinic site) endonuclease	14.8031	14.7581	15.0005	15.1188	15.5334	14.942
	0.497238	0.578478	1.13911	P27701	P27701	CD82_HUMAN	CD82	CD82 antigen	13.6007	13.3361	13.7827	13.0036	12.1398	13.8406
	0.607639	0.114848	1.35527	P27797	P27797	CALR_HUMAN	CALR	Calreticulin	17.3128	17.4556	17.3358	17.2679	17.1214	17.3704
	0.249576	-0.270112	-0.630001	P27816	P27816	MAP4_HUMAN	MAP4	Microtubule-associated protein 4	14.2339	13.5763	14.345	14.4608	13.6487	14.856
	0.733513	0.260276	1.60065	P27824	P27824	CALX_HUMAN	CANX	Calnexin	16.5527	16.4171	16.5369	16.1861	16.0025	16.5373
	1.05293	0.273513	2.24098	P28062	P28062	PSB8_HUMAN	PSMB8	Proteasome subunit beta type-8	14.4958	14.6645	14.4003	14.3327	14.0579	14.3495
	0.427028	-0.0846074	-0.999568	P28065	P28065	PSB9_HUMAN	PSMB9	Proteasome subunit beta type-9	13.6075	13.7313	13.4899	13.7216	13.6008	13.7602
	1.14283	0.234537	2.4301	P28066	P28066	PSA5_HUMAN	PSMA5	Proteasome subunit alpha type-5	15.0837	15.101	14.8457	14.6832	14.8562	14.7875
	0.973859	0.203533	2.07849	P28070	P28070	PSB4_HUMAN	PSMB4	Proteasome subunit beta type-4	14.6955	14.8959	14.6713	14.4195	14.642	14.5906
	0.457131	0.349116	1.05968	P28072	P28072	PSB6_HUMAN	PSMB6	Proteasome subunit beta type-6	13.6799	13.2292	13.1235	12.8536	13.5384	12.5933
	0.319915	0.358992	0.78046	P28074	P28074	PSB5_HUMAN	PSMB5	Proteasome subunit beta type-5	12.3427	12.0339	11.5444	10.9701	12.3383	11.5357
	1.00357	-0.502212	-2.13917	P28161	P28161	GSTM2_HUMAN	GSTM2	Glutathione S-transferase Mu 2	11.4666	11.5849	11.6683	11.6345	12.1999	12.392
	0.0167925	-0.00553258	-0.0505978	P28482	P28482	MK01_HUMAN	MAPK1	Mitogen-activated protein kinase 1	14.6759	14.7523	14.987	14.7021	14.8925	14.8372
	1.01711	0.416811	2.16696	P28838	P28838	AMPL_HUMAN	LAP3	Cytosol aminopeptidase	17.0454	17.2219	17.1497	16.5465	16.5272	17.0928
	0.076344	-0.125685	-0.217044	P28906	P28906	CD34_HUMAN	CD34	Hematopoietic progenitor cell antigen CD34	13.2356	12.9062	14.2089	12.7281	14.0894	13.9103
	0.00591654	-0.00913556	-0.0180425	P28907	P28907	CD38_HUMAN	CD38	ADP-ribosyl cyclase/cyclic ADP-ribose hydrolase 1	11.4099	12.5214	12.6651	12.1015	12.7985	11.7239
	0.740617	-0.695322	-1.61454	P29218	P29218	IMPA1_HUMAN	IMPA1	Inositol monophosphatase 1	12.7162	12.2614	13.2313	13.3328	14.041	12.921
	0.992625	0.578537	2.11676	P29350	P29350	PTN6_HUMAN	PTPN6	Tyrosine-protein phosphatase non-receptor type 6	13.3485	13.7607	14.1625	13.3685	12.9066	13.2611
	0.059805	0.0798432	0.17259	P29401	P29401	TKT_HUMAN	TKT	Transketolase	16.2066	16.7832	17.071	16.6315	17.2641	15.9257
	0.594843	0.452047	1.33033	P29466	P29466	CASP1_HUMAN	CASP1	Caspase-1	13.6784	14.0031	14.3739	13.3877	13.2071	14.1045
	0.10271	0.0571616	0.285568	P29590	P29590	PML_HUMAN	PML	Protein PML	14.1541	14.6393	14.7249	14.432	14.2986	14.6163
	0.627904	-1.11133	-1.39475	P29622	P29622	KAIN_HUMAN	SERPINA4	Kallistatin	13.8899	11.3083	12.8105	14.3015	13.6632	13.3781
	0.442499	-0.0439269	-1.03053	P29692	P29692	EF1D_HUMAN	EEF1D	Elongation factor 1-delta	14.6302	14.5969	14.596	14.7314	14.6289	14.5945
	0.716258	1.90894	1.56694	P29728	P29728	OAS2_HUMAN	OAS2	2'-5'-oligoadenylate synthase 2	14.384	14.6869	15.0692	12.5825	10.8423	14.9885
	0.291807	0.201825	0.72112	P29966	P29966	MARCS_HUMAN	MARCKS	Myristoylated alanine-rich C-kinase substrate	14.5265	15.0599	14.8389	14.243	14.5354	15.0414
	0.118101	-0.0891495	-0.324384	P29972	P29972	AQP1_HUMAN	AQP1	Aquaporin-1	12.3275	12.4609	12.3807	13.0001	12.3535	12.0829
	0.563495	-0.18026	-1.26913	P29992	P29992	GNA11_HUMAN	GNA11	Guanine nucleotide-binding protein subunit alpha-11	12.5199	12.456	12.8938	12.7294	12.8625	12.8187
	0.0194743	0.0592384	0.0585093	P30038	P30038	AL4A1_HUMAN	ALDH4A1	Delta-1-pyrroline-5-carboxylate dehydrogenase, mitochondrial	15.1436	12.183	12.9574	13.7505	13.9579	12.3978
	0.0867922	0.0355581	0.244524	P30040	P30040	ERP29_HUMAN	ERP29	Endoplasmic reticulum resident protein 29	15.5634	15.585	15.6665	15.7111	15.7117	15.2855
	0.195331	-0.0788542	-0.508637	P30044	P30044	PRDX5_HUMAN	PRDX5	Peroxiredoxin-5, mitochondrial	16.1269	16.2313	16.4827	16.5271	16.4075	16.1429
	1.0953	1.13699	2.32949	P30046	P30046;A6NHG4	DOPD_HUMAN	DDT	D-dopachrome decarboxylase	17.2419	16.2952	15.9495	15.7283	14.7681	15.5792
	0.307649	-0.189975	-0.754682	P30048	P30048	PRDX3_HUMAN	PRDX3	Thioredoxin-dependent peroxide reductase, mitochondrial	15.0906	15.2786	15.3022	15.5494	15.7495	14.9424
	0.191008	0.051218	0.498716	P30050	P30050	RL12_HUMAN	RPL12	60S ribosomal protein L12	16.1993	16.2614	16.0217	16.0008	16.2494	16.0785
	0.00227896	-0.00501092	-0.00697842	P30084	P30084	ECHM_HUMAN	ECHS1	Enoyl-CoA hydratase, mitochondrial	15.3095	13.4025	13.251	14.2681	14.2718	13.4382
	0.575829	-0.297762	-1.29322	P30085	P30085	KCY_HUMAN	CMPK1	UMP-CMP kinase	13.0532	13.7584	13.5743	13.8688	13.8329	13.5775
	0.161018	-0.14255	-0.428713	P30086	P30086	PEBP1_HUMAN	PEBP1	Phosphatidylethanolamine-binding protein 1	17.7523	17.0157	17.1762	17.267	17.9454	17.1594
	0.426365	0.14828	0.998238	P30101	P30101	PDIA3_HUMAN	PDIA3	Protein disulfide-isomerase A3	18.2155	18.3161	18.4006	18.0181	18.0297	18.4395
	0.805853	0.308302	1.74257	P30153	P30153	2AAA_HUMAN	PPP2R1A	Serine/threonine-protein phosphatase 2A 65 kDa regulatory subunit A alpha isoform	14.8404	15.3051	15.3702	14.7765	14.8383	14.9759
	0.16305	-0.150434	-0.433524	P30153;P30154	P30153;P30154	2AAA_HUMAN;2AAB_HUMAN	PPP2R1A;PPP2R1B	Serine/threonine-protein phosphatase 2A 65 kDa regulatory subunit A alpha isoform	13.2028	14.1863	14.0601	14.1605	13.6538	14.0863
	1.06068	1.27019	2.25709	P30273	P30273	FCERG_HUMAN	FCER1G	High affinity immunoglobulin epsilon receptor subunit gamma	14.2902	15.335	15.0981	13.3013	13.0539	14.5575
	0.327476	0.246896	0.796269	P30419	P30419	NMT1_HUMAN	NMT1	Glycylpeptide N-tetradecanoyltransferase 1	11.1477	11.4794	11.8552	11.1226	10.9203	11.6987
	0.310199	0.172246	0.760055	P30519	P30519	HMOX2_HUMAN	HMOX2	Heme oxygenase 2	11.6944	11.689	12.0881	11.6263	11.3461	11.9824
	0.561953	-0.220824	-1.26612	P30533	P30533	AMRP_HUMAN	LRPAP1	Alpha-2-macroglobulin receptor-associated protein	12.9736	13.2266	12.7201	13.3578	13.1964	13.0285
	0.0140389	0.0111291	0.0424277	P30536	P30536	TSPO_HUMAN	TSPO	Translocator protein	14.8159	15.185	14.96	15.2013	15.2288	14.4975
	0.745162	0.729782	1.62343	P30622	P30622	CLIP1_HUMAN	CLIP1	CAP-Gly domain-containing linker protein 1	10.2551	11.1341	11.0549	10.538	9.3938	10.323
	0.433244	0.176825	1.01202	P30626	P30626	SORCN_HUMAN	SRI	Sorcin	16.01	16.2517	16.1379	15.655	16.201	16.0131
	1.07127	0.900599	2.27916	P30740	P30740	ILEU_HUMAN	SERPINB1	Leukocyte elastase inhibitor	15.1164	15.903	16.4093	14.8693	15.1357	14.722
	0.257555	0.51243	0.647417	P30740;P50452;P50453	P50452;P50453;P30740;O75830	ILEU_HUMAN;SPB8_HUMAN;SPB9_HUMAN	SERPINB1;SERPINB8;SERPINB9	Leukocyte elastase inhibitor	11.3163	13.6311	13.6057	12.6668	11.9955	12.3534
	0.774788	-1.26481	-1.68148	P30837	P30837	AL1B1_HUMAN	ALDH1B1	Aldehyde dehydrogenase X, mitochondrial	13.5302	11.7933	11.3724	13.5413	14.0971	12.8519
	0.898202	-0.775156	-1.92587	P30838;P43353;P51648	P48448;P30838;P43353;P51648	AL3A1_HUMAN;AL3A2_HUMAN;AL3B1_HUMAN	ALDH3A1;ALDH3A2;ALDH3B1	Aldehyde dehydrogenase, dimeric NADP-preferring	11.3356	11.1671	11.0991	12.1043	12.5888	11.2341
	0.321692	-0.321056	-0.784182	P31040	P31040	SDHA_HUMAN	SDHA	Succinate dehydrogenase [ubiquinone] flavoprotein subunit, mitochondrial	12.6137	13.7697	13.8668	13.7246	13.8736	13.6152
	0.956784	0.635827	2.04382	P31146	P31146	COR1A_HUMAN	CORO1A	Coronin-1A	16.2155	17.0307	17.1242	16.3769	15.985	16.1011
	0.356401	-0.106792	-0.856199	P31150	P31150	GDIA_HUMAN	GDI1	Rab GDP dissociation inhibitor alpha	14.0404	13.9168	13.9575	13.8517	14.2564	14.1269
	0.0426381	-0.0188001	-0.125089	P31150;P50395	P50395;P31150	GDIA_HUMAN;GDIB_HUMAN	GDI1;GDI2	Rab GDP dissociation inhibitor alpha	16.5885	16.8552	16.7116	16.5855	16.9939	16.6324
	0.0885521	0.0412563	0.249109	P31153	P31153	METK2_HUMAN	MAT2A	S-adenosylmethionine synthase isoform type-2	13.282	12.8687	13.2422	12.9716	13.0079	13.2896
	0.0309813	-0.178162	-0.0919644	P31327	P31327	CPSM_HUMAN	CPS1	Carbamoyl-phosphate synthase [ammonia], mitochondrial	17.442	12.7157	12.3824	15.3	15.4954	12.2792
	0.0637748	0.0588401	0.183372	P31483;Q01085	Q01085;P31483	TIA1_HUMAN;TIAR_HUMAN	TIA1;TIAL1	Nucleolysin TIA-1 isoform p40	12.6847	13.6299	13.5105	13.0849	13.1057	13.458
	0.544311	0.494705	1.2316	P31689	P31689	DNJA1_HUMAN	DNAJA1	DnaJ homolog subfamily A member 1	12.781	12.8372	13.2286	12.3604	11.8547	13.1477
	0.475288	-0.231102	-1.09572	P31930	P31930	QCR1_HUMAN	UQCRC1	Cytochrome b-c1 complex subunit 1, mitochondrial	14.3035	14.5701	14.3105	14.6768	14.9295	14.271
	0.127448	-0.197626	-0.347573	P31937	P31937	3HIDH_HUMAN	HIBADH	3-hydroxyisobutyrate dehydrogenase, mitochondrial	14.0774	12.894	12.5415	13.495	13.8628	12.7481
	0.739727	0.273515	1.6128	P31942	P31942	HNRH3_HUMAN	HNRNPH3	Heterogeneous nuclear ribonucleoprotein H3	14.0335	14.356	14.2831	13.9544	13.7087	14.1889
	0.428702	-0.547441	-1.00292	P31942;P31943;P55795	P31942;P31943;P55795	HNRH1_HUMAN;HNRH2_HUMAN;HNRH3_HUMAN	HNRNPH1;HNRNPH2;HNRNPH3	Heterogeneous nuclear ribonucleoprotein H3	14.4555	13.9126	15.5086	14.7034	15.6724	15.1432
	0.633597	-0.137526	-1.40584	P31943	P31943	HNRH1_HUMAN	HNRNPH1	Heterogeneous nuclear ribonucleoprotein H	14.5724	14.7708	14.8772	14.816	14.8645	14.9525
	0.0185637	-0.00571632	-0.055828	P31943;P52597	P52597;P31943	HNRH1_HUMAN;HNRPF_HUMAN	HNRNPF;HNRNPH1	Heterogeneous nuclear ribonucleoprotein H	13.9216	13.998	14.0903	13.831	14.1217	14.0743
	0.936354	-0.240564	-2.00252	P31943;P52597;P55795	P52597;P31943;P55795	HNRH1_HUMAN;HNRH2_HUMAN;HNRPF_HUMAN	HNRNPF;HNRNPH1;HNRNPH2	Heterogeneous nuclear ribonucleoprotein H	15.241	15.2074	15.5766	15.5641	15.6285	15.5541
	0.322741	0.153307	0.786376	P31946	P31946	1433B_HUMAN	YWHAB	14-3-3 protein beta/alpha	15.2541	15.7356	15.8747	15.5063	15.5319	15.3663
	0.386495	0.191242	0.917747	P31946;P61981	P31946;P61981	1433B_HUMAN;1433G_HUMAN	YWHAB;YWHAG	14-3-3 protein beta/alpha	14.7226	15.2956	15.0757	14.6981	15.0887	14.7333
	0.225498	-0.297814	-0.5768	P31947	P31947	1433S_HUMAN	SFN	14-3-3 protein sigma	12.9545	13.7344	13.7978	14.5082	13.8785	12.9933
	0.0426951	0.0327517	0.125249	P31949	P31949	S10AB_HUMAN	S100A11	Protein S100-A11	17.6724	18.385	18.3201	18.2744	18.1613	17.8436
	0.261196	0.307702	0.655332	P32455	P32455;Q9H0R5	GBP1_HUMAN	GBP1	Guanylate-binding protein 1	15.1485	15.6705	15.6667	15.295	14.3837	15.8838
	0.0828246	0.155599	0.234141	P32455;P32456	P32456;P32455	GBP1_HUMAN;GBP2_HUMAN	GBP1;GBP2	Guanylate-binding protein 1	11.974	13.0674	12.9923	12.7167	11.4641	13.3861
	0.0859781	0.10442	0.242398	P32456	P32456	GBP2_HUMAN	GBP2	Guanylate-binding protein 2	12.7764	13.5877	13.4429	12.855	12.7738	13.8649
	0.0705974	0.0212482	0.201735	P32969	P32969	RL9_HUMAN	RPL9	60S ribosomal protein L9	15.0429	14.7812	14.7088	14.8629	14.8378	14.7684
	1.02248	0.743124	2.17801	P33121	P33121	ACSL1_HUMAN	ACSL1	Long-chain-fatty-acid--CoA ligase 1	14.2186	15.1031	14.3767	14.2288	13.5632	13.6771
	0.391986	0.299021	0.928898	P33121;Q9ULC5	Q9ULC5;P33121	ACSL1_HUMAN;ACSL5_HUMAN	ACSL1;ACSL5	Long-chain-fatty-acid--CoA ligase 1	12.7419	13.3481	12.8884	13.2143	12.3462	12.5208
	0.329717	-0.304023	-0.800941	P33151	P33151	CADH5_HUMAN	CDH5	Cadherin-5	14.39	13.3588	13.1765	13.8772	13.9578	14.0025
	0.106121	0.0463648	0.29424	P33176	P33176	KINH_HUMAN	KIF5B	Kinesin-1 heavy chain	13.4043	13.7091	13.7294	13.5868	13.3558	13.761
	0.105525	0.120179	0.292727	P33241	P33241	LSP1_HUMAN	LSP1	Lymphocyte-specific protein 1	12.1535	12.4985	12.7786	12.957	11.6859	12.4272
	0.332999	0.608095	0.807776	P34096	P34096	RNAS4_HUMAN	RNASE4	Ribonuclease 4	12.4234	10.3092	12.5933	10.9605	11.0497	11.4914
	0.158258	0.682406	0.422159	P34896	P34896	GLYC_HUMAN	SHMT1	Serine hydroxymethyltransferase, cytosolic	15.4405	12.0352	10.3944	12.9882	12.0427	10.792
	0.335563	0.673677	0.813109	P34896;P34897	P34896;P34897	GLYC_HUMAN;GLYM_HUMAN	SHMT1;SHMT2	Serine hydroxymethyltransferase, cytosolic	13.3909	11.4047	10.9735	11.8475	10.5918	11.3089
	0.499009	0.338964	1.1426	P34897	P34897	GLYM_HUMAN	SHMT2	Serine hydroxymethyltransferase, mitochondrial	14.7436	14.3996	13.7668	14.1094	13.8396	13.9441
	1.00111	0.221232	2.13411	P34932	P34932	HSP74_HUMAN	HSPA4	Heat shock 70 kDa protein 4	13.3337	13.6397	13.3594	13.1606	13.2317	13.2767
	0.174763	-0.301863	-0.461063	P34949	P34949	MPI_HUMAN	MPI	Mannose-6-phosphate isomerase	11.0469	9.81	9.9625	10.7335	11.397	9.59453
	0.45294	-0.172703	-1.05134	P35221	P35221	CTNA1_HUMAN	CTNNA1	Catenin alpha-1	14.2594	13.725	14.1484	14.1772	14.2214	14.2522
	0.891196	-0.323168	-1.91186	P35222	P35222	CTNB1_HUMAN	CTNNB1	Catenin beta-1	13.7293	13.1643	13.5585	13.8143	13.7623	13.845
	0.646786	-0.289903	-1.43153	P35232	P35232	PHB_HUMAN	PHB	Prohibitin	14.866	14.918	14.7304	15.1441	15.4569	14.7832
	0.273168	-0.140211	-0.681219	P35237	P35237	SPB6_HUMAN	SERPINB6	Serpin B6	14.5274	14.4016	14.3734	14.4427	14.9679	14.3125
	0.579278	-0.251282	-1.29996	P35237;P50452	P50452;P35237	SPB6_HUMAN;SPB8_HUMAN	SERPINB6;SERPINB8	Serpin B6	13.6231	13.9918	13.8202	14.1437	14.2932	13.7522
	0.285264	0.126838	0.707168	P35241	P35241	RADI_HUMAN	RDX	Radixin	14.7512	14.551	14.2372	14.4012	14.5498	14.2079
	0.7676	-0.359011	-1.66738	P35244	P35244	RFA3_HUMAN	RPA3	Replication protein A 14 kDa subunit	11.6558	12.0493	12.3087	12.1605	12.4581	12.4723
	0.729455	-0.204293	-1.59271	P35268	P35268	RL22_HUMAN	RPL22	60S ribosomal protein L22	14.8203	14.5119	14.7271	15.039	14.9054	14.7279
	0.438005	-0.407816	-1.02155	P35270	P35270	SPRE_HUMAN	SPR	Sepiapterin reductase	12.8464	12.3753	11.9907	13.2349	13.0009	12.2001
	0.0145429	0.0296936	0.0439268	P35542	P35542	SAA4_HUMAN	SAA4	Serum amyloid A-4 protein	17.0277	15.1379	14.9156	15.6392	15.5235	15.8294
	0.583755	-0.897975	-1.3087	P35555	P35555	FBN1_HUMAN	FBN1	Fibrillin-1	15.0455	14.4572	15.7674	15.3178	17.1262	15.52
	1.04876	-1.47856	-2.23233	P35555;P35556	P35555;P35556	FBN1_HUMAN;FBN2_HUMAN	FBN1;FBN2	Fibrillin-1	13.0434	12.4007	13.9095	13.9365	15.5715	14.2813
	0.184083	-0.0584386	-0.482739	P35579	P35579	MYH9_HUMAN	MYH9	Myosin-9	17.8377	17.4569	17.6449	17.6052	17.7387	17.7708
	0.618735	-0.310539	-1.37689	P35579;P35580	P35579;P35580	MYH10_HUMAN;MYH9_HUMAN	MYH10;MYH9	Myosin-9	17.7495	17.1192	17.5276	17.5232	17.8529	17.9519
	0.844387	-0.373657	-1.81871	P35579;P35580;P35749	P35579;P35749;P35580	MYH10_HUMAN;MYH11_HUMAN;MYH9_HUMAN	MYH10;MYH11;MYH9	Myosin-9	16.2811	15.6731	16.0611	16.1735	16.4651	16.4976
	0.583578	-0.275759	-1.30835	P35579;P35580;P35749;Q7Z406	P35579;P35749;P35580;Q7Z406	MYH10_HUMAN;MYH11_HUMAN;MYH14_HUMAN;MYH9_HUMAN	MYH10;MYH11;MYH14;MYH9	Myosin-9	17.1879	16.5185	16.9518	17.01	17.2115	17.2641
	0.6771	-0.25043	-1.49057	P35579;P35749	P35579;P35749	MYH11_HUMAN;MYH9_HUMAN	MYH11;MYH9	Myosin-9	16.3231	15.8057	16.2429	16.2851	16.3848	16.453
	0.643469	-0.221781	-1.42507	P35579;P35749;Q7Z406	P35579;P35749;Q7Z406	MYH11_HUMAN;MYH14_HUMAN;MYH9_HUMAN	MYH11;MYH14;MYH9	Myosin-9	16.1224	15.683	15.9887	15.9994	16.2949	16.1652
	0.493436	-0.641653	-1.13161	P35580	P35580	MYH10_HUMAN	MYH10	Myosin-10	16.0373	14.9751	16.2126	15.6168	16.492	17.0412
	1.13922	-0.920499	-2.42241	P35580;P35749	P35749;P35580	MYH10_HUMAN;MYH11_HUMAN	MYH10;MYH11	Myosin-10	16.0089	15.1787	16.2734	16.3861	16.8061	17.0303
	1.23115	-1.55077	-2.62114	P35580;Q7Z406	P35580;Q7Z406	MYH10_HUMAN;MYH14_HUMAN	MYH10;MYH14	Myosin-10	12.8588	11.617	12.6431	13.0296	14.2699	14.4718
	0.0798129	-0.0394046	-0.226217	P35606	P35606	COPB2_HUMAN	COPB2	Coatomer subunit beta'	14.2285	14.6322	14.8164	14.6193	14.6044	14.5716
	0.689919	0.399968	1.51556	P35611	P35611	ADDA_HUMAN	ADD1	Alpha-adducin	13.5151	13.6603	13.8724	12.9662	13.1221	13.7596
	1.1254	0.813991	2.39305	P35611;P35612	P35612;P35611	ADDA_HUMAN;ADDB_HUMAN	ADD1;ADD2	Alpha-adducin	14.9858	15.4476	15.2597	13.8703	14.4277	14.9531
	0.0244364	0.00879987	0.073032	P35613	P35613	BASI_HUMAN	BSG	Basigin	13.7127	14.0734	13.9124	13.7732	13.9728	13.9261
	0.506651	0.864422	1.15766	P35625	P35625	TIMP3_HUMAN	TIMP3	Metalloproteinase inhibitor 3	14.2725	12.472	14.177	12.9037	11.9159	13.5086
	0.130522	0.0559038	0.355139	P35637;Q92804	P35637;Q92804	FUS_HUMAN;RBP56_HUMAN	FUS;TAF15	RNA-binding protein FUS	14.7475	14.6935	15.0722	14.6516	14.7067	14.9872
	0.12105	0.129788	0.331732	P35659	P35659	DEK_HUMAN	DEK	Protein DEK	12.5772	13.6858	13.7011	13.1448	13.0097	13.4203
	0.509463	0.291656	1.16319	P35754	P35754	GLRX1_HUMAN	GLRX	Glutaredoxin-1	15.3083	15.0305	15.3823	15.1582	15.1922	14.4957
	0.0222907	-0.0106433	-0.0667702	P35813	P35813	PPM1A_HUMAN	PPM1A	Protein phosphatase 1A	12.7654	13.2317	13.0014	12.8847	13.1732	12.9725
	1.20097	0.392602	2.55524	P35998	P35998	PRS7_HUMAN	PSMC2	26S proteasome regulatory subunit 7	13.4568	13.8275	13.8297	13.1976	13.2472	13.4914
	0.792639	-0.501184	-1.71656	P36405	P36405	ARL3_HUMAN	ARL3	ADP-ribosylation factor-like protein 3	11.877	12.3097	12.7905	13.0619	12.6353	12.7835
	1.19422	-0.342987	-2.54058	P36542	P36542	ATPG_HUMAN	ATP5F1C	ATP synthase subunit gamma, mitochondrial	14.2661	14.6071	14.3279	14.9027	14.7151	14.6124
	0.322841	0.194325	0.786585	P36543	P36543;Q96A05	VATE1_HUMAN	ATP6V1E1	V-type proton ATPase subunit E 1	14.4855	15.2285	14.6694	14.7154	14.6955	14.3895
	0.0568306	0.068807	0.164463	P36551	P36551	HEM6_HUMAN	CPOX	Oxygen-dependent coproporphyrinogen-III oxidase, mitochondrial	12.0268	11.2258	11.5517	11.5328	12.1349	10.9301
	0.24982	-0.075463	-0.630535	P36578	P36578	RL4_HUMAN	RPL4	60S ribosomal protein L4	15.8635	15.5278	15.5156	15.7213	15.7685	15.6436
	0.166755	-0.136185	-0.442273	P36776	P36776	LONM_HUMAN	LONP1	Lon protease homolog, mitochondrial	12.7206	12.7036	12.014	12.8285	12.8056	12.2127
	0.0326897	0.0451136	0.0968657	P36871	P36871	PGM1_HUMAN	PGM1	Phosphoglucomutase-1	15.2165	14.1658	14.439	14.3928	15.2228	14.0702
	0.21264	-0.112542	-0.547966	P36873	P36873	PP1G_HUMAN	PPP1CC	Serine/threonine-protein phosphatase PP1-gamma catalytic subunit	11.284	10.9139	11.3249	10.9776	11.5013	11.3815
	0.57101	-0.35301	-1.28381	P36873;P62136	P36873;P62136	PP1A_HUMAN;PP1G_HUMAN	PPP1CA;PPP1CC	Serine/threonine-protein phosphatase PP1-gamma catalytic subunit	11.3568	11.9258	11.1697	11.9857	11.5279	11.9977
	0.823184	0.558223	1.77676	P36955	P36955	PEDF_HUMAN	SERPINF1	Pigment epithelium-derived factor	15.5054	14.544	14.8538	14.1388	14.526	14.5637
	0.244091	-0.241367	-0.617967	P36957	P36957	ODO2_HUMAN	DLST	Dihydrolipoyllysine-residue succinyltransferase component of 2-oxoglutarate dehydrogenase complex, mitochondrial	15.6496	14.5967	14.674	15.3167	15.4886	14.8391
	0.241516	0.202408	0.612302	P36959;Q9P2T1	P36959;Q9P2T1	GMPR1_HUMAN;GMPR2_HUMAN	GMPR;GMPR2	GMP reductase 1	13.8311	14.4117	14.8018	13.9311	14.487	14.0193
	0.814944	1.07623	1.76049	P36980	P36980	FHR2_HUMAN	CFHR2	Complement factor H-related protein 2	15.302	13.4649	13.6993	13.2871	12.677	13.2733
	0.15697	-0.0451167	-0.419093	P37108	P37108	SRP14_HUMAN	SRP14	Signal recognition particle 14 kDa protein	13.2913	13.3124	13.2608	13.4304	13.1203	13.4491
	0.415314	-0.189756	-0.976034	P37235	P37235	HPCL1_HUMAN	HPCAL1	Hippocalcin-like protein 1	12.9435	12.9175	13.1979	13.5448	13.1124	12.9709
	0.960073	-0.332425	-2.05049	P37235;P61601	P37235;P84074;P61601	HPCL1_HUMAN;NCALD_HUMAN	HPCAL1;NCALD	Hippocalcin-like protein 1	13.7742	13.4006	13.8096	14.1784	13.9458	13.8575
	1.07363	-0.373678	-2.28408	P37802	P37802	TAGL2_HUMAN	TAGLN2	Transgelin-2	17.7106	17.61	17.6682	17.7186	18.152	18.2392
	0.958198	-1.21066	-2.04669	P37802;Q9UI15	P37802;Q9UI15	TAGL2_HUMAN;TAGL3_HUMAN	TAGLN2;TAGLN3	Transgelin-2	12.2996	13.0802	12.44	14.8719	13.0841	13.4958
	0.598882	0.335873	1.3382	P37837	P37837	TALDO_HUMAN	TALDO1	Transaldolase	15.9872	16.4172	16.3586	15.8069	16.3282	15.6203
	0.218046	-0.2716	-0.560128	P38117	P38117	ETFB_HUMAN	ETFB	Electron transfer flavoprotein subunit beta	15.5737	15.0302	14.4149	15.4977	15.745	14.5909
	0.76509	-0.64929	-1.66246	P38159	P38159	RBMX_HUMAN	RBMX	RNA-binding motif protein, X chromosome	12.376	13.5677	12.7983	13.7313	13.2122	13.7464
	0.104752	-0.116167	-0.290764	P38159;Q96E39	Q96E39;P38159	RBMX_HUMAN;RMXL1_HUMAN	RBMX;RBMXL1	RNA-binding motif protein, X chromosome	13.6004	13.7862	13.7378	14.3914	13.0629	14.0187
	0.080006	0.0637735	0.226726	P38606	P38606	VATA_HUMAN	ATP6V1A	V-type proton ATPase catalytic subunit A	14.0302	14.886	14.2379	14.4018	14.4626	14.0984
	0.243886	0.0784922	0.617516	P38919	P38919	IF4A3_HUMAN	EIF4A3	Eukaryotic initiation factor 4A-III	13.7868	13.8812	13.8141	13.7493	13.5339	13.9634
	0.0551935	0.0321935	0.159972	P38919;P60842;Q14240	P60842;Q14240;P38919	IF4A1_HUMAN;IF4A2_HUMAN;IF4A3_HUMAN	EIF4A1;EIF4A2;EIF4A3	Eukaryotic initiation factor 4A-III	14.1366	14.5289	14.3488	14.2127	14.0761	14.6289
	0.28378	0.0994682	0.703995	P39019	P39019	RS19_HUMAN	RPS19	40S ribosomal protein S19	15.7167	15.4685	15.3318	15.3171	15.5767	15.3248
	0.119163	-0.0463463	-0.327034	P39023	P39023	RL3_HUMAN	RPL3	60S ribosomal protein L3	15.7883	15.6219	15.3373	15.6252	15.7215	15.5399
	1.07042	-0.863007	-2.27738	P39060	P39060	COIA1_HUMAN	COL18A1	Collagen alpha-1(XVIII) chain	14.935	14.1841	15.2919	15.3179	15.9819	15.7002
	1.2259	-0.387579	-2.60963	P39656	P39656	OST48_HUMAN	DDOST	Dolichyl-diphosphooligosaccharide--protein glycosyltransferase 48 kDa subunit	15.5686	15.8711	15.7459	16.1566	16.3004	15.8913
	0.392654	-0.236147	-0.930254	P39687	O43423;P39687	AN32A_HUMAN	ANP32A	Acidic leucine-rich nuclear phosphoprotein 32 family member A	15.5175	16.1116	15.9085	15.9856	16.4387	15.8217
	0.0850099	-0.0489235	-0.239867	P39687;Q92688	P39687;Q92688	AN32A_HUMAN;AN32B_HUMAN	ANP32A;ANP32B	Acidic leucine-rich nuclear phosphoprotein 32 family member A	13.7058	14.3168	14.225	14.1486	14.2495	13.9962
	0.941576	0.824313	2.01306	P39748	P39748	FEN1_HUMAN	FEN1	Flap endonuclease 1	12.715	14.0022	13.8424	12.6607	12.6137	12.8123
	0.13159	0.15466	0.357763	P40121	P40121	CAPG_HUMAN	CAPG	Macrophage-capping protein	15.479	15.7913	15.6849	15.9087	15.9303	14.6522
	0.0171544	0.00987689	0.0516681	P40123;Q01518	Q01518;P40123	CAP1_HUMAN;CAP2_HUMAN	CAP1;CAP2	Adenylyl cyclase-associated protein 2	14.5884	14.5923	14.8709	14.8846	14.7926	14.3448
	0.0559419	-0.140069	-0.162026	P40199	P40199	CEAM6_HUMAN	CEACAM6	Carcinoembryonic antigen-related cell adhesion molecule 6	13.781	15.1145	14.2756	15.5864	14.9777	13.0271
	0.117735	0.148891	0.32347	P40261	P40261	NNMT_HUMAN	NNMT	Nicotinamide N-methyltransferase	16.1777	14.7224	14.8913	15.1548	15.1241	15.0659
	0.36826	-0.168252	-0.880544	P40306	P40306	PSB10_HUMAN	PSMB10	Proteasome subunit beta type-10	12.5778	13.0358	12.6241	13.0173	12.6677	13.0575
	0.512853	0.11395	1.16986	P40429	Q6NVV1;P40429	RL13A_HUMAN	RPL13A	60S ribosomal protein L13a	14.8923	14.7799	14.6439	14.6424	14.7791	14.5527
	0.0936655	0.094546	0.262364	P40763	P40763	STAT3_HUMAN	STAT3	Signal transducer and activator of transcription 3	13.4729	13.3273	13.8711	13.2521	13.0414	14.0942
	0.0203805	0.0169175	0.0611728	P40925	P40925	MDHC_HUMAN	MDH1	Malate dehydrogenase, cytoplasmic	16.8449	16.7727	16.738	16.6936	17.2771	16.3342
	0.526382	-0.397639	-1.19644	P40926	P40926	MDHM_HUMAN	MDH2	Malate dehydrogenase, mitochondrial	16.7126	16.1845	16.1766	16.8333	17.1989	16.2346
	0.426687	-0.225286	-0.998883	P40939	P40939	ECHA_HUMAN	HADHA	Trifunctional enzyme subunit alpha, mitochondrial	14.9057	15.1042	15.0678	15.269	15.618	14.8665
	0.23071	0.0578941	0.588403	P41091	P41091;Q2VIR3	IF2G_HUMAN	EIF2S3	Eukaryotic translation initiation factor 2 subunit 3	14.4411	14.5444	14.3882	14.4582	14.2288	14.5129
	0.368922	-0.409131	-0.881899	P41222	P41222	PTGDS_HUMAN	PTGDS	Prostaglandin-H2 D-isomerase	12.8168	11.8667	13.0816	12.4772	13.4434	13.0719
	0.664522	0.447655	1.46607	P41226	P41226	UBA7_HUMAN	UBA7	Ubiquitin-like modifier-activating enzyme 7	12.1395	12.5961	12.9403	11.9778	11.8535	12.5016
	0.333991	0.388512	0.80984	P41240	P41240	CSK_HUMAN	CSK	Tyrosine-protein kinase CSK	12.0254	13.448	13.2569	12.475	12.2405	12.8493
	0.683276	0.246649	1.50261	P41250	P41250	GARS_HUMAN	GARS1	Glycine--tRNA ligase	13.3134	13.0878	12.8985	13.0221	12.8966	12.6411
	0.150905	-0.0869376	-0.404601	P41252	P41252	SYIC_HUMAN	IARS1	Isoleucine--tRNA ligase, cytoplasmic	13.6937	13.3794	12.9785	13.5254	13.4585	13.3285
	0.186733	0.171938	0.488866	P41567	P41567;O60739	EIF1_HUMAN	EIF1	Eukaryotic translation initiation factor 1	12.0392	12.3487	11.7229	12.2197	11.2647	12.1105
	1.11614	0.18165	2.37342	P42025;P61163	P42025;P61163	ACTY_HUMAN;ACTZ_HUMAN	ACTR1A;ACTR1B	Beta-centractin	14.9347	14.721	14.9443	14.6783	14.6484	14.7283
	0.361232	-0.460322	-0.866132	P42126	P42126	ECI1_HUMAN	ECI1	Enoyl-CoA delta isomerase 1, mitochondrial	14.3111	13.4745	12.6607	14.0956	14.2515	13.4801
	0.562804	0.348335	1.26778	P42166;P42167	P42167;P42166	LAP2A_HUMAN;LAP2B_HUMAN	TMPO	Lamina-associated polypeptide 2, isoform alpha	14.3692	14.7408	14.7528	14.394	13.8022	14.6216
	0.758062	0.343615	1.64869	P42167	P42167	LAP2B_HUMAN	TMPO	Lamina-associated polypeptide 2, isoforms beta/gamma	14.5599	14.5571	14.5193	14.3101	13.7998	14.4955
	0.382546	0.744834	0.909712	P42224	P42224	STAT1_HUMAN	STAT1	Signal transducer and activator of transcription 1-alpha/beta	14.9736	15.5121	16.1276	14.5115	13.6615	16.2057
	0.367043	0.255727	0.878051	P42229;P51692	P51692;P42229	STA5A_HUMAN;STA5B_HUMAN	STAT5A;STAT5B	Signal transducer and activator of transcription 5A	12.0684	12.3245	12.5587	11.7779	11.8372	12.5694
	0.212508	-0.22823	-0.54767	P42330	P42330	AK1C3_HUMAN	AKR1C3	Aldo-keto reductase family 1 member C3	14.0508	14.3695	13.9734	14.7382	14.7778	13.5624
	0.59068	-0.978622	-1.32221	P42330;P52895	P42330;Q04828;P52895	AK1C2_HUMAN;AK1C3_HUMAN	AKR1C2;AKR1C3	Aldo-keto reductase family 1 member C3	11.7507	13.0985	13.2413	13.3993	14.7674	12.8597
	0.143187	-0.0405197	-0.386012	P42566	P42566	EPS15_HUMAN	EPS15	Epidermal growth factor receptor substrate 15	13.485	13.4597	13.2871	13.2992	13.4625	13.5916
	0.41589	0.213284	0.977193	P42677	P42677	RS27_HUMAN	RPS27	40S ribosomal protein S27	14.2929	13.8568	13.5813	13.6351	13.6217	13.8343
	0.082779	0.172644	0.234021	P42765	P42765	THIM_HUMAN	ACAA2	3-ketoacyl-CoA thiolase, mitochondrial	16.6813	14.9795	14.6371	15.3444	15.8725	14.563
	0.787237	-0.447217	-1.70593	P42766	P42766	RL35_HUMAN	RPL35	60S ribosomal protein L35	14.7371	13.8821	14.1871	14.8717	14.6527	14.6236
	0.207393	0.103747	0.53611	P43034	P43034	LIS1_HUMAN	PAFAH1B1	Platelet-activating factor acetylhydrolase IB subunit beta	13.5896	13.7857	14.2352	13.8113	13.7078	13.7801
	0.130751	-0.125658	-0.355702	P43121	P43121	MUC18_HUMAN	MCAM	Cell surface glycoprotein MUC18	14.6882	13.5573	14.2132	14.0903	14.2135	14.5318
	0.0507003	0.0394348	0.147579	P43243	P43243	MATR3_HUMAN	MATR3	Matrin-3	13.1859	13.7171	13.6416	13.4973	13.1022	13.8268
	0.121528	0.0788438	0.332918	P43304	P43304	GPDM_HUMAN	GPD2	Glycerol-3-phosphate dehydrogenase, mitochondrial	12.8357	13.2108	13.0487	13.028	13.274	12.5567
	0.350879	-0.15867	-0.84482	P43307	P43307	SSRA_HUMAN	SSR1	Translocon-associated protein subunit alpha	14.465	14.894	14.4219	14.7171	14.9616	14.5782
	1.17672	0.802425	2.50276	P43405	P43405	KSYK_HUMAN	SYK	Tyrosine-protein kinase SYK	12.3131	12.8307	11.8896	11.3303	11.8772	11.4186
	1.0713	0.627441	2.27922	P43487	P43487	RANG_HUMAN	RANBP1	Ran-specific GTPase-activating protein	14.4095	15.0492	14.9826	14.228	13.8456	14.4855
	0.356577	-0.552851	-0.856561	P43652	P43652	AFAM_HUMAN	AFM	Afamin	14.4174	12.5757	14.0764	14.0819	14.843	13.8033
	0.100622	-0.104179	-0.280238	P43686	P43686	PRS6B_HUMAN	PSMC4	26S proteasome regulatory subunit 6B	11.8219	12.9905	12.6725	12.414	12.8463	12.5371
	0.791915	-0.171099	-1.71513	P45880	P45880	VDAC2_HUMAN	VDAC2	Voltage-dependent anion-selective channel protein 2	15.5932	15.4093	15.6361	15.7837	15.7938	15.5744
	0.410611	-1.27643	-0.966561	P45954	P45954	ACDSB_HUMAN	ACADSB	Short/branched chain specific acyl-CoA dehydrogenase, mitochondrial	13.6752	10.8026	10.8719	13.7359	14.2058	11.2372
	1.16699	0.402682	2.48182	P45974	P45974	UBP5_HUMAN	USP5	Ubiquitin carboxyl-terminal hydrolase 5	13.8147	14.2179	14.2667	13.5529	13.7261	13.8122
	0.719462	0.497277	1.57319	P46060	P46060	RAGP1_HUMAN	RANGAP1	Ran GTPase-activating protein 1	11.7475	12.3619	12.2925	11.6591	11.194	12.0569
	0.000786794	0.000946681	0.00241336	P46087	P46087	NOP2_HUMAN	NOP2	Probable 28S rRNA (cytosine(4447)-C(5))-methyltransferase	13.7844	14.8547	13.7366	13.8414	14.222	14.3095
	0.146496	-0.1199	-0.394003	P46109	P46109	CRKL_HUMAN	CRKL	Crk-like protein	12.3747	13.2823	13.2711	13.0024	13.1397	13.1457
	0.0639367	0.0446161	0.18381	P46379	P46379	BAG6_HUMAN	BAG6	Large proline-rich protein BAG6	12.4935	12.2146	12.8535	12.1871	12.5127	12.7279
	0.400252	0.181039	0.945643	P46459	P46459	NSF_HUMAN	NSF	Vesicle-fusing ATPase	13.8184	14.4747	14.08	13.9377	13.9737	13.9187
	0.125464	-0.0317631	-0.342674	P46776	P46776	RL27A_HUMAN	RPL27A	60S ribosomal protein L27a	16.5383	16.4672	16.279	16.434	16.5585	16.3873
	0.761361	0.180344	1.65515	P46777	P46777	RL5_HUMAN	RPL5	60S ribosomal protein L5	15.1901	15.1547	14.904	14.7981	15.0106	14.8991
	0.835853	-0.326495	-1.80181	P46778	P46778	RL21_HUMAN	RPL21	60S ribosomal protein L21	13.9523	13.7459	13.3658	14.1103	14.0224	13.9109
	0.0977412	-0.0470454	-0.272857	P46779	P46779	RL28_HUMAN	RPL28	60S ribosomal protein L28	14.9918	14.8172	14.4493	14.7427	14.9287	14.728
	0.033028	-0.0103404	-0.0978344	P46781	P46781	RS9_HUMAN	RPS9	40S ribosomal protein S9	16.3341	16.279	16.0793	16.2002	16.3812	16.1422
	0.0655194	0.0264317	0.188087	P46782	P46782	RS5_HUMAN	RPS5	40S ribosomal protein S5	16.0959	15.7834	15.7389	15.782	16.0138	15.7433
	0.505542	0.0440181	1.15547	P46783	P46783;Q9NQ39	RS10_HUMAN	RPS10	40S ribosomal protein S10	14.3424	14.2506	14.2195	14.2254	14.2111	14.2441
	1.00892	-0.578507	-2.15013	P46926	P46926	GNPI1_HUMAN	GNPDA1	Glucosamine-6-phosphate isomerase 1	11.963	11.9303	11.9388	12.5634	12.9665	12.0377
	0.596908	-0.235629	-1.33435	P46939	P46939	UTRO_HUMAN	UTRN	Utrophin	13.1414	12.8856	13.3407	13.2926	13.1954	13.5867
	0.0417657	-0.0122191	-0.122635	P46940	P46940	IQGA1_HUMAN	IQGAP1	Ras GTPase-activating-like protein IQGAP1	16.0763	16.2199	16.1405	16.1384	16.3234	16.0115
	0.435673	-0.184562	-1.01688	P46940;Q13576	Q13576;Q86VI3;P46940	IQGA1_HUMAN;IQGA2_HUMAN	IQGAP1;IQGAP2	Ras GTPase-activating-like protein IQGAP1	14.5209	14.9583	15.1217	15.0766	14.9958	15.0821
	1.06874	-0.430304	-2.27389	P46976	P46976	GLYG_HUMAN	GYG1	Glycogenin-1	12.1108	12.5547	12.011	12.6964	12.4858	12.7852
	0.363085	-0.106999	-0.869935	P46977	P46977	STT3A_HUMAN	STT3A	Dolichyl-diphosphooligosaccharide--protein glycosyltransferase subunit STT3A	13.9706	14.3416	13.9886	14.2373	14.223	14.1616
	0.596411	-0.368653	-1.33338	P47755	P47755	CAZA2_HUMAN	CAPZA2	F-actin-capping protein subunit alpha-2	14.2033	14.6302	13.826	14.3924	14.883	14.4902
	0.263696	0.11028	0.660757	P47755;P52907	P52907;P47755	CAZA1_HUMAN;CAZA2_HUMAN	CAPZA1;CAPZA2	F-actin-capping protein subunit alpha-2	16.2986	16.6515	16.6355	16.3032	16.66	16.2917
	0.172723	0.0794023	0.45629	P47756	P47756	CAPZB_HUMAN	CAPZB	F-actin-capping protein subunit beta	15.901	16.1908	16.2224	15.8585	16.3052	15.9123
	0.0695884	-0.0370483	-0.199032	P47897	P47897	SYQ_HUMAN	QARS1	Glutamine--tRNA ligase	13.1623	13.2381	12.8006	13.3266	13.103	12.8826
	0.360927	0.360143	0.865506	P47914	P47914	RL29_HUMAN	RPL29	60S ribosomal protein L29	14.9875	15.2469	14.8133	15.0846	13.8635	15.0192
	0.811198	-0.398173	-1.75311	P47985	P47985;P0C7P4	UCRI_HUMAN	UQCRFS1	Cytochrome b-c1 complex subunit Rieske, mitochondrial	14.1948	14.1927	14.065	14.631	14.8877	14.1283
	1.05585	-0.392252	-2.24704	P48047	P48047	ATPO_HUMAN	ATP5PO	ATP synthase subunit O, mitochondrial	14.1798	14.4196	14.2808	14.9453	14.718	14.3935
	0.80088	-0.654708	-1.73278	P48059	P48059	LIMS1_HUMAN	LIMS1	LIM and senescent cell antigen-like-containing domain protein 1	13.3079	12.2448	13.1251	13.2922	13.4374	13.9123
	0.263377	-0.263635	-0.660063	P48147	P48147	PPCE_HUMAN	PREP	Prolyl endopeptidase	10.7223	11.3127	10.8036	11.4871	11.6356	10.5068
	0.293714	0.28269	0.725177	P48426	P48426	PI42A_HUMAN	PIP4K2A	Phosphatidylinositol 5-phosphate 4-kinase type-2 alpha	11.5213	12.275	11.7213	11.2528	12.1924	11.2244
	0.321906	-0.100592	-0.784629	P48444	P48444	COPD_HUMAN	ARCN1	Coatomer subunit delta	13.3005	13.6183	13.6658	13.6859	13.5141	13.6864
	0.441078	-0.348424	-1.02769	P48509	P48509	CD151_HUMAN	CD151	CD151 antigen	14.6123	13.5005	14.3778	14.4695	14.5393	14.5272
	0.513751	0.190889	1.17163	P48637	P48637	GSHB_HUMAN	GSS	Glutathione synthetase	14.7376	14.6981	14.5197	14.447	14.7248	14.211
	0.135416	-0.199103	-0.367126	P48681	P48681	NEST_HUMAN	NES	Nestin	13.4604	12.0723	12.7751	12.5567	12.6511	13.6972
	0.14142	-0.0751381	-0.381734	P48735	P48735	IDHP_HUMAN	IDH2	Isocitrate dehydrogenase [NADP], mitochondrial	15.2357	15.3088	15.4186	15.346	15.7467	15.0959
	0.122875	0.0506538	0.336262	P48739	P48739	PIPNB_HUMAN	PITPNB	Phosphatidylinositol transfer protein beta isoform	12.4118	12.5721	12.4572	12.2835	12.7154	12.2901
	0.0667394	-0.0357838	-0.191377	P48739;Q00169	Q00169;P48739	PIPNA_HUMAN;PIPNB_HUMAN	PITPNA;PITPNB	Phosphatidylinositol transfer protein beta isoform	13.8257	13.7363	13.2666	13.5179	13.759	13.6591
	0.0236605	0.0325044	0.0707708	P48960	P48960	AGRE5_HUMAN	ADGRE5	Adhesion G protein-coupled receptor E5	11.6089	12.7061	12.269	12.2677	11.5443	12.6746
	0.206401	-0.139578	-0.533861	P49006	P49006	MRP_HUMAN	MARCKSL1	MARCKS-related protein	12.391	12.6695	12.0111	12.3998	12.8433	12.2473
	0.161533	0.163164	0.429933	P49023	P49023	PAXI_HUMAN	PXN	Paxillin	11.7561	12.3745	12.8343	12.4726	11.7458	12.2571
	0.0316023	-0.01922	-0.0937481	P49189	P49189	AL9A1_HUMAN	ALDH9A1	4-trimethylaminobutyraldehyde dehydrogenase	15.367	14.8511	14.8557	14.8592	15.2484	15.0239
	0.570453	-0.163593	-1.28273	P49207	P49207	RL34_HUMAN	RPL34	60S ribosomal protein L34	15.6195	15.4324	15.2557	15.6174	15.7149	15.4661
	0.48296	-0.242002	-1.11091	P49257	P49257	LMAN1_HUMAN	LMAN1	Protein ERGIC-53	14.0091	14.1937	13.681	14.238	14.4579	13.9138
	0.112876	0.176224	0.311298	P49321	P49321	NASP_HUMAN	NASP	Nuclear autoantigenic sperm protein	11.655	11.9744	12.5479	11.5221	11.2514	12.8751
	0.789485	-0.789178	-1.71035	P49327	P49327	FAS_HUMAN	FASN	Fatty acid synthase	14.2284	13.8103	13.9568	15.4512	14.9693	13.9426
	0.404772	-0.235538	-0.95478	P49407	P10523;P49407	ARRB1_HUMAN	ARRB1	Beta-arrestin-1	11.2887	11.2917	11.603	12.059	11.5247	11.3063
	0.730384	-0.377119	-1.59453	P49411	P49411	EFTU_HUMAN	TUFM	Elongation factor Tu, mitochondrial	15.7456	15.8131	15.6235	16.1556	16.4748	15.6832
	0.582005	-1.02698	-1.30528	P49419	P49419	AL7A1_HUMAN	ALDH7A1	Alpha-aminoadipic semialdehyde dehydrogenase	13.9767	11.7004	12.0168	13.6658	14.1312	12.9778
	0.460131	-0.157214	-1.06565	P49458	P49458	SRP09_HUMAN	SRP9	Signal recognition particle 9 kDa protein	12.7072	12.5423	12.5545	12.977	12.5042	12.7944
	0.452985	-0.323452	-1.05143	P49585	P49585	PCY1A_HUMAN	PCYT1A	Choline-phosphate cytidylyltransferase A	11.6699	11.7246	12.5629	12.4031	12.4259	12.0987
	0.431952	0.158396	1.00944	P49588	P49588	SYAC_HUMAN	AARS1	Alanine--tRNA ligase, cytoplasmic	13.7568	13.519	13.8545	13.3171	13.6159	13.7221
	0.771658	0.233011	1.67534	P49589	P49589	SYCC_HUMAN	CARS1	Cysteine--tRNA ligase, cytoplasmic	12.5899	12.3011	12.2964	11.9804	12.1844	12.3235
	0.231871	0.0636406	0.590979	P49591	P49591	SYSC_HUMAN	SARS1	Serine--tRNA ligase, cytoplasmic	14.0811	13.9031	13.7339	13.9111	13.8414	13.7747
	0.226333	-0.217957	-0.578663	P49593	P49593	PPM1F_HUMAN	PPM1F	Protein phosphatase 1F	11.7118	11.2584	10.4912	11.6085	11.1996	11.3073
	0.169249	0.055233	0.448142	P49720	P49720	PSB3_HUMAN	PSMB3	Proteasome subunit beta type-3	13.5268	13.1201	13.2568	13.2637	13.2872	13.1871
	1.0065	0.224709	2.14516	P49721	P49721	PSB2_HUMAN	PSMB2	Proteasome subunit beta type-2	15.1067	15.3765	15.1721	14.8778	15.1068	14.9966
	0.306367	0.113377	0.751977	P49748	P49748	ACADV_HUMAN	ACADVL	Very long-chain specific acyl-CoA dehydrogenase, mitochondrial	15.4002	15.4491	15.1404	15.2171	15.4179	15.0146
	0.886231	-1.09835	-1.90194	P49753;Q86TX2	Q86TX2;P49753	ACOT1_HUMAN;ACOT2_HUMAN	ACOT1;ACOT2	Acyl-coenzyme A thioesterase 2, mitochondrial	13.0489	11.3136	11.5333	13.4342	12.9472	12.8095
	0.953662	-0.301304	-2.0375	P49755	P49755	TMEDA_HUMAN	TMED10	Transmembrane emp24 domain-containing protein 10	14.9553	14.9555	14.681	15.0773	15.3955	15.0229
	0.697473	-0.756934	-1.53029	P49903	P49903	SPS1_HUMAN	SEPHS1	Selenide, water dikinase 1	11.0517	11.2702	10.2847	11.2035	12.4134	11.2605
	0.746895	1.37279	1.62682	P49913	P49913	CAMP_HUMAN	CAMP	Cathelicidin antimicrobial peptide	14.3843	13.8446	16.3069	12.6884	13.872	13.8571
	0.514536	-0.413343	-1.17317	P49961	P49961	ENTP1_HUMAN	ENTPD1	Ectonucleoside triphosphate diphosphohydrolase 1	13.729	12.5625	13.347	13.5659	13.7827	13.5299
	0.289045	-0.135696	-0.715238	P50213	P50213	IDH3A_HUMAN	IDH3A	Isocitrate dehydrogenase [NAD] subunit alpha, mitochondrial	14.2659	13.9557	13.6602	14.2434	14.0208	14.0246
	0.78696	-0.607721	-1.70539	P50225	P50226;P50225	ST1A1_HUMAN	SULT1A1	Sulfotransferase 1A1	14.0397	14.5496	13.8413	15.2495	14.7498	14.2545
	0.434754	0.273961	1.01505	P50395	P50395	GDIB_HUMAN	GDI2	Rab GDP dissociation inhibitor beta	14.9447	15.3256	15.4169	14.6878	15.4085	14.7691
	0.930683	-0.321198	-1.99109	P50402	P50402	EMD_HUMAN	EMD	Emerin	14.1591	13.7079	13.8205	14.0559	14.2388	14.3563
	0.995327	0.603441	2.12228	P50416	P50416	CPT1A_HUMAN	CPT1A	Carnitine O-palmitoyltransferase 1, liver isoform	13.5908	13.7293	13.0717	12.9138	12.4871	13.1806
	0.314312	0.188467	0.768706	P50453	P50453	SPB9_HUMAN	SERPINB9	Serpin B9	13.27	13.7947	13.7684	13.074	13.5544	13.6394
	0.243771	0.0684191	0.617264	P50454	P50454	SERPH_HUMAN	SERPINH1	Serpin H1	16.5888	16.5415	16.795	16.4416	16.5639	16.7146
	0.497815	0.225423	1.14024	P50552	P50552	VASP_HUMAN	VASP	Vasodilator-stimulated phosphoprotein	13.802	14.3335	14.2047	14.1016	13.8597	13.7026
	0.206153	0.140718	0.533299	P50570	P50570	DYN2_HUMAN	DNM2	Dynamin-2	12.7293	13.4234	13.3612	13.275	12.7797	13.0372
	0.109513	0.0629657	0.302826	P50570;Q05193	Q05193;P50570	DYN1_HUMAN;DYN2_HUMAN	DNM1;DNM2	Dynamin-2	14.1241	14.5989	14.8118	14.501	14.4834	14.3615
	0.00133772	0.00123469	0.00410065	P50570;Q05193;Q9UQ16	Q05193;Q9UQ16;P50570	DYN1_HUMAN;DYN2_HUMAN;DYN3_HUMAN	DNM1;DNM2;DNM3	Dynamin-2	13.8705	14.7285	14.7405	14.6099	14.3097	14.4162
	0.0509172	0.0438754	0.14818	P50570;Q9UQ16	Q9UQ16;P50570	DYN2_HUMAN;DYN3_HUMAN	DNM2;DNM3	Dynamin-2	13.2631	14.1395	13.9843	13.9813	13.568	13.7059
	0.0324469	0.0438951	0.0961702	P50895	P50895	BCAM_HUMAN	BCAM	Basal cell adhesion molecule	14.878	13.7119	14.7975	14.2394	14.0877	14.9286
	0.801498	-0.193092	-1.73399	P50914	P50914	RL14_HUMAN	RPL14	60S ribosomal protein L14	15.2043	14.94	14.8729	15.2165	15.2692	15.1108
	0.0253125	-0.0176576	-0.0755807	P50995	P50995	ANX11_HUMAN	ANXA11	Annexin A11	14.9535	14.7144	15.0939	14.611	15.3177	14.886
	0.345349	0.160836	0.833397	P51148	P51148	RAB5C_HUMAN	RAB5C	Ras-related protein Rab-5C	14.9125	15.5179	15.1866	15.2048	14.9395	14.9902
	0.484836	0.261419	1.11462	P51151	Q9NP90;P51151	RAB9A_HUMAN	RAB9A	Ras-related protein Rab-9A	12.0612	12.6864	12.8009	12.3058	12.2965	12.1618
	0.660637	0.234845	1.4585	P51153	P51153	RAB13_HUMAN	RAB13	Ras-related protein Rab-13	12.7807	13.1287	13.1704	12.8208	12.6002	12.9544
	0.391157	0.17084	0.927215	P51570	P51570	GALK1_HUMAN	GALK1	Galactokinase	13.7652	14.023	14.2439	13.9798	13.9423	13.5975
	0.671049	0.123679	1.47879	P51572	P51572	BAP31_HUMAN	BCAP31	B-cell receptor-associated protein 31	15.658	15.5619	15.4429	15.5416	15.386	15.3641
	0.519009	-0.334364	-1.18197	P51606	P51606	RENBP_HUMAN	RENBP	N-acylglucosamine 2-epimerase	10.686	11.5135	11.3464	11.6018	11.6812	11.2659
	0.230623	-0.23469	-0.588208	P51608	P51608	MECP2_HUMAN	MECP2	Methyl-CpG-binding protein 2	13.2784	12.7319	12.7724	13.1438	12.5513	13.7917
	0.089706	-0.139106	-0.252109	P51610	P51610	HCFC1_HUMAN	HCFC1	Host cell factor 1	11.5115	13.0478	11.4664	11.8647	12.496	12.0823
	0.222047	0.313633	0.569093	P51636	P51636	CAV2_HUMAN	CAV2	Caveolin-2	15.7791	14.0482	15.2297	14.4169	14.5919	15.1073
	0.0954443	-0.0922743	-0.266951	P51648	P51648	AL3A2_HUMAN	ALDH3A2	Aldehyde dehydrogenase family 3 member A2	13.6056	13.2863	13.4327	13.8024	13.9276	12.8715
	0.541726	-0.460042	-1.22653	P51659	P51659	DHB4_HUMAN	HSD17B4	Peroxisomal multifunctional enzyme type 2	14.2315	14.3742	13.3887	14.7545	14.5794	14.0407
	1.10484	0.303285	2.34957	P51665	P51665	PSMD7_HUMAN	PSMD7	26S proteasome non-ATPase regulatory subunit 7	14.3599	14.4791	14.7303	14.0851	14.3121	14.2623
	1.20548	-0.989893	-2.56505	P51808	P51808	DYLT3_HUMAN	DYNLT3	Dynein light chain Tctex-type 3	11.4922	10.5711	10.2585	11.9637	11.5902	11.7376
	0.121372	0.0558249	0.332532	P51812;Q15418	Q15418;P51812;Q9UK32	KS6A1_HUMAN;KS6A3_HUMAN	RPS6KA1;RPS6KA3	Ribosomal protein S6 kinase alpha-3	13.0946	13.4749	12.9062	13.1149	13.1198	13.0735
	0.0831319	0.0288887	0.234947	P51858	P51858	HDGF_HUMAN	HDGF	Hepatoma-derived growth factor	14.0777	14.361	14.4648	14.2913	14.3329	14.1926
	0.350484	-0.271509	-0.844005	P51884	P51884	LUM_HUMAN	LUM	Lumican	17.9355	17.2133	18.0606	17.7726	18.3701	17.8813
	0.0438593	-0.0606645	-0.128517	P51888	P51888	PRELP_HUMAN	PRELP	Prolargin	17.6566	16.2942	17.6366	16.9959	17.4747	17.2988
	0.440463	-0.115766	-1.02646	P51991	P51991	ROA3_HUMAN	HNRNPA3	Heterogeneous nuclear ribonucleoprotein A3	14.6993	14.7749	15.0568	14.9677	14.9043	15.0064
	0.861823	0.623286	1.85332	P52209	P52209	6PGD_HUMAN	PGD	6-phosphogluconate dehydrogenase, decarboxylating	15.5936	16.3053	16.3119	15.3819	15.8866	15.0725
	0.197839	0.0998535	0.514373	P52272	P52272	HNRPM_HUMAN	HNRNPM	Heterogeneous nuclear ribonucleoprotein M	14.8726	15.4444	15.286	15.0523	14.9702	15.2809
	0.88992	0.215991	1.90931	P52565	P52565	GDIR1_HUMAN	ARHGDIA	Rho GDP-dissociation inhibitor 1	15.8602	15.8722	16.0519	15.6049	15.9008	15.6307
	0.829249	0.585947	1.78875	P52566	P52566	GDIR2_HUMAN	ARHGDIB	Rho GDP-dissociation inhibitor 2	16.9052	17.7681	17.9717	16.9588	16.9276	17.0007
	0.352332	0.36236	0.847817	P52594	P52594	AGFG1_HUMAN	AGFG1	Arf-GAP domain and FG repeat-containing protein 1	11.5055	12.4527	12.1755	11.8124	11.0711	12.1632
	0.260917	-0.165934	-0.654726	P52597	P52597	HNRPF_HUMAN	HNRNPF	Heterogeneous nuclear ribonucleoprotein F	13.4043	14.0914	14.2005	14.0297	14.0083	14.156
	0.00358284	0.0081412	0.0109547	P52630	P52630	STAT2_HUMAN	STAT2	Signal transducer and activator of transcription 2	11.9912	12.0974	12.9486	11.5733	11.7484	13.691
	0.0143514	-0.0627054	-0.0433573	P52758	P52758	RIDA_HUMAN	RIDA	2-iminobutanoate/2-iminopropanoate deaminase	15.0755	12.2986	12.0051	13.9985	14.4911	11.0777
	0.426238	-0.250317	-0.997984	P52788	P52788	SPSY_HUMAN	SMS	Spermine synthase	11.6306	12.3765	12.2096	12.1826	12.5368	12.2482
	0.729717	-0.67778	-1.59323	P52815	P52815	RM12_HUMAN	MRPL12	39S ribosomal protein L12, mitochondrial	12.4223	12.4264	11.6976	13.3548	13.0403	12.1845
	0.0484459	-0.0238622	-0.141324	P52907	P52907	CAZA1_HUMAN	CAPZA1	F-actin-capping protein subunit alpha-1	14.8829	15.1615	15.0742	14.9764	15.3509	14.8629
	0.820982	-0.852088	-1.77241	P52943	P52943	CRIP2_HUMAN	CRIP2	Cysteine-rich protein 2	14.2222	12.8398	13.9922	14.77	14.0978	14.7426
	0.652263	0.443433	1.4422	P53004	P53004	BIEA_HUMAN	BLVRA	Biliverdin reductase A	14.2758	15.0751	15.1054	14.0953	14.4565	14.5741
	0.7101	-0.326401	-1.55492	P53041	P53041	PPP5_HUMAN	PPP5C	Serine/threonine-protein phosphatase 5	11.9097	12.2779	12.4102	12.2908	12.7966	12.4897
	0.216706	0.143927	0.557119	P53367	P53367	ARFP1_HUMAN	ARFIP1	Arfaptin-1	12.008	12.5091	11.9804	12.3711	11.7051	11.9895
	1.17219	0.490369	2.493	P53396	P53396	ACLY_HUMAN	ACLY	ATP-citrate synthase	14.6149	15.137	15.0243	14.5797	14.2049	14.5204
	1.15952	-0.647758	-2.46579	P53597	P53597	SUCA_HUMAN	SUCLG1	Succinate--CoA ligase [ADP/GDP-forming] subunit alpha, mitochondrial	13.793	13.2938	13.9219	14.4923	14.5018	13.9578
	0.017957	-0.00955804	-0.0540388	P53618	P53618	COPB_HUMAN	COPB1	Coatomer subunit beta	13.9732	14.294	14.4779	14.3395	14.0634	14.3709
	0.103852	0.0179275	0.288476	P53621	P53621	COPA_HUMAN	COPA	Coatomer subunit alpha	14.3642	14.5532	14.536	14.4938	14.4424	14.4634
	0.643493	-0.535066	-1.42511	P53634	P53634	CATC_HUMAN	CTSC	Dipeptidyl peptidase 1	13.7815	14.1849	13.9535	14.4524	15.1524	13.9202
	0.271791	0.256976	0.678251	P53801	P53801	PTTG_HUMAN	PTTG1IP	Pituitary tumor-transforming gene 1 protein-interacting protein	11.7713	11.7437	12.395	11.2868	11.5277	12.3246
	0.11498	-0.0477457	-0.316579	P53990	P53990	IST1_HUMAN	IST1	IST1 homolog	13.1722	13.5912	13.5843	13.4223	13.6149	13.4537
	1.02831	-0.322032	-2.19003	P53992	P53992	SC24C_HUMAN	SEC24C	Protein transport protein Sec24C	12.4663	12.924	12.6125	13.0855	12.884	12.9995
	0.0402854	0.0242373	0.118463	P53999	P53999	TCP4_HUMAN	SUB1	Activated RNA polymerase II transcriptional coactivator p15	15.6157	15.9118	15.7618	15.7082	15.4333	16.075
	0.00576266	0.00228755	0.0175763	P54136	P54136	SYRC_HUMAN	RARS1	Arginine--tRNA ligase, cytoplasmic	13.5474	13.5645	13.6173	13.4919	13.826	13.4045
	0.43244	0.232168	1.01041	P54709	P54709	AT1B3_HUMAN	ATP1B3	Sodium/potassium-transporting ATPase subunit beta-3	13.1689	13.8387	13.4219	13.361	13.0021	13.3698
	1.05117	0.83355	2.23732	P54725	P54725	RD23A_HUMAN	RAD23A	UV excision repair protein RAD23 homolog A	14.4495	15.2537	14.3293	13.4753	13.7795	14.277
	0.0292446	0.0191701	0.0869647	P54725;P54727	P54725;P54727	RD23A_HUMAN;RD23B_HUMAN	RAD23A;RAD23B	UV excision repair protein RAD23 homolog A	14.0174	14.6313	14.5659	14.2743	14.5924	14.2904
	0.343722	-0.134296	-0.83003	P54727	P54727	RD23B_HUMAN	RAD23B	UV excision repair protein RAD23 homolog B	14.5397	14.9109	14.9312	14.7967	15.1243	14.8637
	0.650486	-0.303522	-1.43873	P54819	P54819	KAD2_HUMAN	AK2	Adenylate kinase 2, mitochondrial	15.4673	15.5237	15.1928	15.7064	16.0136	15.3744
	1.10906	0.78725	2.35848	P54920	P54920	SNAA_HUMAN	NAPA	Alpha-soluble NSF attachment protein	14.4644	14.717	14.7212	13.5131	13.5353	14.4925
	0.414189	0.307032	0.97377	P55008	P55008	AIF1_HUMAN	AIF1	Allograft inflammatory factor 1	13.2439	14.2114	13.6918	13.3837	13.1694	13.6728
	0.30395	-0.151168	-0.746873	P55036	P55036	PSMD4_HUMAN	PSMD4	26S proteasome non-ATPase regulatory subunit 4	12.584	12.9485	12.8891	12.9856	12.6547	13.2348
	1.20646	1.42423	2.56718	P55058	P55058	PLTP_HUMAN	PLTP	Phospholipid transfer protein	12.706	12.763	12.4796	11.379	10.2086	12.0882
	0.638584	0.201875	1.41555	P55060	P55060	XPO2_HUMAN	CSE1L	Exportin-2	14.6351	15.0533	14.9551	14.6573	14.577	14.8036
	0.667336	-0.305934	-1.47155	P55084	P55084	ECHB_HUMAN	HADHB	Trifunctional enzyme subunit beta, mitochondrial	15.3475	15.4847	15.428	15.7458	16.0691	15.3631
	0.0740351	0.09366	0.21091	P55087	P55087	AQP4_HUMAN	AQP4	Aquaporin-4	14.0709	13.2452	13.9986	14.385	13.4109	13.2378
	0.546848	0.287408	1.23657	P55145	P55145	MANF_HUMAN	MANF	Mesencephalic astrocyte-derived neurotrophic factor	14.201	14.2076	13.6745	13.8834	13.4382	13.8992
	0.453766	0.350966	1.05299	P55209	P55209	NP1L1_HUMAN	NAP1L1	Nucleosome assembly protein 1-like 1	12.9395	12.7949	13.2298	12.3779	12.2832	13.2503
	0.318179	0.11455	0.776824	P55209;Q99733	Q99733;P55209	NP1L1_HUMAN;NP1L4_HUMAN	NAP1L1;NAP1L4	Nucleosome assembly protein 1-like 1	12.1636	12.4108	12.5601	12.1843	12.1604	12.4461
	0.941133	-0.770682	-2.01216	P55263	P55263	ADK_HUMAN	ADK	Adenosine kinase	12.2332	12.354	12.3359	13.2706	13.6212	12.3434
	0.108692	-0.0926482	-0.300751	P55265	P55265	DSRAD_HUMAN	ADAR	Double-stranded RNA-specific adenosine deaminase	12.2548	12.4409	12.9727	12.3535	12.5126	13.0802
	0.0983457	-0.0826085	-0.274408	P55268	P55268	LAMB2_HUMAN	LAMB2	Laminin subunit beta-2	15.4606	14.9685	15.6948	15.034	15.6593	15.6785
	0.14148	-0.172373	-0.38188	P55290	P55290	CAD13_HUMAN	CDH13	Cadherin-13	13.7498	12.1959	12.896	13.0372	13.1827	13.1389
	0.590736	-0.648773	-1.32232	P55327	P55327	TPD52_HUMAN	TPD52	Tumor protein D52	12.1128	12.7685	11.5278	12.9551	13.2616	12.1387
	0.495186	-0.239304	-1.13506	P55769	P55769	NH2L1_HUMAN	SNU13	NHP2-like protein 1	13.6488	14.2692	13.7465	14.1816	13.9594	14.2415
	0.0895282	-0.0755018	-0.251647	P55786	A6NEC2;P55786	PSA_HUMAN	NPEPPS	Puromycin-sensitive aminopeptidase	13.2841	13.9752	13.7389	13.6209	14.1703	13.4335
	1.10736	-1.04385	-2.35488	P55809	Q9BYC2;P55809	SCOT1_HUMAN	OXCT1	Succinyl-CoA:3-ketoacid coenzyme A transferase 1, mitochondrial	11.6163	12.3602	10.8771	12.7434	12.8067	12.435
	0.0340346	0.0216309	0.100713	P55854;P61956	P61956;Q6EEV6;P55854	SUMO2_HUMAN;SUMO3_HUMAN	SUMO2;SUMO3	Small ubiquitin-related modifier 3	15.0576	15.6822	15.5403	15.3434	15.6042	15.2676
	0.991628	0.249592	2.11472	P55884	P55884	EIF3B_HUMAN	EIF3B	Eukaryotic translation initiation factor 3 subunit B	13.7223	13.7929	13.7469	13.351	13.43	13.7323
	0.545201	0.550145	1.23334	P55957	P55957	BID_HUMAN	BID	BH3-interacting domain death agonist	11.1555	12.4871	11.7391	11.5542	10.8074	11.3696
	0.654731	-0.40762	-1.447	P56134	P56134	ATPK_HUMAN	ATP5MF	ATP synthase subunit f, mitochondrial	12.5014	12.2279	12.518	13.2107	12.9443	12.3151
	0.757038	-0.278827	-1.64668	P56192	P56192	SYMC_HUMAN	MARS1	Methionine--tRNA ligase, cytoplasmic	11.5982	12.0509	12.0568	12.2923	12.2115	12.0387
	0.495136	-0.569835	-1.13496	P56199	P56199	ITA1_HUMAN	ITGA1	Integrin alpha-1	13.5802	11.9527	13.1136	13.269	13.3739	13.7132
	0.461171	-0.0918121	-1.06772	P56377	P56377	AP1S2_HUMAN	AP1S2	AP-1 complex subunit sigma-2	13.0748	13.2589	12.9921	13.2652	13.1879	13.1482
	0.930317	-0.612064	-1.99035	P56381;Q5VTU8	P56381;Q5VTU8	AT5EL_HUMAN;ATP5E_HUMAN	ATP5F1E;ATP5F1EP2	ATP synthase subunit epsilon, mitochondrial	12.758	11.9849	11.9949	13.1965	12.7216	12.6558
	0.841625	-0.331634	-1.81324	P56385	P56385	ATP5I_HUMAN	ATP5ME	ATP synthase subunit e, mitochondrial	14.9743	14.506	14.6594	15.0489	15.251	14.8347
	0.104504	0.0191873	0.290133	P56537	P56537	IF6_HUMAN	EIF6	Eukaryotic translation initiation factor 6	13.7135	13.7076	13.7775	13.7967	13.5919	13.7524
	0.121578	0.0541916	0.333042	P57053	P23527;Q8N257;O60814;Q99880;Q16778;Q5QNW6;Q99879;P58876;P62807;Q99877;P33778;Q93079;P06899;P57053;Q96A08	H2BFS_HUMAN	H2BS1	Histone H2B type F-S	20.9134	21.0325	21.1426	20.7056	21.2185	21.002
	0.592114	-0.269701	-1.325	P57088	P57088	TMM33_HUMAN	TMEM33	Transmembrane protein 33	11.5866	11.4574	11.7498	12.1776	11.5373	11.888
	0.0380149	-0.0192951	-0.11204	P57721;Q15365;Q15366	Q15365;Q15366;P57721	PCBP1_HUMAN;PCBP2_HUMAN;PCBP3_HUMAN	PCBP1;PCBP2;PCBP3	Poly(rC)-binding protein 3	15.4946	15.7916	16.0416	15.782	15.6841	15.9195
	0.136216	0.049729	0.369079	P57721;Q15366	Q15366;P57721	PCBP2_HUMAN;PCBP3_HUMAN	PCBP2;PCBP3	Poly(rC)-binding protein 3	15.8458	15.9332	16.1542	15.9038	15.7705	16.1097
	1.12457	0.337772	2.39127	P57737	P57737	CORO7_HUMAN	CORO7	Coronin-7	12.9776	13.3615	13.1508	12.9993	12.7232	12.7541
	0.340398	0.265139	0.823144	P57764	P57764	GSDMD_HUMAN	GSDMD	Gasdermin-D	12.7381	12.6508	12.8502	12.5413	11.9048	12.9976
	0.937096	-0.479994	-2.00401	P58107;Q15149	Q15149;P58107	EPIPL_HUMAN;PLEC_HUMAN	EPPK1;PLEC	Epiplakin	16.4105	15.8088	15.951	16.747	16.6318	16.2315
	0.00941675	0.00965532	0.0286042	P58546	P58546	MTPN_HUMAN	MTPN	Myotrophin	13.0686	13.6089	12.5616	12.9191	13.37	12.921
	0.401044	-0.173717	-0.947245	P59998	P59998	ARPC4_HUMAN	ARPC4	Actin-related protein 2/3 complex subunit 4	15.1659	15.4978	15.5158	15.6464	15.7666	15.2877
	0.451342	-0.357085	-1.04816	P60033	P60033	CD81_HUMAN	CD81	CD81 antigen	13.7924	13.2002	13.8042	13.4697	13.9721	14.4262
	0.0654797	-0.0655238	-0.18798	P60174	P60174	TPIS_HUMAN	TPI1	Triosephosphate isomerase	17.1656	17.5892	17.4182	17.2274	18.0999	17.0422
	0.24321	0.15814	0.616031	P60228	P60228	EIF3E_HUMAN	EIF3E	Eukaryotic translation initiation factor 3 subunit E	13.7371	13.802	13.2333	13.431	13.116	13.751
	0.048182	-0.0215549	-0.14059	P60468	P60468	SC61B_HUMAN	SEC61B	Protein transport protein Sec61 subunit beta	14.8438	14.8875	14.4658	14.902	14.6622	14.6976
	0.405753	0.355609	0.956761	P60510	P60510	PP4C_HUMAN	PPP4C	Serine/threonine-protein phosphatase 4 catalytic subunit	11.5251	11.1548	11.4021	11.1606	11.5278	10.3266
	0.807549	0.208216	1.74591	P60709;P63261	P63261;P60709	ACTB_HUMAN;ACTG_HUMAN	ACTB;ACTG1	Actin, cytoplasmic 1	20.0292	20.0493	20.1581	19.6802	20.0691	19.8626
	1.0699	0.585696	2.27629	P60842	P60842	IF4A1_HUMAN	EIF4A1	Eukaryotic initiation factor 4A-I	14.7229	15.1389	15.281	14.3794	14.1725	14.8339
	0.818077	0.304404	1.76668	P60842;Q14240	P60842;Q14240	IF4A1_HUMAN;IF4A2_HUMAN	EIF4A1;EIF4A2	Eukaryotic initiation factor 4A-I	16.0729	16.3258	16.4309	15.9168	15.7698	16.2298
	0.242559	0.0950813	0.614598	P60866	P60866	RS20_HUMAN	RPS20	40S ribosomal protein S20	15.3383	15.22	14.8415	15.1153	15.002	14.9973
	0.281789	0.278606	0.699732	P60903	P60903	S10AA_HUMAN	S100A10	Protein S100-A10	17.4921	16.3243	17.1751	16.3892	16.7113	17.0552
	1.15844	0.208397	2.46347	P60953	P60953	CDC42_HUMAN	CDC42	Cell division control protein 42 homolog	15.2655	15.4904	15.4664	15.1962	15.1217	15.2792
	0.714392	-0.792214	-1.5633	P60983	P60983	GMFB_HUMAN	GMFB	Glia maturation factor beta	11.3288	11.8519	11.2862	12.4183	13.0232	11.402
	0.210047	0.133216	0.542114	P61006	P61006	RAB8A_HUMAN	RAB8A	Ras-related protein Rab-8A	11.5119	11.6956	11.0078	11.5372	11.0997	11.1787
	0.645421	-0.43137	-1.42887	P61009	P61009	SPCS3_HUMAN	SPCS3	Signal peptidase complex subunit 3	12.7364	13.3804	13.1688	13.5907	13.8977	13.0913
	0.692827	0.416877	1.52123	P61011	P61011	SRP54_HUMAN	SRP54	Signal recognition particle 54 kDa protein	11.6846	12.3979	12.3977	11.7971	11.4848	11.9478
	0.250558	-0.15079	-0.632148	P61019	P61019	RAB2A_HUMAN	RAB2A	Ras-related protein Rab-2A	12.5326	13.2271	12.6916	12.9345	12.791	13.1782
	0.174066	-0.0751785	-0.459434	P61020	P61020	RAB5B_HUMAN	RAB5B	Ras-related protein Rab-5B	12.7597	12.7339	12.393	12.8343	12.4786	12.7993
	0.492737	0.195827	1.13023	P61026	P61026	RAB10_HUMAN	RAB10	Ras-related protein Rab-10	13.5117	13.893	13.8897	13.5417	13.379	13.7862
	0.931607	0.41142	1.99295	P61077;P62837	P62837;P61077	UB2D2_HUMAN;UB2D3_HUMAN	UBE2D2;UBE2D3	Ubiquitin-conjugating enzyme E2 D3	14.8887	15.3354	15.5241	14.72	14.7925	15.0014
	0.69013	0.294915	1.51597	P61081	P61081	UBC12_HUMAN	UBE2M	NEDD8-conjugating enzyme Ubc12	14.1164	14.5627	14.7171	14.2162	14.0265	14.2687
	1.29465	0.359221	2.76211	P61088	P61088	UBE2N_HUMAN	UBE2N	Ubiquitin-conjugating enzyme E2 N	16.5214	16.9514	16.7321	16.2989	16.4231	16.4052
	0.746567	0.133096	1.62618	P61106	P61106	RAB14_HUMAN	RAB14	Ras-related protein Rab-14	14.6272	14.8186	14.8246	14.6995	14.5294	14.6423
	0.00631832	-0.00304222	-0.019259	P61158	P61158	ARP3_HUMAN	ACTR3	Actin-related protein 3	15.508	15.7826	15.851	15.7096	15.9252	15.516
	0.00784546	0.00340843	0.023873	P61160	P61160	ARP2_HUMAN	ACTR2	Actin-related protein 2	15.5846	15.941	15.5639	15.7146	15.8083	15.5563
	0.826538	0.225759	1.78339	P61163	P61163	ACTZ_HUMAN	ACTR1A	Alpha-centractin	13.1218	13.2654	12.8494	12.7858	12.8935	12.88
	0.537426	0.0889311	1.21811	P61201	P61201	CSN2_HUMAN	COPS2	COP9 signalosome complex subunit 2	13.0736	13.1647	12.962	12.8939	13.0399	12.9998
	0.86223	0.324745	1.85413	P61221	P61221	ABCE1_HUMAN	ABCE1	ATP-binding cassette sub-family E member 1	13.0632	13.2537	13.1838	12.9502	12.5161	13.0602
	0.943015	0.177826	2.01596	P61224;P62834	P62834;P61224	RAP1A_HUMAN;RAP1B_HUMAN	RAP1A;RAP1B	Ras-related protein Rap-1b	16.1863	16.1959	16.4025	16.1434	15.978	16.1297
	0.161962	-0.140327	-0.43095	P61225	P61225	RAP2B_HUMAN	RAP2B	Ras-related protein Rap-2b	12.74	13.8011	13.0062	13.2052	13.3272	13.4358
	0.0424835	0.0122948	0.124655	P61247	P61247	RS3A_HUMAN	RPS3A	40S ribosomal protein S3a	16.1393	15.8691	15.8335	15.9039	15.9728	15.9283
	0.486872	0.122418	1.11864	P61254	P61254	RL26_HUMAN	RPL26	60S ribosomal protein L26	14.6879	14.4885	14.3449	14.463	14.3047	14.3864
	0.311001	-0.104427	-0.761743	P61254;Q9UNX3	Q9UNX3;P61254	RL26L_HUMAN;RL26_HUMAN	RPL26;RPL26L1	60S ribosomal protein L26	16.3479	15.9762	16.0109	16.2192	16.3338	16.0952
	0.0486427	0.0287765	0.141871	P61289	P61289	PSME3_HUMAN	PSME3	Proteasome activator complex subunit 3	11.7405	12.3099	12.1637	12.2115	11.8374	12.0787
	0.184819	-0.0620572	-0.484443	P61313	P61313	RL15_HUMAN	RPL15	60S ribosomal protein L15	15.9452	15.7285	15.6029	15.7961	15.9704	15.6962
	0.91228	-0.393984	-1.95408	P61353	P61353	RL27_HUMAN	RPL27	60S ribosomal protein L27	14.6833	14.9046	14.2407	14.9568	15.1046	14.9492
	0.259854	-0.153479	-0.652418	P61421	P61421	VA0D1_HUMAN	ATP6V0D1	V-type proton ATPase subunit d 1	13.3352	13.8887	13.5114	13.8714	13.9294	13.3948
	0.0508548	-0.0707213	-0.148007	P61457	P61457	PHS_HUMAN	PCBD1	Pterin-4-alpha-carbinolamine dehydratase	15.2149	14.2921	14.2018	14.5216	15.2997	14.0996
	0.00742598	0.00599607	0.0226072	P61513	P61513;A6NKH3	RL37A_HUMAN	RPL37A	60S ribosomal protein L37a	11.9431	11.364	11.5714	11.9355	11.2381	11.6868
	0.0892079	0.0752741	0.250815	P61604	P61604	CH10_HUMAN	HSPE1	10 kDa heat shock protein, mitochondrial	17.8769	17.345	16.9703	17.498	17.4328	17.0355
	0.766812	-0.322352	-1.66584	P61619	P61619	S61A1_HUMAN	SEC61A1	Protein transport protein Sec61 subunit alpha isoform 1	13.1003	13.3276	12.7484	13.2146	13.5442	13.3847
	0.487693	-0.26123	-1.12027	P61619;Q9H9S3	Q9H9S3;P61619	S61A1_HUMAN;S61A2_HUMAN	SEC61A1;SEC61A2	Protein transport protein Sec61 subunit alpha isoform 1	13.6075	13.8081	13.3153	13.8922	14.1267	13.4957
	0.127584	-0.0321957	-0.347909	P61758	P61758	PFD3_HUMAN	VBP1	Prefoldin subunit 3	11.9915	12.1344	11.8623	12.126	11.9795	11.9792
	0.126987	0.0839341	0.346436	P61764	P61764	STXB1_HUMAN	STXBP1	Syntaxin-binding protein 1	12.0875	11.9506	12.1643	12.129	11.5254	12.2962
	0.529143	0.562357	1.20187	P61769	P61769	B2MG_HUMAN	B2M	Beta-2-microglobulin	16.2196	16.1933	16.1907	15.3784	14.9909	16.5473
	0.303173	-0.0946169	-0.74523	P61803	P61803	DAD1_HUMAN	DAD1	Dolichyl-diphosphooligosaccharide--protein glycosyltransferase subunit DAD1	14.9405	15.0545	14.837	15.023	15.2371	14.8558
	0.509386	-0.845039	-1.16304	P61916	P61916	NPC2_HUMAN	NPC2	NPC intracellular cholesterol transporter 2	15.0425	15.4664	14.4902	16.1881	16.7937	14.5524
	0.0781064	0.0326697	0.221711	P61923	P61923	COPZ1_HUMAN	COPZ1	Coatomer subunit zeta-1	14.1583	14.3459	14.1952	14.3176	13.9298	14.3539
	0.793968	-0.190789	-1.71917	P61956	P61956	SUMO2_HUMAN	SUMO2	Small ubiquitin-related modifier 2	11.4391	11.7176	11.4428	11.6488	11.6768	11.8463
	0.205311	0.0726093	0.531388	P61960	P61960	UFM1_HUMAN	UFM1	Ubiquitin-fold modifier 1	13.8849	14.3435	14.0584	14.0653	13.9695	14.0341
	0.0381653	0.0207163	0.112466	P61970	P61970	NTF2_HUMAN	NUTF2	Nuclear transport factor 2	15.2549	15.7041	15.2294	15.2116	15.5592	15.3554
	0.0796841	-0.0350596	-0.225877	P61978	P61978	HNRPK_HUMAN	HNRNPK	Heterogeneous nuclear ribonucleoprotein K	16.0232	16.4095	16.4774	16.2122	16.3841	16.419
	0.483528	-0.12968	-1.11203	P61981	P61981	1433G_HUMAN	YWHAG	14-3-3 protein gamma	14.9057	15.2007	15.0806	15.2464	15.2935	15.036
	0.365026	-0.224081	-0.873917	P62072	P62072	TIM10_HUMAN	TIMM10	Mitochondrial import inner membrane translocase subunit Tim10	13.0907	12.5813	12.5517	13.339	12.805	12.752
	0.0886395	0.0571127	0.249336	P62136	P62136	PP1A_HUMAN	PPP1CA	Serine/threonine-protein phosphatase PP1-alpha catalytic subunit	13.9727	14.7342	14.3123	14.2148	14.4082	14.2249
	0.681287	0.322884	1.49873	P62191	P62191	PRS4_HUMAN	PSMC1	26S proteasome regulatory subunit 4	13.0783	13.6618	13.1352	13.0528	12.7525	13.1013
	0.587773	0.201765	1.31654	P62195	P62195	PRS8_HUMAN	PSMC5	26S proteasome regulatory subunit 8	12.459	12.8771	12.6854	12.4616	12.3143	12.6403
	0.262572	-0.0667591	-0.658319	P62241	P62241	RS8_HUMAN	RPS8	40S ribosomal protein S8	14.8376	14.976	14.6649	14.8979	14.9713	14.8095
	0.0967521	-0.0340605	-0.270316	P62244	P62244	RS15A_HUMAN	RPS15A	40S ribosomal protein S15a	15.7973	15.5919	15.3965	15.611	15.7235	15.5535
	0.0036863	0.000813484	0.0112698	P62249	P62249	RS16_HUMAN	RPS16	40S ribosomal protein S16	15.468	15.2572	15.3124	15.3318	15.4113	15.2921
	0.319757	0.105106	0.780131	P62263	P62263	RS14_HUMAN	RPS14	40S ribosomal protein S14	16.4509	16.085	16.027	16.061	16.1291	16.0575
	0.265156	-0.132549	-0.663919	P62266	P62266	RS23_HUMAN	RPS23	40S ribosomal protein S23	15.3396	15.3378	14.7638	15.3407	15.3303	15.1679
	0.144738	0.0442629	0.389763	P62269	P62269	RS18_HUMAN	RPS18	40S ribosomal protein S18	16.2961	16.1066	15.9975	16.0127	16.2345	16.0203
	0.0336786	0.00961145	0.0996956	P62277	P62277	RS13_HUMAN	RPS13	40S ribosomal protein S13	16.2503	16.0521	15.9672	16.0444	16.1744	16.0219
	0.105398	0.0363029	0.292406	P62280	P62280	RS11_HUMAN	RPS11	40S ribosomal protein S11	16.2119	16.0299	15.8131	15.9872	16.0591	15.8998
	0.337589	-0.127968	-0.817316	P62304	P62304	RUXE_HUMAN	SNRPE	Small nuclear ribonucleoprotein E	13.2961	13.1348	13.6498	13.4802	13.5564	13.428
	0.211366	-0.113991	-0.545093	P62310	P62310	LSM3_HUMAN	LSM3	U6 snRNA-associated Sm-like protein LSm3	13.9316	14.4153	14.503	14.249	14.6129	14.33
	1.26155	-1.03645	-2.68823	P62312	P62312	LSM6_HUMAN	LSM6	U6 snRNA-associated Sm-like protein LSm6	11.0875	12.1994	11.9771	12.5448	13.1472	12.6813
	1.14888	-0.230931	-2.44302	P62316	P62316	SMD2_HUMAN	SNRPD2	Small nuclear ribonucleoprotein Sm D2	14.3372	14.6609	14.5266	14.7322	14.7246	14.7607
	0.320366	0.189291	0.781405	P62328;P63313	P62328;O14604;P63313	TYB10_HUMAN;TYB4_HUMAN	TMSB10;TMSB4X	Thymosin beta-4	18.3656	18.8893	19.0788	18.4722	18.4754	18.8183
	0.415087	0.141192	0.975578	P62333	P62333	PRS10_HUMAN	PSMC6	26S proteasome regulatory subunit 10B	13.3741	13.8262	13.5659	13.3352	13.4605	13.5471
	0.200608	0.0847073	0.520694	P62424	P62424	RL7A_HUMAN	RPL7A	60S ribosomal protein L7a	15.604	15.6362	15.139	15.3514	15.4262	15.3475
	0.218598	0.0865126	0.561366	P62495	P62495	ERF1_HUMAN	ETF1	Eukaryotic peptide chain release factor subunit 1	12.7661	13.1966	13.0336	13.0821	12.8763	12.7784
	0.326968	-0.388459	-0.795207	P62633	P62633	CNBP_HUMAN	CNBP	Cellular nucleic acid-binding protein	13.1803	12.0839	12.8769	13.3027	12.3975	13.6062
	0.136362	0.0571766	0.369436	P62701	Q8TD47;P62701	RS4X_HUMAN	RPS4X	40S ribosomal protein S4, X isoform	16.0185	15.7067	15.5247	15.6047	15.7976	15.6761
	0.482249	-0.819502	-1.1095	P62714	P62714	PP2AB_HUMAN	PPP2CB	Serine/threonine-protein phosphatase 2A catalytic subunit beta isoform	12.6869	12.4738	10.5621	12.9389	13.1049	12.1375
	0.698586	0.164048	1.53246	P62714;P67775	P67775;P62714	PP2AA_HUMAN;PP2AB_HUMAN	PPP2CA;PPP2CB	Serine/threonine-protein phosphatase 2A catalytic subunit beta isoform	14.4979	14.5899	14.7562	14.342	14.5966	14.4132
	0.0876101	0.0335547	0.246656	P62750	P62750	RL23A_HUMAN	RPL23A	60S ribosomal protein L23a	16.6159	16.4061	16.1606	16.3501	16.4251	16.3066
	0.574691	0.115405	1.291	P62753	P62753	RS6_HUMAN	RPS6	40S ribosomal protein S6	16.0169	15.8231	15.7199	15.7294	15.7765	15.7079
	0.0157621	-0.00633939	-0.0475462	P62805	P62805	H4_HUMAN	H4C1	Histone H4	19.7173	19.8217	20.0079	19.6508	19.9747	19.9405
	0.0343153	0.0216325	0.101515	P62820	P62820	RAB1A_HUMAN	RAB1A	Ras-related protein Rab-1A	14.3289	14.9868	14.7677	14.7034	14.5049	14.8102
	0.0571952	-0.0179615	-0.165461	P62820;Q9H0U4	Q9H0U4;P62820	RAB1A_HUMAN;RAB1B_HUMAN	RAB1A;RAB1B	Ras-related protein Rab-1A	14.7128	14.7207	14.852	14.9724	14.7211	14.6459
	0.364091	-0.176091	-0.871999	P62829	P62829	RL23_HUMAN	RPL23	60S ribosomal protein L23	16.3091	16.1584	15.6752	16.1886	16.3495	16.1329
	0.46176	0.147956	1.06889	P62834	P62834	RAP1A_HUMAN	RAP1A	Ras-related protein Rap-1A	13.5921	13.7553	14.0192	13.5201	13.693	13.7097
	0.102947	-0.115135	-0.286171	P62841	P62841	RS15_HUMAN	RPS15	40S ribosomal protein S15	13.5451	13.3939	12.2737	13.247	13.1338	13.1774
	0.633538	-0.251661	-1.40573	P62847	P62847	RS24_HUMAN	RPS24	40S ribosomal protein S24	13.1546	12.9504	12.5957	13.1939	13.2527	13.0091
	0.317156	0.101358	0.774678	P62851	P62851	RS25_HUMAN	RPS25	40S ribosomal protein S25	16.8346	16.5219	16.4833	16.4352	16.6493	16.4512
	0.352567	-0.230267	-0.848301	P62854	P62854	RS26_HUMAN	RPS26	40S ribosomal protein S26	11.0753	11.2439	10.7443	11.2583	11.6435	10.8525
	0.305797	-0.0690327	-0.750774	P62854;Q5JNZ5	Q5JNZ5;P62854	RS26L_HUMAN;RS26_HUMAN	RPS26;RPS26P11	40S ribosomal protein S26	14.608	14.7709	14.6051	14.7628	14.839	14.5894
	0.237663	0.0800654	0.603802	P62857	P62857	RS28_HUMAN	RPS28	40S ribosomal protein S28	16.3372	16.0062	16.0969	16.0224	16.2373	15.9405
	0.532863	0.154483	1.20916	P62861	P62861	RS30_HUMAN	FAU	40S ribosomal protein S30	15.8308	15.7116	15.7095	15.6299	15.7874	15.3712
	0.851495	-0.124153	-1.83281	P62873	P62873;P16520	GBB1_HUMAN	GNB1	Guanine nucleotide-binding protein G(I)/G(S)/G(T) subunit beta-1	15.2587	15.1962	15.3136	15.2666	15.4618	15.4127
	0.185932	-0.0432504	-0.487016	P62873;P62879	P62873;P62879	GBB1_HUMAN;GBB2_HUMAN	GNB1;GNB2	Guanine nucleotide-binding protein G(I)/G(S)/G(T) subunit beta-1	14.7817	14.766	15.0342	14.8845	14.8866	14.9406
	0.0692959	-0.0264203	-0.198248	P62873;P62879;Q9HAV0	P62873;Q9HAV0;P62879;P16520	GBB1_HUMAN;GBB2_HUMAN;GBB4_HUMAN	GNB1;GNB2;GNB4	Guanine nucleotide-binding protein G(I)/G(S)/G(T) subunit beta-1	16.0187	15.756	16.1869	15.9536	16.1021	15.9852
	0.302536	-0.105617	-0.743884	P62879	P62879	GBB2_HUMAN	GNB2	Guanine nucleotide-binding protein G(I)/G(S)/G(T) subunit beta-2	13.994	13.5658	13.6238	13.8081	13.9239	13.7685
	1.2417	-0.439031	-2.64435	P62888	P62888	RL30_HUMAN	RPL30	60S ribosomal protein L30	14.7117	14.2239	14.2299	14.8505	14.8788	14.7533
	0.575041	-0.137011	-1.29169	P62899	P62899	RL31_HUMAN	RPL31	60S ribosomal protein L31	14.7539	14.8303	14.6993	14.9044	15.0665	14.7236
	0.914802	-0.381481	-1.95914	P62906	P62906	RL10A_HUMAN	RPL10A	60S ribosomal protein L10a	15.6392	15.3215	15.7648	15.9316	16.2163	15.7221
	0.325855	0.0616757	0.792884	P62913	P62913	RL11_HUMAN	RPL11	60S ribosomal protein L11	14.9571	14.8554	14.8023	14.7424	14.9361	14.7512
	0.159554	0.0602938	0.425239	P62917	P62917	RL8_HUMAN	RPL8	60S ribosomal protein L8	16.8249	16.6505	16.4568	16.5179	16.7688	16.4646
	0.153561	0.0595214	0.410959	P62937	P62937	PPIA_HUMAN	PPIA	Peptidyl-prolyl cis-trans isomerase A	19.1319	19.1788	19.2351	18.984	19.4059	18.9774
	0.1242	-0.0669842	-0.339547	P62942	P62942	FKB1A_HUMAN	FKBP1A	Peptidyl-prolyl cis-trans isomerase FKBP1A	14.9277	15.0075	14.589	15.1608	14.9223	14.6421
	0.682704	-0.164946	-1.5015	P62979	P62987;P62979;P0CG47;P0CG48	RS27A_HUMAN	RPS27A	Ubiquitin-40S ribosomal protein S27a	19.0901	18.9555	19.2216	19.1393	19.2184	19.4043
	0.730277	0.455774	1.59432	P62993	P62993	GRB2_HUMAN	GRB2	Growth factor receptor-bound protein 2	14.2958	15.2075	15.0326	14.3278	14.3297	14.5111
	0.185877	0.127812	0.486888	P62995;Q13595	Q13595;P62995	TRA2A_HUMAN;TRA2B_HUMAN	TRA2A;TRA2B	Transformer-2 protein homolog beta	13.2366	13.0251	12.6169	13.0265	12.4532	13.0155
	0.0991803	0.0398372	0.276548	P63000	P63000	RAC1_HUMAN	RAC1	Ras-related C3 botulinum toxin substrate 1	15.9605	16.0164	15.9863	15.691	16.1857	15.9669
	0.733376	-0.20317	-1.60038	P63010	P63010	AP2B1_HUMAN	AP2B1	AP-2 complex subunit beta	13.5195	13.6597	13.7017	13.627	14.0228	13.8407
	0.170699	0.0847632	0.451547	P63027;Q15836	Q15836;P63027;P23763	VAMP2_HUMAN;VAMP3_HUMAN	VAMP2;VAMP3	Vesicle-associated membrane protein 2	14.7807	14.465	14.8249	14.647	14.328	14.8413
	0.988794	-0.447695	-2.10893	P63092;Q5JWF2	P63092;Q5JWF2	GNAS1_HUMAN;GNAS2_HUMAN	GNAS	Guanine nucleotide-binding protein G(s) subunit alpha isoforms short	13.4986	12.9946	13.6896	13.755	13.861	13.9099
	0.435739	-0.251805	-1.01702	P63098	P63098	CANB1_HUMAN	PPP3R1	Calcineurin subunit B type 1	11.9226	11.2726	12.0719	11.9423	12.0488	12.0315
	0.409949	-0.213858	-0.965226	P63104	P63104	1433Z_HUMAN	YWHAZ	14-3-3 protein zeta/delta	15.4908	15.9193	15.8289	15.8605	16.308	15.7121
	0.821428	-0.5435	-1.77329	P63151	P63151	2ABA_HUMAN	PPP2R2A	Serine/threonine-protein phosphatase 2A 55 kDa regulatory subunit B alpha isoform	11.2966	12.0663	12.2753	12.5684	12.3341	12.3662
	0.529699	-0.455253	-1.20295	P63167	P63167	DYL1_HUMAN	DYNLL1	Dynein light chain 1, cytoplasmic	11.7327	11.303	11.4439	11.9186	11.3461	12.5806
	0.195304	0.171713	0.508576	P63173	P63173	RL38_HUMAN	RPL38	60S ribosomal protein L38	11.8021	11.6511	10.9769	11.5773	10.8633	11.4742
	0.752976	0.337045	1.63872	P63218	P63218	GBG5_HUMAN	GNG5	Guanine nucleotide-binding protein G(I)/G(S)/G(O) subunit gamma-5	13.1913	13.2494	12.7416	12.7647	12.4832	12.9232
	0.0851616	-0.0299066	-0.240264	P63220	P63220	RS21_HUMAN	RPS21	40S ribosomal protein S21	16.3732	16.023	16.021	16.1529	16.2488	16.105
	0.920194	0.335747	1.96998	P63241	Q9GZV4;P63241;Q6IS14	IF5A1_HUMAN	EIF5A	Eukaryotic translation initiation factor 5A-1	15.6168	15.8724	16.117	15.4527	15.4326	15.7137
	0.614247	0.100124	1.36815	P63244	P63244	RACK1_HUMAN	RACK1	Receptor of activated protein C kinase 1	15.4568	15.2319	15.4072	15.2969	15.2125	15.2861
	1.2255	0.379239	2.60877	P63267;P68133	P63267;P68032;P68133;P62736	ACTH_HUMAN;ACTS_HUMAN	ACTA1;ACTG2	Actin, gamma-enteric smooth muscle	22.0805	21.9707	22.2877	21.5356	21.9225	21.743
	0.318723	0.0945428	0.777963	P63267;P68133;Q562R1	P63261;Q9BYX7;P60709;Q562R1;P63267;P68032;P68133;P62736;Q6S8J3;A5A3E0	ACTBL_HUMAN;ACTH_HUMAN;ACTS_HUMAN	ACTA1;ACTBL2;ACTG2	Actin, gamma-enteric smooth muscle	19.5974	19.5071	19.7264	19.3248	19.6806	19.5419
	0.369107	-0.297761	-0.882278	P63279	P63279	UBC9_HUMAN	UBE2I	SUMO-conjugating enzyme UBC9	14.2758	15.1136	15.0717	14.8261	15.4984	15.0299
	0.246884	-0.215333	-0.624101	P63313	P63313	TYB10_HUMAN	TMSB10	Thymosin beta-10	14.1213	14.9057	14.9156	15.1247	14.4189	15.0451
	0.495655	-0.224168	-1.13599	P67775	P67775	PP2AA_HUMAN	PPP2CA	Serine/threonine-protein phosphatase 2A catalytic subunit alpha isoform	11.6969	12.3499	12.1255	12.3562	12.2952	12.1934
	0.833546	0.640739	1.79724	P67809	P67809	YBOX1_HUMAN	YBX1	Y-box-binding protein 1	15.1626	15.0827	15.2683	14.6787	13.8596	15.0531
	0.216058	0.135666	0.555663	P67870	P67870	CSK2B_HUMAN	CSNK2B	Casein kinase II subunit beta	11.7848	11.8216	12.4917	12.0119	11.9425	11.7367
	0.92919	-0.381871	-1.98808	P67936	P67936	TPM4_HUMAN	TPM4	Tropomyosin alpha-4 chain	17.3965	17.0234	17.3251	17.3338	17.8532	17.7036
	0.111855	0.0876754	0.308728	P68036	P68036;A0A1B0GUS4	UB2L3_HUMAN	UBE2L3	Ubiquitin-conjugating enzyme E2 L3	14.4538	15.2674	14.6836	14.7149	14.9703	14.4564
	0.110548	-0.0366058	-0.305437	P68104	P68104;Q5VTE0	EF1A1_HUMAN	EEF1A1	Elongation factor 1-alpha 1	16.945	16.9431	16.999	17.0312	16.7796	17.1861
	1.11437	-1.51096	-2.36967	P68133	P68032;P68133;P62736	ACTS_HUMAN	ACTA1	Actin, alpha skeletal muscle	16.0413	17.1644	15.2574	17.077	17.7563	18.1628
	0.00141107	0.000411987	0.00432514	P68366	P68366	TBA4A_HUMAN	TUBA4A	Tubulin alpha-4A chain	16.4138	16.4898	16.5925	16.649	16.4692	16.3767
	0.957098	0.381205	2.04446	P68366;Q9BQE3;Q9H853;Q9NY65	Q9H853;P68366;Q9NY65;Q9BQE3;Q6PEY2;P0DPH8;Q71U36;P68363	TBA1C_HUMAN;TBA4A_HUMAN;TBA4B_HUMAN;TBA8_HUMAN	TUBA1C;TUBA4A;TUBA4B;TUBA8	Tubulin alpha-4A chain	14.9109	15.4152	15.2599	15.0239	14.777	14.6415
	0.0413972	-0.00807063	-0.121598	P68366;Q9BQE3;Q9NY65	P68366;Q9NY65;Q9BQE3;Q6PEY2;P0DPH8;Q71U36;P68363	TBA1C_HUMAN;TBA4A_HUMAN;TBA8_HUMAN	TUBA1C;TUBA4A;TUBA8	Tubulin alpha-4A chain	17.5082	17.5477	17.7226	17.5984	17.616	17.5883
	0.496268	-0.186478	-1.13719	P68400	Q8NEV1;P68400	CSK21_HUMAN	CSNK2A1	Casein kinase II subunit alpha	12.4175	12.1352	12.3868	12.2462	12.5342	12.7186
	0.158942	-0.095514	-0.423785	P68402	P68402	PA1B2_HUMAN	PAFAH1B2	Platelet-activating factor acetylhydrolase IB subunit alpha2	14.4075	14.7111	14.242	14.3628	14.9063	14.378
	0.0381758	0.014815	0.112496	P69849;Q15155;Q5JPE7	P69849;Q15155;Q5JPE7	NOMO1_HUMAN;NOMO2_HUMAN;NOMO3_HUMAN	NOMO1;NOMO2;NOMO3	Nodal modulator 3	12.9785	13.279	13.0709	13.1506	13.2279	12.9055
	0.148651	0.433801	0.39919	P69891	P69891	HBG1_HUMAN	HBG1	Hemoglobin subunit gamma-1	13.585	15.3222	12.0568	14.2253	13.0604	12.377
	0.209194	0.598733	0.540185	P69891;P69892	P69891;P69892	HBG1_HUMAN;HBG2_HUMAN	HBG1;HBG2	Hemoglobin subunit gamma-1	16.8909	18.8146	15.0333	16.6534	15.9881	16.3011
	0.0569433	-0.253791	-0.164772	P69892	P69892	HBG2_HUMAN	HBG2	Hemoglobin subunit gamma-2	16.0157	17.9702	12.7979	16.1705	15.2203	16.1544
	0.149605	-0.090532	-0.401483	P78344	P78344	IF4G2_HUMAN	EIF4G2	Eukaryotic translation initiation factor 4 gamma 2	12.3689	12.7048	12.7813	12.6981	12.3912	13.0373
	0.719348	0.250976	1.57297	P78371	P78371	TCPB_HUMAN	CCT2	T-complex protein 1 subunit beta	14.4914	14.2646	14.4185	14.183	13.8711	14.3676
	0.27179	-0.596804	-0.678249	P78386	P78386	KRT85_HUMAN	KRT85	Keratin, type II cuticular Hb5	14.1838	13.4195	14.3042	15.1572	15.6233	12.9174
	0.763986	-0.63297	-1.6603	P78406	P78406	RAE1L_HUMAN	RAE1	mRNA export factor	11.406	11.8472	10.5502	11.9115	11.9276	11.8633
	0.620851	-0.231542	-1.38101	P78527	P78527	PRKDC_HUMAN	PRKDC	DNA-dependent protein kinase catalytic subunit	13.8331	14.2296	13.9096	14.2251	14.4211	14.0207
	0.0555631	0.0671412	0.160987	P79483	P79483	DRB3_HUMAN	HLA-DRB3	HLA class II histocompatibility antigen, DR beta 3 chain	12.8426	12.4194	12.8593	12.267	13.4225	12.2303
	0.0850388	-0.111928	-0.239943	P79483;Q30154	Q30154;P79483	DRB3_HUMAN;DRB5_HUMAN	HLA-DRB3;HLA-DRB5	HLA class II histocompatibility antigen, DR beta 3 chain	15.1823	14.1548	14.3292	14.468	15.3333	14.2008
	0.792413	0.767383	1.71611	P80217	P80217	IN35_HUMAN	IFI35	Interferon-induced 35 kDa protein	12.7664	12.8645	13.1843	11.964	11.5534	12.9956
	0.439451	0.282939	1.02444	P80303	P80303	NUCB2_HUMAN	NUCB2	Nucleobindin-2	12.6353	12.5214	12.8287	11.8739	12.5157	12.7472
	0.624054	0.532234	1.38725	P80723	P80723	BASP1_HUMAN	BASP1	Brain acid soluble protein 1	14.7488	15.9559	15.6623	14.8964	15.1485	14.7254
	0.552204	0.547426	1.24705	P80748	P80748	LV321_HUMAN	IGLV3-21	Immunoglobulin lambda variable 3-21	14.6007	14.0625	13.262	13.0379	13.5204	13.7246
	0.382595	-0.357818	-0.909812	P82909	P82909	RT36_HUMAN	MRPS36	28S ribosomal protein S36, mitochondrial	11.1902	10.9194	10.2427	11.6587	10.7236	11.0435
	0.183946	-0.131742	-0.482421	P82979	P82979	SARNP_HUMAN	SARNP	SAP domain-containing ribonucleoprotein	12.6222	13.0767	13.1684	13.287	12.6586	13.3169
	0.301822	0.190908	0.742374	P83111	P83111	LACTB_HUMAN	LACTB	Serine beta-lactamase-like protein LACTB, mitochondrial	12.5215	13.071	12.2158	12.4741	12.4684	12.2931
	0.515799	-0.128768	-1.17566	P83731	P83731	RL24_HUMAN	RPL24	60S ribosomal protein L24	14.6179	14.4208	14.3186	14.6177	14.6718	14.4541
	0.0191738	0.0188932	0.0576251	P83881	P83881	RL36A_HUMAN	RPL36A	60S ribosomal protein L36a	12.9398	12.8227	12.3924	12.859	13.089	12.1502
	0.927643	-0.449739	-1.98496	P83881;Q969Q0	P83881;Q969Q0	RL36A_HUMAN;RL36L_HUMAN	RPL36A;RPL36AL	60S ribosomal protein L36a	14.3516	14.2355	13.7146	14.7248	14.5899	14.3363
	0.00772373	0.0104621	0.0235058	P83916;Q13185	Q13185;P83916	CBX1_HUMAN;CBX3_HUMAN	CBX1;CBX3	Chromobox protein homolog 1	10.6762	11.923	11.3283	11.051	11.0234	11.8218
	0.300898	-0.0951436	-0.740418	P84085	P84085	ARF5_HUMAN	ARF5	ADP-ribosylation factor 5	15.0258	15.2353	15.4665	15.3026	15.3502	15.3602
	1.16495	-0.515783	-2.47744	P84090	P84090	ERH_HUMAN	ERH	Enhancer of rudimentary homolog	13.4368	13.851	13.2994	14.0743	13.8135	14.2467
	1.0112	0.558091	2.15481	P84095	P84095	RHOG_HUMAN	RHOG	Rho-related GTP-binding protein RhoG	14.5217	14.9114	15.2754	14.4126	14.0747	14.5469
	0.639246	-0.281658	-1.41684	P84098	P84098	RL19_HUMAN	RPL19	60S ribosomal protein L19	16.3651	16.2307	15.7486	16.5082	16.4046	16.2766
	0.658064	-0.187341	-1.45349	P84103	P84103	SRSF3_HUMAN	SRSF3	Serine/arginine-rich splicing factor 3	15.8693	16.173	16.1687	16.1112	16.3895	16.2723
	0.580763	-0.31377	-1.30286	P84103;Q16629	P84103;Q16629	SRSF3_HUMAN;SRSF7_HUMAN	SRSF3;SRSF7	Serine/arginine-rich splicing factor 3	13.7421	14.1272	13.35	13.8799	14.1592	14.1216
	0.46976	-0.455223	-1.08477	P84157	P84157	MXRA7_HUMAN	MXRA7	Matrix-remodeling-associated protein 7	14.1497	13.3447	14.2516	14.0369	14.0924	14.9823
	0.00682083	0.00746473	0.020779	P84243	P84243	H33_HUMAN	H3-3A	Histone H3.3	18.2243	18.6742	19.4167	18.5834	18.8632	18.8461
	0.741759	-0.311948	-1.61677	P84243;Q5TEC6	Q6NXT2;Q16695;P68431;Q71DI3;Q5TEC6;P84243	H33_HUMAN;H3PS2_HUMAN	H3-2;H3-3A	Histone H3.3	19.6779	19.9973	20.2066	20.0951	20.2302	20.4923
	0.0582164	-0.0293471	-0.168254	P98082	P98082	DAB2_HUMAN	DAB2	Disabled homolog 2	12.1696	12.6956	12.5009	12.6453	12.4388	12.37
	0.572442	-0.324165	-1.28661	P98160	P98160	PGBM_HUMAN	HSPG2	Basement membrane-specific heparan sulfate proteoglycan core protein	15.5402	15.0594	15.767	15.664	16.0608	15.6143
	0.189789	-0.164522	-0.495913	P99999	P99999	CYC_HUMAN	CYCS	Cytochrome c	14.945	14.7731	14.3642	14.7808	15.384	14.4111
	0.36842	-0.205459	-0.88087	Q00059	Q00059	TFAM_HUMAN	TFAM	Transcription factor A, mitochondrial	12.2605	11.7038	12.0313	12.4804	11.8996	12.2321
	0.329369	0.133251	0.800216	Q00169	Q00169	PIPNA_HUMAN	PITPNA	Phosphatidylinositol transfer protein alpha isoform	11.4741	11.8405	11.6916	11.352	11.7821	11.4724
	1.05958	-0.230305	-2.2548	Q00341	Q00341	VIGLN_HUMAN	HDLBP	Vigilin	13.3235	13.6538	13.4318	13.6373	13.7307	13.7321
	0.0945553	-0.0394634	-0.26466	Q00577	Q00577	PURA_HUMAN	PURA	Transcriptional activator protein Pur-alpha	13.3742	13.0926	13.2185	13.2794	13.0461	13.4783
	0.0867084	-0.013511	-0.244305	Q00610	P53675;Q00610	CLH1_HUMAN	CLTC	Clathrin heavy chain 1	15.668	15.7068	15.7109	15.712	15.7999	15.6144
	0.0503025	-0.0351019	-0.146477	Q00688	Q00688	FKBP3_HUMAN	FKBP3	Peptidyl-prolyl cis-trans isomerase FKBP3	13.7026	14.2068	13.8995	14.3464	13.7367	13.8311
	0.247288	0.0964797	0.624987	Q00765	Q00765	REEP5_HUMAN	REEP5	Receptor expression-enhancing protein 5	14.9146	14.4761	14.6261	14.4074	14.6836	14.6363
	0.0844713	0.219778	0.238458	Q00796	Q00796	DHSO_HUMAN	SORD	Sorbitol dehydrogenase	16.247	14.5346	14.0815	15.2529	15.4964	13.4545
	0.017714	0.0114819	0.0533214	Q00839	Q00839	HNRPU_HUMAN	HNRNPU	Heterogeneous nuclear ribonucleoprotein U	15.82	16.4315	16.277	16.1383	15.9842	16.3714
	0.290771	-0.21342	-0.718916	Q01082	Q01082	SPTB2_HUMAN	SPTBN1	Spectrin beta chain, non-erythrocytic 1	16.2257	15.4503	16.0998	15.8448	16.1231	16.4482
	0.498607	-0.184037	-1.14181	Q01105	Q01105;P0DME0	SET_HUMAN	SET	Protein SET	14.6353	14.8605	14.8078	14.8657	15.2368	14.7531
	0.874303	-0.111328	-1.87815	Q01130	Q01130;Q9BRL6	SRSF2_HUMAN	SRSF2	Serine/arginine-rich splicing factor 2	15.2969	15.4347	15.4679	15.5666	15.4795	15.4874
	0.500882	-0.466647	-1.14629	Q01469	Q01469	FABP5_HUMAN	FABP5	Fatty acid-binding protein 5	14.9631	15.1789	14.8584	15.7266	15.9848	14.6889
	0.36167	0.150551	0.867031	Q01518	Q01518	CAP1_HUMAN	CAP1	Adenylyl cyclase-associated protein 1	16.7994	17.1421	16.9694	16.9139	17.006	16.5393
	0.26189	-0.146377	-0.656839	Q01813	Q01813	PFKAP_HUMAN	PFKP	ATP-dependent 6-phosphofructokinase, platelet type	12.115	12.62	12.583	12.7957	12.2892	12.6723
	0.522968	-0.197322	-1.18974	Q02218	Q02218	ODO1_HUMAN	OGDH	2-oxoglutarate dehydrogenase, mitochondrial	13.975	13.5193	13.6034	14.0418	13.9128	13.7351
	1.12392	-1.01723	-2.3899	Q02252	Q02252	MMSA_HUMAN	ALDH6A1	Methylmalonate-semialdehyde dehydrogenase [acylating], mitochondrial	13.3884	12.5058	12.4688	14.152	14.0582	13.2046
	0.800033	-0.326548	-1.73111	Q02543	Q02543	RL18A_HUMAN	RPL18A	60S ribosomal protein L18a	13.6277	13.134	13.0109	13.5992	13.5729	13.5801
	0.782574	0.55143	1.69677	Q02750	Q02750	MP2K1_HUMAN	MAP2K1	Dual specificity mitogen-activated protein kinase kinase 1	12.7862	13.5056	13.2966	13.0354	12.1936	12.7053
	1.04497	0.90548	2.22446	Q02790	Q02790	FKBP4_HUMAN	FKBP4	Peptidyl-prolyl cis-trans isomerase FKBP4	13.6808	13.8714	13.7463	12.9116	12.1383	13.5322
	1.24369	0.38889	2.64875	Q02809	Q02809	PLOD1_HUMAN	PLOD1	Procollagen-lysine,2-oxoglutarate 5-dioxygenase 1	11.9397	12.1378	12.2314	11.5641	11.629	11.9491
	0.441355	0.194157	1.02824	Q02818	Q02818	NUCB1_HUMAN	NUCB1	Nucleobindin-1	13.763	13.1715	13.3191	13.2738	13.0972	13.3002
	0.191657	0.0514736	0.500209	Q02878	Q02878	RL6_HUMAN	RPL6	60S ribosomal protein L6	16.4644	16.4265	16.2018	16.291	16.4297	16.2175
	0.331842	-0.28045	-0.805368	Q02880	Q02880	TOP2B_HUMAN	TOP2B	DNA topoisomerase 2-beta	10.8617	11.7231	11.6203	11.4083	12.1127	11.5255
	0.139267	-0.180446	-0.376508	Q02952	Q02952	AKA12_HUMAN	AKAP12	A-kinase anchor protein 12	13.1799	12.1684	12.547	12.6238	12.273	13.5399
	0.968738	-0.279848	-2.06808	Q02978	Q02978	M2OM_HUMAN	SLC25A11	Mitochondrial 2-oxoglutarate/malate carrier protein	12.7855	12.9826	12.8453	13.34	12.9226	13.1904
	0.135047	0.176748	0.366225	Q03135	Q03135	CAV1_HUMAN	CAV1	Caveolin-1	17.6759	16.2734	17.4325	16.6709	16.8101	17.3705
	0.00409047	0.0154177	0.0124996	Q03154	Q03154	ACY1_HUMAN	ACY1	Aminoacylase-1	14.598	11.5877	12.2155	13.2425	13.9292	11.1832
	0.333118	-0.112626	-0.808023	Q03252	Q03252	LMNB2_HUMAN	LMNB2	Lamin-B2	15.3331	15.1702	15.3444	15.1614	15.6004	15.4237
	0.529689	0.740748	1.20294	Q03518	Q03518	TAP1_HUMAN	TAP1	Antigen peptide transporter 1	14.2872	14.5554	14.7123	14.1125	12.6064	14.6136
	0.273615	0.410743	0.682182	Q03519	Q03519	TAP2_HUMAN	TAP2	Antigen peptide transporter 2	13.4899	13.9628	14.0496	13.7999	12.2914	14.1788
	1.08188	1.61407	2.30133	Q03591	Q03591	FHR1_HUMAN	CFHR1	Complement factor H-related protein 1	13.1984	11.4225	12.4052	10.5211	10.0239	11.6389
	1.11465	1.35139	2.37028	Q03591;Q9BXR6	Q03591;Q9BXR6	FHR1_HUMAN;FHR5_HUMAN	CFHR1;CFHR5	Complement factor H-related protein 1	15.2175	13.5991	14.4394	12.98	12.5502	13.6716
	0.410001	-0.482683	-0.965331	Q04206	Q04206	TF65_HUMAN	RELA	Transcription factor p65	10.8415	12.1338	12.2333	11.7758	12.4412	12.4396
	0.115556	0.135496	0.318021	Q04323	Q04323	UBXN1_HUMAN	UBXN1	UBX domain-containing protein 1	11.2984	12.2222	12.463	11.9682	11.4073	12.2016
	0.0583736	-0.0285063	-0.168684	Q04446	Q04446	GLGB_HUMAN	GBE1	1,4-alpha-glucan-branching enzyme	13.0676	13.6294	13.4644	13.4359	13.361	13.45
	0.794805	0.466175	1.72082	Q04637	Q04637	IF4G1_HUMAN	EIF4G1	Eukaryotic translation initiation factor 4 gamma 1	13.9698	14.053	14.3169	13.6317	13.2221	14.0874
	0.360467	-0.139607	-0.864561	Q04760	Q04760	LGUL_HUMAN	GLO1	Lactoylglutathione lyase	15.4555	15.1246	15.3302	15.5218	15.6173	15.19
	0.535157	0.137375	1.21366	Q04837	Q04837	SSBP_HUMAN	SSBP1	Single-stranded DNA-binding protein, mitochondrial	14.4422	14.3635	14.0795	14.2092	14.1387	14.1252
	0.362653	0.117924	0.869049	Q04917	Q04917	1433F_HUMAN	YWHAH	14-3-3 protein eta	15.05	15.0055	15.3512	15.1804	14.9378	14.9347
	0.298222	0.178804	0.734749	Q05193	Q05193	DYN1_HUMAN	DNM1	Dynamin-1	13.217	13.7041	13.3924	13.5745	12.896	13.3066
	0.421833	0.403424	0.989142	Q05397	Q05397	FAK1_HUMAN	PTK2	Focal adhesion kinase 1	12.7699	11.5194	12.0012	11.6239	11.4158	12.0406
	0.0112263	0.00552368	0.0340326	Q05519	Q05519	SRS11_HUMAN	SRSF11	Serine/arginine-rich splicing factor 11	11.0074	10.9484	11.2717	10.9146	10.9715	11.3248
	0.77581	0.176701	1.68349	Q05639	P68104;Q5VTE0;Q05639	EF1A2_HUMAN	EEF1A2	Elongation factor 1-alpha 2	19.5954	19.8675	19.7452	19.5933	19.4257	19.659
	0.293869	0.440363	0.725508	Q05655	Q05655	KPCD_HUMAN	PRKCD	Protein kinase C delta type	11.4389	13.2107	12.8889	12.5083	11.5865	12.1226
	1.18803	-1.30641	-2.52718	Q05707	Q05707	COEA1_HUMAN	COL14A1	Collagen alpha-1(XIV) chain	14.4224	14.6149	14.7247	15.1129	16.8507	15.7176
	0.646266	1.09366	1.43052	Q06033	Q06033	ITIH3_HUMAN	ITIH3	Inter-alpha-trypsin inhibitor heavy chain H3	16.4949	14.1766	14.5097	13.4791	14.1464	14.2747
	0.206619	0.195094	0.534354	Q06124	Q06124	PTN11_HUMAN	PTPN11	Tyrosine-protein phosphatase non-receptor type 11	11.7819	12.6455	12.9648	12.4519	12.1943	12.1606
	0.0398168	-0.0281366	-0.11714	Q06136	Q06136	KDSR_HUMAN	KDSR	3-ketodihydrosphingosine reductase	12.6324	12.0114	12.0242	12.4772	12.231	12.0443
	0.610221	0.569338	1.3603	Q06210	O94808;Q06210	GFPT1_HUMAN	GFPT1	Glutamine--fructose-6-phosphate aminotransferase [isomerizing] 1	13.0005	12.9213	12.3026	12.2858	11.5072	12.7235
	0.543553	0.320457	1.23011	Q06323	Q06323	PSME1_HUMAN	PSME1	Proteasome activator complex subunit 1	16.6589	17.2807	17.0588	16.7994	16.3132	16.9245
	0.753957	-0.143813	-1.64064	Q06830	Q06830	PRDX1_HUMAN	PRDX1	Peroxiredoxin-1	17.7014	17.669	17.4243	17.7531	17.7321	17.7409
	0.627636	-0.0805976	-1.39423	Q06830;Q13162	Q06830;Q13162	PRDX1_HUMAN;PRDX4_HUMAN	PRDX1;PRDX4	Peroxiredoxin-1	17.0161	17.0429	16.8842	17.0618	17.1146	17.0085
	0.329281	-0.101822	-0.800034	Q07020	Q07020	RL18_HUMAN	RPL18	60S ribosomal protein L18	16.2644	15.9749	15.9174	16.0964	16.2901	16.0756
	0.296187	-0.0791171	-0.730431	Q07021	Q07021	C1QBP_HUMAN	C1QBP	Complement component 1 Q subcomponent-binding protein, mitochondrial	13.2519	13.1689	13.3623	13.4499	13.4146	13.1559
	0.0751931	0.0577946	0.213989	Q07065	Q07065	CKAP4_HUMAN	CKAP4	Cytoskeleton-associated protein 4	14.3561	14.9675	15.0796	14.4878	15.0061	14.7361
	0.880061	-0.441766	-1.88963	Q07157	Q07157	ZO1_HUMAN	TJP1	Tight junction protein ZO-1	12.5941	12.2193	12.8092	12.8441	12.8061	13.2978
	0.562274	-0.255745	-1.26674	Q07666	O75525;Q5VWX1;Q07666	KHDR1_HUMAN	KHDRBS1	KH domain-containing, RNA-binding, signal transduction-associated protein 1	14.0257	14.4286	14.4677	14.3346	14.8298	14.5248
	0.104267	-0.0695432	-0.289531	Q07812	Q07812	BAX_HUMAN	BAX	Apoptosis regulator BAX	13.4813	14.2633	13.9848	14.0296	14.0729	13.8355
	0.257928	0.16396	0.64823	Q07866	Q07866	KLC1_HUMAN	KLC1	Kinesin light chain 1	12.2967	12.5513	12.8859	12.5205	12.0507	12.6707
	0.642808	-0.0736217	-1.42378	Q07955	Q07955	SRSF1_HUMAN	SRSF1	Serine/arginine-rich splicing factor 1	14.9186	15.0304	15.0198	15.0203	15.1379	15.0315
	0.868213	-0.178419	-1.86603	Q07960	Q07960	RHG01_HUMAN	ARHGAP1	Rho GTPase-activating protein 1	13.8721	13.9354	14.0076	13.9424	14.2002	14.2079
	0.224973	-0.142184	-0.575631	Q08170	Q08170	SRSF4_HUMAN	SRSF4	Serine/arginine-rich splicing factor 4	12.5111	12.4888	12.7682	12.9311	12.2726	12.9911
	0.185667	0.0641858	0.486404	Q08170;Q13243;Q13247	Q13243;Q13247;Q08170	SRSF4_HUMAN;SRSF5_HUMAN;SRSF6_HUMAN	SRSF4;SRSF5;SRSF6	Serine/arginine-rich splicing factor 4	15.4676	15.7745	15.8009	15.5252	15.5548	15.7704
	0.294474	-0.100809	-0.726792	Q08170;Q13247	Q13247;Q08170	SRSF4_HUMAN;SRSF6_HUMAN	SRSF4;SRSF6	Serine/arginine-rich splicing factor 4	13.4167	13.8266	13.5084	13.7529	13.5615	13.7397
	0.472478	-0.164471	-1.09016	Q08209	Q08209	PP2BA_HUMAN	PPP3CA	Serine/threonine-protein phosphatase 2B catalytic subunit alpha isoform	12.3132	12.626	12.8167	12.7775	12.6802	12.7915
	0.474631	0.137242	1.09442	Q08211	Q08211	DHX9_HUMAN	DHX9	ATP-dependent RNA helicase A	14.9219	15.0561	15.0662	14.8992	14.6658	15.0675
	0.380917	-0.750518	-0.906394	Q08257	Q08257	QOR_HUMAN	CRYZ	Quinone oxidoreductase	14.7386	12.7126	12.5762	13.6273	14.9799	13.6718
	0.967909	0.618448	2.06639	Q08380	Q08380	LG3BP_HUMAN	LGALS3BP	Galectin-3-binding protein	15.8902	15.3215	15.944	15.1884	14.6766	15.4353
	0.674391	0.348986	1.4853	Q08623	Q08623	HDHD1_HUMAN	PUDP	Pseudouridine-5'-phosphatase	12.2477	12.5578	11.8451	11.8262	12.0801	11.6974
	1.09285	0.202428	2.32434	Q08722	Q08722	CD47_HUMAN	CD47	Leukocyte surface antigen CD47	15.797	15.5099	15.6915	15.4186	15.4744	15.4981
	0.0802833	0.101004	0.227457	Q08945	Q08945	SSRP1_HUMAN	SSRP1	FACT complex subunit SSRP1	11.9093	12.4455	13.2043	12.4572	11.9907	12.8082
	0.0414449	-0.0756855	-0.121732	Q08AF3	Q08AF3	SLFN5_HUMAN	SLFN5	Schlafen family member 5	11.696	11.9542	13.155	11.9939	11.8399	13.1985
	0.936863	0.545487	2.00354	Q09028	Q09028	RBBP4_HUMAN	RBBP4	Histone-binding protein RBBP4	12.8935	12.2603	12.5021	12.0179	11.6541	12.3474
	0.0312382	0.0170177	0.0927024	Q09028;Q16576	Q16576;Q09028	RBBP4_HUMAN;RBBP7_HUMAN	RBBP4;RBBP7	Histone-binding protein RBBP4	13.3313	13.5526	13.8065	13.439	13.4108	13.7896
	1.05472	-0.40819	-2.24469	Q09666	Q09666	AHNK_HUMAN	AHNAK	Neuroblast differentiation-associated protein AHNAK	17.6483	17.1443	17.6323	17.8706	17.7589	18.0199
	0.915156	0.438371	1.95985	Q10471	Q10471	GALT2_HUMAN	GALNT2	Polypeptide N-acetylgalactosaminyltransferase 2	11.747	11.634	11.8162	10.9778	11.194	11.7103
	0.171035	-0.0931444	-0.452336	Q10567	Q10567	AP1B1_HUMAN	AP1B1	AP-1 complex subunit beta-1	13.8858	14.4399	13.8265	14.2318	14.1833	14.0165
	0.451799	0.63081	1.04907	Q10588	Q10588	BST1_HUMAN	BST1	ADP-ribosyl cyclase/cyclic ADP-ribose hydrolase 2	12.8987	14.1421	14.4727	12.7683	12.9249	13.9279
	0.234274	0.418709	0.596307	Q10589	Q10589	BST2_HUMAN	BST2	Bone marrow stromal antigen 2	15.7786	14.3963	15.6969	14.3783	14.2851	15.9523
	0.0534923	-0.0465593	-0.155292	Q12768	Q12768	WASC5_HUMAN	WASHC5	WASH complex subunit 5	11.6364	11.9952	11.0278	11.4888	11.8011	11.5092
	0.694425	-0.377739	-1.52434	Q12805	Q12805	FBLN3_HUMAN	EFEMP1	EGF-containing fibulin-like extracellular matrix protein 1	15.2556	14.5024	14.8286	15.0895	15.1585	15.4718
	0.0243698	-0.00840727	-0.072838	Q12846	Q12846	STX4_HUMAN	STX4	Syntaxin-4	11.5996	11.8295	11.6813	11.6925	11.56	11.8831
	0.222622	-0.09712	-0.570379	Q12874	Q12874	SF3A3_HUMAN	SF3A3	Splicing factor 3A subunit 3	12.7072	13.049	12.665	12.7559	12.8166	13.14
	0.136551	0.0585747	0.369897	Q12904	Q12904	AIMP1_HUMAN	AIMP1	Aminoacyl tRNA synthase complex-interacting multifunctional protein 1	13.3745	13.058	12.9474	13.0807	13.2229	12.9006
	0.767153	-0.251895	-1.6665	Q12905	Q12905	ILF2_HUMAN	ILF2	Interleukin enhancer-binding factor 2	14.1902	14.5033	14.2695	14.5279	14.7967	14.3941
	0.552795	-0.12587	-1.24821	Q12906	Q12906	ILF3_HUMAN	ILF3	Interleukin enhancer-binding factor 3	14.6986	14.9454	14.8954	14.9013	15.1063	14.9095
	1.04179	-0.492908	-2.21789	Q12906;Q96SI9	Q96SI9;Q12906	ILF3_HUMAN;STRBP_HUMAN	ILF3;STRBP	Interleukin enhancer-binding factor 3	13.4512	14.0006	13.4505	13.9833	14.3777	14.0201
	1.29165	0.34882	2.75537	Q12931	Q12931	TRAP1_HUMAN	TRAP1	Heat shock protein 75 kDa, mitochondrial	18.5491	18.4281	18.1553	18.127	17.9677	17.9914
	0.0208224	-0.023167	-0.0624696	Q13011	Q13011	ECH1_HUMAN	ECH1	Delta(3,5)-Delta(2,4)-dienoyl-CoA isomerase, mitochondrial	15.4628	14.7282	14.4617	14.9825	15.2435	14.4962
	0.682985	0.267662	1.50204	Q13045	Q13045	FLII_HUMAN	FLII	Protein flightless-1 homolog	12.745	12.7438	12.9957	12.5005	12.3231	12.8579
	0.608521	0.823062	1.35699	Q13094	Q13094	LCP2_HUMAN	LCP2	Lymphocyte cytosolic protein 2	10.8054	12.3809	12.29	11.0729	10.4036	11.5306
	0.123007	-0.0426385	-0.336589	Q13098	Q13098	CSN1_HUMAN	GPS1	COP9 signalosome complex subunit 1	12.3912	12.6557	12.3581	12.382	12.4803	12.6706
	0.300139	0.193174	0.73881	Q13126	Q13126	MTAP_HUMAN	MTAP	S-methyl-5'-thioadenosine phosphorylase	12.6186	12.7304	12.4197	11.9213	12.739	12.5289
	0.537387	-0.218224	-1.21803	Q13148	Q13148	TADBP_HUMAN	TARDBP	TAR DNA-binding protein 43	12.4613	12.9046	12.6154	13.0326	12.6347	12.9687
	0.469792	0.481017	1.08483	Q13153;Q13177	Q13177;Q13153;O75914	PAK1_HUMAN;PAK2_HUMAN	PAK1;PAK2	Serine/threonine-protein kinase PAK 1	11.0228	11.6007	11.7502	11.3808	10.2094	11.3406
	0.22476	0.0776952	0.575153	Q13155	Q13155	AIMP2_HUMAN	AIMP2	Aminoacyl tRNA synthase complex-interacting multifunctional protein 2	13.3997	13.1082	13.3015	13.3811	13.0204	13.1748
	0.46162	-0.336409	-1.06861	Q13162	Q13162	PRDX4_HUMAN	PRDX4	Peroxiredoxin-4	13.2923	13.4847	12.9373	13.521	14.0682	13.1343
	0.94546	0.430962	2.0209	Q13177	Q13177	PAK2_HUMAN	PAK2	Serine/threonine-protein kinase PAK 2	13.1577	13.8458	13.402	13.1544	13.0464	12.9118
	0.435458	0.293888	1.01645	Q13185	Q13185	CBX3_HUMAN	CBX3	Chromobox protein homolog 3	12.6671	13.5684	13.4034	13.0108	12.754	12.9925
	0.765121	0.299064	1.66252	Q13200	Q13200	PSMD2_HUMAN	PSMD2	26S proteasome non-ATPase regulatory subunit 2	13.3947	13.9538	13.8429	13.3356	13.4286	13.5299
	0.967007	0.32739	2.06456	Q13217	Q13217	DNJC3_HUMAN	DNAJC3	DnaJ homolog subfamily C member 3	13.3156	12.9529	12.7865	12.7279	12.6378	12.7072
	0.304767	0.314643	0.748599	Q13228	Q13228	SBP1_HUMAN	SELENBP1	Methanethiol oxidase	17.1388	17.6486	17.0352	16.8454	17.6588	16.3745
	0.129368	0.0679919	0.352304	Q13242	Q13242	SRSF9_HUMAN	SRSF9	Serine/arginine-rich splicing factor 9	12.3318	12.6626	12.6026	12.4574	12.1838	12.7518
	0.534011	0.188524	1.21141	Q13247	Q13247	SRSF6_HUMAN	SRSF6	Serine/arginine-rich splicing factor 6	13.4123	13.2799	13.4382	13.3339	12.8929	13.3381
	0.209864	0.140221	0.541701	Q13283	Q13283	G3BP1_HUMAN	G3BP1	Ras GTPase-activating protein-binding protein 1	12.4062	12.592	12.7474	12.4668	12.0151	12.843
	0.319705	0.255504	0.780022	Q13310	P0CB38;Q13310	PABP4_HUMAN	PABPC4	Polyadenylate-binding protein 4	12.3577	11.4965	11.9749	12.1082	11.4227	11.5317
	0.394388	0.0894721	0.933768	Q13347	Q13347	EIF3I_HUMAN	EIF3I	Eukaryotic translation initiation factor 3 subunit I	12.49	12.5521	12.4477	12.3034	12.3297	12.5883
	0.466678	0.217999	1.07865	Q13404	Q13404	UB2V1_HUMAN	UBE2V1	Ubiquitin-conjugating enzyme E2 variant 1	15.1324	15.4628	15.7025	15.0358	15.4329	15.1749
	0.759016	0.311594	1.65055	Q13404;Q15819	Q15819;Q13404	UB2V1_HUMAN;UB2V2_HUMAN	UBE2V1;UBE2V2	Ubiquitin-conjugating enzyme E2 variant 1	15.2844	15.8267	15.4887	15.1608	15.4228	15.0814
	1.00186	-0.219219	-2.13565	Q13409	Q13409	DC1I2_HUMAN	DYNC1I2	Cytoplasmic dynein 1 intermediate chain 2	14.4818	14.3007	14.2086	14.6353	14.4244	14.589
	0.350042	-0.190379	-0.843094	Q13418	Q13418	ILK_HUMAN	ILK	Integrin-linked protein kinase	14.4869	13.9791	14.2951	14.2207	14.3327	14.7789
	0.987299	-0.361473	-2.10588	Q13423	Q13423	NNTM_HUMAN	NNT	NAD(P) transhydrogenase, mitochondrial	13.1059	13.2446	12.9619	13.6887	13.5304	13.1778
	0.308174	-0.333571	-0.755787	Q13425	Q13425	SNTB2_HUMAN	SNTB2	Beta-2-syntrophin	12.7192	11.9532	12.8133	12.8016	12.2414	13.4435
	0.0243296	0.0136754	0.072721	Q13428	Q13428	TCOF_HUMAN	TCOF1	Treacle protein	11.429	11.4097	11.4026	11.5238	11.031	11.6456
	0.168746	0.134799	0.446959	Q13435	Q13435	SF3B2_HUMAN	SF3B2	Splicing factor 3B subunit 2	13.6801	13.9996	13.8813	13.876	13.1625	14.1181
	0.380204	0.192083	0.904941	Q13442	Q13442	HAP28_HUMAN	PDAP1	28 kDa heat- and acid-stable phosphoprotein	13.2199	13.7009	13.5931	13.4324	13.0063	13.4989
	0.470716	0.52249	1.08666	Q13451	Q13451	FKBP5_HUMAN	FKBP5	Peptidyl-prolyl cis-trans isomerase FKBP5	13.9756	14.881	14.0708	14.359	13.0529	13.9481
	0.0305469	0.0417287	0.0907156	Q13488	Q13488	VPP3_HUMAN	TCIRG1	V-type proton ATPase 116 kDa subunit a3	10.8971	12.0722	11.3317	11.7988	11.5854	10.7915
	0.0489976	-0.0157948	-0.142857	Q13492	Q13492	PICAL_HUMAN	PICALM	Phosphatidylinositol-binding clathrin assembly protein	13.7423	13.9365	13.8062	13.9237	13.6556	13.9532
	0.510533	-0.641372	-1.1653	Q13510	Q13510	ASAH1_HUMAN	ASAH1	Acid ceramidase	14.7075	14.6366	14.5205	15.096	16.2839	14.4088
	0.914973	0.120692	1.95949	Q13526	Q13526	PIN1_HUMAN	PIN1	Peptidyl-prolyl cis-trans isomerase NIMA-interacting 1	12.695	12.8399	12.7884	12.6064	12.6117	12.743
	0.971889	-0.233179	-2.07449	Q13555;Q13557	Q13557;Q13555;Q13554	KCC2D_HUMAN;KCC2G_HUMAN	CAMK2D;CAMK2G	Calcium/calmodulin-dependent protein kinase type II subunit gamma	12.81	12.7063	12.8926	12.9905	12.8928	13.2252
	0.930054	0.243011	1.98982	Q13561	Q13561	DCTN2_HUMAN	DCTN2	Dynactin subunit 2	14.5502	14.3987	14.3956	14.2739	13.988	14.3535
	0.104905	-0.0913903	-0.291152	Q13564	Q13564	ULA1_HUMAN	NAE1	NEDD8-activating enzyme E1 regulatory subunit	11.4443	10.9682	11.9982	11.3834	11.7282	11.5734
	0.186009	0.12571	0.487193	Q13576	Q13576	IQGA2_HUMAN	IQGAP2	Ras GTPase-activating-like protein IQGAP2	12.9487	13.5693	13.2826	13.4624	13.1415	12.8197
	0.400991	0.223405	0.947137	Q13586	Q13586	STIM1_HUMAN	STIM1	Stromal interaction molecule 1	11.3848	11.6463	12.0718	11.6985	11.2668	11.4674
	0.175364	-0.15262	-0.462468	Q13596	Q13596	SNX1_HUMAN	SNX1	Sorting nexin-1	12.2753	13.3373	13.1429	13.1673	13.0175	13.0284
	0.675209	0.492881	1.48689	Q13616	Q13616	CUL1_HUMAN	CUL1	Cullin-1	10.8619	11.8299	11.3174	10.9734	10.4914	11.0657
	1.2387	0.501919	2.63774	Q13617	Q13617	CUL2_HUMAN	CUL2	Cullin-2	12.4758	12.4286	12.6251	12.1507	11.6487	12.2243
	0.787102	0.389351	1.70567	Q13630	Q13630	FCL_HUMAN	GFUS	GDP-L-fucose synthase	13.729	14.1798	14.2347	13.6377	13.3878	13.95
	0.137074	-0.0293773	-0.371171	Q13636	Q9UL26;Q13636	RAB31_HUMAN	RAB31	Ras-related protein Rab-31	12.7702	12.8556	12.5903	12.7746	12.7443	12.7854
	0.487011	-0.659318	-1.11892	Q13642	Q13642	FHL1_HUMAN	FHL1	Four and a half LIM domains protein 1	15.0046	13.5264	14.8763	14.8893	14.6751	15.8208
	0.198416	-0.0929464	-0.515693	Q13724	Q13724	MOGS_HUMAN	MOGS	Mannosyl-oligosaccharide glucosidase	13.3904	13.6334	13.7789	13.5813	13.9725	13.5278
	0.459232	-0.507898	-1.06386	Q13740	Q13740	CD166_HUMAN	ALCAM	CD166 antigen	13.083	12.4839	12.6158	13.5547	13.7888	12.363
	0.435776	0.389231	1.01709	Q13751	Q13751	LAMB3_HUMAN	LAMB3	Laminin subunit beta-3	13.9904	13.3647	14.2909	12.9966	13.5636	13.9181
	0.438984	0.381256	1.0235	Q13753	Q13753	LAMC2_HUMAN	LAMC2	Laminin subunit gamma-2	14.3995	13.6564	14.6768	13.5313	13.7935	14.2642
	0.201545	0.577855	0.522827	Q13790	Q13790	APOF_HUMAN	APOF	Apolipoprotein F	14.9176	11.5263	12.0109	12.1491	11.7435	12.8286
	0.202482	-0.156642	-0.52496	Q13813	Q13813	SPTN1_HUMAN	SPTAN1	Spectrin alpha chain, non-erythrocytic 1	15.9513	15.1897	15.8896	15.5285	15.8504	16.1216
	0.547814	0.179215	1.23846	Q13867	Q13867	BLMH_HUMAN	BLMH	Bleomycin hydrolase	13.4463	13.6119	13.4589	13.1792	13.5952	13.2051
	0.36564	-0.201136	-0.875175	Q13885	Q13885;Q9BVA1	TBB2A_HUMAN	TUBB2A	Tubulin beta-2A chain	12.6378	13.0082	13.2719	13.0043	13.0702	13.4468
	0.454987	-0.498525	-1.05542	Q13885;Q9BUF5;Q9BVA1	Q13885;Q9BVA1;Q9BUF5	TBB2A_HUMAN;TBB2B_HUMAN;TBB6_HUMAN	TUBB2A;TUBB2B;TUBB6	Tubulin beta-2A chain	11.4594	12.7551	12.8297	12.8095	12.5921	13.1382
	0.910752	-1.53452	-1.95101	Q13938	Q13938	CAYP1_HUMAN	CAPS	Calcyphosin	11.1895	11.8656	11.5956	13.4608	14.175	11.6184
	0.159438	-0.402646	-0.424963	Q14011	Q14011	CIRBP_HUMAN	CIRBP	Cold-inducible RNA-binding protein	12.3377	10.2349	13.1339	11.7709	13.0576	12.0859
	0.0498114	-0.0575889	-0.145116	Q14019	Q14019	COTL1_HUMAN	COTL1	Coactosin-like protein	14.5279	15.3112	15.3918	14.988	15.686	14.7297
	0.743264	-0.170801	-1.61972	Q14103	Q14103	HNRPD_HUMAN	HNRNPD	Heterogeneous nuclear ribonucleoprotein D0	15.6212	15.6985	15.8605	15.8346	15.8046	16.0535
	0.702802	-0.337455	-1.54068	Q14108	Q14108	SCRB2_HUMAN	SCARB2	Lysosome membrane protein 2	14.919	15.2048	15.3579	15.2293	15.4322	15.8327
	0.424906	0.307908	0.995312	Q14141	Q14141	SEPT6_HUMAN	SEPTIN6	Septin-6	11.7599	12.6851	12.3597	11.8113	11.8108	12.2589
	1.06917	-0.546436	-2.27479	Q14141;Q9NVA2	Q9NVA2;Q14141	SEP11_HUMAN;SEPT6_HUMAN	SEPTIN11;SEPTIN6	Septin-6	13.2211	13.2516	13.7226	13.5939	14.0793	14.1614
	0.0637435	0.0803598	0.183287	Q14151;Q15424	Q15424;Q14151	SAFB1_HUMAN;SAFB2_HUMAN	SAFB;SAFB2	Scaffold attachment factor B2	12.8596	13.6966	14.1142	13.5927	13.0203	13.8162
	0.151027	0.0965083	0.404895	Q14161	Q14161	GIT2_HUMAN	GIT2	ARF GTPase-activating protein GIT2	11.2067	11.6254	11.1921	10.8762	11.3402	11.5183
	0.533051	0.223056	1.20953	Q14166	Q14166	TTL12_HUMAN	TTLL12	Tubulin--tyrosine ligase-like protein 12	12.0096	12.4073	11.7765	11.8445	11.856	11.8236
	0.845302	-0.459185	-1.82052	Q14194;Q14195;Q16555	Q14195;Q14194;Q16555	DPYL1_HUMAN;DPYL2_HUMAN;DPYL3_HUMAN	CRMP1;DPYSL2;DPYSL3	Dihydropyrimidinase-related protein 1	15.1861	14.5202	15.1105	15.1391	15.6147	15.4406
	0.286822	-0.190881	-0.710495	Q14194;Q16555	Q14194;Q16555	DPYL1_HUMAN;DPYL2_HUMAN	CRMP1;DPYSL2	Dihydropyrimidinase-related protein 1	15.9605	15.3194	15.9706	15.6599	16.216	15.9473
	1.06434	-0.657403	-2.26471	Q14195	Q14195	DPYL3_HUMAN	DPYSL3	Dihydropyrimidinase-related protein 3	14.984	14.957	15.5164	15.3584	16.0569	16.0142
	1.20225	-0.417842	-2.55803	Q14195;Q16555	Q14195;Q16555	DPYL2_HUMAN;DPYL3_HUMAN	DPYSL2;DPYSL3	Dihydropyrimidinase-related protein 3	14.4967	14.2093	14.5419	14.6263	14.8143	15.0608
	0.114599	0.0288884	0.315622	Q14203	Q14203	DCTN1_HUMAN	DCTN1	Dynactin subunit 1	13.2943	13.2648	13.1834	13.0542	13.2613	13.3403
	1.09272	-0.137938	-2.32408	Q14204	Q14204	DYHC1_HUMAN	DYNC1H1	Cytoplasmic dynein 1 heavy chain 1	14.584	14.5844	14.6718	14.8541	14.6904	14.7094
	0.191156	-0.128222	-0.499058	Q14240	Q14240	IF4A2_HUMAN	EIF4A2	Eukaryotic initiation factor 4A-II	13.0216	13.1321	13.7494	13.5415	13.1867	13.5596
	0.466193	-0.3722	-1.07769	Q14247	Q14247	SRC8_HUMAN	CTTN	Src substrate cortactin	13.8039	13.5648	14.2668	14.6792	13.7319	14.3411
	0.140806	0.131301	0.380245	Q14258	Q14258	TRI25_HUMAN	TRIM25	E3 ubiquitin/ISG15 ligase TRIM25	11.971	12.7496	12.953	12.5418	12.0878	12.6502
	0.982652	0.198592	2.0964	Q14344	Q14344	GNA13_HUMAN	GNA13	Guanine nucleotide-binding protein subunit alpha-13	15.1062	15.2574	15.1774	14.8936	14.9018	15.1498
	0.475469	0.278261	1.09608	Q14376	Q14376	GALE_HUMAN	GALE	UDP-glucose 4-epimerase	14.2418	14.121	14.6025	14.2761	14.2271	13.6272
	0.473857	0.210057	1.09289	Q14444	Q14444	CAPR1_HUMAN	CAPRIN1	Caprin-1	13.1417	13.1907	13.4295	12.9554	12.8031	13.3732
	0.188941	0.120353	0.493959	Q14498	Q14498	RBM39_HUMAN	RBM39	RNA-binding protein 39	12.9479	13.2241	13.7308	13.1611	13.0484	13.3322
	0.543965	0.537237	1.23092	Q14515	Q14515	SPRL1_HUMAN	SPARCL1	SPARC-like protein 1	11.6301	11.9277	11.7781	11.8761	10.4269	11.4212
	1.12134	-0.498674	-2.38442	Q14554	Q14554	PDIA5_HUMAN	PDIA5	Protein disulfide-isomerase A5	12.0425	12.1772	11.6984	12.5252	12.7054	12.1836
	0.599074	0.974744	1.33858	Q14624	Q14624	ITIH4_HUMAN	ITIH4	Inter-alpha-trypsin inhibitor heavy chain H4	19.2504	17.5268	16.9924	17.4169	16.8979	16.5305
	0.0443675	-0.0448062	-0.129941	Q14651	Q14651	PLSI_HUMAN	PLS1	Plastin-1	13.3169	13.5236	14.2474	13.682	14.1099	13.4304
	0.132857	-0.161768	-0.360867	Q14677	Q14677	EPN4_HUMAN	CLINT1	Clathrin interactor 1	11.6102	13.1155	12.2906	12.7154	12.3864	12.3998
	0.463474	-0.351361	-1.07229	Q14683	Q14683	SMC1A_HUMAN	SMC1A	Structural maintenance of chromosomes protein 1A	11.8482	12.9591	12.4626	12.6459	12.8435	12.8346
	0.154164	0.137609	0.412401	Q14696	Q14696	MESD_HUMAN	MESD	LRP chaperone MESD	11.9159	12.8069	12.8507	12.5042	12.115	12.5414
	0.0334545	0.00915718	0.0990548	Q14697	Q14697	GANAB_HUMAN	GANAB	Neutral alpha-glucosidase AB	15.4599	15.5612	15.4469	15.4558	15.6382	15.3465
	0.865666	-0.636189	-1.86096	Q14699	Q14699	RFTN1_HUMAN	RFTN1	Raftlin	11.0524	11.4699	11.9903	12.0928	11.8063	12.5221
	0.472773	-0.250854	-1.09074	Q14728	Q14728	MFS10_HUMAN	MFSD10	Major facilitator superfamily domain-containing protein 10	11.7424	12.3276	11.6445	12.3243	12.1015	12.0412
	1.1346	0.731004	2.41257	Q14739	Q14739	LBR_HUMAN	LBR	Delta(14)-sterol reductase LBR	14.0026	14.5237	14.5766	13.9282	13.1576	13.8241
	0.87123	-0.329868	-1.87203	Q14764	Q14764	MVP_HUMAN	MVP	Major vault protein	15.3453	15.1336	15.245	15.4025	15.9017	15.4093
	0.0807776	0.0747353	0.228759	Q14847	Q14847	LASP1_HUMAN	LASP1	LIM and SH3 domain protein 1	15.1162	15.6261	15.8595	15.7116	14.9754	15.6906
	0.239628	-0.575169	-0.608141	Q14914	Q14914	PTGR1_HUMAN	PTGR1	Prostaglandin reductase 1	14.0884	11.6224	12.2912	13.5501	14.0818	12.0956
	0.539694	0.324898	1.22255	Q14919	Q14919	NC2A_HUMAN	DRAP1	Dr1-associated corepressor	12.7775	12.9768	13.1701	12.4916	12.336	13.1222
	0.249594	-0.514975	-0.630038	Q14956	Q14956	GPNMB_HUMAN	GPNMB	Transmembrane glycoprotein NMB	14.8565	16.1214	13.8951	14.6558	16.3881	15.374
	1.17251	0.412286	2.49369	Q14974	Q14974	IMB1_HUMAN	KPNB1	Importin subunit beta-1	15.0151	15.4209	15.3772	14.6873	14.8429	15.0462
	1.10031	-0.518064	-2.34003	Q14980	Q14980	NUMA1_HUMAN	NUMA1	Nuclear mitotic apparatus protein 1	12.696	13.1671	13.0435	13.1456	13.6585	13.6567
	0.420511	-0.153763	-0.986486	Q15005	Q15005	SPCS2_HUMAN	SPCS2	Signal peptidase complex subunit 2	14.1205	14.3227	13.8758	14.16	14.4338	14.1866
	0.0990186	0.041516	0.276133	Q15008	Q15008	PSMD6_HUMAN	PSMD6	26S proteasome non-ATPase regulatory subunit 6	13.81	14.3061	14.164	13.9962	14.094	14.0653
	0.573122	-0.119521	-1.28794	Q15029	Q15029	U5S1_HUMAN	EFTUD2	116 kDa U5 small nuclear ribonucleoprotein component	12.5725	12.534	12.6462	12.5351	12.8234	12.7528
	0.140479	-0.104172	-0.379451	Q15041	Q15041	AR6P1_HUMAN	ARL6IP1	ADP-ribosylation factor-like protein 6-interacting protein 1	12.4743	12.9662	12.0732	12.5736	12.7848	12.4679
	0.287565	0.147251	0.712081	Q15046	Q15046	SYK_HUMAN	KARS1	Lysine--tRNA ligase	14.1467	14.1833	14.4883	14.0958	13.8363	14.4444
	0.108871	0.0619955	0.301204	Q15056	Q15056	IF4H_HUMAN	EIF4H	Eukaryotic translation initiation factor 4H	13.6366	14.1124	14.2854	14.0059	13.8126	14.03
	0.911332	0.231173	1.95218	Q15057	Q15057	ACAP2_HUMAN	ACAP2	Arf-GAP with coiled-coil, ANK repeat and PH domain-containing protein 2	11.1674	10.9717	11.3327	10.8672	10.8731	11.038
	0.432504	-0.611212	-1.01054	Q15063	Q15063	POSTN_HUMAN	POSTN	Periostin	15.7625	14.7759	13.7188	15.0989	15.4772	15.5148
	0.486146	-0.323456	-1.11721	Q15075	Q15075	EEA1_HUMAN	EEA1	Early endosome antigen 1	11.867	11.8173	12.0375	11.9236	12.7934	11.9752
	0.860071	0.995013	1.84983	Q15080	Q15080	NCF4_HUMAN	NCF4	Neutrophil cytosol factor 4	11.4631	12.8974	13.0682	11.8272	11.3402	11.2762
	1.25413	0.238854	2.67179	Q15084	Q15084	PDIA6_HUMAN	PDIA6	Protein disulfide-isomerase A6	16.2148	16.2971	16.227	15.8923	15.9552	16.1748
	0.168764	0.518646	0.447002	Q15109	Q15109	RAGE_HUMAN	AGER	Advanced glycosylation end product-specific receptor	17.1923	14.3576	16.996	15.4689	14.534	16.9871
	0.423627	-0.558381	-0.992744	Q15113	Q15113	PCOC1_HUMAN	PCOLCE	Procollagen C-endopeptidase enhancer 1	12.5999	11.5126	12.995	12.3577	12.8715	13.5535
	0.479997	-0.371483	-1.10505	Q15121	Q15121	PEA15_HUMAN	PEA15	Astrocytic phosphoprotein PEA-15	12.9301	12.523	13.5844	13.3965	13.1493	13.6062
	1.29529	-1.22111	-2.76355	Q15124	Q15124	PGM5_HUMAN	PGM5	Phosphoglucomutase-like protein 5	13.4176	12.0571	13.1059	13.8025	14.0816	14.3599
	0.984426	-0.241123	-2.10002	Q15149	Q15149	PLEC_HUMAN	PLEC	Plectin	16.0893	15.8338	15.9669	16.2504	16.3286	16.0344
	0.459822	-0.873216	-1.06504	Q15165	Q15165	PON2_HUMAN	PON2	Serum paraoxonase/arylesterase 2	12.531	10.255	11.6169	13.0292	12.5879	11.4054
	0.43995	-0.171411	-1.02543	Q15181	Q15181	IPYR_HUMAN	PPA1	Inorganic pyrophosphatase	15.2705	15.4161	15.2067	15.7588	15.2274	15.4213
	0.0959548	0.0479053	0.268265	Q15185	Q15185	TEBP_HUMAN	PTGES3	Prostaglandin E synthase 3	15.7745	16.1787	16.0903	15.9495	15.7509	16.1994
	0.300686	-0.120217	-0.739969	Q15233	Q15233	NONO_HUMAN	NONO	Non-POU domain-containing octamer-binding protein	13.8759	14.3254	14.3206	14.2741	14.1936	14.4148
	0.48987	0.181103	1.12457	Q15286	Q15286	RAB35_HUMAN	RAB35	Ras-related protein Rab-35	16.85	17.2782	17.3141	16.9581	16.8652	17.0757
	0.0699486	-0.0234121	-0.199998	Q15287	Q15287	RNPS1_HUMAN	RNPS1	RNA-binding protein with serine-rich domain 1	12.5556	12.6458	12.6028	12.5065	12.5149	12.853
	0.0968476	0.0189406	0.270562	Q15293	Q15293	RCN1_HUMAN	RCN1	Reticulocalbin-1	14.8381	14.711	14.9448	14.7765	14.8247	14.836
	0.848457	0.329552	1.82678	Q15365	Q15365	PCBP1_HUMAN	PCBP1	Poly(rC)-binding protein 1	16.4195	16.7766	16.9324	16.3985	16.2027	16.5387
	0.121961	-0.0936213	-0.333994	Q15366	Q15366	PCBP2_HUMAN	PCBP2	Poly(rC)-binding protein 2	13.5571	13.95	14.3066	13.9926	13.7443	14.3577
	0.28857	-0.123051	-0.714224	Q15369	Q15369	ELOC_HUMAN	ELOC	Elongin-C	12.4399	13.0021	12.6703	12.8689	12.7175	12.895
[truncated: 552 more rows]
