# Supplementary material for: Proteomic profiling of end-stage COVID-19 lung biopsies
Source: Clin Proteomics. 2022 Dec 17;19:46. doi: 10.1186/s12014-022-09386-6 (PMC9758034; doi:10.1186/s12014-022-09386-6)
Supplement: Supplementary file 7 — Additional file 7: Table S6. GO enrichment analysis of proteins differentially expressed in Pneumonia. [file 12014_2022_9386_MOESM7_ESM.xlsx]

## Sheet: GOBP_String_UpinPneumonia
#term ID	term description	observed gene count	background gene count	strength	false discovery rate	matching proteins in your network (IDs)	matching proteins in your network (labels)
GO:0045055	Regulated exocytosis	56	697	1.05	2.69e-38	9606.ENSP00000008938,9606.ENSP00000075120,9606.ENSP00000161559,9606.ENSP00000207549,9606.ENSP00000216336,9606.ENSP00000221515,9606.ENSP00000225275,9606.ENSP00000225371,9606.ENSP00000231751,9606.ENSP00000233997,9606.ENSP00000234347,9606.ENSP00000241052,9606.ENSP00000244336,9606.ENSP00000252244,9606.ENSP00000261267,9606.ENSP00000262865,9606.ENSP00000264908,9606.ENSP00000270142,9606.ENSP00000286713,…	PGLYRP1,SLC2A3,CEACAM1,UNC13D,CTSG,RETN,MPO,EPX,LTF,AZU1,PRTN3,CAT,CEACAM8,KRT1,LYZ,BPI,ANXA3,SOD1,STOM,HK3,S100P,APEH,LRG1,CD14,FGB,FGA,HSPA6,HBB,FGG,SNCA,MNDA,S100A8,S100A12,S100A9,MMP9,LCN2,HSPA1B,DEFA1,GIG25,MMRN1,RAB27A,DIAPH1,SIRPA,ALAD,CRISP3,GCA,NAPRT,STXBP2,SERPINA1,DMTN,LYN,HSPA8,FCGR3B,HCK,ITGB3,ELANE
GO:0006887	Exocytosis	57	789	1	4.77e-37	9606.ENSP00000008938,9606.ENSP00000075120,9606.ENSP00000161559,9606.ENSP00000207549,9606.ENSP00000216336,9606.ENSP00000221515,9606.ENSP00000225275,9606.ENSP00000225371,9606.ENSP00000231751,9606.ENSP00000233997,9606.ENSP00000234347,9606.ENSP00000241052,9606.ENSP00000244336,9606.ENSP00000252244,9606.ENSP00000261267,9606.ENSP00000262865,9606.ENSP00000264908,9606.ENSP00000265709,9606.ENSP00000270142,…	PGLYRP1,SLC2A3,CEACAM1,UNC13D,CTSG,RETN,MPO,EPX,LTF,AZU1,PRTN3,CAT,CEACAM8,KRT1,LYZ,BPI,ANXA3,ANK1,SOD1,STOM,HK3,S100P,APEH,LRG1,CD14,FGB,FGA,HSPA6,HBB,FGG,SNCA,MNDA,S100A8,S100A12,S100A9,MMP9,LCN2,HSPA1B,DEFA1,GIG25,MMRN1,RAB27A,DIAPH1,SIRPA,ALAD,CRISP3,GCA,NAPRT,STXBP2,SERPINA1,DMTN,LYN,HSPA8,FCGR3B,HCK,ITGB3,ELANE
GO:0043299	Leukocyte degranulation	48	506	1.12	2.22e-35	9606.ENSP00000008938,9606.ENSP00000075120,9606.ENSP00000161559,9606.ENSP00000207549,9606.ENSP00000216336,9606.ENSP00000221515,9606.ENSP00000225275,9606.ENSP00000225371,9606.ENSP00000231751,9606.ENSP00000233997,9606.ENSP00000234347,9606.ENSP00000241052,9606.ENSP00000244336,9606.ENSP00000252244,9606.ENSP00000261267,9606.ENSP00000262865,9606.ENSP00000264908,9606.ENSP00000286713,9606.ENSP00000292432,…	PGLYRP1,SLC2A3,CEACAM1,UNC13D,CTSG,RETN,MPO,EPX,LTF,AZU1,PRTN3,CAT,CEACAM8,KRT1,LYZ,BPI,ANXA3,STOM,HK3,S100P,APEH,LRG1,CD14,HSPA6,HBB,MNDA,S100A8,S100A12,S100A9,MMP9,LCN2,HSPA1B,DEFA1,GIG25,RAB27A,DIAPH1,SIRPA,ALAD,CRISP3,GCA,NAPRT,STXBP2,SERPINA1,LYN,HSPA8,FCGR3B,HCK,ELANE
GO:0002274	Myeloid leukocyte activation	49	585	1.07	5.62e-34	9606.ENSP00000008938,9606.ENSP00000075120,9606.ENSP00000161559,9606.ENSP00000207549,9606.ENSP00000216336,9606.ENSP00000221515,9606.ENSP00000222553,9606.ENSP00000225275,9606.ENSP00000225371,9606.ENSP00000231751,9606.ENSP00000233997,9606.ENSP00000234347,9606.ENSP00000241052,9606.ENSP00000244336,9606.ENSP00000252244,9606.ENSP00000261267,9606.ENSP00000262865,9606.ENSP00000264908,9606.ENSP00000286713,…	PGLYRP1,SLC2A3,CEACAM1,UNC13D,CTSG,RETN,NAMPT,MPO,EPX,LTF,AZU1,PRTN3,CAT,CEACAM8,KRT1,LYZ,BPI,ANXA3,STOM,HK3,S100P,APEH,LRG1,CD14,HSPA6,HBB,SNCA,MNDA,S100A8,S100A12,S100A9,MMP9,LCN2,HSPA1B,DEFA1,GIG25,RAB27A,DIAPH1,SIRPA,ALAD,CRISP3,GCA,NAPRT,STXBP2,SERPINA1,LYN,HSPA8,FCGR3B,ELANE
GO:0002444	Myeloid leukocyte mediated immunity	47	516	1.1	5.62e-34	9606.ENSP00000008938,9606.ENSP00000075120,9606.ENSP00000161559,9606.ENSP00000207549,9606.ENSP00000216336,9606.ENSP00000221515,9606.ENSP00000225275,9606.ENSP00000225371,9606.ENSP00000231751,9606.ENSP00000233997,9606.ENSP00000234347,9606.ENSP00000241052,9606.ENSP00000244336,9606.ENSP00000252244,9606.ENSP00000261267,9606.ENSP00000262865,9606.ENSP00000264908,9606.ENSP00000286713,9606.ENSP00000292432,…	PGLYRP1,SLC2A3,CEACAM1,UNC13D,CTSG,RETN,MPO,EPX,LTF,AZU1,PRTN3,CAT,CEACAM8,KRT1,LYZ,BPI,ANXA3,STOM,HK3,S100P,APEH,LRG1,CD14,HSPA6,HBB,MNDA,S100A8,S100A12,S100A9,MMP9,LCN2,HSPA1B,DEFA1,GIG25,RAB27A,DIAPH1,SIRPA,ALAD,CRISP3,GCA,NAPRT,STXBP2,SERPINA1,LYN,HSPA8,FCGR3B,ELANE
GO:0043312	Neutrophil degranulation	46	484	1.12	5.62e-34	9606.ENSP00000008938,9606.ENSP00000075120,9606.ENSP00000161559,9606.ENSP00000207549,9606.ENSP00000216336,9606.ENSP00000221515,9606.ENSP00000225275,9606.ENSP00000225371,9606.ENSP00000231751,9606.ENSP00000233997,9606.ENSP00000234347,9606.ENSP00000241052,9606.ENSP00000244336,9606.ENSP00000252244,9606.ENSP00000261267,9606.ENSP00000262865,9606.ENSP00000264908,9606.ENSP00000286713,9606.ENSP00000292432,…	PGLYRP1,SLC2A3,CEACAM1,UNC13D,CTSG,RETN,MPO,EPX,LTF,AZU1,PRTN3,CAT,CEACAM8,KRT1,LYZ,BPI,ANXA3,STOM,HK3,S100P,APEH,LRG1,CD14,HSPA6,HBB,MNDA,S100A8,S100A12,S100A9,MMP9,LCN2,HSPA1B,DEFA1,GIG25,RAB27A,DIAPH1,SIRPA,ALAD,CRISP3,GCA,NAPRT,STXBP2,SERPINA1,HSPA8,FCGR3B,ELANE
GO:0002275	Myeloid cell activation involved in immune response	47	522	1.1	6.38e-34	9606.ENSP00000008938,9606.ENSP00000075120,9606.ENSP00000161559,9606.ENSP00000207549,9606.ENSP00000216336,9606.ENSP00000221515,9606.ENSP00000225275,9606.ENSP00000225371,9606.ENSP00000231751,9606.ENSP00000233997,9606.ENSP00000234347,9606.ENSP00000241052,9606.ENSP00000244336,9606.ENSP00000252244,9606.ENSP00000261267,9606.ENSP00000262865,9606.ENSP00000264908,9606.ENSP00000286713,9606.ENSP00000292432,…	PGLYRP1,SLC2A3,CEACAM1,UNC13D,CTSG,RETN,MPO,EPX,LTF,AZU1,PRTN3,CAT,CEACAM8,KRT1,LYZ,BPI,ANXA3,STOM,HK3,S100P,APEH,LRG1,CD14,HSPA6,HBB,MNDA,S100A8,S100A12,S100A9,MMP9,LCN2,HSPA1B,DEFA1,GIG25,RAB27A,DIAPH1,SIRPA,ALAD,CRISP3,GCA,NAPRT,STXBP2,SERPINA1,LYN,HSPA8,FCGR3B,ELANE
GO:0001775	Cell activation	59	1075	0.88	4.48e-33	9606.ENSP00000008938,9606.ENSP00000075120,9606.ENSP00000161559,9606.ENSP00000207549,9606.ENSP00000216336,9606.ENSP00000221515,9606.ENSP00000222553,9606.ENSP00000225275,9606.ENSP00000225371,9606.ENSP00000231751,9606.ENSP00000233997,9606.ENSP00000234347,9606.ENSP00000241052,9606.ENSP00000244336,9606.ENSP00000252244,9606.ENSP00000261267,9606.ENSP00000262746,9606.ENSP00000262865,9606.ENSP00000264908,…	PGLYRP1,SLC2A3,CEACAM1,UNC13D,CTSG,RETN,NAMPT,MPO,EPX,LTF,AZU1,PRTN3,CAT,CEACAM8,KRT1,LYZ,PRDX1,BPI,ANXA3,STOM,HK3,S100P,APEH,HPRT1,PRDX2,LRG1,CD14,FGB,FGA,HSPA6,KRT2,HBB,FGG,SNCA,MNDA,S100A8,S100A12,S100A9,GCLM,MMP9,LCN2,SRC,HSPA1B,DEFA1,GIG25,RAB27A,DIAPH1,SIRPA,ALAD,CRISP3,GCA,NAPRT,STXBP2,SERPINA1,LYN,HSPA8,FCGR3B,ITGB3,ELANE
GO:0002443	Leukocyte mediated immunity	49	641	1.03	9.15e-33	9606.ENSP00000008938,9606.ENSP00000075120,9606.ENSP00000161559,9606.ENSP00000207549,9606.ENSP00000216336,9606.ENSP00000221515,9606.ENSP00000225275,9606.ENSP00000225371,9606.ENSP00000231751,9606.ENSP00000233997,9606.ENSP00000234347,9606.ENSP00000241052,9606.ENSP00000244336,9606.ENSP00000252244,9606.ENSP00000261267,9606.ENSP00000262746,9606.ENSP00000262865,9606.ENSP00000264908,9606.ENSP00000286713,…	PGLYRP1,SLC2A3,CEACAM1,UNC13D,CTSG,RETN,MPO,EPX,LTF,AZU1,PRTN3,CAT,CEACAM8,KRT1,LYZ,PRDX1,BPI,ANXA3,STOM,HK3,S100P,APEH,HPRT1,LRG1,CD14,HSPA6,HBB,MNDA,S100A8,S100A12,S100A9,MMP9,LCN2,HSPA1B,DEFA1,GIG25,RAB27A,DIAPH1,SIRPA,ALAD,CRISP3,GCA,NAPRT,STXBP2,SERPINA1,LYN,HSPA8,FCGR3B,ELANE
GO:0046903	Secretion	59	1097	0.88	1.04e-32	9606.ENSP00000008938,9606.ENSP00000075120,9606.ENSP00000161559,9606.ENSP00000207549,9606.ENSP00000216336,9606.ENSP00000221515,9606.ENSP00000225275,9606.ENSP00000225371,9606.ENSP00000231751,9606.ENSP00000233997,9606.ENSP00000234347,9606.ENSP00000241052,9606.ENSP00000244336,9606.ENSP00000252244,9606.ENSP00000261267,9606.ENSP00000262865,9606.ENSP00000264908,9606.ENSP00000265709,9606.ENSP00000270142,…	PGLYRP1,SLC2A3,CEACAM1,UNC13D,CTSG,RETN,MPO,EPX,LTF,AZU1,PRTN3,CAT,CEACAM8,KRT1,LYZ,BPI,ANXA3,ANK1,SOD1,CA2,STOM,HK3,S100P,APEH,LRG1,CD14,FGB,FGA,HSPA6,HBB,FGG,SNCA,MNDA,S100A8,S100A12,S100A9,MMP9,LCN2,HSPA1B,DEFA1,GIG25,MMRN1,RAB27A,DIAPH1,SIRPA,PLA2G2A,ALAD,CRISP3,GCA,NAPRT,STXBP2,SERPINA1,DMTN,LYN,HSPA8,FCGR3B,HCK,ITGB3,ELANE
GO:0002252	Immune effector process	56	969	0.91	2.85e-32	9606.ENSP00000008938,9606.ENSP00000075120,9606.ENSP00000161559,9606.ENSP00000207549,9606.ENSP00000216336,9606.ENSP00000221515,9606.ENSP00000225275,9606.ENSP00000225371,9606.ENSP00000231751,9606.ENSP00000233997,9606.ENSP00000234347,9606.ENSP00000241052,9606.ENSP00000244336,9606.ENSP00000252244,9606.ENSP00000261267,9606.ENSP00000262746,9606.ENSP00000262865,9606.ENSP00000264908,9606.ENSP00000286713,…	PGLYRP1,SLC2A3,CEACAM1,UNC13D,CTSG,RETN,MPO,EPX,LTF,AZU1,PRTN3,CAT,CEACAM8,KRT1,LYZ,PRDX1,BPI,ANXA3,STOM,HK3,S100P,APEH,HPRT1,PRDX2,LRG1,CD14,HSPA6,CFHR1,DEFA3,HBB,FCGR3A,MNDA,S100A8,S100A12,S100A9,MMP9,LCN2,SRC,HSPA1B,DEFA1,GIG25,RAB27A,DIAPH1,SIRPA,ALAD,CRISP3,GCA,NAPRT,STXBP2,SERPINA1,LYN,HSPA8,FCGR3B,HCK,YES1,ELANE
GO:0016192	Vesicle-mediated transport	70	1805	0.73	1.11e-31	9606.ENSP00000008938,9606.ENSP00000075120,9606.ENSP00000161559,9606.ENSP00000207549,9606.ENSP00000216336,9606.ENSP00000221515,9606.ENSP00000225275,9606.ENSP00000225371,9606.ENSP00000231751,9606.ENSP00000233997,9606.ENSP00000234347,9606.ENSP00000241052,9606.ENSP00000244336,9606.ENSP00000252244,9606.ENSP00000261267,9606.ENSP00000262865,9606.ENSP00000264908,9606.ENSP00000265709,9606.ENSP00000270142,…	PGLYRP1,SLC2A3,CEACAM1,UNC13D,CTSG,RETN,MPO,EPX,LTF,AZU1,PRTN3,CAT,CEACAM8,KRT1,LYZ,BPI,ANXA3,ANK1,SOD1,ANK3,STOM,HK3,S100P,APEH,LRG1,CD14,FGB,FGA,HSPA6,ADRBK1,HBA1,EHD3,HBB,FGG,SNCA,ANK2,FCGR3A,MNDA,SPTA1,S100A8,S100A12,S100A9,MMP9,LCN2,SRC,HSPA1B,GRIPAP1,DEFA1,GIG25,HSPA2,MMRN1,RAB27A,DIAPH1,SIRPA,ALAD,CRISP3,GCA,NAPRT,STXBP2,SERPINA1,DMTN,LYN,HSPA8,FCGR3B,HCK,SPTB,ITGB3,YES1,ELANE,EHD1
GO:0045321	Leukocyte activation	52	929	0.89	5.46e-29	9606.ENSP00000008938,9606.ENSP00000075120,9606.ENSP00000161559,9606.ENSP00000207549,9606.ENSP00000216336,9606.ENSP00000221515,9606.ENSP00000222553,9606.ENSP00000225275,9606.ENSP00000225371,9606.ENSP00000231751,9606.ENSP00000233997,9606.ENSP00000234347,9606.ENSP00000241052,9606.ENSP00000244336,9606.ENSP00000252244,9606.ENSP00000261267,9606.ENSP00000262746,9606.ENSP00000262865,9606.ENSP00000264908,…	PGLYRP1,SLC2A3,CEACAM1,UNC13D,CTSG,RETN,NAMPT,MPO,EPX,LTF,AZU1,PRTN3,CAT,CEACAM8,KRT1,LYZ,PRDX1,BPI,ANXA3,STOM,HK3,S100P,APEH,HPRT1,PRDX2,LRG1,CD14,HSPA6,HBB,SNCA,MNDA,S100A8,S100A12,S100A9,MMP9,LCN2,HSPA1B,DEFA1,GIG25,RAB27A,DIAPH1,SIRPA,ALAD,CRISP3,GCA,NAPRT,STXBP2,SERPINA1,LYN,HSPA8,FCGR3B,ELANE
GO:0002376	Immune system process	76	2481	0.63	1.31e-28	9606.ENSP00000008938,9606.ENSP00000075120,9606.ENSP00000161559,9606.ENSP00000207549,9606.ENSP00000216336,9606.ENSP00000221515,9606.ENSP00000221992,9606.ENSP00000222553,9606.ENSP00000225275,9606.ENSP00000225371,9606.ENSP00000231751,9606.ENSP00000233997,9606.ENSP00000234347,9606.ENSP00000241052,9606.ENSP00000244336,9606.ENSP00000252244,9606.ENSP00000261267,9606.ENSP00000261601,9606.ENSP00000262418,…	PGLYRP1,SLC2A3,CEACAM1,UNC13D,CTSG,RETN,CEACAM5,NAMPT,MPO,EPX,LTF,AZU1,PRTN3,CAT,CEACAM8,KRT1,LYZ,USP14,SLC4A1,PRDX1,BPI,ADD2,ANXA3,SOD1,STOM,HK3,S100P,APEH,HPRT1,EPB42,PRDX2,LRG1,CD14,FGB,FGA,HSPA6,CFHR1,DEFA3,HBB,SNCA,ARHGEF2,ADSS,FCGR3A,MNDA,SPTA1,S100A8,S100A12,S100A9,RHAG,MMP9,LCN2,SRC,HSPA1B,SLC3A2,DEFA1,GIG25,BPGM,RAB27A,DIAPH1,SIRPA,PLA2G2A,ALAD,CRISP3,GCA,NAPRT,STXBP2,SERPINA1,DMTN,LYN,H…
GO:0006810	Transport	93	4353	0.48	1.02e-25	9606.ENSP00000008938,9606.ENSP00000075120,9606.ENSP00000161559,9606.ENSP00000199708,9606.ENSP00000207549,9606.ENSP00000216336,9606.ENSP00000221515,9606.ENSP00000225275,9606.ENSP00000225371,9606.ENSP00000229416,9606.ENSP00000231751,9606.ENSP00000233997,9606.ENSP00000234347,9606.ENSP00000241052,9606.ENSP00000244336,9606.ENSP00000252244,9606.ENSP00000261267,9606.ENSP00000262418,9606.ENSP00000262865,…	PGLYRP1,SLC2A3,CEACAM1,HBQ1,UNC13D,CTSG,RETN,MPO,EPX,GCLC,LTF,AZU1,PRTN3,CAT,CEACAM8,KRT1,LYZ,SLC4A1,BPI,ADD2,ANXA3,GRPEL1,ANK1,FBXO7,SOD1,ANK3,CA2,STOM,HK3,RHCE,S100P,APEH,LRG1,CD14,FGB,FGA,HSPA6,ADRBK1,HBA1,HSPA5,EHD3,HBB,FGG,SNCA,RHD,ANK2,ARHGEF2,FCGR3A,MNDA,SPTA1,S100A8,S100A12,S100A9,RHAG,MMP9,LCN2,SRC,HSPA1B,PLP2,FLOT1,GRIPAP1,SLC3A2,HBE1,HBD,DEFA1,GIG25,HSPA2,FLOT2,MMRN1,RAB27A,DIAPH1,SIRP…
GO:0006955	Immune response	59	1588	0.72	1.36e-24	9606.ENSP00000008938,9606.ENSP00000075120,9606.ENSP00000161559,9606.ENSP00000207549,9606.ENSP00000216336,9606.ENSP00000221515,9606.ENSP00000225275,9606.ENSP00000225371,9606.ENSP00000231751,9606.ENSP00000233997,9606.ENSP00000234347,9606.ENSP00000241052,9606.ENSP00000244336,9606.ENSP00000252244,9606.ENSP00000261267,9606.ENSP00000261601,9606.ENSP00000262746,9606.ENSP00000262865,9606.ENSP00000264908,…	PGLYRP1,SLC2A3,CEACAM1,UNC13D,CTSG,RETN,MPO,EPX,LTF,AZU1,PRTN3,CAT,CEACAM8,KRT1,LYZ,USP14,PRDX1,BPI,ANXA3,STOM,HK3,S100P,APEH,HPRT1,LRG1,CD14,FGB,FGA,HSPA6,CFHR1,DEFA3,HBB,SNCA,ARHGEF2,FCGR3A,MNDA,S100A8,S100A12,S100A9,MMP9,LCN2,HSPA1B,DEFA1,GIG25,RAB27A,DIAPH1,SIRPA,PLA2G2A,ALAD,CRISP3,GCA,NAPRT,STXBP2,SERPINA1,LYN,HSPA8,FCGR3B,HCK,ELANE
GO:0051649	Establishment of localization in cell	70	2375	0.61	1.36e-24	9606.ENSP00000008938,9606.ENSP00000075120,9606.ENSP00000161559,9606.ENSP00000207549,9606.ENSP00000216336,9606.ENSP00000221515,9606.ENSP00000225275,9606.ENSP00000225371,9606.ENSP00000231751,9606.ENSP00000233997,9606.ENSP00000234347,9606.ENSP00000241052,9606.ENSP00000244336,9606.ENSP00000252244,9606.ENSP00000261267,9606.ENSP00000262865,9606.ENSP00000264908,9606.ENSP00000264954,9606.ENSP00000265709,…	PGLYRP1,SLC2A3,CEACAM1,UNC13D,CTSG,RETN,MPO,EPX,LTF,AZU1,PRTN3,CAT,CEACAM8,KRT1,LYZ,BPI,ANXA3,GRPEL1,ANK1,FBXO7,SOD1,ANK3,STOM,HK3,S100P,APEH,LRG1,CD14,FGB,FGA,HSPA6,HSPA5,EHD3,HBB,FGG,SNCA,ANK2,ARHGEF2,MNDA,SPTA1,S100A8,S100A12,S100A9,MMP9,LCN2,HSPA1B,GRIPAP1,DEFA1,GIG25,FLOT2,MMRN1,RAB27A,DIAPH1,SIRPA,ALAD,CRISP3,GCA,NAPRT,STXBP2,SERPINA1,DMTN,LYN,HSPA8,FCGR3B,HCK,RAN,SPTB,ITGB3,ELANE,EHD1
GO:0051641	Cellular localization	73	2967	0.54	2.83e-21	9606.ENSP00000008938,9606.ENSP00000075120,9606.ENSP00000161559,9606.ENSP00000207549,9606.ENSP00000216336,9606.ENSP00000221515,9606.ENSP00000225275,9606.ENSP00000225371,9606.ENSP00000231751,9606.ENSP00000233997,9606.ENSP00000234347,9606.ENSP00000241052,9606.ENSP00000244336,9606.ENSP00000252244,9606.ENSP00000261267,9606.ENSP00000262418,9606.ENSP00000262865,9606.ENSP00000264908,9606.ENSP00000264954,…	PGLYRP1,SLC2A3,CEACAM1,UNC13D,CTSG,RETN,MPO,EPX,LTF,AZU1,PRTN3,CAT,CEACAM8,KRT1,LYZ,SLC4A1,BPI,ANXA3,GRPEL1,ANK1,FBXO7,SOD1,ANK3,STOM,HK3,S100P,APEH,LRG1,CD14,FGB,FGA,HSPA6,HSPA5,EHD3,HBB,FGG,SNCA,EPB41L3,ANK2,ARHGEF2,MNDA,SPTA1,S100A8,S100A12,S100A9,MMP9,LCN2,HSPA1B,FLOT1,GRIPAP1,DEFA1,GIG25,FLOT2,MMRN1,RAB27A,DIAPH1,SIRPA,ALAD,CRISP3,GCA,NAPRT,STXBP2,SERPINA1,DMTN,LYN,HSPA8,FCGR3B,HCK,RAN,SPTB,…
GO:0051179	Localization	97	5591	0.38	2.34e-20	9606.ENSP00000008938,9606.ENSP00000075120,9606.ENSP00000161559,9606.ENSP00000199708,9606.ENSP00000207549,9606.ENSP00000216336,9606.ENSP00000221515,9606.ENSP00000221992,9606.ENSP00000225275,9606.ENSP00000225371,9606.ENSP00000229416,9606.ENSP00000231751,9606.ENSP00000233997,9606.ENSP00000234347,9606.ENSP00000241052,9606.ENSP00000244336,9606.ENSP00000252244,9606.ENSP00000261267,9606.ENSP00000262418,…	PGLYRP1,SLC2A3,CEACAM1,HBQ1,UNC13D,CTSG,RETN,CEACAM5,MPO,EPX,GCLC,LTF,AZU1,PRTN3,CAT,CEACAM8,KRT1,LYZ,SLC4A1,BPI,ADD2,ANXA3,GRPEL1,ANK1,FBXO7,SOD1,ANK3,CA2,STOM,HK3,RHCE,S100P,APEH,LRG1,CD14,FGB,FGA,HSPA6,KRT2,ADRBK1,HBA1,HSPA5,EHD3,FMNL1,HBB,FGG,SNCA,RHD,EPB41L3,ANK2,ARHGEF2,FCGR3A,MNDA,SPTA1,S100A8,S100A12,S100A9,RHAG,MMP9,LCN2,SRC,HSPA1B,PLP2,FLOT1,GRIPAP1,SLC3A2,HBE1,HBD,DEFA1,GIG25,HSPA2,FLO…
GO:0006950	Response to stress	70	3485	0.45	3.97e-15	9606.ENSP00000008938,9606.ENSP00000161559,9606.ENSP00000207549,9606.ENSP00000216336,9606.ENSP00000222553,9606.ENSP00000225275,9606.ENSP00000225371,9606.ENSP00000229416,9606.ENSP00000231751,9606.ENSP00000233997,9606.ENSP00000234347,9606.ENSP00000241052,9606.ENSP00000252244,9606.ENSP00000261267,9606.ENSP00000261601,9606.ENSP00000262418,9606.ENSP00000262746,9606.ENSP00000262865,9606.ENSP00000264908,…	PGLYRP1,CEACAM1,UNC13D,CTSG,NAMPT,MPO,EPX,GCLC,LTF,AZU1,PRTN3,CAT,KRT1,LYZ,USP14,SLC4A1,PRDX1,BPI,ANXA3,SOD1,CA2,PRDX2,CD14,FGB,FGA,HSPA6,CFHR1,HBA1,HSPA5,EHD3,DEFA3,HBB,FGG,SNCA,ARHGEF2,FHR2,MNDA,S100A8,S100A12,S100A9,GCLM,MMP9,LCN2,SRC,HSPA1B,FLOT1,HBE1,HBD,DEFA1,GIG25,HSPA2,MMRN1,RAB27A,SIRPA,PLA2G2A,ALAD,CRISP3,NAPRT,STXBP2,SERPINA1,SLC2A1,LYN,HSPA8,H2AFX,PSMD9,HCK,ITGB3,ELANE,EHD1,ADSL
GO:0050896	Response to stimulus	105	8046	0.26	3.09e-13	9606.ENSP00000008938,9606.ENSP00000075120,9606.ENSP00000161559,9606.ENSP00000199708,9606.ENSP00000207549,9606.ENSP00000216336,9606.ENSP00000221515,9606.ENSP00000222553,9606.ENSP00000225275,9606.ENSP00000225371,9606.ENSP00000229416,9606.ENSP00000231751,9606.ENSP00000233997,9606.ENSP00000234347,9606.ENSP00000236959,9606.ENSP00000241052,9606.ENSP00000244336,9606.ENSP00000252244,9606.ENSP00000261267,…	PGLYRP1,SLC2A3,CEACAM1,HBQ1,UNC13D,CTSG,RETN,NAMPT,MPO,EPX,GCLC,LTF,AZU1,PRTN3,ATIC,CAT,CEACAM8,KRT1,LYZ,USP14,SLC4A1,PRDX1,BPI,ANXA3,ANK1,SOD1,ANK3,CA2,STOM,HK3,S100P,APEH,HPRT1,PRDX2,LRG1,HINT1,CD14,FGB,FGA,HSPA6,ADRBK1,CFHR1,HBA1,HSPA5,EHD3,DEFA3,HBB,FGG,SNCA,ANK2,STIP1,ARHGEF2,ADSS,FHR2,FCGR3A,MNDA,SPTA1,S100A8,S100A12,S100A9,MPP1,GSTO1,GCLM,MMP9,LCN2,SRC,HSPA1B,PLP2,FLOT1,SLC3A2,HBE1,HBD,PTP…
GO:0070887	Cellular response to chemical stimulus	61	2919	0.47	3.39e-13	9606.ENSP00000161559,9606.ENSP00000199708,9606.ENSP00000216336,9606.ENSP00000222553,9606.ENSP00000225275,9606.ENSP00000225371,9606.ENSP00000229416,9606.ENSP00000233997,9606.ENSP00000234347,9606.ENSP00000236959,9606.ENSP00000241052,9606.ENSP00000262746,9606.ENSP00000262865,9606.ENSP00000270142,9606.ENSP00000280772,9606.ENSP00000285379,9606.ENSP00000301522,9606.ENSP00000304236,9606.ENSP00000306099,…	CEACAM1,HBQ1,CTSG,NAMPT,MPO,EPX,GCLC,AZU1,PRTN3,ATIC,CAT,PRDX1,BPI,SOD1,ANK3,CA2,PRDX2,CD14,FGB,HSPA6,ADRBK1,HBA1,HSPA5,DEFA3,HBB,FGG,SNCA,STIP1,ARHGEF2,MNDA,S100A8,S100A12,S100A9,GSTO1,GCLM,MMP9,LCN2,SRC,HSPA1B,PLP2,FLOT1,HBE1,HBD,PTPRA,DEFA1,HSPA2,DIAPH1,SIRPA,ALAD,STXBP2,SLC2A1,DMTN,LYN,STMN2,CA1,HSPA8,PSMD9,HCK,RAN,YES1,EHD1
GO:0098542	Defense response to other organism	34	900	0.72	9.29e-13	9606.ENSP00000008938,9606.ENSP00000207549,9606.ENSP00000216336,9606.ENSP00000225275,9606.ENSP00000225371,9606.ENSP00000231751,9606.ENSP00000233997,9606.ENSP00000252244,9606.ENSP00000261267,9606.ENSP00000261601,9606.ENSP00000262746,9606.ENSP00000262865,9606.ENSP00000264908,9606.ENSP00000304236,9606.ENSP00000306099,9606.ENSP00000306361,9606.ENSP00000314299,9606.ENSP00000328359,9606.ENSP00000338345,…	PGLYRP1,UNC13D,CTSG,MPO,EPX,LTF,AZU1,KRT1,LYZ,USP14,PRDX1,BPI,ANXA3,CD14,FGB,FGA,CFHR1,DEFA3,SNCA,ARHGEF2,FHR2,S100A8,S100A12,S100A9,LCN2,DEFA1,RAB27A,SIRPA,PLA2G2A,CRISP3,STXBP2,LYN,HCK,ELANE
GO:0009607	Response to biotic stimulus	40	1289	0.64	1.04e-12	9606.ENSP00000008938,9606.ENSP00000207549,9606.ENSP00000216336,9606.ENSP00000225275,9606.ENSP00000225371,9606.ENSP00000231751,9606.ENSP00000233997,9606.ENSP00000234347,9606.ENSP00000252244,9606.ENSP00000261267,9606.ENSP00000261601,9606.ENSP00000262746,9606.ENSP00000262865,9606.ENSP00000264908,9606.ENSP00000301522,9606.ENSP00000302621,9606.ENSP00000304236,9606.ENSP00000306099,9606.ENSP00000306361,…	PGLYRP1,UNC13D,CTSG,MPO,EPX,LTF,AZU1,PRTN3,KRT1,LYZ,USP14,PRDX1,BPI,ANXA3,PRDX2,LRG1,CD14,FGB,FGA,CFHR1,HSPA5,DEFA3,SNCA,ARHGEF2,FHR2,S100A8,S100A12,S100A9,LCN2,SRC,DEFA1,RAB27A,SIRPA,PLA2G2A,ALAD,CRISP3,STXBP2,LYN,HCK,ELANE
GO:0009605	Response to external stimulus	53	2310	0.51	1.61e-12	9606.ENSP00000008938,9606.ENSP00000207549,9606.ENSP00000216336,9606.ENSP00000221515,9606.ENSP00000222553,9606.ENSP00000225275,9606.ENSP00000225371,9606.ENSP00000229416,9606.ENSP00000231751,9606.ENSP00000233997,9606.ENSP00000234347,9606.ENSP00000241052,9606.ENSP00000252244,9606.ENSP00000261267,9606.ENSP00000261601,9606.ENSP00000262746,9606.ENSP00000262865,9606.ENSP00000264908,9606.ENSP00000301522,…	PGLYRP1,UNC13D,CTSG,RETN,NAMPT,MPO,EPX,GCLC,LTF,AZU1,PRTN3,CAT,KRT1,LYZ,USP14,PRDX1,BPI,ANXA3,PRDX2,LRG1,CD14,FGB,FGA,CFHR1,HSPA5,DEFA3,SNCA,ARHGEF2,FHR2,SPTA1,S100A8,S100A12,S100A9,GCLM,LCN2,SRC,PLP2,PTPRA,DEFA1,RAB27A,SIRPA,PLA2G2A,ALAD,CRISP3,STXBP2,SLC2A1,LYN,HSPA8,HCK,SPTB,ITGB3,ELANE,ADSL
GO:0042221	Response to chemical	74	4333	0.38	1.61e-12	9606.ENSP00000161559,9606.ENSP00000199708,9606.ENSP00000216336,9606.ENSP00000221515,9606.ENSP00000222553,9606.ENSP00000225275,9606.ENSP00000225371,9606.ENSP00000229416,9606.ENSP00000233997,9606.ENSP00000234347,9606.ENSP00000236959,9606.ENSP00000241052,9606.ENSP00000262746,9606.ENSP00000262865,9606.ENSP00000264908,9606.ENSP00000270142,9606.ENSP00000280772,9606.ENSP00000285379,9606.ENSP00000296370,…	CEACAM1,HBQ1,CTSG,RETN,NAMPT,MPO,EPX,GCLC,AZU1,PRTN3,ATIC,CAT,PRDX1,BPI,ANXA3,SOD1,ANK3,CA2,S100P,HPRT1,PRDX2,CD14,FGB,FGA,HSPA6,ADRBK1,HBA1,HSPA5,DEFA3,HBB,FGG,SNCA,ANK2,STIP1,ARHGEF2,ADSS,MNDA,SPTA1,S100A8,S100A12,S100A9,GSTO1,GCLM,MMP9,LCN2,SRC,HSPA1B,PLP2,FLOT1,SLC3A2,HBE1,HBD,PTPRA,DEFA1,HSPA2,DIAPH1,SIRPA,ALAD,STXBP2,SLC2A1,DMTN,LYN,STMN2,CA1,HSPA8,PSMD9,HCK,RAN,SPTB,ITGB3,YES1,ELANE,EHD1,A…
GO:0001906	Cell killing	16	126	1.25	2.17e-12	9606.ENSP00000008938,9606.ENSP00000207549,9606.ENSP00000216336,9606.ENSP00000231751,9606.ENSP00000233997,9606.ENSP00000261267,9606.ENSP00000262746,9606.ENSP00000298556,9606.ENSP00000314299,9606.ENSP00000328359,9606.ENSP00000356385,9606.ENSP00000357726,9606.ENSP00000372139,9606.ENSP00000379601,9606.ENSP00000413606,9606.ENSP00000466090	PGLYRP1,UNC13D,CTSG,LTF,AZU1,LYZ,PRDX1,HPRT1,CFHR1,DEFA3,FHR2,S100A12,DEFA1,RAB27A,STXBP2,ELANE
GO:0051707	Response to other organism	39	1256	0.64	2.26e-12	9606.ENSP00000008938,9606.ENSP00000207549,9606.ENSP00000216336,9606.ENSP00000225275,9606.ENSP00000225371,9606.ENSP00000231751,9606.ENSP00000233997,9606.ENSP00000234347,9606.ENSP00000252244,9606.ENSP00000261267,9606.ENSP00000261601,9606.ENSP00000262746,9606.ENSP00000262865,9606.ENSP00000264908,9606.ENSP00000301522,9606.ENSP00000302621,9606.ENSP00000304236,9606.ENSP00000306099,9606.ENSP00000306361,…	PGLYRP1,UNC13D,CTSG,MPO,EPX,LTF,AZU1,PRTN3,KRT1,LYZ,USP14,PRDX1,BPI,ANXA3,PRDX2,LRG1,CD14,FGB,FGA,CFHR1,DEFA3,SNCA,ARHGEF2,FHR2,S100A8,S100A12,S100A9,LCN2,SRC,DEFA1,RAB27A,SIRPA,PLA2G2A,ALAD,CRISP3,STXBP2,LYN,HCK,ELANE
GO:0019730	Antimicrobial humoral response	17	160	1.17	3.98e-12	9606.ENSP00000008938,9606.ENSP00000216336,9606.ENSP00000231751,9606.ENSP00000233997,9606.ENSP00000234347,9606.ENSP00000261267,9606.ENSP00000262865,9606.ENSP00000306099,9606.ENSP00000306361,9606.ENSP00000328359,9606.ENSP00000357722,9606.ENSP00000357726,9606.ENSP00000357727,9606.ENSP00000362108,9606.ENSP00000372139,9606.ENSP00000383364,9606.ENSP00000466090	PGLYRP1,CTSG,LTF,AZU1,PRTN3,LYZ,BPI,FGB,FGA,DEFA3,S100A8,S100A12,S100A9,LCN2,DEFA1,PLA2G2A,ELANE
GO:0006952	Defense response	39	1296	0.62	5.63e-12	9606.ENSP00000008938,9606.ENSP00000207549,9606.ENSP00000216336,9606.ENSP00000222553,9606.ENSP00000225275,9606.ENSP00000225371,9606.ENSP00000231751,9606.ENSP00000233997,9606.ENSP00000252244,9606.ENSP00000261267,9606.ENSP00000261601,9606.ENSP00000262746,9606.ENSP00000262865,9606.ENSP00000264908,9606.ENSP00000301522,9606.ENSP00000304236,9606.ENSP00000306099,9606.ENSP00000306361,9606.ENSP00000314299,…	PGLYRP1,UNC13D,CTSG,NAMPT,MPO,EPX,LTF,AZU1,KRT1,LYZ,USP14,PRDX1,BPI,ANXA3,PRDX2,CD14,FGB,FGA,CFHR1,DEFA3,SNCA,ARHGEF2,FHR2,MNDA,S100A8,S100A12,S100A9,LCN2,DEFA1,GIG25,RAB27A,SIRPA,PLA2G2A,CRISP3,STXBP2,SERPINA1,LYN,HCK,ELANE
GO:0044419	Interspecies interaction between organisms	47	1899	0.54	6.24e-12	9606.ENSP00000008938,9606.ENSP00000207549,9606.ENSP00000216336,9606.ENSP00000225275,9606.ENSP00000225371,9606.ENSP00000231751,9606.ENSP00000233997,9606.ENSP00000234347,9606.ENSP00000252244,9606.ENSP00000261267,9606.ENSP00000261601,9606.ENSP00000262746,9606.ENSP00000262865,9606.ENSP00000264908,9606.ENSP00000286713,9606.ENSP00000301522,9606.ENSP00000302621,9606.ENSP00000304236,9606.ENSP00000306099,…	PGLYRP1,UNC13D,CTSG,MPO,EPX,LTF,AZU1,PRTN3,KRT1,LYZ,USP14,PRDX1,BPI,ANXA3,STOM,PRDX2,LRG1,CD14,FGB,FGA,ADRBK1,CFHR1,DEFA3,SNCA,ARHGEF2,FHR2,S100A8,S100A12,S100A9,LCN2,SRC,HSPA1B,DEFA1,RAB27A,SMU1,SIRPA,PLA2G2A,ALAD,CRISP3,STXBP2,LYN,HSPA8,H2AFX,HCK,RAN,ITGB3,ELANE
GO:0009617	Response to bacterium	28	634	0.79	8.39e-12	9606.ENSP00000008938,9606.ENSP00000216336,9606.ENSP00000225275,9606.ENSP00000225371,9606.ENSP00000231751,9606.ENSP00000233997,9606.ENSP00000261267,9606.ENSP00000262865,9606.ENSP00000264908,9606.ENSP00000301522,9606.ENSP00000302621,9606.ENSP00000304236,9606.ENSP00000306099,9606.ENSP00000306361,9606.ENSP00000328359,9606.ENSP00000338345,9606.ENSP00000357722,9606.ENSP00000357726,9606.ENSP00000357727,…	PGLYRP1,CTSG,MPO,EPX,LTF,AZU1,LYZ,BPI,ANXA3,PRDX2,LRG1,CD14,FGB,FGA,DEFA3,SNCA,S100A8,S100A12,S100A9,LCN2,SRC,DEFA1,SIRPA,PLA2G2A,ALAD,LYN,HCK,ELANE
GO:0010033	Response to organic substance	59	3011	0.44	1.75e-11	9606.ENSP00000161559,9606.ENSP00000216336,9606.ENSP00000221515,9606.ENSP00000222553,9606.ENSP00000225275,9606.ENSP00000229416,9606.ENSP00000234347,9606.ENSP00000236959,9606.ENSP00000241052,9606.ENSP00000262865,9606.ENSP00000264908,9606.ENSP00000270142,9606.ENSP00000285379,9606.ENSP00000296370,9606.ENSP00000298556,9606.ENSP00000301522,9606.ENSP00000304236,9606.ENSP00000306099,9606.ENSP00000310219,…	CEACAM1,CTSG,RETN,NAMPT,MPO,GCLC,PRTN3,ATIC,CAT,BPI,ANXA3,SOD1,CA2,S100P,HPRT1,PRDX2,CD14,FGB,HSPA6,ADRBK1,HSPA5,DEFA3,FGG,SNCA,ANK2,STIP1,ARHGEF2,ADSS,MNDA,S100A8,GSTO1,GCLM,MMP9,LCN2,SRC,HSPA1B,PLP2,FLOT1,SLC3A2,HBE1,PTPRA,DEFA1,HSPA2,DIAPH1,SIRPA,ALAD,STXBP2,SLC2A1,DMTN,LYN,STMN2,CA1,HSPA8,PSMD9,HCK,RAN,YES1,ELANE,EHD1
GO:0042743	Hydrogen peroxide metabolic process	11	39	1.6	1.83e-11	9606.ENSP00000199708,9606.ENSP00000225275,9606.ENSP00000225371,9606.ENSP00000241052,9606.ENSP00000262746,9606.ENSP00000270142,9606.ENSP00000301522,9606.ENSP00000322421,9606.ENSP00000333994,9606.ENSP00000369586,9606.ENSP00000369654	HBQ1,MPO,EPX,CAT,PRDX1,SOD1,PRDX2,HBA1,HBB,HBE1,HBD
GO:0009987	Cellular process	138	15024	0.11	3.61e-11	9606.ENSP00000008938,9606.ENSP00000075120,9606.ENSP00000161559,9606.ENSP00000199708,9606.ENSP00000207549,9606.ENSP00000216336,9606.ENSP00000216554,9606.ENSP00000221515,9606.ENSP00000221992,9606.ENSP00000222553,9606.ENSP00000225275,9606.ENSP00000225371,9606.ENSP00000229416,9606.ENSP00000231751,9606.ENSP00000233997,9606.ENSP00000234347,9606.ENSP00000236959,9606.ENSP00000241052,9606.ENSP00000244336,…	PGLYRP1,SLC2A3,CEACAM1,HBQ1,UNC13D,CTSG,EIF5,RETN,CEACAM5,NAMPT,MPO,EPX,GCLC,LTF,AZU1,PRTN3,ATIC,CAT,CEACAM8,KRT9,KRT1,TMOD1,LYZ,USP14,SLC4A1,PRDX1,BPI,BLVRB,EFHD1,ADD2,CSTA,ANXA3,GRPEL1,ANK1,FBXO7,KRT10,SOD1,HMBS,ANK3,RPIA,CA2,STOM,HK3,RHCE,S100P,APEH,HPRT1,EPB42,FN3K,PRDX2,LRG1,HINT1,CD14,FGB,FGA,HSPA6,KRT2,ADRBK1,CFHR1,HBA1,HSPA5,EHD3,DEFA3,FMNL1,HBB,FGG,SNCA,RHD,PPM1G,EPB41L3,EPB41,ANK2,STIP1…
GO:0042744	Hydrogen peroxide catabolic process	10	28	1.7	3.61e-11	9606.ENSP00000199708,9606.ENSP00000225275,9606.ENSP00000225371,9606.ENSP00000241052,9606.ENSP00000262746,9606.ENSP00000301522,9606.ENSP00000322421,9606.ENSP00000333994,9606.ENSP00000369586,9606.ENSP00000369654	HBQ1,MPO,EPX,CAT,PRDX1,PRDX2,HBA1,HBB,HBE1,HBD
GO:0010035	Response to inorganic substance	25	538	0.81	7.62e-11	9606.ENSP00000225275,9606.ENSP00000229416,9606.ENSP00000236959,9606.ENSP00000241052,9606.ENSP00000262746,9606.ENSP00000270142,9606.ENSP00000280772,9606.ENSP00000285379,9606.ENSP00000301522,9606.ENSP00000304236,9606.ENSP00000306099,9606.ENSP00000306361,9606.ENSP00000322421,9606.ENSP00000324173,9606.ENSP00000333994,9606.ENSP00000336829,9606.ENSP00000338345,9606.ENSP00000355493,9606.ENSP00000357722,…	MPO,GCLC,ATIC,CAT,PRDX1,SOD1,ANK3,CA2,PRDX2,CD14,FGB,FGA,HBA1,HSPA5,HBB,FGG,SNCA,ADSS,S100A8,MMP9,LCN2,SRC,SIRPA,ALAD,DMTN
GO:0065008	Regulation of biological quality	68	4042	0.37	8.74e-11	9606.ENSP00000161559,9606.ENSP00000216336,9606.ENSP00000221515,9606.ENSP00000222553,9606.ENSP00000225275,9606.ENSP00000229416,9606.ENSP00000231751,9606.ENSP00000233997,9606.ENSP00000234347,9606.ENSP00000252244,9606.ENSP00000259365,9606.ENSP00000261267,9606.ENSP00000262418,9606.ENSP00000262746,9606.ENSP00000264436,9606.ENSP00000266087,9606.ENSP00000270142,9606.ENSP00000280772,9606.ENSP00000285379,…	CEACAM1,CTSG,RETN,NAMPT,MPO,GCLC,LTF,AZU1,PRTN3,KRT1,TMOD1,LYZ,SLC4A1,PRDX1,ADD2,FBXO7,SOD1,ANK3,CA2,HK3,EPB42,PRDX2,FGB,FGA,ADRBK1,HSPA5,EHD3,FMNL1,HBB,FGG,SNCA,EPB41L3,EPB41,ANK2,SPTA1,S100A8,S100A9,GSTO1,GCLM,RHAG,LCN2,SRC,HSPA1B,FLOT1,GRIPAP1,HBE1,HBD,GIG25,BPGM,FLOT2,MMRN1,RAB27A,DIAPH1,PLA2G2A,UBAP2L,STXBP2,SERPINA1,SLC2A1,DMTN,LYN,HSPA8,PSMD9,HCK,SPTB,ITGB3,YES1,ELANE,EHD1
GO:0006959	Humoral immune response	19	275	0.98	1.08e-10	9606.ENSP00000008938,9606.ENSP00000216336,9606.ENSP00000231751,9606.ENSP00000233997,9606.ENSP00000234347,9606.ENSP00000252244,9606.ENSP00000261267,9606.ENSP00000262865,9606.ENSP00000306099,9606.ENSP00000306361,9606.ENSP00000314299,9606.ENSP00000328359,9606.ENSP00000357722,9606.ENSP00000357726,9606.ENSP00000357727,9606.ENSP00000362108,9606.ENSP00000372139,9606.ENSP00000383364,9606.ENSP00000466090	PGLYRP1,CTSG,LTF,AZU1,PRTN3,KRT1,LYZ,BPI,FGB,FGA,CFHR1,DEFA3,S100A8,S100A12,S100A9,LCN2,DEFA1,PLA2G2A,ELANE
GO:0042742	Defense response to bacterium	19	277	0.98	1.19e-10	9606.ENSP00000008938,9606.ENSP00000216336,9606.ENSP00000225275,9606.ENSP00000225371,9606.ENSP00000231751,9606.ENSP00000233997,9606.ENSP00000261267,9606.ENSP00000262865,9606.ENSP00000264908,9606.ENSP00000306099,9606.ENSP00000306361,9606.ENSP00000328359,9606.ENSP00000357722,9606.ENSP00000357726,9606.ENSP00000357727,9606.ENSP00000362108,9606.ENSP00000372139,9606.ENSP00000383364,9606.ENSP00000466090	PGLYRP1,CTSG,MPO,EPX,LTF,AZU1,LYZ,BPI,ANXA3,FGB,FGA,DEFA3,S100A8,S100A12,S100A9,LCN2,DEFA1,PLA2G2A,ELANE
GO:0098869	Cellular oxidant detoxification	13	90	1.31	1.42e-10	9606.ENSP00000199708,9606.ENSP00000225275,9606.ENSP00000225371,9606.ENSP00000241052,9606.ENSP00000262746,9606.ENSP00000270142,9606.ENSP00000301522,9606.ENSP00000322421,9606.ENSP00000333994,9606.ENSP00000357727,9606.ENSP00000358727,9606.ENSP00000369586,9606.ENSP00000369654	HBQ1,MPO,EPX,CAT,PRDX1,SOD1,PRDX2,HBA1,HBB,S100A9,GSTO1,HBE1,HBD
GO:0050900	Leukocyte migration	19	316	0.92	1.01e-09	9606.ENSP00000161559,9606.ENSP00000221992,9606.ENSP00000225371,9606.ENSP00000233997,9606.ENSP00000234347,9606.ENSP00000244336,9606.ENSP00000264436,9606.ENSP00000357722,9606.ENSP00000357726,9606.ENSP00000357727,9606.ENSP00000362680,9606.ENSP00000367123,9606.ENSP00000372139,9606.ENSP00000382941,9606.ENSP00000428924,9606.ENSP00000444986,9606.ENSP00000452786,9606.ENSP00000462468,9606.ENSP00000466090	CEACAM1,CEACAM5,EPX,AZU1,PRTN3,CEACAM8,ADD2,S100A8,S100A12,S100A9,SRC,SLC3A2,DEFA1,SIRPA,LYN,HCK,ITGB3,YES1,ELANE
GO:0009636	Response to toxic substance	16	219	1.01	3.68e-09	9606.ENSP00000199708,9606.ENSP00000225275,9606.ENSP00000225371,9606.ENSP00000241052,9606.ENSP00000262746,9606.ENSP00000270142,9606.ENSP00000301522,9606.ENSP00000322421,9606.ENSP00000333994,9606.ENSP00000357727,9606.ENSP00000358727,9606.ENSP00000362108,9606.ENSP00000369586,9606.ENSP00000369654,9606.ENSP00000386284,9606.ENSP00000428924	HBQ1,MPO,EPX,CAT,PRDX1,SOD1,PRDX2,HBA1,HBB,S100A9,GSTO1,LCN2,HBE1,HBD,ALAD,LYN
GO:0051049	Regulation of transport	40	1776	0.5	1.39e-08	9606.ENSP00000161559,9606.ENSP00000207549,9606.ENSP00000221515,9606.ENSP00000229416,9606.ENSP00000233997,9606.ENSP00000234347,9606.ENSP00000270142,9606.ENSP00000280772,9606.ENSP00000285379,9606.ENSP00000286713,9606.ENSP00000304236,9606.ENSP00000306099,9606.ENSP00000306361,9606.ENSP00000312262,9606.ENSP00000327116,9606.ENSP00000336829,9606.ENSP00000338345,9606.ENSP00000345259,9606.ENSP00000349588,…	CEACAM1,UNC13D,RETN,GCLC,AZU1,PRTN3,SOD1,ANK3,CA2,STOM,CD14,FGB,FGA,ADRBK1,EHD3,FGG,SNCA,EPB41,ANK2,S100A8,GSTO1,MMP9,SRC,FLOT1,GRIPAP1,HSPA2,RAB27A,DIAPH1,SIRPA,STXBP2,SLC2A1,DMTN,LYN,HSPA8,PSMD9,HCK,RAN,ITGB3,YES1,EHD1
GO:0006979	Response to oxidative stress	19	393	0.83	3.28e-08	9606.ENSP00000225275,9606.ENSP00000225371,9606.ENSP00000229416,9606.ENSP00000241052,9606.ENSP00000252244,9606.ENSP00000262746,9606.ENSP00000270142,9606.ENSP00000301522,9606.ENSP00000322421,9606.ENSP00000333994,9606.ENSP00000338345,9606.ENSP00000359258,9606.ENSP00000361405,9606.ENSP00000362108,9606.ENSP00000362680,9606.ENSP00000364801,9606.ENSP00000382941,9606.ENSP00000386284,9606.ENSP00000401508	MPO,EPX,GCLC,CAT,KRT1,PRDX1,SOD1,PRDX2,HBA1,HBB,SNCA,GCLM,MMP9,LCN2,SRC,HSPA1B,SIRPA,ALAD,NAPRT
GO:0031640	Killing of cells of other organism	11	91	1.23	4.77e-08	9606.ENSP00000008938,9606.ENSP00000216336,9606.ENSP00000231751,9606.ENSP00000233997,9606.ENSP00000261267,9606.ENSP00000314299,9606.ENSP00000328359,9606.ENSP00000356385,9606.ENSP00000357726,9606.ENSP00000372139,9606.ENSP00000466090	PGLYRP1,CTSG,LTF,AZU1,LYZ,CFHR1,DEFA3,FHR2,S100A12,DEFA1,ELANE
GO:0050832	Defense response to fungus	9	48	1.42	6.99e-08	9606.ENSP00000216336,9606.ENSP00000225275,9606.ENSP00000231751,9606.ENSP00000328359,9606.ENSP00000357722,9606.ENSP00000357726,9606.ENSP00000357727,9606.ENSP00000372139,9606.ENSP00000466090	CTSG,MPO,LTF,DEFA3,S100A8,S100A12,S100A9,DEFA1,ELANE
GO:0045087	Innate immune response	24	703	0.68	8.98e-08	9606.ENSP00000008938,9606.ENSP00000207549,9606.ENSP00000231751,9606.ENSP00000252244,9606.ENSP00000261601,9606.ENSP00000262746,9606.ENSP00000262865,9606.ENSP00000304236,9606.ENSP00000306099,9606.ENSP00000306361,9606.ENSP00000328359,9606.ENSP00000338345,9606.ENSP00000354837,9606.ENSP00000357722,9606.ENSP00000357726,9606.ENSP00000357727,9606.ENSP00000362108,9606.ENSP00000372139,9606.ENSP00000379601,…	PGLYRP1,UNC13D,LTF,KRT1,USP14,PRDX1,BPI,CD14,FGB,FGA,DEFA3,SNCA,ARHGEF2,S100A8,S100A12,S100A9,LCN2,DEFA1,RAB27A,SIRPA,CRISP3,STXBP2,LYN,HCK
GO:0015669	Gas transport	7	19	1.71	1.3e-07	9606.ENSP00000199708,9606.ENSP00000285379,9606.ENSP00000322421,9606.ENSP00000333994,9606.ENSP00000360217,9606.ENSP00000369586,9606.ENSP00000369654	HBQ1,CA2,HBA1,HBB,RHAG,HBE1,HBD
GO:0071310	Cellular response to organic substance	45	2369	0.42	1.33e-07	9606.ENSP00000161559,9606.ENSP00000216336,9606.ENSP00000222553,9606.ENSP00000229416,9606.ENSP00000234347,9606.ENSP00000236959,9606.ENSP00000241052,9606.ENSP00000262865,9606.ENSP00000270142,9606.ENSP00000285379,9606.ENSP00000304236,9606.ENSP00000306099,9606.ENSP00000310219,9606.ENSP00000324173,9606.ENSP00000328359,9606.ENSP00000336829,9606.ENSP00000338345,9606.ENSP00000351646,9606.ENSP00000354837,…	CEACAM1,CTSG,NAMPT,GCLC,PRTN3,ATIC,CAT,BPI,SOD1,CA2,CD14,FGB,HSPA6,HSPA5,DEFA3,FGG,SNCA,STIP1,ARHGEF2,MNDA,GSTO1,GCLM,MMP9,LCN2,SRC,HSPA1B,PLP2,FLOT1,PTPRA,DEFA1,HSPA2,DIAPH1,SIRPA,ALAD,STXBP2,DMTN,LYN,STMN2,CA1,HSPA8,PSMD9,HCK,RAN,YES1,EHD1
GO:0007596	Blood coagulation	16	303	0.87	2.92e-07	9606.ENSP00000234347,9606.ENSP00000262418,9606.ENSP00000306099,9606.ENSP00000306361,9606.ENSP00000327116,9606.ENSP00000333994,9606.ENSP00000336829,9606.ENSP00000362680,9606.ENSP00000369586,9606.ENSP00000369654,9606.ENSP00000378431,9606.ENSP00000379601,9606.ENSP00000416066,9606.ENSP00000428924,9606.ENSP00000452786,9606.ENSP00000479153	PRTN3,SLC4A1,FGB,FGA,EHD3,HBB,FGG,SRC,HBE1,HBD,MMRN1,RAB27A,SERPINA1,LYN,ITGB3,EHD1
GO:0001909	Leukocyte mediated cytotoxicity	8	38	1.47	2.97e-07	9606.ENSP00000207549,9606.ENSP00000216336,9606.ENSP00000233997,9606.ENSP00000262746,9606.ENSP00000298556,9606.ENSP00000379601,9606.ENSP00000413606,9606.ENSP00000466090	UNC13D,CTSG,AZU1,PRDX1,HPRT1,RAB27A,STXBP2,ELANE
GO:0050878	Regulation of body fluid levels	20	509	0.74	2.97e-07	9606.ENSP00000161559,9606.ENSP00000234347,9606.ENSP00000252244,9606.ENSP00000262418,9606.ENSP00000301522,9606.ENSP00000306099,9606.ENSP00000306361,9606.ENSP00000327116,9606.ENSP00000333994,9606.ENSP00000336829,9606.ENSP00000362680,9606.ENSP00000369586,9606.ENSP00000369654,9606.ENSP00000378431,9606.ENSP00000379601,9606.ENSP00000416066,9606.ENSP00000427866,9606.ENSP00000428924,9606.ENSP00000452786,…	CEACAM1,PRTN3,KRT1,SLC4A1,PRDX2,FGB,FGA,EHD3,HBB,FGG,SRC,HBE1,HBD,MMRN1,RAB27A,SERPINA1,DMTN,LYN,ITGB3,EHD1
GO:1901700	Response to oxygen-containing compound	35	1567	0.49	3.29e-07	9606.ENSP00000161559,9606.ENSP00000216336,9606.ENSP00000221515,9606.ENSP00000222553,9606.ENSP00000225275,9606.ENSP00000229416,9606.ENSP00000241052,9606.ENSP00000262746,9606.ENSP00000262865,9606.ENSP00000270142,9606.ENSP00000285379,9606.ENSP00000301522,9606.ENSP00000304236,9606.ENSP00000312262,9606.ENSP00000322421,9606.ENSP00000324173,9606.ENSP00000328359,9606.ENSP00000333994,9606.ENSP00000338345,…	CEACAM1,CTSG,RETN,NAMPT,MPO,GCLC,CAT,PRDX1,BPI,SOD1,CA2,PRDX2,CD14,ADRBK1,HBA1,HSPA5,DEFA3,HBB,SNCA,ARHGEF2,S100A8,GCLM,MMP9,LCN2,SRC,PTPRA,DEFA1,SIRPA,ALAD,SLC2A1,DMTN,LYN,HCK,YES1,ELANE
GO:0032496	Response to lipopolysaccharide	16	313	0.85	4.06e-07	9606.ENSP00000216336,9606.ENSP00000225275,9606.ENSP00000262865,9606.ENSP00000301522,9606.ENSP00000304236,9606.ENSP00000328359,9606.ENSP00000338345,9606.ENSP00000357722,9606.ENSP00000362108,9606.ENSP00000362680,9606.ENSP00000372139,9606.ENSP00000382941,9606.ENSP00000386284,9606.ENSP00000428924,9606.ENSP00000444986,9606.ENSP00000466090	CTSG,MPO,BPI,PRDX2,CD14,DEFA3,SNCA,S100A8,LCN2,SRC,DEFA1,SIRPA,ALAD,LYN,HCK,ELANE
GO:0060627	Regulation of vesicle-mediated transport	20	550	0.71	9.36e-07	9606.ENSP00000161559,9606.ENSP00000207549,9606.ENSP00000233997,9606.ENSP00000234347,9606.ENSP00000270142,9606.ENSP00000304236,9606.ENSP00000306099,9606.ENSP00000306361,9606.ENSP00000336829,9606.ENSP00000338345,9606.ENSP00000362680,9606.ENSP00000365569,9606.ENSP00000365606,9606.ENSP00000379601,9606.ENSP00000382941,9606.ENSP00000413606,9606.ENSP00000428924,9606.ENSP00000444986,9606.ENSP00000452786,…	CEACAM1,UNC13D,AZU1,PRTN3,SOD1,CD14,FGB,FGA,FGG,SNCA,SRC,FLOT1,GRIPAP1,RAB27A,SIRPA,STXBP2,LYN,HCK,ITGB3,EHD1
GO:0042060	Wound healing	18	439	0.76	9.96e-07	9606.ENSP00000161559,9606.ENSP00000234347,9606.ENSP00000262418,9606.ENSP00000306099,9606.ENSP00000306361,9606.ENSP00000327116,9606.ENSP00000333994,9606.ENSP00000336829,9606.ENSP00000357722,9606.ENSP00000362680,9606.ENSP00000369586,9606.ENSP00000369654,9606.ENSP00000378431,9606.ENSP00000379601,9606.ENSP00000416066,9606.ENSP00000428924,9606.ENSP00000452786,9606.ENSP00000479153	CEACAM1,PRTN3,SLC4A1,FGB,FGA,EHD3,HBB,FGG,S100A8,SRC,HBE1,HBD,MMRN1,RAB27A,SERPINA1,LYN,ITGB3,EHD1
GO:0002576	Platelet degranulation	11	129	1.08	1.12e-06	9606.ENSP00000270142,9606.ENSP00000306099,9606.ENSP00000306361,9606.ENSP00000336829,9606.ENSP00000376793,9606.ENSP00000378431,9606.ENSP00000413606,9606.ENSP00000416066,9606.ENSP00000427866,9606.ENSP00000428924,9606.ENSP00000452786	SOD1,FGB,FGA,FGG,GIG25,MMRN1,STXBP2,SERPINA1,DMTN,LYN,ITGB3
GO:1901701	Cellular response to oxygen-containing compound	27	1055	0.55	2.17e-06	9606.ENSP00000161559,9606.ENSP00000216336,9606.ENSP00000222553,9606.ENSP00000225275,9606.ENSP00000229416,9606.ENSP00000262746,9606.ENSP00000262865,9606.ENSP00000270142,9606.ENSP00000285379,9606.ENSP00000301522,9606.ENSP00000304236,9606.ENSP00000312262,9606.ENSP00000324173,9606.ENSP00000328359,9606.ENSP00000338345,9606.ENSP00000354837,9606.ENSP00000359258,9606.ENSP00000361405,9606.ENSP00000362108,…	CEACAM1,CTSG,NAMPT,MPO,GCLC,PRDX1,BPI,SOD1,CA2,PRDX2,CD14,ADRBK1,HSPA5,DEFA3,SNCA,ARHGEF2,GCLM,MMP9,LCN2,SRC,PTPRA,DEFA1,SIRPA,DMTN,LYN,HCK,YES1
GO:0051050	Positive regulation of transport	25	923	0.58	2.8e-06	9606.ENSP00000207549,9606.ENSP00000221515,9606.ENSP00000233997,9606.ENSP00000270142,9606.ENSP00000280772,9606.ENSP00000285379,9606.ENSP00000286713,9606.ENSP00000304236,9606.ENSP00000306099,9606.ENSP00000306361,9606.ENSP00000312262,9606.ENSP00000327116,9606.ENSP00000336829,9606.ENSP00000338345,9606.ENSP00000349588,9606.ENSP00000357722,9606.ENSP00000358727,9606.ENSP00000362680,9606.ENSP00000365569,…	UNC13D,RETN,AZU1,SOD1,ANK3,CA2,STOM,CD14,FGB,FGA,ADRBK1,EHD3,FGG,SNCA,ANK2,S100A8,GSTO1,SRC,FLOT1,HSPA2,RAB27A,SIRPA,PSMD9,RAN,EHD1
GO:0009611	Response to wounding	19	532	0.7	2.94e-06	9606.ENSP00000161559,9606.ENSP00000234347,9606.ENSP00000262418,9606.ENSP00000270142,9606.ENSP00000306099,9606.ENSP00000306361,9606.ENSP00000327116,9606.ENSP00000333994,9606.ENSP00000336829,9606.ENSP00000357722,9606.ENSP00000362680,9606.ENSP00000369586,9606.ENSP00000369654,9606.ENSP00000378431,9606.ENSP00000379601,9606.ENSP00000416066,9606.ENSP00000428924,9606.ENSP00000452786,9606.ENSP00000479153	CEACAM1,PRTN3,SLC4A1,SOD1,FGB,FGA,EHD3,HBB,FGG,S100A8,SRC,HBE1,HBD,MMRN1,RAB27A,SERPINA1,LYN,ITGB3,EHD1
GO:0032879	Regulation of localization	46	2740	0.37	3.13e-06	9606.ENSP00000161559,9606.ENSP00000207549,9606.ENSP00000221515,9606.ENSP00000229416,9606.ENSP00000233997,9606.ENSP00000234347,9606.ENSP00000264908,9606.ENSP00000270142,9606.ENSP00000280772,9606.ENSP00000285379,9606.ENSP00000286713,9606.ENSP00000304236,9606.ENSP00000306099,9606.ENSP00000306361,9606.ENSP00000312262,9606.ENSP00000324173,9606.ENSP00000327116,9606.ENSP00000336829,9606.ENSP00000338345,…	CEACAM1,UNC13D,RETN,GCLC,AZU1,PRTN3,ANXA3,SOD1,ANK3,CA2,STOM,CD14,FGB,FGA,ADRBK1,HSPA5,EHD3,FGG,SNCA,EPB41,ANK2,ARHGEF2,S100A8,MPP1,GSTO1,MMP9,SRC,FLOT1,GRIPAP1,HSPA2,RAB27A,DIAPH1,SIRPA,STXBP2,MST1,SLC2A1,DMTN,LYN,HSPA8,PSMD9,HCK,RAN,ITGB3,YES1,ELANE,EHD1
GO:0032101	Regulation of response to external stimulus	26	1013	0.55	3.83e-06	9606.ENSP00000008938,9606.ENSP00000161559,9606.ENSP00000231751,9606.ENSP00000233997,9606.ENSP00000252244,9606.ENSP00000261601,9606.ENSP00000270142,9606.ENSP00000301522,9606.ENSP00000306099,9606.ENSP00000306361,9606.ENSP00000336829,9606.ENSP00000338345,9606.ENSP00000357123,9606.ENSP00000357722,9606.ENSP00000357726,9606.ENSP00000357727,9606.ENSP00000358547,9606.ENSP00000362680,9606.ENSP00000382941,…	PGLYRP1,CEACAM1,LTF,AZU1,KRT1,USP14,SOD1,PRDX2,FGB,FGA,FGG,SNCA,MNDA,S100A8,S100A12,S100A9,MPP1,SRC,SIRPA,PLA2G2A,MST1,DMTN,LYN,PSMD9,HCK,ELANE
GO:0019731	Antibacterial humoral response	8	59	1.28	5.19e-06	9606.ENSP00000216336,9606.ENSP00000231751,9606.ENSP00000262865,9606.ENSP00000306099,9606.ENSP00000306361,9606.ENSP00000328359,9606.ENSP00000372139,9606.ENSP00000466090	CTSG,LTF,BPI,FGB,FGA,DEFA3,DEFA1,ELANE
GO:0080134	Regulation of response to stress	31	1437	0.48	6.61e-06	9606.ENSP00000008938,9606.ENSP00000161559,9606.ENSP00000222553,9606.ENSP00000252244,9606.ENSP00000261601,9606.ENSP00000262746,9606.ENSP00000264059,9606.ENSP00000266087,9606.ENSP00000270142,9606.ENSP00000301522,9606.ENSP00000306099,9606.ENSP00000306361,9606.ENSP00000324173,9606.ENSP00000336829,9606.ENSP00000338345,9606.ENSP00000354837,9606.ENSP00000357123,9606.ENSP00000357722,9606.ENSP00000357726,…	PGLYRP1,CEACAM1,NAMPT,KRT1,USP14,PRDX1,EFHD1,FBXO7,SOD1,PRDX2,FGB,FGA,HSPA5,FGG,SNCA,ARHGEF2,MNDA,S100A8,S100A12,S100A9,SRC,HSPA1B,SIRPA,PLA2G2A,DMTN,LYN,HSPA8,H2AFX,PSMD9,HCK,ELANE
GO:0050865	Regulation of cell activation	19	571	0.67	8.22e-06	9606.ENSP00000008938,9606.ENSP00000161559,9606.ENSP00000207549,9606.ENSP00000229416,9606.ENSP00000262865,9606.ENSP00000266087,9606.ENSP00000270142,9606.ENSP00000301522,9606.ENSP00000336829,9606.ENSP00000357123,9606.ENSP00000357129,9606.ENSP00000362680,9606.ENSP00000378368,9606.ENSP00000382941,9606.ENSP00000383364,9606.ENSP00000413606,9606.ENSP00000427866,9606.ENSP00000428924,9606.ENSP00000462468	PGLYRP1,CEACAM1,UNC13D,GCLC,BPI,FBXO7,SOD1,PRDX2,FGG,MNDA,SPTA1,SRC,FLOT2,SIRPA,PLA2G2A,STXBP2,DMTN,LYN,YES1
GO:0051702	Interaction with symbiont	9	93	1.13	9.59e-06	9606.ENSP00000216336,9606.ENSP00000231751,9606.ENSP00000233997,9606.ENSP00000286713,9606.ENSP00000314299,9606.ENSP00000356385,9606.ENSP00000372139,9606.ENSP00000432083,9606.ENSP00000466090	CTSG,LTF,AZU1,STOM,CFHR1,FHR2,DEFA1,HSPA8,ELANE
GO:0048872	Homeostasis of number of cells	12	204	0.91	9.6e-06	9606.ENSP00000262418,9606.ENSP00000262746,9606.ENSP00000270142,9606.ENSP00000300215,9606.ENSP00000301522,9606.ENSP00000357129,9606.ENSP00000360217,9606.ENSP00000376840,9606.ENSP00000383364,9606.ENSP00000389445,9606.ENSP00000427866,9606.ENSP00000428924	SLC4A1,PRDX1,SOD1,EPB42,PRDX2,SPTA1,RHAG,BPGM,PLA2G2A,UBAP2L,DMTN,LYN
GO:0031333	Negative regulation of protein-containing complex assembly	10	133	1.02	1.53e-05	9606.ENSP00000259365,9606.ENSP00000264436,9606.ENSP00000324173,9606.ENSP00000338345,9606.ENSP00000354837,9606.ENSP00000357129,9606.ENSP00000362680,9606.ENSP00000427866,9606.ENSP00000429243,9606.ENSP00000451752	TMOD1,ADD2,HSPA5,SNCA,ARHGEF2,SPTA1,SRC,DMTN,STMN2,SPTB
GO:0034097	Response to cytokine	26	1101	0.52	1.79e-05	9606.ENSP00000161559,9606.ENSP00000229416,9606.ENSP00000234347,9606.ENSP00000236959,9606.ENSP00000270142,9606.ENSP00000304236,9606.ENSP00000306099,9606.ENSP00000324173,9606.ENSP00000336829,9606.ENSP00000338345,9606.ENSP00000351646,9606.ENSP00000354837,9606.ENSP00000357123,9606.ENSP00000358727,9606.ENSP00000359258,9606.ENSP00000361405,9606.ENSP00000362108,9606.ENSP00000362680,9606.ENSP00000365505,…	CEACAM1,GCLC,PRTN3,ATIC,SOD1,CD14,FGB,HSPA5,FGG,SNCA,STIP1,ARHGEF2,MNDA,GSTO1,GCLM,MMP9,LCN2,SRC,PLP2,SIRPA,ALAD,STXBP2,CA1,HSPA8,PSMD9,HCK
GO:0010038	Response to metal ion	15	367	0.76	1.86e-05	9606.ENSP00000229416,9606.ENSP00000241052,9606.ENSP00000270142,9606.ENSP00000280772,9606.ENSP00000285379,9606.ENSP00000304236,9606.ENSP00000306099,9606.ENSP00000306361,9606.ENSP00000324173,9606.ENSP00000336829,9606.ENSP00000338345,9606.ENSP00000357722,9606.ENSP00000361405,9606.ENSP00000386284,9606.ENSP00000427866	GCLC,CAT,SOD1,ANK3,CA2,CD14,FGB,FGA,HSPA5,FGG,SNCA,S100A8,MMP9,ALAD,DMTN
GO:0022407	Regulation of cell-cell adhesion	16	424	0.72	1.92e-05	9606.ENSP00000161559,9606.ENSP00000280772,9606.ENSP00000301522,9606.ENSP00000306099,9606.ENSP00000306361,9606.ENSP00000336829,9606.ENSP00000357129,9606.ENSP00000362680,9606.ENSP00000365569,9606.ENSP00000378368,9606.ENSP00000382941,9606.ENSP00000383364,9606.ENSP00000427866,9606.ENSP00000428924,9606.ENSP00000462468,9606.ENSP00000466090	CEACAM1,ANK3,PRDX2,FGB,FGA,FGG,SPTA1,SRC,FLOT1,FLOT2,SIRPA,PLA2G2A,DMTN,LYN,YES1,ELANE
GO:0051873	Killing by host of symbiont cells	6	27	1.49	2.1e-05	9606.ENSP00000216336,9606.ENSP00000233997,9606.ENSP00000314299,9606.ENSP00000356385,9606.ENSP00000372139,9606.ENSP00000466090	CTSG,AZU1,CFHR1,FHR2,DEFA1,ELANE
GO:0022409	Positive regulation of cell-cell adhesion	13	272	0.82	2.45e-05	9606.ENSP00000280772,9606.ENSP00000306099,9606.ENSP00000306361,9606.ENSP00000336829,9606.ENSP00000357129,9606.ENSP00000362680,9606.ENSP00000365569,9606.ENSP00000378368,9606.ENSP00000382941,9606.ENSP00000427866,9606.ENSP00000428924,9606.ENSP00000462468,9606.ENSP00000466090	ANK3,FGB,FGA,FGG,SPTA1,SRC,FLOT1,FLOT2,SIRPA,DMTN,LYN,YES1,ELANE
GO:2001237	Negative regulation of extrinsic apoptotic signaling pathway	9	106	1.07	2.49e-05	9606.ENSP00000229416,9606.ENSP00000301522,9606.ENSP00000306099,9606.ENSP00000306361,9606.ENSP00000336829,9606.ENSP00000354837,9606.ENSP00000359258,9606.ENSP00000362680,9606.ENSP00000364801	GCLC,PRDX2,FGB,FGA,FGG,ARHGEF2,GCLM,SRC,HSPA1B
GO:0050793	Regulation of developmental process	43	2648	0.36	2.5e-05	9606.ENSP00000008938,9606.ENSP00000161559,9606.ENSP00000207549,9606.ENSP00000221515,9606.ENSP00000221992,9606.ENSP00000222553,9606.ENSP00000231751,9606.ENSP00000252244,9606.ENSP00000264908,9606.ENSP00000266087,9606.ENSP00000269576,9606.ENSP00000270142,9606.ENSP00000285379,9606.ENSP00000300215,9606.ENSP00000301522,9606.ENSP00000302621,9606.ENSP00000306099,9606.ENSP00000306361,9606.ENSP00000310861,…	PGLYRP1,CEACAM1,UNC13D,RETN,CEACAM5,NAMPT,LTF,KRT1,ANXA3,FBXO7,KRT10,SOD1,CA2,EPB42,PRDX2,LRG1,FGB,FGA,KRT2,HSPA5,FMNL1,FGG,SNCA,EPB41L3,EPB41,ARHGEF2,SPTA1,S100A9,MMP9,SRC,HSPA1B,FLOT1,FLOT2,DIAPH1,PLA2G2A,MST1,DMTN,LYN,STMN2,PSMD9,HCK,ITGB3,EHD1
GO:0030193	Regulation of blood coagulation	8	80	1.15	3.86e-05	9606.ENSP00000161559,9606.ENSP00000252244,9606.ENSP00000301522,9606.ENSP00000306099,9606.ENSP00000306361,9606.ENSP00000336829,9606.ENSP00000427866,9606.ENSP00000428924	CEACAM1,KRT1,PRDX2,FGB,FGA,FGG,DMTN,LYN
GO:0008015	Blood circulation	15	394	0.73	4.12e-05	9606.ENSP00000161559,9606.ENSP00000216336,9606.ENSP00000222553,9606.ENSP00000229416,9606.ENSP00000233997,9606.ENSP00000270142,9606.ENSP00000306099,9606.ENSP00000306361,9606.ENSP00000312262,9606.ENSP00000333994,9606.ENSP00000336829,9606.ENSP00000349588,9606.ENSP00000359258,9606.ENSP00000362680,9606.ENSP00000462468	CEACAM1,CTSG,NAMPT,GCLC,AZU1,SOD1,FGB,FGA,ADRBK1,HBB,FGG,ANK2,GCLM,SRC,YES1
GO:0051716	Cellular response to stimulus	76	6489	0.21	4.33e-05	9606.ENSP00000161559,9606.ENSP00000199708,9606.ENSP00000216336,9606.ENSP00000221515,9606.ENSP00000222553,9606.ENSP00000225275,9606.ENSP00000225371,9606.ENSP00000229416,9606.ENSP00000233997,9606.ENSP00000234347,9606.ENSP00000236959,9606.ENSP00000241052,9606.ENSP00000262746,9606.ENSP00000262865,9606.ENSP00000265709,9606.ENSP00000270142,9606.ENSP00000280772,9606.ENSP00000285379,9606.ENSP00000301522,…	CEACAM1,HBQ1,CTSG,RETN,NAMPT,MPO,EPX,GCLC,AZU1,PRTN3,ATIC,CAT,PRDX1,BPI,ANK1,SOD1,ANK3,CA2,PRDX2,HINT1,CD14,FGB,FGA,HSPA6,ADRBK1,HBA1,HSPA5,DEFA3,HBB,FGG,SNCA,ANK2,STIP1,ARHGEF2,ADSS,FCGR3A,MNDA,SPTA1,S100A8,S100A12,S100A9,MPP1,GSTO1,GCLM,MMP9,LCN2,SRC,HSPA1B,PLP2,FLOT1,HBE1,HBD,PTPRA,DEFA1,HSPA2,RAB27A,DIAPH1,SIRPA,ALAD,STXBP2,MST1,SLC2A1,DMTN,LYN,STMN2,CA1,HSPA8,FCGR3B,H2AFX,PSMD9,HCK,RAN,SPTB,…
GO:0006928	Movement of cell or subcellular component	30	1501	0.45	4.87e-05	9606.ENSP00000161559,9606.ENSP00000221992,9606.ENSP00000225371,9606.ENSP00000233997,9606.ENSP00000234347,9606.ENSP00000244336,9606.ENSP00000259365,9606.ENSP00000264436,9606.ENSP00000270142,9606.ENSP00000296370,9606.ENSP00000310861,9606.ENSP00000329219,9606.ENSP00000349588,9606.ENSP00000357129,9606.ENSP00000357722,9606.ENSP00000357726,9606.ENSP00000357727,9606.ENSP00000362680,9606.ENSP00000367123,…	CEACAM1,CEACAM5,EPX,AZU1,PRTN3,CEACAM8,TMOD1,ADD2,SOD1,S100P,KRT2,FMNL1,ANK2,SPTA1,S100A8,S100A12,S100A9,SRC,SLC3A2,PTPRA,DEFA1,FLOT2,SIRPA,LYN,HSPA8,HCK,SPTB,ITGB3,YES1,ELANE
GO:0062197	Cellular response to chemical stress	13	293	0.79	5e-05	9606.ENSP00000225275,9606.ENSP00000241052,9606.ENSP00000262746,9606.ENSP00000270142,9606.ENSP00000301522,9606.ENSP00000338345,9606.ENSP00000354837,9606.ENSP00000361405,9606.ENSP00000362108,9606.ENSP00000362680,9606.ENSP00000364801,9606.ENSP00000382941,9606.ENSP00000416293	MPO,CAT,PRDX1,SOD1,PRDX2,SNCA,ARHGEF2,MMP9,LCN2,SRC,HSPA1B,SIRPA,SLC2A1
GO:0000302	Response to reactive oxygen species	11	198	0.89	5.08e-05	9606.ENSP00000225275,9606.ENSP00000241052,9606.ENSP00000262746,9606.ENSP00000270142,9606.ENSP00000301522,9606.ENSP00000322421,9606.ENSP00000333994,9606.ENSP00000361405,9606.ENSP00000362108,9606.ENSP00000362680,9606.ENSP00000382941	MPO,CAT,PRDX1,SOD1,PRDX2,HBA1,HBB,MMP9,LCN2,SRC,SIRPA
GO:0002682	Regulation of immune system process	30	1514	0.44	5.61e-05	9606.ENSP00000008938,9606.ENSP00000161559,9606.ENSP00000207549,9606.ENSP00000216336,9606.ENSP00000231751,9606.ENSP00000252244,9606.ENSP00000262865,9606.ENSP00000266087,9606.ENSP00000270142,9606.ENSP00000285379,9606.ENSP00000301522,9606.ENSP00000314299,9606.ENSP00000356385,9606.ENSP00000356946,9606.ENSP00000357123,9606.ENSP00000357129,9606.ENSP00000358547,9606.ENSP00000362680,9606.ENSP00000364801,…	PGLYRP1,CEACAM1,UNC13D,CTSG,LTF,KRT1,BPI,FBXO7,SOD1,CA2,PRDX2,CFHR1,FHR2,FCGR3A,MNDA,SPTA1,MPP1,SRC,HSPA1B,FLOT2,SIRPA,PLA2G2A,STXBP2,MST1,LYN,FCGR3B,PSMD9,HCK,YES1,ELANE
GO:0042026	Protein refolding	5	18	1.59	8.37e-05	9606.ENSP00000310219,9606.ENSP00000324173,9606.ENSP00000364801,9606.ENSP00000378199,9606.ENSP00000432083	HSPA6,HSPA5,HSPA1B,HSPA2,HSPA8
GO:0006909	Phagocytosis	11	210	0.86	8.53e-05	9606.ENSP00000207549,9606.ENSP00000234347,9606.ENSP00000264908,9606.ENSP00000304236,9606.ENSP00000356946,9606.ENSP00000362680,9606.ENSP00000428924,9606.ENSP00000444986,9606.ENSP00000452786,9606.ENSP00000462468,9606.ENSP00000466090	UNC13D,PRTN3,ANXA3,CD14,FCGR3A,SRC,LYN,HCK,ITGB3,YES1,ELANE
GO:0016477	Cell migration	22	896	0.54	8.62e-05	9606.ENSP00000161559,9606.ENSP00000221992,9606.ENSP00000225371,9606.ENSP00000233997,9606.ENSP00000234347,9606.ENSP00000244336,9606.ENSP00000264436,9606.ENSP00000296370,9606.ENSP00000310861,9606.ENSP00000329219,9606.ENSP00000357722,9606.ENSP00000357726,9606.ENSP00000357727,9606.ENSP00000362680,9606.ENSP00000367123,9606.ENSP00000372139,9606.ENSP00000382941,9606.ENSP00000428924,9606.ENSP00000444986,…	CEACAM1,CEACAM5,EPX,AZU1,PRTN3,CEACAM8,ADD2,S100P,KRT2,FMNL1,S100A8,S100A12,S100A9,SRC,SLC3A2,DEFA1,SIRPA,LYN,HCK,ITGB3,YES1,ELANE
GO:0045785	Positive regulation of cell adhesion	15	423	0.7	8.67e-05	9606.ENSP00000207549,9606.ENSP00000233997,9606.ENSP00000280772,9606.ENSP00000306099,9606.ENSP00000306361,9606.ENSP00000336829,9606.ENSP00000357129,9606.ENSP00000362680,9606.ENSP00000365569,9606.ENSP00000378368,9606.ENSP00000382941,9606.ENSP00000427866,9606.ENSP00000428924,9606.ENSP00000462468,9606.ENSP00000466090	UNC13D,AZU1,ANK3,FGB,FGA,FGG,SPTA1,SRC,FLOT1,FLOT2,SIRPA,DMTN,LYN,YES1,ELANE
GO:0048518	Positive regulation of biological process	72	6112	0.22	9.51e-05	9606.ENSP00000161559,9606.ENSP00000207549,9606.ENSP00000216336,9606.ENSP00000221515,9606.ENSP00000222553,9606.ENSP00000225371,9606.ENSP00000229416,9606.ENSP00000231751,9606.ENSP00000233997,9606.ENSP00000234347,9606.ENSP00000241052,9606.ENSP00000252244,9606.ENSP00000264908,9606.ENSP00000265709,9606.ENSP00000266087,9606.ENSP00000269576,9606.ENSP00000270142,9606.ENSP00000280772,9606.ENSP00000285379,…	CEACAM1,UNC13D,CTSG,RETN,NAMPT,EPX,GCLC,LTF,AZU1,PRTN3,CAT,KRT1,ANXA3,ANK1,FBXO7,KRT10,SOD1,ANK3,CA2,STOM,HPRT1,PRDX2,LRG1,HINT1,CD14,FGB,FGA,KRT2,ADRBK1,CFHR1,HBA1,HSPA5,EHD3,HBB,FGG,SNCA,EPB41,ANK2,ARHGEF2,FCGR3A,MNDA,SPTA1,S100A4,S100A8,S100A12,S100A9,GSTO1,MMP9,LCN2,SRC,HSPA1B,FLOT1,HSPA2,FLOT2,RAB27A,DIAPH1,SIRPA,PLA2G2A,STXBP2,MST1,DMTN,LYN,STMN2,HSPA8,H2AFX,PSMD9,HCK,RAN,ITGB3,YES1,ELANE,E…
GO:0065007	Biological regulation	114	12171	0.12	0.00011	9606.ENSP00000008938,9606.ENSP00000161559,9606.ENSP00000207549,9606.ENSP00000216336,9606.ENSP00000216554,9606.ENSP00000221515,9606.ENSP00000221992,9606.ENSP00000222553,9606.ENSP00000225275,9606.ENSP00000225371,9606.ENSP00000229416,9606.ENSP00000231751,9606.ENSP00000233997,9606.ENSP00000234347,9606.ENSP00000241052,9606.ENSP00000252244,9606.ENSP00000259365,9606.ENSP00000261267,9606.ENSP00000261601,…	PGLYRP1,CEACAM1,UNC13D,CTSG,EIF5,RETN,CEACAM5,NAMPT,MPO,EPX,GCLC,LTF,AZU1,PRTN3,CAT,KRT1,TMOD1,LYZ,USP14,SLC4A1,PRDX1,BPI,EFHD1,ADD2,CSTA,ANXA3,GRPEL1,ANK1,FBXO7,KRT10,SOD1,ANK3,CA2,STOM,HK3,HPRT1,EPB42,PRDX2,LRG1,HINT1,CD14,FGB,FGA,KRT2,ADRBK1,CFHR1,HBA1,HSPA5,EHD3,DEFA3,FMNL1,HBB,FGG,SNCA,PPM1G,EPB41L3,EPB41,ANK2,ARHGEF2,FHR2,FCGR3A,MNDA,SPTA1,S100A4,S100A8,S100A12,S100A9,MPP1,GSTO1,GCLM,RHAG,M…
GO:0048583	Regulation of response to stimulus	55	4114	0.27	0.00012	9606.ENSP00000008938,9606.ENSP00000161559,9606.ENSP00000207549,9606.ENSP00000216336,9606.ENSP00000222553,9606.ENSP00000229416,9606.ENSP00000231751,9606.ENSP00000233997,9606.ENSP00000241052,9606.ENSP00000252244,9606.ENSP00000261601,9606.ENSP00000262746,9606.ENSP00000264059,9606.ENSP00000266087,9606.ENSP00000270142,9606.ENSP00000301522,9606.ENSP00000302621,9606.ENSP00000304229,9606.ENSP00000304236,…	PGLYRP1,CEACAM1,UNC13D,CTSG,NAMPT,GCLC,LTF,AZU1,CAT,KRT1,USP14,PRDX1,EFHD1,FBXO7,SOD1,PRDX2,LRG1,HINT1,CD14,FGB,FGA,ADRBK1,CFHR1,HSPA5,FGG,SNCA,ARHGEF2,FHR2,FCGR3A,MNDA,S100A4,S100A8,S100A12,S100A9,MPP1,GSTO1,GCLM,MMP9,SRC,HSPA1B,FLOT1,SIRPA,PLA2G2A,STXBP2,MST1,DMTN,LYN,HSPA8,FCGR3B,H2AFX,PSMD9,HCK,ITGB3,YES1,ELANE
GO:0071216	Cellular response to biotic stimulus	11	219	0.85	0.00012	9606.ENSP00000216336,9606.ENSP00000262865,9606.ENSP00000304236,9606.ENSP00000324173,9606.ENSP00000328359,9606.ENSP00000362108,9606.ENSP00000362680,9606.ENSP00000372139,9606.ENSP00000382941,9606.ENSP00000428924,9606.ENSP00000444986	CTSG,BPI,CD14,HSPA5,DEFA3,LCN2,SRC,DEFA1,SIRPA,LYN,HCK
GO:1901698	Response to nitrogen compound	24	1070	0.5	0.00012	9606.ENSP00000161559,9606.ENSP00000221515,9606.ENSP00000222553,9606.ENSP00000229416,9606.ENSP00000241052,9606.ENSP00000270142,9606.ENSP00000285379,9606.ENSP00000298556,9606.ENSP00000312262,9606.ENSP00000324173,9606.ENSP00000338345,9606.ENSP00000354837,9606.ENSP00000355493,9606.ENSP00000359258,9606.ENSP00000361405,9606.ENSP00000362680,9606.ENSP00000365569,9606.ENSP00000367123,9606.ENSP00000369756,…	CEACAM1,RETN,NAMPT,GCLC,CAT,SOD1,CA2,HPRT1,ADRBK1,HSPA5,SNCA,ARHGEF2,ADSS,GCLM,MMP9,SRC,FLOT1,SLC3A2,PTPRA,DIAPH1,ALAD,SLC2A1,DMTN,LYN
GO:1901880	Negative regulation of protein depolymerization	7	65	1.18	0.00012	9606.ENSP00000259365,9606.ENSP00000264436,9606.ENSP00000354837,9606.ENSP00000357129,9606.ENSP00000427866,9606.ENSP00000429243,9606.ENSP00000451752	TMOD1,ADD2,ARHGEF2,SPTA1,DMTN,STMN2,SPTB
GO:0042592	Homeostatic process	31	1676	0.41	0.00013	9606.ENSP00000225275,9606.ENSP00000229416,9606.ENSP00000231751,9606.ENSP00000252244,9606.ENSP00000261267,9606.ENSP00000262418,9606.ENSP00000262746,9606.ENSP00000270142,9606.ENSP00000280772,9606.ENSP00000285379,9606.ENSP00000292432,9606.ENSP00000300215,9606.ENSP00000301522,9606.ENSP00000338345,9606.ENSP00000349588,9606.ENSP00000357129,9606.ENSP00000357722,9606.ENSP00000357727,9606.ENSP00000358727,…	MPO,GCLC,LTF,KRT1,LYZ,SLC4A1,PRDX1,SOD1,ANK3,CA2,HK3,EPB42,PRDX2,SNCA,ANK2,SPTA1,S100A8,S100A9,GSTO1,GCLM,RHAG,LCN2,SRC,GIG25,BPGM,PLA2G2A,UBAP2L,DMTN,LYN,ELANE,EHD1
GO:0050829	Defense response to gram-negative bacterium	8	98	1.06	0.00013	9606.ENSP00000216336,9606.ENSP00000231751,9606.ENSP00000233997,9606.ENSP00000261267,9606.ENSP00000262865,9606.ENSP00000328359,9606.ENSP00000372139,9606.ENSP00000466090	CTSG,LTF,AZU1,LYZ,BPI,DEFA3,DEFA1,ELANE
GO:0033993	Response to lipid	21	858	0.53	0.00015	9606.ENSP00000216336,9606.ENSP00000225275,9606.ENSP00000241052,9606.ENSP00000262865,9606.ENSP00000264908,9606.ENSP00000285379,9606.ENSP00000301522,9606.ENSP00000304236,9606.ENSP00000328359,9606.ENSP00000338345,9606.ENSP00000357722,9606.ENSP00000362108,9606.ENSP00000362680,9606.ENSP00000372139,9606.ENSP00000382941,9606.ENSP00000386284,9606.ENSP00000428924,9606.ENSP00000444986,9606.ENSP00000446215,…	CTSG,MPO,CAT,BPI,ANXA3,CA2,PRDX2,CD14,DEFA3,SNCA,S100A8,LCN2,SRC,DEFA1,SIRPA,ALAD,LYN,HCK,RAN,YES1,ELANE
GO:0040011	Locomotion	26	1251	0.46	0.00015	9606.ENSP00000161559,9606.ENSP00000221992,9606.ENSP00000225371,9606.ENSP00000233997,9606.ENSP00000234347,9606.ENSP00000244336,9606.ENSP00000264436,9606.ENSP00000296370,9606.ENSP00000310861,9606.ENSP00000329219,9606.ENSP00000357129,9606.ENSP00000357722,9606.ENSP00000357726,9606.ENSP00000357727,9606.ENSP00000362680,9606.ENSP00000365505,9606.ENSP00000367123,9606.ENSP00000369756,9606.ENSP00000372139,…	CEACAM1,CEACAM5,EPX,AZU1,PRTN3,CEACAM8,ADD2,S100P,KRT2,FMNL1,SPTA1,S100A8,S100A12,S100A9,SRC,PLP2,SLC3A2,PTPRA,DEFA1,SIRPA,LYN,HCK,SPTB,ITGB3,YES1,ELANE
GO:0006954	Inflammatory response	16	515	0.64	0.00018	9606.ENSP00000207549,9606.ENSP00000222553,9606.ENSP00000233997,9606.ENSP00000261267,9606.ENSP00000301522,9606.ENSP00000304236,9606.ENSP00000338345,9606.ENSP00000357722,9606.ENSP00000357726,9606.ENSP00000357727,9606.ENSP00000376793,9606.ENSP00000383364,9606.ENSP00000416066,9606.ENSP00000428924,9606.ENSP00000444986,9606.ENSP00000466090	UNC13D,NAMPT,AZU1,LYZ,PRDX2,CD14,SNCA,S100A8,S100A12,S100A9,GIG25,PLA2G2A,SERPINA1,LYN,HCK,ELANE
GO:0015701	Bicarbonate transport	6	43	1.29	0.00018	9606.ENSP00000262418,9606.ENSP00000285379,9606.ENSP00000322421,9606.ENSP00000333994,9606.ENSP00000360217,9606.ENSP00000430656	SLC4A1,CA2,HBA1,HBB,RHAG,CA1
GO:0032272	Negative regulation of protein polymerization	7	70	1.15	0.00018	9606.ENSP00000259365,9606.ENSP00000264436,9606.ENSP00000338345,9606.ENSP00000357129,9606.ENSP00000427866,9606.ENSP00000429243,9606.ENSP00000451752	TMOD1,ADD2,SNCA,SPTA1,DMTN,STMN2,SPTB
GO:0003018	Vascular process in circulatory system	10	185	0.88	0.00019	9606.ENSP00000161559,9606.ENSP00000229416,9606.ENSP00000233997,9606.ENSP00000270142,9606.ENSP00000306099,9606.ENSP00000306361,9606.ENSP00000336829,9606.ENSP00000359258,9606.ENSP00000362680,9606.ENSP00000462468	CEACAM1,GCLC,AZU1,SOD1,FGB,FGA,FGG,GCLM,SRC,YES1
GO:0071222	Cellular response to lipopolysaccharide	10	185	0.88	0.00019	9606.ENSP00000216336,9606.ENSP00000262865,9606.ENSP00000304236,9606.ENSP00000328359,9606.ENSP00000362108,9606.ENSP00000362680,9606.ENSP00000372139,9606.ENSP00000382941,9606.ENSP00000428924,9606.ENSP00000444986	CTSG,BPI,CD14,DEFA3,LCN2,SRC,DEFA1,SIRPA,LYN,HCK
GO:1902904	Negative regulation of supramolecular fiber organization	9	143	0.94	0.0002	9606.ENSP00000259365,9606.ENSP00000264436,9606.ENSP00000338345,9606.ENSP00000354837,9606.ENSP00000357129,9606.ENSP00000427866,9606.ENSP00000429243,9606.ENSP00000432083,9606.ENSP00000451752	TMOD1,ADD2,SNCA,ARHGEF2,SPTA1,DMTN,STMN2,HSPA8,SPTB
GO:0002262	Myeloid cell homeostasis	8	108	1.02	0.00024	9606.ENSP00000262418,9606.ENSP00000262746,9606.ENSP00000270142,9606.ENSP00000300215,9606.ENSP00000360217,9606.ENSP00000376840,9606.ENSP00000427866,9606.ENSP00000428924	SLC4A1,PRDX1,SOD1,EPB42,RHAG,BPGM,DMTN,LYN
GO:0002694	Regulation of leukocyte activation	16	530	0.63	0.00024	9606.ENSP00000008938,9606.ENSP00000161559,9606.ENSP00000207549,9606.ENSP00000262865,9606.ENSP00000266087,9606.ENSP00000270142,9606.ENSP00000301522,9606.ENSP00000357123,9606.ENSP00000357129,9606.ENSP00000362680,9606.ENSP00000378368,9606.ENSP00000382941,9606.ENSP00000383364,9606.ENSP00000413606,9606.ENSP00000428924,9606.ENSP00000462468	PGLYRP1,CEACAM1,UNC13D,BPI,FBXO7,SOD1,PRDX2,MNDA,SPTA1,SRC,FLOT2,SIRPA,PLA2G2A,STXBP2,LYN,YES1
GO:0072659	Protein localization to plasma membrane	10	193	0.86	0.00026	9606.ENSP00000262418,9606.ENSP00000265709,9606.ENSP00000280772,9606.ENSP00000327116,9606.ENSP00000343158,9606.ENSP00000349588,9606.ENSP00000365569,9606.ENSP00000365606,9606.ENSP00000378368,9606.ENSP00000479153	SLC4A1,ANK1,ANK3,EHD3,EPB41L3,ANK2,FLOT1,GRIPAP1,FLOT2,EHD1
GO:0034599	Cellular response to oxidative stress	11	244	0.8	0.00028	9606.ENSP00000225275,9606.ENSP00000241052,9606.ENSP00000262746,9606.ENSP00000270142,9606.ENSP00000301522,9606.ENSP00000338345,9606.ENSP00000361405,9606.ENSP00000362108,9606.ENSP00000362680,9606.ENSP00000364801,9606.ENSP00000382941	MPO,CAT,PRDX1,SOD1,PRDX2,SNCA,MMP9,LCN2,SRC,HSPA1B,SIRPA
GO:0061844	Antimicrobial humoral immune response mediated by antimicrobial peptide	8	113	1	0.00032	9606.ENSP00000008938,9606.ENSP00000231751,9606.ENSP00000262865,9606.ENSP00000328359,9606.ENSP00000357726,9606.ENSP00000357727,9606.ENSP00000372139,9606.ENSP00000466090	PGLYRP1,LTF,BPI,DEFA3,S100A12,S100A9,DEFA1,ELANE
GO:0014070	Response to organic cyclic compound	21	911	0.51	0.00035	9606.ENSP00000222553,9606.ENSP00000229416,9606.ENSP00000241052,9606.ENSP00000264908,9606.ENSP00000270142,9606.ENSP00000285379,9606.ENSP00000324173,9606.ENSP00000328359,9606.ENSP00000338345,9606.ENSP00000355493,9606.ENSP00000359258,9606.ENSP00000362680,9606.ENSP00000365569,9606.ENSP00000367123,9606.ENSP00000369586,9606.ENSP00000372139,9606.ENSP00000381565,9606.ENSP00000386284,9606.ENSP00000427866,…	NAMPT,GCLC,CAT,ANXA3,SOD1,CA2,HSPA5,DEFA3,SNCA,ADSS,GCLM,SRC,FLOT1,SLC3A2,HBE1,DEFA1,DIAPH1,ALAD,DMTN,LYN,RAN
GO:0009161	Ribonucleoside monophosphate metabolic process	6	50	1.22	0.00036	9606.ENSP00000236959,9606.ENSP00000298556,9606.ENSP00000355493,9606.ENSP00000358547,9606.ENSP00000361512,9606.ENSP00000485525	ATIC,HPRT1,ADSS,MPP1,PRPS1,ADSL
GO:0050866	Negative regulation of cell activation	10	202	0.84	0.00037	9606.ENSP00000008938,9606.ENSP00000161559,9606.ENSP00000229416,9606.ENSP00000262865,9606.ENSP00000266087,9606.ENSP00000301522,9606.ENSP00000336829,9606.ENSP00000357123,9606.ENSP00000383364,9606.ENSP00000428924	PGLYRP1,CEACAM1,GCLC,BPI,FBXO7,PRDX2,FGG,MNDA,PLA2G2A,LYN
GO:0051092	Positive regulation of nf-kappab transcription factor activity	9	158	0.9	0.00039	9606.ENSP00000231751,9606.ENSP00000241052,9606.ENSP00000354837,9606.ENSP00000357722,9606.ENSP00000357726,9606.ENSP00000357727,9606.ENSP00000364801,9606.ENSP00000365569,9606.ENSP00000378368	LTF,CAT,ARHGEF2,S100A8,S100A12,S100A9,HSPA1B,FLOT1,FLOT2
GO:0019852	L-ascorbic acid metabolic process	4	11	1.71	0.0004	9606.ENSP00000075120,9606.ENSP00000229416,9606.ENSP00000358727,9606.ENSP00000416293	SLC2A3,GCLC,GSTO1,SLC2A1
GO:0071345	Cellular response to cytokine stimulus	22	1013	0.48	0.00048	9606.ENSP00000161559,9606.ENSP00000234347,9606.ENSP00000236959,9606.ENSP00000270142,9606.ENSP00000306099,9606.ENSP00000324173,9606.ENSP00000336829,9606.ENSP00000351646,9606.ENSP00000354837,9606.ENSP00000357123,9606.ENSP00000358727,9606.ENSP00000359258,9606.ENSP00000361405,9606.ENSP00000362108,9606.ENSP00000365505,9606.ENSP00000382941,9606.ENSP00000386284,9606.ENSP00000413606,9606.ENSP00000430656,…	CEACAM1,PRTN3,ATIC,SOD1,FGB,HSPA5,FGG,STIP1,ARHGEF2,MNDA,GSTO1,GCLM,MMP9,LCN2,PLP2,SIRPA,ALAD,STXBP2,CA1,HSPA8,PSMD9,HCK
GO:0034110	Regulation of homotypic cell-cell adhesion	5	29	1.38	0.00049	9606.ENSP00000161559,9606.ENSP00000280772,9606.ENSP00000336829,9606.ENSP00000427866,9606.ENSP00000428924	CEACAM1,ANK3,FGG,DMTN,LYN
GO:0051085	Chaperone cofactor-dependent protein refolding	5	29	1.38	0.00049	9606.ENSP00000310219,9606.ENSP00000324173,9606.ENSP00000364801,9606.ENSP00000378199,9606.ENSP00000432083	HSPA6,HSPA5,HSPA1B,HSPA2,HSPA8
GO:0030155	Regulation of cell adhesion	18	712	0.55	0.00052	9606.ENSP00000161559,9606.ENSP00000207549,9606.ENSP00000233997,9606.ENSP00000280772,9606.ENSP00000301522,9606.ENSP00000306099,9606.ENSP00000306361,9606.ENSP00000336829,9606.ENSP00000357129,9606.ENSP00000362680,9606.ENSP00000365569,9606.ENSP00000378368,9606.ENSP00000382941,9606.ENSP00000383364,9606.ENSP00000427866,9606.ENSP00000428924,9606.ENSP00000462468,9606.ENSP00000466090	CEACAM1,UNC13D,AZU1,ANK3,PRDX2,FGB,FGA,FGG,SPTA1,SRC,FLOT1,FLOT2,SIRPA,PLA2G2A,DMTN,LYN,YES1,ELANE
GO:0090087	Regulation of peptide transport	17	649	0.56	0.00062	9606.ENSP00000280772,9606.ENSP00000285379,9606.ENSP00000286713,9606.ENSP00000304236,9606.ENSP00000306099,9606.ENSP00000306361,9606.ENSP00000336829,9606.ENSP00000357722,9606.ENSP00000362680,9606.ENSP00000365606,9606.ENSP00000416293,9606.ENSP00000427866,9606.ENSP00000428924,9606.ENSP00000432083,9606.ENSP00000440485,9606.ENSP00000446215,9606.ENSP00000452786	ANK3,CA2,STOM,CD14,FGB,FGA,FGG,S100A8,SRC,GRIPAP1,SLC2A1,DMTN,LYN,HSPA8,PSMD9,RAN,ITGB3
GO:0019430	Removal of superoxide radicals	4	13	1.63	0.00064	9606.ENSP00000225275,9606.ENSP00000262746,9606.ENSP00000270142,9606.ENSP00000301522	MPO,PRDX1,SOD1,PRDX2
GO:0046040	IMP metabolic process	4	13	1.63	0.00064	9606.ENSP00000236959,9606.ENSP00000298556,9606.ENSP00000355493,9606.ENSP00000485525	ATIC,HPRT1,ADSS,ADSL
GO:0034109	Homotypic cell-cell adhesion	6	57	1.17	0.00066	9606.ENSP00000221992,9606.ENSP00000306099,9606.ENSP00000306361,9606.ENSP00000333994,9606.ENSP00000336829,9606.ENSP00000452786	CEACAM5,FGB,FGA,HBB,FGG,ITGB3
GO:0034101	Erythrocyte homeostasis	7	90	1.04	0.00069	9606.ENSP00000262418,9606.ENSP00000262746,9606.ENSP00000300215,9606.ENSP00000360217,9606.ENSP00000376840,9606.ENSP00000427866,9606.ENSP00000428924	SLC4A1,PRDX1,EPB42,RHAG,BPGM,DMTN,LYN
GO:0044093	Positive regulation of molecular function	31	1842	0.37	0.00071	9606.ENSP00000216554,9606.ENSP00000231751,9606.ENSP00000233997,9606.ENSP00000234347,9606.ENSP00000241052,9606.ENSP00000264436,9606.ENSP00000264908,9606.ENSP00000270142,9606.ENSP00000280772,9606.ENSP00000301522,9606.ENSP00000327116,9606.ENSP00000338345,9606.ENSP00000345259,9606.ENSP00000349588,9606.ENSP00000354837,9606.ENSP00000357129,9606.ENSP00000357722,9606.ENSP00000357726,9606.ENSP00000357727,…	EIF5,LTF,AZU1,PRTN3,CAT,ADD2,ANXA3,SOD1,ANK3,PRDX2,EHD3,SNCA,EPB41,ANK2,ARHGEF2,SPTA1,S100A8,S100A12,S100A9,GSTO1,GCLM,MMP9,SRC,HSPA1B,FLOT1,HSPA2,FLOT2,LYN,RAN,ITGB3,ELANE
GO:0009056	Catabolic process	33	2042	0.35	0.00077	9606.ENSP00000008938,9606.ENSP00000161559,9606.ENSP00000199708,9606.ENSP00000225275,9606.ENSP00000225371,9606.ENSP00000234347,9606.ENSP00000241052,9606.ENSP00000261601,9606.ENSP00000262746,9606.ENSP00000263368,9606.ENSP00000266087,9606.ENSP00000292432,9606.ENSP00000298556,9606.ENSP00000301522,9606.ENSP00000304229,9606.ENSP00000322421,9606.ENSP00000324173,9606.ENSP00000333994,9606.ENSP00000357722,…	PGLYRP1,CEACAM1,HBQ1,MPO,EPX,PRTN3,CAT,USP14,PRDX1,BLVRB,FBXO7,HK3,HPRT1,PRDX2,HINT1,HBA1,HSPA5,HBB,S100A8,S100A9,GSTO1,MMP9,SRC,HSPA1B,HBE1,HBD,BPGM,HAGH,PLA2G2A,HSPA8,PSMD9,PAFAH1B3,ELANE
GO:0009156	Ribonucleoside monophosphate biosynthetic process	5	33	1.33	0.0008	9606.ENSP00000236959,9606.ENSP00000298556,9606.ENSP00000355493,9606.ENSP00000361512,9606.ENSP00000485525	ATIC,HPRT1,ADSS,PRPS1,ADSL
GO:0043066	Negative regulation of apoptotic process	20	893	0.5	0.0008	9606.ENSP00000221992,9606.ENSP00000225275,9606.ENSP00000229416,9606.ENSP00000231751,9606.ENSP00000233997,9606.ENSP00000241052,9606.ENSP00000270142,9606.ENSP00000301522,9606.ENSP00000306099,9606.ENSP00000306361,9606.ENSP00000324173,9606.ENSP00000336829,9606.ENSP00000338345,9606.ENSP00000354837,9606.ENSP00000359258,9606.ENSP00000361405,9606.ENSP00000362680,9606.ENSP00000364801,9606.ENSP00000379157,…	CEACAM5,MPO,GCLC,LTF,AZU1,CAT,SOD1,PRDX2,FGB,FGA,HSPA5,FGG,SNCA,ARHGEF2,GCLM,MMP9,SRC,HSPA1B,CAST,HCK
GO:0051693	Actin filament capping	5	33	1.33	0.0008	9606.ENSP00000259365,9606.ENSP00000264436,9606.ENSP00000357129,9606.ENSP00000427866,9606.ENSP00000451752	TMOD1,ADD2,SPTA1,DMTN,SPTB
GO:1901564	Organonitrogen compound metabolic process	62	5244	0.22	0.0008	9606.ENSP00000008938,9606.ENSP00000161559,9606.ENSP00000216336,9606.ENSP00000216554,9606.ENSP00000222553,9606.ENSP00000229416,9606.ENSP00000231751,9606.ENSP00000233997,9606.ENSP00000234347,9606.ENSP00000236959,9606.ENSP00000241052,9606.ENSP00000252244,9606.ENSP00000261267,9606.ENSP00000261601,9606.ENSP00000263368,9606.ENSP00000264474,9606.ENSP00000266087,9606.ENSP00000269576,9606.ENSP00000270142,…	PGLYRP1,CEACAM1,CTSG,EIF5,NAMPT,GCLC,LTF,AZU1,PRTN3,ATIC,CAT,KRT1,LYZ,USP14,BLVRB,CSTA,FBXO7,KRT10,SOD1,HMBS,HK3,APEH,HPRT1,EPB42,FN3K,HINT1,FGB,FGA,KRT2,ADRBK1,HSPA5,FGG,SNCA,PPM1G,ADSS,PCMT1,SPTA1,S100A8,S100A9,MPP1,GSTO1,GCLM,MMP9,PRPS1,SRC,PTPRA,BPGM,HAGH,PLA2G2A,ALAD,NAPRT,MST1,SERPINA1,LYN,HSPA8,PSMD9,HCK,RAN,SPTB,YES1,ELANE,ADSL
GO:0061515	Myeloid cell development	6	60	1.15	0.00082	9606.ENSP00000262418,9606.ENSP00000300215,9606.ENSP00000360217,9606.ENSP00000362680,9606.ENSP00000376840,9606.ENSP00000427866	SLC4A1,EPB42,RHAG,SRC,BPGM,DMTN
GO:0034614	Cellular response to reactive oxygen species	8	133	0.92	0.00084	9606.ENSP00000225275,9606.ENSP00000262746,9606.ENSP00000270142,9606.ENSP00000301522,9606.ENSP00000361405,9606.ENSP00000362108,9606.ENSP00000362680,9606.ENSP00000382941	MPO,PRDX1,SOD1,PRDX2,MMP9,LCN2,SRC,SIRPA
GO:0051240	Positive regulation of multicellular organismal process	30	1770	0.37	0.00086	9606.ENSP00000161559,9606.ENSP00000221515,9606.ENSP00000225371,9606.ENSP00000231751,9606.ENSP00000233997,9606.ENSP00000264908,9606.ENSP00000270142,9606.ENSP00000285379,9606.ENSP00000301522,9606.ENSP00000302621,9606.ENSP00000304236,9606.ENSP00000306099,9606.ENSP00000306361,9606.ENSP00000324173,9606.ENSP00000336829,9606.ENSP00000354837,9606.ENSP00000357123,9606.ENSP00000357727,9606.ENSP00000358727,…	CEACAM1,RETN,EPX,LTF,AZU1,ANXA3,SOD1,CA2,PRDX2,LRG1,CD14,FGB,FGA,HSPA5,FGG,ARHGEF2,MNDA,S100A9,GSTO1,MMP9,LCN2,SRC,HSPA1B,FLOT1,MST1,DMTN,LYN,STMN2,ITGB3,ELANE
GO:0007009	Plasma membrane organization	7	95	1.01	0.00087	9606.ENSP00000262418,9606.ENSP00000270142,9606.ENSP00000280772,9606.ENSP00000343158,9606.ENSP00000349588,9606.ENSP00000357129,9606.ENSP00000365569	SLC4A1,SOD1,ANK3,EPB41L3,ANK2,SPTA1,FLOT1
GO:0018149	Peptide cross-linking	5	34	1.31	0.00087	9606.ENSP00000252244,9606.ENSP00000264474,9606.ENSP00000269576,9606.ENSP00000300215,9606.ENSP00000310861	KRT1,CSTA,KRT10,EPB42,KRT2
GO:0048584	Positive regulation of response to stimulus	35	2257	0.34	0.00087	9606.ENSP00000216336,9606.ENSP00000231751,9606.ENSP00000233997,9606.ENSP00000241052,9606.ENSP00000252244,9606.ENSP00000270142,9606.ENSP00000301522,9606.ENSP00000302621,9606.ENSP00000304229,9606.ENSP00000304236,9606.ENSP00000306099,9606.ENSP00000306361,9606.ENSP00000314299,9606.ENSP00000336829,9606.ENSP00000338345,9606.ENSP00000356946,9606.ENSP00000357123,9606.ENSP00000357705,9606.ENSP00000357722,…	CTSG,LTF,AZU1,CAT,KRT1,SOD1,PRDX2,LRG1,HINT1,CD14,FGB,FGA,CFHR1,FGG,SNCA,FCGR3A,MNDA,S100A4,S100A8,S100A12,S100A9,GSTO1,MMP9,SRC,HSPA1B,FLOT1,PLA2G2A,DMTN,LYN,H2AFX,PSMD9,HCK,ITGB3,YES1,ELANE
GO:0048821	Erythrocyte development	5	34	1.31	0.00087	9606.ENSP00000262418,9606.ENSP00000300215,9606.ENSP00000360217,9606.ENSP00000376840,9606.ENSP00000427866	SLC4A1,EPB42,RHAG,BPGM,DMTN
GO:0051047	Positive regulation of secretion	12	340	0.69	0.00087	9606.ENSP00000207549,9606.ENSP00000221515,9606.ENSP00000304236,9606.ENSP00000306099,9606.ENSP00000306361,9606.ENSP00000312262,9606.ENSP00000336829,9606.ENSP00000338345,9606.ENSP00000357722,9606.ENSP00000362680,9606.ENSP00000379601,9606.ENSP00000440485	UNC13D,RETN,CD14,FGB,FGA,ADRBK1,FGG,SNCA,S100A8,SRC,RAB27A,PSMD9
GO:0010243	Response to organonitrogen compound	21	987	0.47	0.00093	9606.ENSP00000161559,9606.ENSP00000221515,9606.ENSP00000222553,9606.ENSP00000229416,9606.ENSP00000241052,9606.ENSP00000270142,9606.ENSP00000285379,9606.ENSP00000298556,9606.ENSP00000324173,9606.ENSP00000338345,9606.ENSP00000354837,9606.ENSP00000355493,9606.ENSP00000359258,9606.ENSP00000361405,9606.ENSP00000362680,9606.ENSP00000369756,9606.ENSP00000381565,9606.ENSP00000386284,9606.ENSP00000416293,…	CEACAM1,RETN,NAMPT,GCLC,CAT,SOD1,CA2,HPRT1,HSPA5,SNCA,ARHGEF2,ADSS,GCLM,MMP9,SRC,PTPRA,DIAPH1,ALAD,SLC2A1,DMTN,LYN
GO:2001234	Negative regulation of apoptotic signaling pathway	10	232	0.78	0.00094	9606.ENSP00000229416,9606.ENSP00000301522,9606.ENSP00000306099,9606.ENSP00000306361,9606.ENSP00000336829,9606.ENSP00000354837,9606.ENSP00000359258,9606.ENSP00000361405,9606.ENSP00000362680,9606.ENSP00000364801	GCLC,PRDX2,FGB,FGA,FGG,ARHGEF2,GCLM,MMP9,SRC,HSPA1B
GO:0009167	Purine ribonucleoside monophosphate metabolic process	5	36	1.29	0.001	9606.ENSP00000236959,9606.ENSP00000298556,9606.ENSP00000355493,9606.ENSP00000358547,9606.ENSP00000485525	ATIC,HPRT1,ADSS,MPP1,ADSL
GO:2001233	Regulation of apoptotic signaling pathway	13	409	0.65	0.001	9606.ENSP00000229416,9606.ENSP00000270142,9606.ENSP00000301522,9606.ENSP00000306099,9606.ENSP00000306361,9606.ENSP00000336829,9606.ENSP00000354837,9606.ENSP00000357722,9606.ENSP00000357727,9606.ENSP00000359258,9606.ENSP00000361405,9606.ENSP00000362680,9606.ENSP00000364801	GCLC,SOD1,PRDX2,FGB,FGA,FGG,ARHGEF2,S100A8,S100A9,GCLM,MMP9,SRC,HSPA1B
GO:0002224	Toll-like receptor signaling pathway	7	100	0.99	0.0011	9606.ENSP00000304236,9606.ENSP00000306099,9606.ENSP00000306361,9606.ENSP00000336829,9606.ENSP00000357722,9606.ENSP00000357727,9606.ENSP00000428924	CD14,FGB,FGA,FGG,S100A8,S100A9,LYN
GO:0034116	Positive regulation of heterotypic cell-cell adhesion	4	16	1.54	0.0011	9606.ENSP00000306099,9606.ENSP00000306361,9606.ENSP00000336829,9606.ENSP00000365569	FGB,FGA,FGG,FLOT1
GO:0050727	Regulation of inflammatory response	12	351	0.68	0.0011	9606.ENSP00000008938,9606.ENSP00000252244,9606.ENSP00000270142,9606.ENSP00000338345,9606.ENSP00000357722,9606.ENSP00000357726,9606.ENSP00000357727,9606.ENSP00000382941,9606.ENSP00000383364,9606.ENSP00000428924,9606.ENSP00000444986,9606.ENSP00000466090	PGLYRP1,KRT1,SOD1,SNCA,S100A8,S100A12,S100A9,SIRPA,PLA2G2A,LYN,HCK,ELANE
GO:0060548	Negative regulation of cell death	21	999	0.47	0.0011	9606.ENSP00000221992,9606.ENSP00000225275,9606.ENSP00000229416,9606.ENSP00000231751,9606.ENSP00000233997,9606.ENSP00000241052,9606.ENSP00000266087,9606.ENSP00000270142,9606.ENSP00000301522,9606.ENSP00000306099,9606.ENSP00000306361,9606.ENSP00000324173,9606.ENSP00000336829,9606.ENSP00000338345,9606.ENSP00000354837,9606.ENSP00000359258,9606.ENSP00000361405,9606.ENSP00000362680,9606.ENSP00000364801,…	CEACAM5,MPO,GCLC,LTF,AZU1,CAT,FBXO7,SOD1,PRDX2,FGB,FGA,HSPA5,FGG,SNCA,ARHGEF2,GCLM,MMP9,SRC,HSPA1B,CAST,HCK
GO:0009408	Response to heat	7	101	0.99	0.0012	9606.ENSP00000229416,9606.ENSP00000270142,9606.ENSP00000304236,9606.ENSP00000310219,9606.ENSP00000364801,9606.ENSP00000378199,9606.ENSP00000428924	GCLC,SOD1,CD14,HSPA6,HSPA1B,HSPA2,LYN
GO:0048522	Positive regulation of cellular process	64	5579	0.2	0.0012	9606.ENSP00000161559,9606.ENSP00000207549,9606.ENSP00000221515,9606.ENSP00000222553,9606.ENSP00000229416,9606.ENSP00000231751,9606.ENSP00000233997,9606.ENSP00000234347,9606.ENSP00000241052,9606.ENSP00000264908,9606.ENSP00000265709,9606.ENSP00000266087,9606.ENSP00000270142,9606.ENSP00000280772,9606.ENSP00000285379,9606.ENSP00000286713,9606.ENSP00000298556,9606.ENSP00000301522,9606.ENSP00000302621,…	CEACAM1,UNC13D,RETN,NAMPT,GCLC,LTF,AZU1,PRTN3,CAT,ANXA3,ANK1,FBXO7,SOD1,ANK3,CA2,STOM,HPRT1,PRDX2,LRG1,HINT1,CD14,FGB,FGA,ADRBK1,HBA1,HSPA5,EHD3,HBB,FGG,SNCA,EPB41,ANK2,ARHGEF2,MNDA,SPTA1,S100A4,S100A8,S100A12,S100A9,GSTO1,MMP9,LCN2,SRC,HSPA1B,FLOT1,HSPA2,FLOT2,RAB27A,DIAPH1,SIRPA,PLA2G2A,MST1,DMTN,LYN,STMN2,HSPA8,H2AFX,PSMD9,HCK,RAN,ITGB3,YES1,ELANE,EHD1
GO:1900026	Positive regulation of substrate adhesion-dependent cell spreading	5	38	1.26	0.0012	9606.ENSP00000207549,9606.ENSP00000306099,9606.ENSP00000306361,9606.ENSP00000336829,9606.ENSP00000427866	UNC13D,FGB,FGA,FGG,DMTN
GO:0009719	Response to endogenous stimulus	26	1447	0.4	0.0013	9606.ENSP00000161559,9606.ENSP00000221515,9606.ENSP00000222553,9606.ENSP00000229416,9606.ENSP00000241052,9606.ENSP00000264908,9606.ENSP00000270142,9606.ENSP00000285379,9606.ENSP00000306099,9606.ENSP00000324173,9606.ENSP00000328359,9606.ENSP00000338345,9606.ENSP00000354837,9606.ENSP00000359258,9606.ENSP00000362680,9606.ENSP00000369756,9606.ENSP00000372139,9606.ENSP00000381565,9606.ENSP00000386284,…	CEACAM1,RETN,NAMPT,GCLC,CAT,ANXA3,SOD1,CA2,FGB,HSPA5,DEFA3,SNCA,ARHGEF2,GCLM,SRC,PTPRA,DEFA1,DIAPH1,ALAD,SLC2A1,DMTN,LYN,STMN2,RAN,YES1,EHD1
GO:0044403	Symbiotic process	19	865	0.49	0.0015	9606.ENSP00000008938,9606.ENSP00000216336,9606.ENSP00000231751,9606.ENSP00000233997,9606.ENSP00000286713,9606.ENSP00000312262,9606.ENSP00000314299,9606.ENSP00000356385,9606.ENSP00000362680,9606.ENSP00000364801,9606.ENSP00000372139,9606.ENSP00000380336,9606.ENSP00000428924,9606.ENSP00000432083,9606.ENSP00000434024,9606.ENSP00000444986,9606.ENSP00000446215,9606.ENSP00000452786,9606.ENSP00000466090	PGLYRP1,CTSG,LTF,AZU1,STOM,ADRBK1,CFHR1,FHR2,SRC,HSPA1B,DEFA1,SMU1,LYN,HSPA8,H2AFX,HCK,RAN,ITGB3,ELANE
GO:0008360	Regulation of cell shape	8	153	0.86	0.0018	9606.ENSP00000300215,9606.ENSP00000329219,9606.ENSP00000343158,9606.ENSP00000345259,9606.ENSP00000357129,9606.ENSP00000381565,9606.ENSP00000427866,9606.ENSP00000444986	EPB42,FMNL1,EPB41L3,EPB41,SPTA1,DIAPH1,DMTN,HCK
GO:0009168	Purine ribonucleoside monophosphate biosynthetic process	4	19	1.47	0.0018	9606.ENSP00000236959,9606.ENSP00000298556,9606.ENSP00000355493,9606.ENSP00000485525	ATIC,HPRT1,ADSS,ADSL
GO:0051494	Negative regulation of cytoskeleton organization	8	152	0.87	0.0018	9606.ENSP00000259365,9606.ENSP00000264436,9606.ENSP00000338345,9606.ENSP00000354837,9606.ENSP00000357129,9606.ENSP00000427866,9606.ENSP00000429243,9606.ENSP00000451752	TMOD1,ADD2,SNCA,ARHGEF2,SPTA1,DMTN,STMN2,SPTB
GO:0070527	Platelet aggregation	5	42	1.22	0.0018	9606.ENSP00000306099,9606.ENSP00000306361,9606.ENSP00000333994,9606.ENSP00000336829,9606.ENSP00000452786	FGB,FGA,HBB,FGG,ITGB3
GO:0070944	Neutrophil-mediated killing of bacterium	3	5	1.92	0.0018	9606.ENSP00000216336,9606.ENSP00000233997,9606.ENSP00000466090	CTSG,AZU1,ELANE
GO:0098609	Cell-cell adhesion	14	505	0.59	0.0018	9606.ENSP00000161559,9606.ENSP00000221992,9606.ENSP00000244336,9606.ENSP00000264436,9606.ENSP00000264474,9606.ENSP00000306099,9606.ENSP00000306361,9606.ENSP00000333994,9606.ENSP00000336829,9606.ENSP00000357722,9606.ENSP00000357727,9606.ENSP00000362680,9606.ENSP00000382941,9606.ENSP00000452786	CEACAM1,CEACAM5,CEACAM8,ADD2,CSTA,FGB,FGA,HBB,FGG,S100A8,S100A9,SRC,SIRPA,ITGB3
GO:1901699	Cellular response to nitrogen compound	16	645	0.54	0.0018	9606.ENSP00000161559,9606.ENSP00000222553,9606.ENSP00000229416,9606.ENSP00000270142,9606.ENSP00000285379,9606.ENSP00000312262,9606.ENSP00000324173,9606.ENSP00000338345,9606.ENSP00000354837,9606.ENSP00000359258,9606.ENSP00000362680,9606.ENSP00000365569,9606.ENSP00000369756,9606.ENSP00000381565,9606.ENSP00000427866,9606.ENSP00000428924	CEACAM1,NAMPT,GCLC,SOD1,CA2,ADRBK1,HSPA5,SNCA,ARHGEF2,GCLM,SRC,FLOT1,PTPRA,DIAPH1,DMTN,LYN
GO:1903532	Positive regulation of secretion by cell	11	312	0.69	0.0018	9606.ENSP00000207549,9606.ENSP00000221515,9606.ENSP00000304236,9606.ENSP00000306099,9606.ENSP00000306361,9606.ENSP00000312262,9606.ENSP00000336829,9606.ENSP00000338345,9606.ENSP00000362680,9606.ENSP00000379601,9606.ENSP00000440485	UNC13D,RETN,CD14,FGB,FGA,ADRBK1,FGG,SNCA,SRC,RAB27A,PSMD9
GO:0042730	Fibrinolysis	4	20	1.45	0.002	9606.ENSP00000252244,9606.ENSP00000306099,9606.ENSP00000306361,9606.ENSP00000336829	KRT1,FGB,FGA,FGG
GO:0090330	Regulation of platelet aggregation	4	20	1.45	0.002	9606.ENSP00000161559,9606.ENSP00000336829,9606.ENSP00000427866,9606.ENSP00000428924	CEACAM1,FGG,DMTN,LYN
GO:0016043	Cellular component organization	62	5447	0.2	0.0021	9606.ENSP00000216336,9606.ENSP00000216554,9606.ENSP00000225275,9606.ENSP00000229416,9606.ENSP00000234347,9606.ENSP00000241052,9606.ENSP00000246662,9606.ENSP00000252244,9606.ENSP00000259365,9606.ENSP00000262418,9606.ENSP00000264059,9606.ENSP00000264436,9606.ENSP00000264954,9606.ENSP00000265709,9606.ENSP00000266087,9606.ENSP00000269576,9606.ENSP00000270142,9606.ENSP00000280772,9606.ENSP00000296456,…	CTSG,EIF5,MPO,GCLC,PRTN3,CAT,KRT9,KRT1,TMOD1,SLC4A1,EFHD1,ADD2,GRPEL1,ANK1,FBXO7,KRT10,SOD1,ANK3,APEH,HPRT1,EPB42,FGB,FGA,KRT2,EHD3,FMNL1,FGG,SNCA,EPB41L3,EPB41,ANK2,ARHGEF2,SPTA1,GCLM,MMP9,SRC,FLOT1,PTPRA,HSPA2,FLOT2,CAST,RAB27A,DIAPH1,PLA2G2A,ALAD,UBAP2L,GCA,MST1,SERPINA1,SLC2A1,DMTN,LYN,STMN2,HSPA8,H2AFX,PSMD9,HCK,RAN,SPTB,ITGB3,ELANE,EHD1
GO:0051249	Regulation of lymphocyte activation	13	445	0.61	0.0021	9606.ENSP00000008938,9606.ENSP00000161559,9606.ENSP00000266087,9606.ENSP00000270142,9606.ENSP00000301522,9606.ENSP00000357123,9606.ENSP00000357129,9606.ENSP00000362680,9606.ENSP00000378368,9606.ENSP00000382941,9606.ENSP00000383364,9606.ENSP00000428924,9606.ENSP00000462468	PGLYRP1,CEACAM1,FBXO7,SOD1,PRDX2,MNDA,SPTA1,SRC,FLOT2,SIRPA,PLA2G2A,LYN,YES1
GO:0009628	Response to abiotic stimulus	22	1147	0.43	0.0022	9606.ENSP00000221515,9606.ENSP00000222553,9606.ENSP00000225275,9606.ENSP00000229416,9606.ENSP00000241052,9606.ENSP00000270142,9606.ENSP00000285379,9606.ENSP00000304236,9606.ENSP00000310219,9606.ENSP00000324173,9606.ENSP00000354837,9606.ENSP00000355493,9606.ENSP00000362680,9606.ENSP00000364801,9606.ENSP00000378199,9606.ENSP00000386284,9606.ENSP00000416293,9606.ENSP00000428924,9606.ENSP00000434024,…	RETN,NAMPT,MPO,GCLC,CAT,SOD1,CA2,CD14,HSPA6,HSPA5,ARHGEF2,ADSS,SRC,HSPA1B,HSPA2,ALAD,SLC2A1,LYN,H2AFX,PSMD9,ELANE,ADSL
GO:0043254	Regulation of protein-containing complex assembly	13	451	0.61	0.0023	9606.ENSP00000259365,9606.ENSP00000264436,9606.ENSP00000324173,9606.ENSP00000338345,9606.ENSP00000354837,9606.ENSP00000357129,9606.ENSP00000362680,9606.ENSP00000364801,9606.ENSP00000427866,9606.ENSP00000429243,9606.ENSP00000432083,9606.ENSP00000444986,9606.ENSP00000451752	TMOD1,ADD2,HSPA5,SNCA,ARHGEF2,SPTA1,SRC,HSPA1B,DMTN,STMN2,HSPA8,HCK,SPTB
GO:0043393	Regulation of protein binding	9	212	0.77	0.0025	9606.ENSP00000264436,9606.ENSP00000314299,9606.ENSP00000345259,9606.ENSP00000356385,9606.ENSP00000357129,9606.ENSP00000361405,9606.ENSP00000362680,9606.ENSP00000365569,9606.ENSP00000446215	ADD2,CFHR1,EPB41,FHR2,SPTA1,MMP9,SRC,FLOT1,RAN
GO:0019693	Ribose phosphate metabolic process	11	329	0.67	0.0027	9606.ENSP00000236959,9606.ENSP00000283646,9606.ENSP00000292432,9606.ENSP00000298556,9606.ENSP00000304229,9606.ENSP00000355493,9606.ENSP00000358547,9606.ENSP00000361512,9606.ENSP00000376840,9606.ENSP00000446215,9606.ENSP00000485525	ATIC,RPIA,HK3,HPRT1,HINT1,ADSS,MPP1,PRPS1,BPGM,RAN,ADSL
GO:0030195	Negative regulation of blood coagulation	5	47	1.17	0.0027	9606.ENSP00000161559,9606.ENSP00000252244,9606.ENSP00000306099,9606.ENSP00000306361,9606.ENSP00000336829	CEACAM1,KRT1,FGB,FGA,FGG
GO:0031347	Regulation of defense response	16	674	0.52	0.0027	9606.ENSP00000008938,9606.ENSP00000161559,9606.ENSP00000252244,9606.ENSP00000270142,9606.ENSP00000338345,9606.ENSP00000357123,9606.ENSP00000357722,9606.ENSP00000357726,9606.ENSP00000357727,9606.ENSP00000362680,9606.ENSP00000382941,9606.ENSP00000383364,9606.ENSP00000428924,9606.ENSP00000440485,9606.ENSP00000444986,9606.ENSP00000466090	PGLYRP1,CEACAM1,KRT1,SOD1,SNCA,MNDA,S100A8,S100A12,S100A9,SRC,SIRPA,PLA2G2A,LYN,PSMD9,HCK,ELANE
GO:0042542	Response to hydrogen peroxide	7	119	0.91	0.0027	9606.ENSP00000241052,9606.ENSP00000270142,9606.ENSP00000322421,9606.ENSP00000333994,9606.ENSP00000362108,9606.ENSP00000362680,9606.ENSP00000382941	CAT,SOD1,HBA1,HBB,LCN2,SRC,SIRPA
GO:0050830	Defense response to gram-positive bacterium	7	119	0.91	0.0027	9606.ENSP00000008938,9606.ENSP00000216336,9606.ENSP00000231751,9606.ENSP00000261267,9606.ENSP00000328359,9606.ENSP00000372139,9606.ENSP00000383364	PGLYRP1,CTSG,LTF,LYZ,DEFA3,DEFA1,PLA2G2A
GO:0051091	Positive regulation of dna-binding transcription factor activity	10	271	0.71	0.0027	9606.ENSP00000231751,9606.ENSP00000241052,9606.ENSP00000264908,9606.ENSP00000354837,9606.ENSP00000357722,9606.ENSP00000357726,9606.ENSP00000357727,9606.ENSP00000364801,9606.ENSP00000365569,9606.ENSP00000378368	LTF,CAT,ANXA3,ARHGEF2,S100A8,S100A12,S100A9,HSPA1B,FLOT1,FLOT2
GO:0030218	Erythrocyte differentiation	6	82	1.01	0.0031	9606.ENSP00000262418,9606.ENSP00000300215,9606.ENSP00000360217,9606.ENSP00000376840,9606.ENSP00000427866,9606.ENSP00000428924	SLC4A1,EPB42,RHAG,BPGM,DMTN,LYN
GO:0048585	Negative regulation of response to stimulus	27	1636	0.36	0.0031	9606.ENSP00000008938,9606.ENSP00000161559,9606.ENSP00000222553,9606.ENSP00000229416,9606.ENSP00000231751,9606.ENSP00000252244,9606.ENSP00000261601,9606.ENSP00000266087,9606.ENSP00000270142,9606.ENSP00000301522,9606.ENSP00000304236,9606.ENSP00000306099,9606.ENSP00000306361,9606.ENSP00000312262,9606.ENSP00000324173,9606.ENSP00000336829,9606.ENSP00000338345,9606.ENSP00000354837,9606.ENSP00000358727,…	PGLYRP1,CEACAM1,NAMPT,GCLC,LTF,KRT1,USP14,FBXO7,SOD1,PRDX2,CD14,FGB,FGA,ADRBK1,HSPA5,FGG,SNCA,ARHGEF2,GSTO1,GCLM,MMP9,SRC,HSPA1B,SIRPA,LYN,PSMD9,ELANE
GO:0002679	Respiratory burst involved in defense response	3	7	1.78	0.0032	9606.ENSP00000225275,9606.ENSP00000301522,9606.ENSP00000444986	MPO,PRDX2,HCK
GO:0017157	Regulation of exocytosis	9	222	0.75	0.0032	9606.ENSP00000161559,9606.ENSP00000207549,9606.ENSP00000306099,9606.ENSP00000306361,9606.ENSP00000336829,9606.ENSP00000338345,9606.ENSP00000379601,9606.ENSP00000413606,9606.ENSP00000428924	CEACAM1,UNC13D,FGB,FGA,FGG,SNCA,RAB27A,STXBP2,LYN
GO:0030099	Myeloid cell differentiation	9	221	0.76	0.0032	9606.ENSP00000234347,9606.ENSP00000262418,9606.ENSP00000300215,9606.ENSP00000360217,9606.ENSP00000361405,9606.ENSP00000362680,9606.ENSP00000376840,9606.ENSP00000427866,9606.ENSP00000428924	PRTN3,SLC4A1,EPB42,RHAG,MMP9,SRC,BPGM,DMTN,LYN
GO:0050789	Regulation of biological process	105	11475	0.11	0.0032	9606.ENSP00000008938,9606.ENSP00000161559,9606.ENSP00000207549,9606.ENSP00000216336,9606.ENSP00000216554,9606.ENSP00000221515,9606.ENSP00000221992,9606.ENSP00000222553,9606.ENSP00000225275,9606.ENSP00000225371,9606.ENSP00000229416,9606.ENSP00000231751,9606.ENSP00000233997,9606.ENSP00000234347,9606.ENSP00000241052,9606.ENSP00000252244,9606.ENSP00000259365,9606.ENSP00000261601,9606.ENSP00000262418,…	PGLYRP1,CEACAM1,UNC13D,CTSG,EIF5,RETN,CEACAM5,NAMPT,MPO,EPX,GCLC,LTF,AZU1,PRTN3,CAT,KRT1,TMOD1,USP14,SLC4A1,PRDX1,BPI,EFHD1,ADD2,CSTA,ANXA3,ANK1,FBXO7,KRT10,SOD1,ANK3,CA2,STOM,HPRT1,EPB42,PRDX2,LRG1,HINT1,CD14,FGB,FGA,KRT2,ADRBK1,CFHR1,HBA1,HSPA5,EHD3,DEFA3,FMNL1,HBB,FGG,SNCA,PPM1G,EPB41L3,EPB41,ANK2,ARHGEF2,FHR2,FCGR3A,MNDA,SPTA1,S100A4,S100A8,S100A12,S100A9,MPP1,GSTO1,GCLM,MMP9,LCN2,SRC,HSPA1B,…
GO:0051046	Regulation of secretion	16	686	0.51	0.0032	9606.ENSP00000161559,9606.ENSP00000207549,9606.ENSP00000221515,9606.ENSP00000304236,9606.ENSP00000306099,9606.ENSP00000306361,9606.ENSP00000312262,9606.ENSP00000336829,9606.ENSP00000338345,9606.ENSP00000357722,9606.ENSP00000362680,9606.ENSP00000379601,9606.ENSP00000413606,9606.ENSP00000416293,9606.ENSP00000428924,9606.ENSP00000440485	CEACAM1,UNC13D,RETN,CD14,FGB,FGA,ADRBK1,FGG,SNCA,S100A8,SRC,RAB27A,STXBP2,SLC2A1,LYN,PSMD9
GO:0097529	Myeloid leukocyte migration	7	123	0.9	0.0032	9606.ENSP00000225371,9606.ENSP00000233997,9606.ENSP00000234347,9606.ENSP00000357722,9606.ENSP00000357726,9606.ENSP00000357727,9606.ENSP00000382941	EPX,AZU1,PRTN3,S100A8,S100A12,S100A9,SIRPA
GO:0001932	Regulation of protein phosphorylation	25	1459	0.38	0.0034	9606.ENSP00000161559,9606.ENSP00000231751,9606.ENSP00000233997,9606.ENSP00000262746,9606.ENSP00000266087,9606.ENSP00000270142,9606.ENSP00000301522,9606.ENSP00000306099,9606.ENSP00000306361,9606.ENSP00000336829,9606.ENSP00000338345,9606.ENSP00000354837,9606.ENSP00000357726,9606.ENSP00000361405,9606.ENSP00000362680,9606.ENSP00000365569,9606.ENSP00000378199,9606.ENSP00000382941,9606.ENSP00000383364,…	CEACAM1,LTF,AZU1,PRDX1,FBXO7,SOD1,PRDX2,FGB,FGA,FGG,SNCA,ARHGEF2,S100A12,MMP9,SRC,FLOT1,HSPA2,SIRPA,PLA2G2A,MST1,DMTN,LYN,ITGB3,YES1,ELANE
GO:0051223	Regulation of protein transport	15	617	0.53	0.0034	9606.ENSP00000280772,9606.ENSP00000286713,9606.ENSP00000304236,9606.ENSP00000306099,9606.ENSP00000306361,9606.ENSP00000336829,9606.ENSP00000362680,9606.ENSP00000365606,9606.ENSP00000416293,9606.ENSP00000427866,9606.ENSP00000428924,9606.ENSP00000432083,9606.ENSP00000440485,9606.ENSP00000446215,9606.ENSP00000452786	ANK3,STOM,CD14,FGB,FGA,FGG,SRC,GRIPAP1,SLC2A1,DMTN,LYN,HSPA8,PSMD9,RAN,ITGB3
GO:0008152	Metabolic process	83	8298	0.15	0.0035	9606.ENSP00000008938,9606.ENSP00000075120,9606.ENSP00000161559,9606.ENSP00000199708,9606.ENSP00000216336,9606.ENSP00000216554,9606.ENSP00000222553,9606.ENSP00000225275,9606.ENSP00000225371,9606.ENSP00000229416,9606.ENSP00000231751,9606.ENSP00000233997,9606.ENSP00000234347,9606.ENSP00000236959,9606.ENSP00000241052,9606.ENSP00000252244,9606.ENSP00000261267,9606.ENSP00000261601,9606.ENSP00000262746,…	PGLYRP1,SLC2A3,CEACAM1,HBQ1,CTSG,EIF5,NAMPT,MPO,EPX,GCLC,LTF,AZU1,PRTN3,ATIC,CAT,KRT1,LYZ,USP14,PRDX1,BLVRB,CSTA,FBXO7,KRT10,SOD1,HMBS,RPIA,CA2,HK3,APEH,HPRT1,EPB42,FN3K,PRDX2,HINT1,FGB,FGA,KRT2,ADRBK1,HBA1,HSPA5,EHD3,HBB,FGG,SNCA,PPM1G,ADSS,PCMT1,SPTA1,S100A8,S100A12,S100A9,MPP1,GSTO1,GCLM,MMP9,PRPS1,SRC,HSPA1B,SLC3A2,HBE1,HBD,PTPRA,BPGM,SMU1,HAGH,PLA2G2A,ALAD,NAPRT,MST1,SERPINA1,SLC2A1,LYN,CA1,…
GO:0032092	Positive regulation of protein binding	6	86	0.99	0.0037	9606.ENSP00000264436,9606.ENSP00000345259,9606.ENSP00000357129,9606.ENSP00000361405,9606.ENSP00000365569,9606.ENSP00000446215	ADD2,EPB41,SPTA1,MMP9,FLOT1,RAN
GO:0009991	Response to extracellular stimulus	13	483	0.58	0.0041	9606.ENSP00000222553,9606.ENSP00000225275,9606.ENSP00000229416,9606.ENSP00000241052,9606.ENSP00000324173,9606.ENSP00000359258,9606.ENSP00000362108,9606.ENSP00000362680,9606.ENSP00000386284,9606.ENSP00000416293,9606.ENSP00000428924,9606.ENSP00000432083,9606.ENSP00000485525	NAMPT,MPO,GCLC,CAT,HSPA5,GCLM,LCN2,SRC,ALAD,SLC2A1,LYN,HSPA8,ADSL
GO:0051094	Positive regulation of developmental process	24	1389	0.38	0.0041	9606.ENSP00000161559,9606.ENSP00000207549,9606.ENSP00000221515,9606.ENSP00000231751,9606.ENSP00000264908,9606.ENSP00000269576,9606.ENSP00000285379,9606.ENSP00000302621,9606.ENSP00000306099,9606.ENSP00000306361,9606.ENSP00000310861,9606.ENSP00000324173,9606.ENSP00000336829,9606.ENSP00000354837,9606.ENSP00000357727,9606.ENSP00000362680,9606.ENSP00000364801,9606.ENSP00000365569,9606.ENSP00000383364,…	CEACAM1,UNC13D,RETN,LTF,ANXA3,KRT10,CA2,LRG1,FGB,FGA,KRT2,HSPA5,FGG,ARHGEF2,S100A9,SRC,HSPA1B,FLOT1,PLA2G2A,MST1,DMTN,LYN,STMN2,EHD1
GO:0032271	Regulation of protein polymerization	9	232	0.73	0.0042	9606.ENSP00000259365,9606.ENSP00000264436,9606.ENSP00000338345,9606.ENSP00000357129,9606.ENSP00000364801,9606.ENSP00000427866,9606.ENSP00000429243,9606.ENSP00000444986,9606.ENSP00000451752	TMOD1,ADD2,SNCA,SPTA1,HSPA1B,DMTN,STMN2,HCK,SPTB
GO:1903530	Regulation of secretion by cell	15	630	0.52	0.0042	9606.ENSP00000161559,9606.ENSP00000207549,9606.ENSP00000221515,9606.ENSP00000304236,9606.ENSP00000306099,9606.ENSP00000306361,9606.ENSP00000312262,9606.ENSP00000336829,9606.ENSP00000338345,9606.ENSP00000362680,9606.ENSP00000379601,9606.ENSP00000413606,9606.ENSP00000416293,9606.ENSP00000428924,9606.ENSP00000440485	CEACAM1,UNC13D,RETN,CD14,FGB,FGA,ADRBK1,FGG,SNCA,SRC,RAB27A,STXBP2,SLC2A1,LYN,PSMD9
GO:0032268	Regulation of cellular protein metabolic process	37	2693	0.28	0.0043	9606.ENSP00000161559,9606.ENSP00000216554,9606.ENSP00000229416,9606.ENSP00000231751,9606.ENSP00000233997,9606.ENSP00000261601,9606.ENSP00000262746,9606.ENSP00000264474,9606.ENSP00000266087,9606.ENSP00000270142,9606.ENSP00000301522,9606.ENSP00000306099,9606.ENSP00000306361,9606.ENSP00000324173,9606.ENSP00000336829,9606.ENSP00000338345,9606.ENSP00000354837,9606.ENSP00000357722,9606.ENSP00000357726,…	CEACAM1,EIF5,GCLC,LTF,AZU1,USP14,PRDX1,CSTA,FBXO7,SOD1,PRDX2,FGB,FGA,HSPA5,FGG,SNCA,ARHGEF2,S100A8,S100A12,S100A9,MMP9,SRC,HSPA1B,FLOT1,GIG25,HSPA2,CAST,SIRPA,PLA2G2A,ALAD,MST1,SERPINA1,DMTN,LYN,ITGB3,YES1,ELANE
GO:0052548	Regulation of endopeptidase activity	12	418	0.6	0.0043	9606.ENSP00000231751,9606.ENSP00000261601,9606.ENSP00000264474,9606.ENSP00000338345,9606.ENSP00000357722,9606.ENSP00000357727,9606.ENSP00000361405,9606.ENSP00000362680,9606.ENSP00000376793,9606.ENSP00000379157,9606.ENSP00000416066,9606.ENSP00000428924	LTF,USP14,CSTA,SNCA,S100A8,S100A9,MMP9,SRC,GIG25,CAST,SERPINA1,LYN
GO:0055076	Transition metal ion homeostasis	7	131	0.87	0.0043	9606.ENSP00000231751,9606.ENSP00000270142,9606.ENSP00000300215,9606.ENSP00000357722,9606.ENSP00000357727,9606.ENSP00000360217,9606.ENSP00000362108	LTF,SOD1,EPB42,S100A8,S100A9,RHAG,LCN2
GO:0002695	Negative regulation of leukocyte activation	8	181	0.79	0.0045	9606.ENSP00000008938,9606.ENSP00000161559,9606.ENSP00000262865,9606.ENSP00000266087,9606.ENSP00000301522,9606.ENSP00000357123,9606.ENSP00000383364,9606.ENSP00000428924	PGLYRP1,CEACAM1,BPI,FBXO7,PRDX2,MNDA,PLA2G2A,LYN
GO:0009117	Nucleotide metabolic process	12	422	0.6	0.0046	9606.ENSP00000222553,9606.ENSP00000236959,9606.ENSP00000292432,9606.ENSP00000298556,9606.ENSP00000304229,9606.ENSP00000355493,9606.ENSP00000358547,9606.ENSP00000361512,9606.ENSP00000376840,9606.ENSP00000401508,9606.ENSP00000446215,9606.ENSP00000485525	NAMPT,ATIC,HK3,HPRT1,HINT1,ADSS,MPP1,PRPS1,BPGM,NAPRT,RAN,ADSL
GO:0050801	Ion homeostasis	17	796	0.47	0.0047	9606.ENSP00000229416,9606.ENSP00000231751,9606.ENSP00000262418,9606.ENSP00000270142,9606.ENSP00000280772,9606.ENSP00000285379,9606.ENSP00000300215,9606.ENSP00000338345,9606.ENSP00000349588,9606.ENSP00000357722,9606.ENSP00000357727,9606.ENSP00000358727,9606.ENSP00000359258,9606.ENSP00000360217,9606.ENSP00000362108,9606.ENSP00000362680,9606.ENSP00000466090	GCLC,LTF,SLC4A1,SOD1,ANK3,CA2,EPB42,SNCA,ANK2,S100A8,S100A9,GSTO1,GCLM,RHAG,LCN2,SRC,ELANE
GO:0010941	Regulation of cell death	27	1696	0.35	0.005	9606.ENSP00000221992,9606.ENSP00000225275,9606.ENSP00000229416,9606.ENSP00000231751,9606.ENSP00000233997,9606.ENSP00000241052,9606.ENSP00000266087,9606.ENSP00000270142,9606.ENSP00000301522,9606.ENSP00000306099,9606.ENSP00000306361,9606.ENSP00000322421,9606.ENSP00000324173,9606.ENSP00000333994,9606.ENSP00000336829,9606.ENSP00000338345,9606.ENSP00000354837,9606.ENSP00000357123,9606.ENSP00000357722,…	CEACAM5,MPO,GCLC,LTF,AZU1,CAT,FBXO7,SOD1,PRDX2,FGB,FGA,HBA1,HSPA5,HBB,FGG,SNCA,ARHGEF2,MNDA,S100A8,S100A9,GCLM,MMP9,SRC,HSPA1B,CAST,LYN,HCK
GO:0030168	Platelet activation	7	135	0.86	0.005	9606.ENSP00000306099,9606.ENSP00000306361,9606.ENSP00000333994,9606.ENSP00000336829,9606.ENSP00000362680,9606.ENSP00000428924,9606.ENSP00000452786	FGB,FGA,HBB,FGG,SRC,LYN,ITGB3
GO:0045921	Positive regulation of exocytosis	6	92	0.96	0.005	9606.ENSP00000207549,9606.ENSP00000306099,9606.ENSP00000306361,9606.ENSP00000336829,9606.ENSP00000338345,9606.ENSP00000379601	UNC13D,FGB,FGA,FGG,SNCA,RAB27A
GO:0050764	Regulation of phagocytosis	6	92	0.96	0.005	9606.ENSP00000233997,9606.ENSP00000234347,9606.ENSP00000270142,9606.ENSP00000379601,9606.ENSP00000382941,9606.ENSP00000444986	AZU1,PRTN3,SOD1,RAB27A,SIRPA,HCK
GO:0022604	Regulation of cell morphogenesis	13	498	0.56	0.0051	9606.ENSP00000207549,9606.ENSP00000300215,9606.ENSP00000306099,9606.ENSP00000306361,9606.ENSP00000329219,9606.ENSP00000336829,9606.ENSP00000343158,9606.ENSP00000345259,9606.ENSP00000357129,9606.ENSP00000362680,9606.ENSP00000381565,9606.ENSP00000427866,9606.ENSP00000444986	UNC13D,EPB42,FGB,FGA,FMNL1,FGG,EPB41L3,EPB41,SPTA1,SRC,DIAPH1,DMTN,HCK
GO:0051246	Regulation of protein metabolic process	38	2828	0.27	0.0051	9606.ENSP00000161559,9606.ENSP00000216554,9606.ENSP00000229416,9606.ENSP00000231751,9606.ENSP00000233997,9606.ENSP00000261601,9606.ENSP00000262746,9606.ENSP00000264474,9606.ENSP00000266087,9606.ENSP00000270142,9606.ENSP00000301522,9606.ENSP00000306099,9606.ENSP00000306361,9606.ENSP00000324173,9606.ENSP00000336829,9606.ENSP00000338345,9606.ENSP00000354837,9606.ENSP00000357722,9606.ENSP00000357726,…	CEACAM1,EIF5,GCLC,LTF,AZU1,USP14,PRDX1,CSTA,FBXO7,SOD1,PRDX2,FGB,FGA,HSPA5,FGG,SNCA,ARHGEF2,S100A8,S100A12,S100A9,MMP9,SRC,HSPA1B,FLOT1,GIG25,HSPA2,FLOT2,CAST,SIRPA,PLA2G2A,ALAD,MST1,SERPINA1,DMTN,LYN,ITGB3,YES1,ELANE
GO:0032501	Multicellular organismal process	72	6933	0.16	0.0056	9606.ENSP00000161559,9606.ENSP00000216336,9606.ENSP00000222553,9606.ENSP00000225275,9606.ENSP00000229416,9606.ENSP00000231751,9606.ENSP00000233997,9606.ENSP00000234347,9606.ENSP00000236959,9606.ENSP00000241052,9606.ENSP00000246662,9606.ENSP00000252244,9606.ENSP00000259365,9606.ENSP00000261267,9606.ENSP00000262418,9606.ENSP00000262746,9606.ENSP00000264059,9606.ENSP00000264436,9606.ENSP00000264474,…	CEACAM1,CTSG,NAMPT,MPO,GCLC,LTF,AZU1,PRTN3,ATIC,CAT,KRT9,KRT1,TMOD1,LYZ,SLC4A1,PRDX1,EFHD1,ADD2,CSTA,ANXA3,FBXO7,KRT10,SOD1,ANK3,CA2,S100P,HPRT1,EPB42,PRDX2,FGB,FGA,KRT2,ADRBK1,HSPA5,EHD3,HBB,FGG,EPB41L3,ANK2,ARHGEF2,SPTA1,S100A4,S100A8,S100A12,S100A9,GCLM,RHAG,MMP9,PRPS1,SRC,FLOT1,HBE1,HBD,PTPRA,GIG25,BPGM,HSPA2,MMRN1,RAB27A,DIAPH1,PLA2G2A,SERPINA1,SLC2A1,DMTN,LYN,STMN2,H2AFX,PAFAH1B3,SPTB,ITGB3…
GO:0019725	Cellular homeostasis	18	895	0.45	0.0057	9606.ENSP00000225275,9606.ENSP00000229416,9606.ENSP00000231751,9606.ENSP00000262418,9606.ENSP00000262746,9606.ENSP00000270142,9606.ENSP00000285379,9606.ENSP00000292432,9606.ENSP00000301522,9606.ENSP00000338345,9606.ENSP00000349588,9606.ENSP00000357722,9606.ENSP00000357727,9606.ENSP00000358727,9606.ENSP00000359258,9606.ENSP00000360217,9606.ENSP00000362108,9606.ENSP00000466090	MPO,GCLC,LTF,SLC4A1,PRDX1,SOD1,CA2,HK3,PRDX2,SNCA,ANK2,S100A8,S100A9,GSTO1,GCLM,RHAG,LCN2,ELANE
GO:0032102	Negative regulation of response to external stimulus	11	367	0.62	0.0057	9606.ENSP00000008938,9606.ENSP00000161559,9606.ENSP00000231751,9606.ENSP00000252244,9606.ENSP00000270142,9606.ENSP00000301522,9606.ENSP00000306099,9606.ENSP00000306361,9606.ENSP00000336829,9606.ENSP00000382941,9606.ENSP00000466090	PGLYRP1,CEACAM1,LTF,KRT1,SOD1,PRDX2,FGB,FGA,FGG,SIRPA,ELANE
GO:1902903	Regulation of supramolecular fiber organization	11	368	0.62	0.0057	9606.ENSP00000259365,9606.ENSP00000264436,9606.ENSP00000338345,9606.ENSP00000354837,9606.ENSP00000357129,9606.ENSP00000364801,9606.ENSP00000427866,9606.ENSP00000429243,9606.ENSP00000432083,9606.ENSP00000444986,9606.ENSP00000451752	TMOD1,ADD2,SNCA,ARHGEF2,SPTA1,HSPA1B,DMTN,STMN2,HSPA8,HCK,SPTB
GO:0051090	Regulation of dna-binding transcription factor activity	12	437	0.58	0.0059	9606.ENSP00000231751,9606.ENSP00000241052,9606.ENSP00000264908,9606.ENSP00000301522,9606.ENSP00000354837,9606.ENSP00000357722,9606.ENSP00000357726,9606.ENSP00000357727,9606.ENSP00000364801,9606.ENSP00000365569,9606.ENSP00000378368,9606.ENSP00000444986	LTF,CAT,ANXA3,PRDX2,ARHGEF2,S100A8,S100A12,S100A9,HSPA1B,FLOT1,FLOT2,HCK
GO:0042325	Regulation of phosphorylation	26	1626	0.35	0.0062	9606.ENSP00000161559,9606.ENSP00000231751,9606.ENSP00000233997,9606.ENSP00000262418,9606.ENSP00000262746,9606.ENSP00000266087,9606.ENSP00000270142,9606.ENSP00000301522,9606.ENSP00000306099,9606.ENSP00000306361,9606.ENSP00000336829,9606.ENSP00000338345,9606.ENSP00000354837,9606.ENSP00000357726,9606.ENSP00000361405,9606.ENSP00000362680,9606.ENSP00000365569,9606.ENSP00000378199,9606.ENSP00000382941,…	CEACAM1,LTF,AZU1,SLC4A1,PRDX1,FBXO7,SOD1,PRDX2,FGB,FGA,FGG,SNCA,ARHGEF2,S100A12,MMP9,SRC,FLOT1,HSPA2,SIRPA,PLA2G2A,MST1,DMTN,LYN,ITGB3,YES1,ELANE
GO:0006188	IMP biosynthetic process	3	10	1.62	0.0063	9606.ENSP00000236959,9606.ENSP00000298556,9606.ENSP00000485525	ATIC,HPRT1,ADSL
GO:0010647	Positive regulation of cell communication	28	1823	0.33	0.0063	9606.ENSP00000221515,9606.ENSP00000231751,9606.ENSP00000241052,9606.ENSP00000270142,9606.ENSP00000280772,9606.ENSP00000285379,9606.ENSP00000301522,9606.ENSP00000302621,9606.ENSP00000304229,9606.ENSP00000304236,9606.ENSP00000306099,9606.ENSP00000306361,9606.ENSP00000336829,9606.ENSP00000357705,9606.ENSP00000357722,9606.ENSP00000357726,9606.ENSP00000357727,9606.ENSP00000358727,9606.ENSP00000361405,…	RETN,LTF,CAT,SOD1,ANK3,CA2,PRDX2,LRG1,HINT1,CD14,FGB,FGA,FGG,S100A4,S100A8,S100A12,S100A9,GSTO1,MMP9,SRC,HSPA1B,FLOT1,PLA2G2A,DMTN,LYN,PSMD9,ITGB3,ELANE
GO:0010951	Negative regulation of endopeptidase activity	9	248	0.71	0.0063	9606.ENSP00000231751,9606.ENSP00000261601,9606.ENSP00000264474,9606.ENSP00000338345,9606.ENSP00000361405,9606.ENSP00000362680,9606.ENSP00000376793,9606.ENSP00000379157,9606.ENSP00000416066	LTF,USP14,CSTA,SNCA,MMP9,SRC,GIG25,CAST,SERPINA1
GO:0032602	Chemokine production	3	10	1.62	0.0063	9606.ENSP00000233997,9606.ENSP00000357722,9606.ENSP00000357727	AZU1,S100A8,S100A9
GO:0001817	Regulation of cytokine production	16	742	0.48	0.0064	9606.ENSP00000008938,9606.ENSP00000161559,9606.ENSP00000225371,9606.ENSP00000231751,9606.ENSP00000233997,9606.ENSP00000262865,9606.ENSP00000270142,9606.ENSP00000304236,9606.ENSP00000354837,9606.ENSP00000357123,9606.ENSP00000362680,9606.ENSP00000364801,9606.ENSP00000365569,9606.ENSP00000382941,9606.ENSP00000428924,9606.ENSP00000466090	PGLYRP1,CEACAM1,EPX,LTF,AZU1,BPI,SOD1,CD14,ARHGEF2,MNDA,SRC,HSPA1B,FLOT1,SIRPA,LYN,ELANE
GO:0023056	Positive regulation of signaling	28	1831	0.33	0.0066	9606.ENSP00000221515,9606.ENSP00000231751,9606.ENSP00000241052,9606.ENSP00000270142,9606.ENSP00000285379,9606.ENSP00000301522,9606.ENSP00000302621,9606.ENSP00000304229,9606.ENSP00000304236,9606.ENSP00000306099,9606.ENSP00000306361,9606.ENSP00000336829,9606.ENSP00000338345,9606.ENSP00000357705,9606.ENSP00000357722,9606.ENSP00000357726,9606.ENSP00000357727,9606.ENSP00000358727,9606.ENSP00000361405,…	RETN,LTF,CAT,SOD1,CA2,PRDX2,LRG1,HINT1,CD14,FGB,FGA,FGG,SNCA,S100A4,S100A8,S100A12,S100A9,GSTO1,MMP9,SRC,HSPA1B,FLOT1,PLA2G2A,DMTN,LYN,PSMD9,ITGB3,ELANE
GO:0043933	Protein-containing complex subunit organization	25	1539	0.36	0.0066	9606.ENSP00000216554,9606.ENSP00000225275,9606.ENSP00000252244,9606.ENSP00000264436,9606.ENSP00000269576,9606.ENSP00000296456,9606.ENSP00000298556,9606.ENSP00000306099,9606.ENSP00000306361,9606.ENSP00000327116,9606.ENSP00000336829,9606.ENSP00000338345,9606.ENSP00000345259,9606.ENSP00000362680,9606.ENSP00000381565,9606.ENSP00000383364,9606.ENSP00000386284,9606.ENSP00000416066,9606.ENSP00000416293,…	EIF5,MPO,KRT1,ADD2,KRT10,APEH,HPRT1,FGB,FGA,EHD3,FGG,SNCA,EPB41,SRC,DIAPH1,PLA2G2A,ALAD,SERPINA1,SLC2A1,DMTN,STMN2,HSPA8,H2AFX,PSMD9,EHD1
GO:0044237	Cellular metabolic process	76	7513	0.15	0.0067	9606.ENSP00000075120,9606.ENSP00000161559,9606.ENSP00000199708,9606.ENSP00000216336,9606.ENSP00000216554,9606.ENSP00000222553,9606.ENSP00000225275,9606.ENSP00000225371,9606.ENSP00000229416,9606.ENSP00000231751,9606.ENSP00000236959,9606.ENSP00000241052,9606.ENSP00000252244,9606.ENSP00000261267,9606.ENSP00000261601,9606.ENSP00000262746,9606.ENSP00000263368,9606.ENSP00000264474,9606.ENSP00000266087,…	SLC2A3,CEACAM1,HBQ1,CTSG,EIF5,NAMPT,MPO,EPX,GCLC,LTF,ATIC,CAT,KRT1,LYZ,USP14,PRDX1,BLVRB,CSTA,FBXO7,KRT10,SOD1,HMBS,RPIA,CA2,HK3,APEH,HPRT1,EPB42,FN3K,PRDX2,HINT1,FGA,KRT2,ADRBK1,HBA1,HSPA5,EHD3,HBB,FGG,SNCA,PPM1G,ADSS,PCMT1,SPTA1,S100A8,S100A12,S100A9,MPP1,GSTO1,GCLM,PRPS1,SRC,HSPA1B,HBE1,HBD,PTPRA,BPGM,SMU1,HAGH,PLA2G2A,ALAD,NAPRT,MST1,SERPINA1,SLC2A1,LYN,CA1,HSPA8,H2AFX,PSMD9,HCK,RAN,SPTB,YES1…
GO:0071417	Cellular response to organonitrogen compound	14	590	0.52	0.0067	9606.ENSP00000161559,9606.ENSP00000222553,9606.ENSP00000229416,9606.ENSP00000270142,9606.ENSP00000285379,9606.ENSP00000324173,9606.ENSP00000338345,9606.ENSP00000354837,9606.ENSP00000359258,9606.ENSP00000362680,9606.ENSP00000369756,9606.ENSP00000381565,9606.ENSP00000427866,9606.ENSP00000428924	CEACAM1,NAMPT,GCLC,SOD1,CA2,HSPA5,SNCA,ARHGEF2,GCLM,SRC,PTPRA,DIAPH1,DMTN,LYN
GO:0031667	Response to nutrient levels	12	449	0.57	0.0072	9606.ENSP00000222553,9606.ENSP00000225275,9606.ENSP00000229416,9606.ENSP00000241052,9606.ENSP00000324173,9606.ENSP00000359258,9606.ENSP00000362108,9606.ENSP00000362680,9606.ENSP00000386284,9606.ENSP00000416293,9606.ENSP00000432083,9606.ENSP00000485525	NAMPT,MPO,GCLC,CAT,HSPA5,GCLM,LCN2,SRC,ALAD,SLC2A1,HSPA8,ADSL
GO:1903037	Regulation of leukocyte cell-cell adhesion	10	315	0.65	0.0072	9606.ENSP00000161559,9606.ENSP00000301522,9606.ENSP00000357129,9606.ENSP00000362680,9606.ENSP00000378368,9606.ENSP00000382941,9606.ENSP00000383364,9606.ENSP00000428924,9606.ENSP00000462468,9606.ENSP00000466090	CEACAM1,PRDX2,SPTA1,SRC,FLOT2,SIRPA,PLA2G2A,LYN,YES1,ELANE
GO:0032502	Developmental process	63	5841	0.18	0.0073	9606.ENSP00000161559,9606.ENSP00000207549,9606.ENSP00000221515,9606.ENSP00000222553,9606.ENSP00000225275,9606.ENSP00000229416,9606.ENSP00000231751,9606.ENSP00000233997,9606.ENSP00000234347,9606.ENSP00000236959,9606.ENSP00000241052,9606.ENSP00000246662,9606.ENSP00000252244,9606.ENSP00000259365,9606.ENSP00000262418,9606.ENSP00000262746,9606.ENSP00000264059,9606.ENSP00000264436,9606.ENSP00000264474,…	CEACAM1,UNC13D,RETN,NAMPT,MPO,GCLC,LTF,AZU1,PRTN3,ATIC,CAT,KRT9,KRT1,TMOD1,SLC4A1,PRDX1,EFHD1,ADD2,CSTA,ANXA3,FBXO7,KRT10,SOD1,ANK3,CA2,HPRT1,EPB42,FN3K,PRDX2,LRG1,KRT2,ADRBK1,HSPA5,FGG,EPB41L3,ANK2,ARHGEF2,SPTA1,S100A4,S100A8,S100A9,GCLM,RHAG,MMP9,PRPS1,SRC,FLOT1,PTPRA,BPGM,HSPA2,FLOT2,RAB27A,SLC2A1,DMTN,LYN,STMN2,H2AFX,PAFAH1B3,HCK,SPTB,ITGB3,YES1,EHD1
GO:0071495	Cellular response to endogenous stimulus	21	1181	0.4	0.0073	9606.ENSP00000161559,9606.ENSP00000222553,9606.ENSP00000229416,9606.ENSP00000270142,9606.ENSP00000285379,9606.ENSP00000306099,9606.ENSP00000324173,9606.ENSP00000328359,9606.ENSP00000338345,9606.ENSP00000354837,9606.ENSP00000359258,9606.ENSP00000362680,9606.ENSP00000369756,9606.ENSP00000372139,9606.ENSP00000381565,9606.ENSP00000427866,9606.ENSP00000428924,9606.ENSP00000429243,9606.ENSP00000446215,…	CEACAM1,NAMPT,GCLC,SOD1,CA2,FGB,HSPA5,DEFA3,SNCA,ARHGEF2,GCLM,SRC,PTPRA,DEFA1,DIAPH1,DMTN,LYN,STMN2,RAN,YES1,EHD1
GO:0070555	Response to interleukin-1	8	199	0.75	0.0074	9606.ENSP00000229416,9606.ENSP00000306099,9606.ENSP00000336829,9606.ENSP00000338345,9606.ENSP00000362108,9606.ENSP00000362680,9606.ENSP00000382941,9606.ENSP00000440485	GCLC,FGB,FGG,SNCA,LCN2,SRC,SIRPA,PSMD9
GO:0022603	Regulation of anatomical structure morphogenesis	20	1095	0.41	0.0075	9606.ENSP00000161559,9606.ENSP00000207549,9606.ENSP00000252244,9606.ENSP00000264908,9606.ENSP00000300215,9606.ENSP00000302621,9606.ENSP00000306099,9606.ENSP00000306361,9606.ENSP00000329219,9606.ENSP00000336829,9606.ENSP00000343158,9606.ENSP00000345259,9606.ENSP00000357129,9606.ENSP00000362680,9606.ENSP00000365569,9606.ENSP00000381565,9606.ENSP00000427866,9606.ENSP00000440485,9606.ENSP00000444986,…	CEACAM1,UNC13D,KRT1,ANXA3,EPB42,LRG1,FGB,FGA,FMNL1,FGG,EPB41L3,EPB41,SPTA1,SRC,FLOT1,DIAPH1,DMTN,PSMD9,HCK,EHD1
GO:0031639	Plasminogen activation	3	11	1.58	0.0075	9606.ENSP00000306099,9606.ENSP00000306361,9606.ENSP00000336829	FGB,FGA,FGG
GO:0038083	Peptidyl-tyrosine autophosphorylation	4	32	1.24	0.0075	9606.ENSP00000362680,9606.ENSP00000428924,9606.ENSP00000444986,9606.ENSP00000462468	SRC,LYN,HCK,YES1
GO:0046686	Response to cadmium ion	5	63	1.05	0.0075	9606.ENSP00000229416,9606.ENSP00000241052,9606.ENSP00000270142,9606.ENSP00000361405,9606.ENSP00000386284	GCLC,CAT,SOD1,MMP9,ALAD
GO:0051238	Sequestering of metal ion	3	11	1.58	0.0075	9606.ENSP00000357722,9606.ENSP00000357727,9606.ENSP00000362108	S100A8,S100A9,LCN2
GO:0051239	Regulation of multicellular organismal process	41	3227	0.25	0.0075	9606.ENSP00000008938,9606.ENSP00000161559,9606.ENSP00000221515,9606.ENSP00000225371,9606.ENSP00000231751,9606.ENSP00000233997,9606.ENSP00000252244,9606.ENSP00000262865,9606.ENSP00000264908,9606.ENSP00000266087,9606.ENSP00000270142,9606.ENSP00000285379,9606.ENSP00000301522,9606.ENSP00000302621,9606.ENSP00000304236,9606.ENSP00000306099,9606.ENSP00000306361,9606.ENSP00000312262,9606.ENSP00000324173,…	PGLYRP1,CEACAM1,RETN,EPX,LTF,AZU1,KRT1,BPI,ANXA3,FBXO7,SOD1,CA2,PRDX2,LRG1,CD14,FGB,FGA,ADRBK1,HSPA5,EHD3,FGG,SNCA,EPB41,ANK2,ARHGEF2,MNDA,S100A9,GSTO1,MMP9,LCN2,SRC,HSPA1B,FLOT1,SIRPA,MST1,DMTN,LYN,STMN2,PSMD9,ITGB3,ELANE
GO:0051248	Negative regulation of protein metabolic process	20	1096	0.41	0.0075	9606.ENSP00000161559,9606.ENSP00000229416,9606.ENSP00000231751,9606.ENSP00000261601,9606.ENSP00000264474,9606.ENSP00000266087,9606.ENSP00000306361,9606.ENSP00000338345,9606.ENSP00000361405,9606.ENSP00000362680,9606.ENSP00000364801,9606.ENSP00000376793,9606.ENSP00000378368,9606.ENSP00000379157,9606.ENSP00000382941,9606.ENSP00000386284,9606.ENSP00000416066,9606.ENSP00000427866,9606.ENSP00000428924,…	CEACAM1,GCLC,LTF,USP14,CSTA,FBXO7,FGA,SNCA,MMP9,SRC,HSPA1B,GIG25,FLOT2,CAST,SIRPA,ALAD,SERPINA1,DMTN,LYN,ITGB3
GO:1902106	Negative regulation of leukocyte differentiation	6	104	0.91	0.0082	9606.ENSP00000008938,9606.ENSP00000161559,9606.ENSP00000231751,9606.ENSP00000266087,9606.ENSP00000301522,9606.ENSP00000428924	PGLYRP1,CEACAM1,LTF,FBXO7,PRDX2,LYN
GO:0001934	Positive regulation of protein phosphorylation	19	1019	0.42	0.0085	9606.ENSP00000231751,9606.ENSP00000233997,9606.ENSP00000270142,9606.ENSP00000301522,9606.ENSP00000306099,9606.ENSP00000306361,9606.ENSP00000336829,9606.ENSP00000338345,9606.ENSP00000354837,9606.ENSP00000357726,9606.ENSP00000361405,9606.ENSP00000362680,9606.ENSP00000365569,9606.ENSP00000378199,9606.ENSP00000383364,9606.ENSP00000428924,9606.ENSP00000452786,9606.ENSP00000462468,9606.ENSP00000466090	LTF,AZU1,SOD1,PRDX2,FGB,FGA,FGG,SNCA,ARHGEF2,S100A12,MMP9,SRC,FLOT1,HSPA2,PLA2G2A,LYN,ITGB3,YES1,ELANE
GO:0042440	Pigment metabolic process	5	65	1.03	0.0085	9606.ENSP00000263368,9606.ENSP00000278715,9606.ENSP00000298556,9606.ENSP00000361512,9606.ENSP00000386284	BLVRB,HMBS,HPRT1,PRPS1,ALAD
GO:0051250	Negative regulation of lymphocyte activation	7	152	0.81	0.0086	9606.ENSP00000008938,9606.ENSP00000161559,9606.ENSP00000266087,9606.ENSP00000301522,9606.ENSP00000357123,9606.ENSP00000383364,9606.ENSP00000428924	PGLYRP1,CEACAM1,FBXO7,PRDX2,MNDA,PLA2G2A,LYN
GO:0071702	Organic substance transport	31	2173	0.3	0.0086	9606.ENSP00000075120,9606.ENSP00000161559,9606.ENSP00000241052,9606.ENSP00000262418,9606.ENSP00000264954,9606.ENSP00000266087,9606.ENSP00000280772,9606.ENSP00000285379,9606.ENSP00000322421,9606.ENSP00000324173,9606.ENSP00000327116,9606.ENSP00000333994,9606.ENSP00000336829,9606.ENSP00000338345,9606.ENSP00000349588,9606.ENSP00000354837,9606.ENSP00000357726,9606.ENSP00000360217,9606.ENSP00000365569,…	SLC2A3,CEACAM1,CAT,SLC4A1,GRPEL1,FBXO7,ANK3,CA2,HBA1,HSPA5,EHD3,HBB,FGG,SNCA,ANK2,ARHGEF2,S100A12,RHAG,FLOT1,GRIPAP1,SLC3A2,RAB27A,PLA2G2A,STXBP2,SLC2A1,DMTN,LYN,CA1,HSPA8,RAN,EHD1
GO:0031399	Regulation of protein modification process	28	1870	0.32	0.0087	9606.ENSP00000161559,9606.ENSP00000229416,9606.ENSP00000231751,9606.ENSP00000233997,9606.ENSP00000262746,9606.ENSP00000266087,9606.ENSP00000270142,9606.ENSP00000301522,9606.ENSP00000306099,9606.ENSP00000306361,9606.ENSP00000324173,9606.ENSP00000336829,9606.ENSP00000338345,9606.ENSP00000354837,9606.ENSP00000357726,9606.ENSP00000361405,9606.ENSP00000362680,9606.ENSP00000364801,9606.ENSP00000365569,…	CEACAM1,GCLC,LTF,AZU1,PRDX1,FBXO7,SOD1,PRDX2,FGB,FGA,HSPA5,FGG,SNCA,ARHGEF2,S100A12,MMP9,SRC,HSPA1B,FLOT1,HSPA2,SIRPA,PLA2G2A,MST1,DMTN,LYN,ITGB3,YES1,ELANE
GO:0019835	Cytolysis	4	34	1.22	0.0089	9606.ENSP00000261267,9606.ENSP00000314299,9606.ENSP00000356385,9606.ENSP00000383364	LYZ,CFHR1,FHR2,PLA2G2A
GO:0031663	Lipopolysaccharide-mediated signaling pathway	4	34	1.22	0.0089	9606.ENSP00000262865,9606.ENSP00000304236,9606.ENSP00000428924,9606.ENSP00000444986	BPI,CD14,LYN,HCK
GO:0048519	Negative regulation of biological process	59	5389	0.18	0.0089	9606.ENSP00000008938,9606.ENSP00000161559,9606.ENSP00000221515,9606.ENSP00000221992,9606.ENSP00000222553,9606.ENSP00000225275,9606.ENSP00000225371,9606.ENSP00000229416,9606.ENSP00000231751,9606.ENSP00000233997,9606.ENSP00000234347,9606.ENSP00000241052,9606.ENSP00000252244,9606.ENSP00000259365,9606.ENSP00000261601,9606.ENSP00000262418,9606.ENSP00000262865,9606.ENSP00000264436,9606.ENSP00000264474,…	PGLYRP1,CEACAM1,RETN,CEACAM5,NAMPT,MPO,EPX,GCLC,LTF,AZU1,PRTN3,CAT,KRT1,TMOD1,USP14,SLC4A1,BPI,ADD2,CSTA,FBXO7,SOD1,ANK3,PRDX2,CD14,FGB,FGA,ADRBK1,HSPA5,FGG,SNCA,PPM1G,ARHGEF2,MNDA,SPTA1,GSTO1,GCLM,MMP9,SRC,HSPA1B,GIG25,HSPA2,FLOT2,CAST,SIRPA,PLA2G2A,ALAD,MST1,SERPINA1,DMTN,LYN,STMN2,HSPA8,H2AFX,PSMD9,HCK,RAN,SPTB,ITGB3,ELANE
GO:0051673	Membrane disruption in other organism	3	12	1.54	0.0089	9606.ENSP00000231751,9606.ENSP00000328359,9606.ENSP00000372139	LTF,DEFA3,DEFA1
GO:1903169	Regulation of calcium ion transmembrane transport	7	154	0.8	0.009	9606.ENSP00000327116,9606.ENSP00000338345,9606.ENSP00000349588,9606.ENSP00000358727,9606.ENSP00000378199,9606.ENSP00000381565,9606.ENSP00000428924	EHD3,SNCA,ANK2,GSTO1,HSPA2,DIAPH1,LYN
GO:0006163	Purine nucleotide metabolic process	10	329	0.63	0.0092	9606.ENSP00000236959,9606.ENSP00000292432,9606.ENSP00000298556,9606.ENSP00000304229,9606.ENSP00000355493,9606.ENSP00000358547,9606.ENSP00000361512,9606.ENSP00000376840,9606.ENSP00000446215,9606.ENSP00000485525	ATIC,HK3,HPRT1,HINT1,ADSS,MPP1,PRPS1,BPGM,RAN,ADSL
GO:0050863	Regulation of t cell activation	10	329	0.63	0.0092	9606.ENSP00000161559,9606.ENSP00000270142,9606.ENSP00000301522,9606.ENSP00000357129,9606.ENSP00000362680,9606.ENSP00000378368,9606.ENSP00000382941,9606.ENSP00000383364,9606.ENSP00000428924,9606.ENSP00000462468	CEACAM1,SOD1,PRDX2,SPTA1,SRC,FLOT2,SIRPA,PLA2G2A,LYN,YES1
GO:0048878	Chemical homeostasis	20	1124	0.4	0.0099	9606.ENSP00000229416,9606.ENSP00000231751,9606.ENSP00000252244,9606.ENSP00000262418,9606.ENSP00000270142,9606.ENSP00000280772,9606.ENSP00000285379,9606.ENSP00000292432,9606.ENSP00000300215,9606.ENSP00000338345,9606.ENSP00000349588,9606.ENSP00000357722,9606.ENSP00000357727,9606.ENSP00000358727,9606.ENSP00000359258,9606.ENSP00000360217,9606.ENSP00000362108,9606.ENSP00000362680,9606.ENSP00000466090,…	GCLC,LTF,KRT1,SLC4A1,SOD1,ANK3,CA2,HK3,EPB42,SNCA,ANK2,S100A8,S100A9,GSTO1,GCLM,RHAG,LCN2,SRC,ELANE,EHD1
GO:0002684	Positive regulation of immune system process	18	949	0.42	0.01	9606.ENSP00000207549,9606.ENSP00000216336,9606.ENSP00000252244,9606.ENSP00000285379,9606.ENSP00000314299,9606.ENSP00000356946,9606.ENSP00000357123,9606.ENSP00000357129,9606.ENSP00000362680,9606.ENSP00000364801,9606.ENSP00000378368,9606.ENSP00000382941,9606.ENSP00000413606,9606.ENSP00000428924,9606.ENSP00000440485,9606.ENSP00000444986,9606.ENSP00000462468,9606.ENSP00000466090	UNC13D,CTSG,KRT1,CA2,CFHR1,FCGR3A,MNDA,SPTA1,SRC,HSPA1B,FLOT2,SIRPA,STXBP2,LYN,PSMD9,HCK,YES1,ELANE
GO:0007010	Cytoskeleton organization	20	1126	0.39	0.0101	9606.ENSP00000246662,9606.ENSP00000259365,9606.ENSP00000264436,9606.ENSP00000265709,9606.ENSP00000270142,9606.ENSP00000280772,9606.ENSP00000300215,9606.ENSP00000310861,9606.ENSP00000329219,9606.ENSP00000343158,9606.ENSP00000345259,9606.ENSP00000349588,9606.ENSP00000354837,9606.ENSP00000357129,9606.ENSP00000362680,9606.ENSP00000381565,9606.ENSP00000427866,9606.ENSP00000429243,9606.ENSP00000446215,…	KRT9,TMOD1,ADD2,ANK1,SOD1,ANK3,EPB42,KRT2,FMNL1,EPB41L3,EPB41,ANK2,ARHGEF2,SPTA1,SRC,DIAPH1,DMTN,STMN2,RAN,SPTB
GO:0051493	Regulation of cytoskeleton organization	13	546	0.52	0.0103	9606.ENSP00000259365,9606.ENSP00000264436,9606.ENSP00000338345,9606.ENSP00000354837,9606.ENSP00000357129,9606.ENSP00000357722,9606.ENSP00000357727,9606.ENSP00000364801,9606.ENSP00000381565,9606.ENSP00000427866,9606.ENSP00000429243,9606.ENSP00000444986,9606.ENSP00000451752	TMOD1,ADD2,SNCA,ARHGEF2,SPTA1,S100A8,S100A9,HSPA1B,DIAPH1,DMTN,STMN2,HCK,SPTB
GO:0014823	Response to activity	5	69	1.01	0.0105	9606.ENSP00000229416,9606.ENSP00000241052,9606.ENSP00000359258,9606.ENSP00000386284,9606.ENSP00000485525	GCLC,CAT,GCLM,ALAD,ADSL
GO:1902533	Positive regulation of intracellular signal transduction	19	1041	0.41	0.0105	9606.ENSP00000231751,9606.ENSP00000241052,9606.ENSP00000270142,9606.ENSP00000301522,9606.ENSP00000304229,9606.ENSP00000304236,9606.ENSP00000306099,9606.ENSP00000306361,9606.ENSP00000336829,9606.ENSP00000357705,9606.ENSP00000357722,9606.ENSP00000357726,9606.ENSP00000357727,9606.ENSP00000358727,9606.ENSP00000362680,9606.ENSP00000364801,9606.ENSP00000383364,9606.ENSP00000428924,9606.ENSP00000466090	LTF,CAT,SOD1,PRDX2,HINT1,CD14,FGB,FGA,FGG,S100A4,S100A8,S100A12,S100A9,GSTO1,SRC,HSPA1B,PLA2G2A,LYN,ELANE
GO:1901652	Response to peptide	12	476	0.55	0.0109	9606.ENSP00000161559,9606.ENSP00000221515,9606.ENSP00000222553,9606.ENSP00000229416,9606.ENSP00000241052,9606.ENSP00000285379,9606.ENSP00000354837,9606.ENSP00000361405,9606.ENSP00000362680,9606.ENSP00000369756,9606.ENSP00000416293,9606.ENSP00000428924	CEACAM1,RETN,NAMPT,GCLC,CAT,CA2,ARHGEF2,MMP9,SRC,PTPRA,SLC2A1,LYN
GO:1904062	Regulation of cation transmembrane transport	10	337	0.62	0.0109	9606.ENSP00000280772,9606.ENSP00000286713,9606.ENSP00000327116,9606.ENSP00000338345,9606.ENSP00000349588,9606.ENSP00000358727,9606.ENSP00000361405,9606.ENSP00000378199,9606.ENSP00000381565,9606.ENSP00000428924	ANK3,STOM,EHD3,SNCA,ANK2,GSTO1,MMP9,HSPA2,DIAPH1,LYN
GO:0048869	Cellular developmental process	45	3757	0.22	0.0112	9606.ENSP00000221515,9606.ENSP00000233997,9606.ENSP00000234347,9606.ENSP00000241052,9606.ENSP00000246662,9606.ENSP00000252244,9606.ENSP00000259365,9606.ENSP00000262418,9606.ENSP00000264059,9606.ENSP00000264474,9606.ENSP00000266087,9606.ENSP00000269576,9606.ENSP00000270142,9606.ENSP00000280772,9606.ENSP00000298556,9606.ENSP00000300215,9606.ENSP00000300784,9606.ENSP00000302621,9606.ENSP00000310861,…	RETN,AZU1,PRTN3,CAT,KRT9,KRT1,TMOD1,SLC4A1,EFHD1,CSTA,FBXO7,KRT10,SOD1,ANK3,HPRT1,EPB42,FN3K,LRG1,KRT2,HSPA5,FGG,EPB41L3,ANK2,ARHGEF2,SPTA1,S100A4,S100A8,S100A9,RHAG,MMP9,SRC,FLOT1,PTPRA,BPGM,HSPA2,RAB27A,DMTN,LYN,STMN2,H2AFX,HCK,SPTB,ITGB3,YES1,EHD1
GO:0006750	Glutathione biosynthetic process	3	14	1.48	0.0124	9606.ENSP00000229416,9606.ENSP00000359258,9606.ENSP00000380514	GCLC,GCLM,HAGH
GO:0034762	Regulation of transmembrane transport	13	560	0.51	0.0127	9606.ENSP00000280772,9606.ENSP00000285379,9606.ENSP00000286713,9606.ENSP00000327116,9606.ENSP00000338345,9606.ENSP00000349588,9606.ENSP00000358727,9606.ENSP00000361405,9606.ENSP00000378199,9606.ENSP00000381565,9606.ENSP00000416293,9606.ENSP00000428924,9606.ENSP00000462468	ANK3,CA2,STOM,EHD3,SNCA,ANK2,GSTO1,MMP9,HSPA2,DIAPH1,SLC2A1,LYN,YES1
GO:0035821	Modulation of process of other organism	6	115	0.86	0.0127	9606.ENSP00000231751,9606.ENSP00000286713,9606.ENSP00000328359,9606.ENSP00000357727,9606.ENSP00000372139,9606.ENSP00000432083	LTF,STOM,DEFA3,S100A9,DEFA1,HSPA8
GO:0038096	Fc-gamma receptor signaling pathway involved in phagocytosis	5	73	0.98	0.013	9606.ENSP00000356946,9606.ENSP00000362680,9606.ENSP00000428924,9606.ENSP00000444986,9606.ENSP00000462468	FCGR3A,SRC,LYN,HCK,YES1
GO:0048468	Cell development	25	1629	0.33	0.0134	9606.ENSP00000259365,9606.ENSP00000262418,9606.ENSP00000264059,9606.ENSP00000270142,9606.ENSP00000280772,9606.ENSP00000298556,9606.ENSP00000300215,9606.ENSP00000310861,9606.ENSP00000336829,9606.ENSP00000343158,9606.ENSP00000349588,9606.ENSP00000357129,9606.ENSP00000357722,9606.ENSP00000360217,9606.ENSP00000362680,9606.ENSP00000365569,9606.ENSP00000369756,9606.ENSP00000376840,9606.ENSP00000378199,…	TMOD1,SLC4A1,EFHD1,SOD1,ANK3,HPRT1,EPB42,KRT2,FGG,EPB41L3,ANK2,SPTA1,S100A8,RHAG,SRC,FLOT1,PTPRA,BPGM,HSPA2,DMTN,LYN,STMN2,SPTB,ITGB3,EHD1
GO:1902042	Negative regulation of extrinsic apoptotic signaling pathway via death domain receptors	4	39	1.16	0.0134	9606.ENSP00000306099,9606.ENSP00000306361,9606.ENSP00000336829,9606.ENSP00000354837	FGB,FGA,FGG,ARHGEF2
GO:0001895	Retina homeostasis	5	74	0.98	0.0136	9606.ENSP00000231751,9606.ENSP00000252244,9606.ENSP00000261267,9606.ENSP00000262746,9606.ENSP00000270142	LTF,KRT1,LYZ,PRDX1,SOD1
GO:0048523	Negative regulation of cellular process	54	4874	0.19	0.0142	9606.ENSP00000008938,9606.ENSP00000161559,9606.ENSP00000221992,9606.ENSP00000222553,9606.ENSP00000225275,9606.ENSP00000229416,9606.ENSP00000231751,9606.ENSP00000233997,9606.ENSP00000234347,9606.ENSP00000241052,9606.ENSP00000259365,9606.ENSP00000261601,9606.ENSP00000262418,9606.ENSP00000262865,9606.ENSP00000264436,9606.ENSP00000264474,9606.ENSP00000266087,9606.ENSP00000270142,9606.ENSP00000280772,…	PGLYRP1,CEACAM1,CEACAM5,NAMPT,MPO,GCLC,LTF,AZU1,PRTN3,CAT,TMOD1,USP14,SLC4A1,BPI,ADD2,CSTA,FBXO7,SOD1,ANK3,PRDX2,CD14,FGB,FGA,ADRBK1,HSPA5,FGG,SNCA,PPM1G,ARHGEF2,MNDA,SPTA1,GSTO1,GCLM,MMP9,SRC,HSPA1B,GIG25,HSPA2,CAST,SIRPA,PLA2G2A,ALAD,MST1,SERPINA1,DMTN,LYN,STMN2,HSPA8,H2AFX,PSMD9,HCK,SPTB,ITGB3,ELANE
GO:0006778	Porphyrin-containing compound metabolic process	4	40	1.15	0.0144	9606.ENSP00000263368,9606.ENSP00000278715,9606.ENSP00000357129,9606.ENSP00000386284	BLVRB,HMBS,SPTA1,ALAD
GO:0044092	Negative regulation of molecular function	20	1163	0.38	0.0144	9606.ENSP00000161559,9606.ENSP00000231751,9606.ENSP00000241052,9606.ENSP00000261601,9606.ENSP00000262418,9606.ENSP00000264474,9606.ENSP00000264908,9606.ENSP00000266087,9606.ENSP00000280772,9606.ENSP00000301522,9606.ENSP00000314299,9606.ENSP00000338345,9606.ENSP00000356385,9606.ENSP00000358727,9606.ENSP00000361405,9606.ENSP00000362680,9606.ENSP00000376793,9606.ENSP00000379157,9606.ENSP00000416066,…	CEACAM1,LTF,CAT,USP14,SLC4A1,CSTA,ANXA3,FBXO7,ANK3,PRDX2,CFHR1,SNCA,FHR2,GSTO1,MMP9,SRC,GIG25,CAST,SERPINA1,LYN
GO:0050776	Regulation of immune response	17	896	0.42	0.0144	9606.ENSP00000008938,9606.ENSP00000161559,9606.ENSP00000207549,9606.ENSP00000216336,9606.ENSP00000252244,9606.ENSP00000314299,9606.ENSP00000356385,9606.ENSP00000356946,9606.ENSP00000357123,9606.ENSP00000362680,9606.ENSP00000413606,9606.ENSP00000428924,9606.ENSP00000433642,9606.ENSP00000440485,9606.ENSP00000444986,9606.ENSP00000462468,9606.ENSP00000466090	PGLYRP1,CEACAM1,UNC13D,CTSG,KRT1,CFHR1,FHR2,FCGR3A,MNDA,SRC,STXBP2,LYN,FCGR3B,PSMD9,HCK,YES1,ELANE
GO:0071801	Regulation of podosome assembly	3	15	1.45	0.0144	9606.ENSP00000354837,9606.ENSP00000362680,9606.ENSP00000444986	ARHGEF2,SRC,HCK
GO:1904427	Positive regulation of calcium ion transmembrane transport	5	75	0.97	0.0144	9606.ENSP00000327116,9606.ENSP00000338345,9606.ENSP00000349588,9606.ENSP00000358727,9606.ENSP00000378199	EHD3,SNCA,ANK2,GSTO1,HSPA2
GO:0030154	Cell differentiation	44	3702	0.22	0.0153	9606.ENSP00000221515,9606.ENSP00000233997,9606.ENSP00000234347,9606.ENSP00000241052,9606.ENSP00000246662,9606.ENSP00000252244,9606.ENSP00000259365,9606.ENSP00000262418,9606.ENSP00000264059,9606.ENSP00000264474,9606.ENSP00000266087,9606.ENSP00000269576,9606.ENSP00000270142,9606.ENSP00000280772,9606.ENSP00000298556,9606.ENSP00000300215,9606.ENSP00000300784,9606.ENSP00000302621,9606.ENSP00000310861,…	RETN,AZU1,PRTN3,CAT,KRT9,KRT1,TMOD1,SLC4A1,EFHD1,CSTA,FBXO7,KRT10,SOD1,ANK3,HPRT1,EPB42,FN3K,LRG1,KRT2,HSPA5,FGG,EPB41L3,ANK2,ARHGEF2,SPTA1,S100A4,S100A8,S100A9,RHAG,MMP9,SRC,FLOT1,PTPRA,BPGM,HSPA2,RAB27A,DMTN,LYN,STMN2,HCK,SPTB,ITGB3,YES1,EHD1
GO:0042981	Regulation of apoptotic process	24	1550	0.34	0.0153	9606.ENSP00000221992,9606.ENSP00000225275,9606.ENSP00000229416,9606.ENSP00000231751,9606.ENSP00000233997,9606.ENSP00000241052,9606.ENSP00000270142,9606.ENSP00000301522,9606.ENSP00000306099,9606.ENSP00000306361,9606.ENSP00000324173,9606.ENSP00000336829,9606.ENSP00000338345,9606.ENSP00000354837,9606.ENSP00000357123,9606.ENSP00000357722,9606.ENSP00000357727,9606.ENSP00000359258,9606.ENSP00000361405,…	CEACAM5,MPO,GCLC,LTF,AZU1,CAT,SOD1,PRDX2,FGB,FGA,HSPA5,FGG,SNCA,ARHGEF2,MNDA,S100A8,S100A9,GCLM,MMP9,SRC,HSPA1B,CAST,LYN,HCK
GO:1901021	Positive regulation of calcium ion transmembrane transporter activity	4	41	1.13	0.0153	9606.ENSP00000327116,9606.ENSP00000349588,9606.ENSP00000358727,9606.ENSP00000378199	EHD3,ANK2,GSTO1,HSPA2
GO:0045861	Negative regulation of proteolysis	10	356	0.59	0.0154	9606.ENSP00000231751,9606.ENSP00000261601,9606.ENSP00000264474,9606.ENSP00000338345,9606.ENSP00000361405,9606.ENSP00000362680,9606.ENSP00000376793,9606.ENSP00000379157,9606.ENSP00000386284,9606.ENSP00000416066	LTF,USP14,CSTA,SNCA,MMP9,SRC,GIG25,CAST,ALAD,SERPINA1
GO:0070488	Neutrophil aggregation	2	2	2.15	0.0156	9606.ENSP00000357722,9606.ENSP00000357727	S100A8,S100A9
GO:0097069	Cellular response to thyroxine stimulus	2	2	2.15	0.0156	9606.ENSP00000229416,9606.ENSP00000359258	GCLC,GCLM
GO:0009967	Positive regulation of signal transduction	25	1654	0.32	0.0158	9606.ENSP00000231751,9606.ENSP00000241052,9606.ENSP00000270142,9606.ENSP00000301522,9606.ENSP00000302621,9606.ENSP00000304229,9606.ENSP00000304236,9606.ENSP00000306099,9606.ENSP00000306361,9606.ENSP00000336829,9606.ENSP00000357705,9606.ENSP00000357722,9606.ENSP00000357726,9606.ENSP00000357727,9606.ENSP00000358727,9606.ENSP00000361405,9606.ENSP00000362680,9606.ENSP00000364801,9606.ENSP00000365569,…	LTF,CAT,SOD1,PRDX2,LRG1,HINT1,CD14,FGB,FGA,FGG,S100A4,S100A8,S100A12,S100A9,GSTO1,MMP9,SRC,HSPA1B,FLOT1,PLA2G2A,DMTN,LYN,PSMD9,ITGB3,ELANE
GO:0032868	Response to insulin	8	231	0.68	0.0162	9606.ENSP00000161559,9606.ENSP00000221515,9606.ENSP00000229416,9606.ENSP00000241052,9606.ENSP00000362680,9606.ENSP00000369756,9606.ENSP00000416293,9606.ENSP00000428924	CEACAM1,RETN,GCLC,CAT,SRC,PTPRA,SLC2A1,LYN
GO:0045123	Cellular extravasation	4	42	1.12	0.0163	9606.ENSP00000233997,9606.ENSP00000234347,9606.ENSP00000264436,9606.ENSP00000382941	AZU1,PRTN3,ADD2,SIRPA
GO:1904036	Negative regulation of epithelial cell apoptotic process	4	42	1.12	0.0163	9606.ENSP00000306099,9606.ENSP00000306361,9606.ENSP00000336829,9606.ENSP00000379157	FGB,FGA,FGG,CAST
GO:0051279	Regulation of release of sequestered calcium ion into cytosol	5	79	0.95	0.0169	9606.ENSP00000338345,9606.ENSP00000349588,9606.ENSP00000358727,9606.ENSP00000381565,9606.ENSP00000428924	SNCA,ANK2,GSTO1,DIAPH1,LYN
GO:0030162	Regulation of proteolysis	15	747	0.45	0.0175	9606.ENSP00000229416,9606.ENSP00000231751,9606.ENSP00000261601,9606.ENSP00000264474,9606.ENSP00000338345,9606.ENSP00000357722,9606.ENSP00000357727,9606.ENSP00000361405,9606.ENSP00000362680,9606.ENSP00000364801,9606.ENSP00000376793,9606.ENSP00000379157,9606.ENSP00000386284,9606.ENSP00000416066,9606.ENSP00000428924	GCLC,LTF,USP14,CSTA,SNCA,S100A8,S100A9,MMP9,SRC,HSPA1B,GIG25,CAST,ALAD,SERPINA1,LYN
GO:0009165	Nucleotide biosynthetic process	8	236	0.68	0.0182	9606.ENSP00000222553,9606.ENSP00000236959,9606.ENSP00000298556,9606.ENSP00000355493,9606.ENSP00000358547,9606.ENSP00000361512,9606.ENSP00000401508,9606.ENSP00000485525	NAMPT,ATIC,HPRT1,ADSS,MPP1,PRPS1,NAPRT,ADSL
GO:0051580	Regulation of neurotransmitter uptake	3	17	1.39	0.0184	9606.ENSP00000338345,9606.ENSP00000365569,9606.ENSP00000452786	SNCA,FLOT1,ITGB3
GO:0031349	Positive regulation of defense response	10	367	0.58	0.0185	9606.ENSP00000338345,9606.ENSP00000357123,9606.ENSP00000357722,9606.ENSP00000357726,9606.ENSP00000357727,9606.ENSP00000362680,9606.ENSP00000383364,9606.ENSP00000428924,9606.ENSP00000440485,9606.ENSP00000444986	SNCA,MNDA,S100A8,S100A12,S100A9,SRC,PLA2G2A,LYN,PSMD9,HCK
GO:0055082	Cellular chemical homeostasis	15	753	0.44	0.0188	9606.ENSP00000229416,9606.ENSP00000231751,9606.ENSP00000262418,9606.ENSP00000270142,9606.ENSP00000285379,9606.ENSP00000292432,9606.ENSP00000338345,9606.ENSP00000349588,9606.ENSP00000357722,9606.ENSP00000357727,9606.ENSP00000358727,9606.ENSP00000359258,9606.ENSP00000360217,9606.ENSP00000362108,9606.ENSP00000466090	GCLC,LTF,SLC4A1,SOD1,CA2,HK3,SNCA,ANK2,S100A8,S100A9,GSTO1,GCLM,RHAG,LCN2,ELANE
GO:0007155	Cell adhesion	17	925	0.41	0.0189	9606.ENSP00000161559,9606.ENSP00000221992,9606.ENSP00000244336,9606.ENSP00000264436,9606.ENSP00000264474,9606.ENSP00000306099,9606.ENSP00000306361,9606.ENSP00000333994,9606.ENSP00000336829,9606.ENSP00000357722,9606.ENSP00000357727,9606.ENSP00000362680,9606.ENSP00000378368,9606.ENSP00000378431,9606.ENSP00000382941,9606.ENSP00000444986,9606.ENSP00000452786	CEACAM1,CEACAM5,CEACAM8,ADD2,CSTA,FGB,FGA,HBB,FGG,S100A8,S100A9,SRC,FLOT2,MMRN1,SIRPA,HCK,ITGB3
GO:0090066	Regulation of anatomical structure size	12	516	0.51	0.0195	9606.ENSP00000229416,9606.ENSP00000259365,9606.ENSP00000264436,9606.ENSP00000270142,9606.ENSP00000306099,9606.ENSP00000306361,9606.ENSP00000336829,9606.ENSP00000357129,9606.ENSP00000359258,9606.ENSP00000427866,9606.ENSP00000444986,9606.ENSP00000451752	GCLC,TMOD1,ADD2,SOD1,FGB,FGA,FGG,SPTA1,GCLM,DMTN,HCK,SPTB
GO:0009150	Purine ribonucleotide metabolic process	9	303	0.62	0.0196	9606.ENSP00000236959,9606.ENSP00000292432,9606.ENSP00000298556,9606.ENSP00000304229,9606.ENSP00000355493,9606.ENSP00000358547,9606.ENSP00000376840,9606.ENSP00000446215,9606.ENSP00000485525	ATIC,HK3,HPRT1,HINT1,ADSS,MPP1,BPGM,RAN,ADSL
GO:0003254	Regulation of membrane depolarization	4	45	1.09	0.0198	9606.ENSP00000229416,9606.ENSP00000280772,9606.ENSP00000359258,9606.ENSP00000362680	GCLC,ANK3,GCLM,SRC
GO:0042398	Cellular modified amino acid biosynthetic process	4	45	1.09	0.0198	9606.ENSP00000229416,9606.ENSP00000236959,9606.ENSP00000359258,9606.ENSP00000380514	GCLC,ATIC,GCLM,HAGH
GO:0043114	Regulation of vascular permeability	4	45	1.09	0.0198	9606.ENSP00000161559,9606.ENSP00000233997,9606.ENSP00000362680,9606.ENSP00000462468	CEACAM1,AZU1,SRC,YES1
GO:0051051	Negative regulation of transport	11	443	0.54	0.0198	9606.ENSP00000161559,9606.ENSP00000229416,9606.ENSP00000234347,9606.ENSP00000280772,9606.ENSP00000338345,9606.ENSP00000358727,9606.ENSP00000361405,9606.ENSP00000382941,9606.ENSP00000427866,9606.ENSP00000440485,9606.ENSP00000452786	CEACAM1,GCLC,PRTN3,ANK3,SNCA,GSTO1,MMP9,SIRPA,DMTN,PSMD9,ITGB3
GO:0055072	Iron ion homeostasis	5	83	0.93	0.0199	9606.ENSP00000231751,9606.ENSP00000270142,9606.ENSP00000300215,9606.ENSP00000360217,9606.ENSP00000362108	LTF,SOD1,EPB42,RHAG,LCN2
GO:0002523	Leukocyte migration involved in inflammatory response	3	18	1.37	0.0206	9606.ENSP00000357722,9606.ENSP00000357727,9606.ENSP00000466090	S100A8,S100A9,ELANE
GO:0009725	Response to hormone	16	849	0.42	0.0209	9606.ENSP00000161559,9606.ENSP00000221515,9606.ENSP00000229416,9606.ENSP00000241052,9606.ENSP00000264908,9606.ENSP00000285379,9606.ENSP00000306099,9606.ENSP00000328359,9606.ENSP00000359258,9606.ENSP00000362680,9606.ENSP00000369756,9606.ENSP00000372139,9606.ENSP00000386284,9606.ENSP00000416293,9606.ENSP00000428924,9606.ENSP00000446215	CEACAM1,RETN,GCLC,CAT,ANXA3,CA2,FGB,DEFA3,GCLM,SRC,PTPRA,DEFA1,ALAD,SLC2A1,LYN,RAN
GO:0043300	Regulation of leukocyte degranulation	4	47	1.08	0.0225	9606.ENSP00000161559,9606.ENSP00000207549,9606.ENSP00000413606,9606.ENSP00000428924	CEACAM1,UNC13D,STXBP2,LYN
GO:0071396	Cellular response to lipid	12	528	0.5	0.023	9606.ENSP00000216336,9606.ENSP00000262865,9606.ENSP00000304236,9606.ENSP00000328359,9606.ENSP00000362108,9606.ENSP00000362680,9606.ENSP00000372139,9606.ENSP00000382941,9606.ENSP00000428924,9606.ENSP00000444986,9606.ENSP00000446215,9606.ENSP00000462468	CTSG,BPI,CD14,DEFA3,LCN2,SRC,DEFA1,SIRPA,LYN,HCK,RAN,YES1
GO:0032026	Response to magnesium ion	3	19	1.34	0.0233	9606.ENSP00000280772,9606.ENSP00000304236,9606.ENSP00000338345	ANK3,CD14,SNCA
GO:0044208	De novo amp biosynthetic process	2	3	1.97	0.0234	9606.ENSP00000355493,9606.ENSP00000485525	ADSS,ADSL
GO:0044752	Response to human chorionic gonadotropin	2	3	1.97	0.0234	9606.ENSP00000229416,9606.ENSP00000359258	GCLC,GCLM
GO:0046101	Hypoxanthine biosynthetic process	2	3	1.97	0.0234	9606.ENSP00000298556,9606.ENSP00000361512	HPRT1,PRPS1
GO:2000196	Positive regulation of female gonad development	2	3	1.97	0.0234	9606.ENSP00000221515,9606.ENSP00000362680	RETN,SRC
GO:0002793	Positive regulation of peptide secretion	7	189	0.71	0.0239	9606.ENSP00000304236,9606.ENSP00000306099,9606.ENSP00000306361,9606.ENSP00000336829,9606.ENSP00000357722,9606.ENSP00000362680,9606.ENSP00000440485	CD14,FGB,FGA,FGG,S100A8,SRC,PSMD9
GO:0006749	Glutathione metabolic process	4	49	1.06	0.0253	9606.ENSP00000229416,9606.ENSP00000270142,9606.ENSP00000359258,9606.ENSP00000380514	GCLC,SOD1,GCLM,HAGH
GO:0071349	Cellular response to interleukin-12	4	49	1.06	0.0253	9606.ENSP00000270142,9606.ENSP00000358727,9606.ENSP00000382941,9606.ENSP00000430656	SOD1,GSTO1,SIRPA,CA1
GO:0071407	Cellular response to organic cyclic compound	12	537	0.49	0.0257	9606.ENSP00000229416,9606.ENSP00000270142,9606.ENSP00000324173,9606.ENSP00000328359,9606.ENSP00000338345,9606.ENSP00000359258,9606.ENSP00000362680,9606.ENSP00000365569,9606.ENSP00000372139,9606.ENSP00000381565,9606.ENSP00000427866,9606.ENSP00000446215	GCLC,SOD1,HSPA5,DEFA3,SNCA,GCLM,SRC,FLOT1,DEFA1,DIAPH1,DMTN,RAN
GO:0071248	Cellular response to metal ion	7	193	0.7	0.0264	9606.ENSP00000270142,9606.ENSP00000280772,9606.ENSP00000324173,9606.ENSP00000338345,9606.ENSP00000361405,9606.ENSP00000386284,9606.ENSP00000427866	SOD1,ANK3,HSPA5,SNCA,MMP9,ALAD,DMTN
GO:0048534	Hematopoietic or lymphoid organ development	13	619	0.47	0.0266	9606.ENSP00000234347,9606.ENSP00000262418,9606.ENSP00000264436,9606.ENSP00000270142,9606.ENSP00000300215,9606.ENSP00000301522,9606.ENSP00000357129,9606.ENSP00000360217,9606.ENSP00000361405,9606.ENSP00000362680,9606.ENSP00000376840,9606.ENSP00000427866,9606.ENSP00000428924	PRTN3,SLC4A1,ADD2,SOD1,EPB42,PRDX2,SPTA1,RHAG,MMP9,SRC,BPGM,DMTN,LYN
GO:0046148	Pigment biosynthetic process	4	50	1.05	0.0268	9606.ENSP00000278715,9606.ENSP00000298556,9606.ENSP00000361512,9606.ENSP00000386284	HMBS,HPRT1,PRPS1,ALAD
GO:0010959	Regulation of metal ion transport	10	391	0.55	0.0272	9606.ENSP00000280772,9606.ENSP00000286713,9606.ENSP00000327116,9606.ENSP00000338345,9606.ENSP00000345259,9606.ENSP00000349588,9606.ENSP00000358727,9606.ENSP00000378199,9606.ENSP00000381565,9606.ENSP00000428924	ANK3,STOM,EHD3,SNCA,EPB41,ANK2,GSTO1,HSPA2,DIAPH1,LYN
GO:0097746	Regulation of blood vessel diameter	6	139	0.78	0.0272	9606.ENSP00000229416,9606.ENSP00000270142,9606.ENSP00000306099,9606.ENSP00000306361,9606.ENSP00000336829,9606.ENSP00000359258	GCLC,SOD1,FGB,FGA,FGG,GCLM
GO:0051924	Regulation of calcium ion transport	8	256	0.64	0.0274	9606.ENSP00000327116,9606.ENSP00000338345,9606.ENSP00000345259,9606.ENSP00000349588,9606.ENSP00000358727,9606.ENSP00000378199,9606.ENSP00000381565,9606.ENSP00000428924	EHD3,SNCA,EPB41,ANK2,GSTO1,HSPA2,DIAPH1,LYN
GO:0048731	System development	49	4426	0.19	0.0275	9606.ENSP00000161559,9606.ENSP00000231751,9606.ENSP00000233997,9606.ENSP00000234347,9606.ENSP00000236959,9606.ENSP00000241052,9606.ENSP00000246662,9606.ENSP00000252244,9606.ENSP00000259365,9606.ENSP00000262418,9606.ENSP00000262746,9606.ENSP00000264059,9606.ENSP00000264436,9606.ENSP00000264474,9606.ENSP00000264908,9606.ENSP00000266087,9606.ENSP00000269576,9606.ENSP00000270142,9606.ENSP00000280772,…	CEACAM1,LTF,AZU1,PRTN3,ATIC,CAT,KRT9,KRT1,TMOD1,SLC4A1,PRDX1,EFHD1,ADD2,CSTA,ANXA3,FBXO7,KRT10,SOD1,ANK3,CA2,HPRT1,EPB42,PRDX2,KRT2,ADRBK1,HSPA5,EPB41L3,ANK2,ARHGEF2,SPTA1,S100A4,S100A8,S100A9,RHAG,MMP9,PRPS1,SRC,FLOT1,PTPRA,BPGM,SLC2A1,DMTN,LYN,STMN2,H2AFX,PAFAH1B3,SPTB,ITGB3,EHD1
GO:0051651	Maintenance of location in cell	5	91	0.89	0.0275	9606.ENSP00000280772,9606.ENSP00000324173,9606.ENSP00000357722,9606.ENSP00000357727,9606.ENSP00000362108	ANK3,HSPA5,S100A8,S100A9,LCN2
GO:0032270	Positive regulation of cellular protein metabolic process	24	1635	0.31	0.0277	9606.ENSP00000229416,9606.ENSP00000231751,9606.ENSP00000233997,9606.ENSP00000270142,9606.ENSP00000301522,9606.ENSP00000306099,9606.ENSP00000306361,9606.ENSP00000324173,9606.ENSP00000336829,9606.ENSP00000338345,9606.ENSP00000354837,9606.ENSP00000357722,9606.ENSP00000357726,9606.ENSP00000357727,9606.ENSP00000361405,9606.ENSP00000362680,9606.ENSP00000364801,9606.ENSP00000365569,9606.ENSP00000378199,…	GCLC,LTF,AZU1,SOD1,PRDX2,FGB,FGA,HSPA5,FGG,SNCA,ARHGEF2,S100A8,S100A12,S100A9,MMP9,SRC,HSPA1B,FLOT1,HSPA2,PLA2G2A,LYN,ITGB3,YES1,ELANE
GO:0010639	Negative regulation of organelle organization	10	395	0.55	0.0287	9606.ENSP00000229416,9606.ENSP00000259365,9606.ENSP00000264436,9606.ENSP00000338345,9606.ENSP00000354837,9606.ENSP00000357129,9606.ENSP00000362680,9606.ENSP00000427866,9606.ENSP00000429243,9606.ENSP00000451752	GCLC,TMOD1,ADD2,SNCA,ARHGEF2,SPTA1,SRC,DMTN,STMN2,SPTB
GO:0005996	Monosaccharide metabolic process	7	198	0.69	0.0296	9606.ENSP00000075120,9606.ENSP00000229416,9606.ENSP00000283646,9606.ENSP00000292432,9606.ENSP00000358727,9606.ENSP00000376840,9606.ENSP00000416293	SLC2A3,GCLC,RPIA,HK3,GSTO1,BPGM,SLC2A1
GO:0031401	Positive regulation of protein modification process	20	1252	0.35	0.0297	9606.ENSP00000231751,9606.ENSP00000233997,9606.ENSP00000270142,9606.ENSP00000301522,9606.ENSP00000306099,9606.ENSP00000306361,9606.ENSP00000324173,9606.ENSP00000336829,9606.ENSP00000338345,9606.ENSP00000354837,9606.ENSP00000357726,9606.ENSP00000361405,9606.ENSP00000362680,9606.ENSP00000365569,9606.ENSP00000378199,9606.ENSP00000383364,9606.ENSP00000428924,9606.ENSP00000452786,9606.ENSP00000462468,…	LTF,AZU1,SOD1,PRDX2,FGB,FGA,HSPA5,FGG,SNCA,ARHGEF2,S100A12,MMP9,SRC,FLOT1,HSPA2,PLA2G2A,LYN,ITGB3,YES1,ELANE
GO:0055080	Cation homeostasis	14	712	0.44	0.0297	9606.ENSP00000231751,9606.ENSP00000262418,9606.ENSP00000270142,9606.ENSP00000280772,9606.ENSP00000285379,9606.ENSP00000300215,9606.ENSP00000338345,9606.ENSP00000349588,9606.ENSP00000357722,9606.ENSP00000357727,9606.ENSP00000358727,9606.ENSP00000360217,9606.ENSP00000362108,9606.ENSP00000466090	LTF,SLC4A1,SOD1,ANK3,CA2,EPB42,SNCA,ANK2,S100A8,S100A9,GSTO1,RHAG,LCN2,ELANE
GO:0097530	Granulocyte migration	5	93	0.88	0.0297	9606.ENSP00000225371,9606.ENSP00000234347,9606.ENSP00000357722,9606.ENSP00000357726,9606.ENSP00000357727	EPX,PRTN3,S100A8,S100A12,S100A9
GO:2000117	Negative regulation of cysteine-type endopeptidase activity	5	93	0.88	0.0297	9606.ENSP00000231751,9606.ENSP00000338345,9606.ENSP00000361405,9606.ENSP00000362680,9606.ENSP00000379157	LTF,SNCA,MMP9,SRC,CAST
GO:0051129	Negative regulation of cellular component organization	14	713	0.44	0.0299	9606.ENSP00000229416,9606.ENSP00000259365,9606.ENSP00000264436,9606.ENSP00000324173,9606.ENSP00000338345,9606.ENSP00000354837,9606.ENSP00000357129,9606.ENSP00000362680,9606.ENSP00000364801,9606.ENSP00000378199,9606.ENSP00000427866,9606.ENSP00000429243,9606.ENSP00000432083,9606.ENSP00000451752	GCLC,TMOD1,ADD2,HSPA5,SNCA,ARHGEF2,SPTA1,SRC,HSPA1B,HSPA2,DMTN,STMN2,HSPA8,SPTB
GO:0051900	Regulation of mitochondrial depolarization	3	22	1.28	0.0314	9606.ENSP00000229416,9606.ENSP00000359258,9606.ENSP00000362680	GCLC,GCLM,SRC
GO:0015670	Carbon dioxide transport	2	4	1.84	0.0321	9606.ENSP00000285379,9606.ENSP00000360217	CA2,RHAG
GO:0032119	Sequestering of zinc ion	2	4	1.84	0.0321	9606.ENSP00000357722,9606.ENSP00000357727	S100A8,S100A9
GO:0051611	Regulation of serotonin uptake	2	4	1.84	0.0321	9606.ENSP00000338345,9606.ENSP00000452786	SNCA,ITGB3
GO:0062207	Regulation of pattern recognition receptor signaling pathway	5	95	0.87	0.0321	9606.ENSP00000231751,9606.ENSP00000304236,9606.ENSP00000364801,9606.ENSP00000365569,9606.ENSP00000428924	LTF,CD14,HSPA1B,FLOT1,LYN
GO:1904064	Positive regulation of cation transmembrane transport	6	145	0.76	0.0321	9606.ENSP00000280772,9606.ENSP00000327116,9606.ENSP00000338345,9606.ENSP00000349588,9606.ENSP00000358727,9606.ENSP00000378199	ANK3,EHD3,SNCA,ANK2,GSTO1,HSPA2
GO:0097435	Supramolecular fiber organization	11	480	0.51	0.0332	9606.ENSP00000246662,9606.ENSP00000259365,9606.ENSP00000264436,9606.ENSP00000310861,9606.ENSP00000338345,9606.ENSP00000354837,9606.ENSP00000357129,9606.ENSP00000362680,9606.ENSP00000381565,9606.ENSP00000427866,9606.ENSP00000429243	KRT9,TMOD1,ADD2,KRT2,SNCA,ARHGEF2,SPTA1,SRC,DIAPH1,DMTN,STMN2
GO:0098771	Inorganic ion homeostasis	14	723	0.43	0.0332	9606.ENSP00000231751,9606.ENSP00000262418,9606.ENSP00000270142,9606.ENSP00000280772,9606.ENSP00000285379,9606.ENSP00000300215,9606.ENSP00000338345,9606.ENSP00000349588,9606.ENSP00000357722,9606.ENSP00000357727,9606.ENSP00000358727,9606.ENSP00000360217,9606.ENSP00000362108,9606.ENSP00000466090	LTF,SLC4A1,SOD1,ANK3,CA2,EPB42,SNCA,ANK2,S100A8,S100A9,GSTO1,RHAG,LCN2,ELANE
GO:0009968	Negative regulation of signal transduction	20	1271	0.34	0.0343	9606.ENSP00000161559,9606.ENSP00000229416,9606.ENSP00000231751,9606.ENSP00000301522,9606.ENSP00000304236,9606.ENSP00000306099,9606.ENSP00000306361,9606.ENSP00000312262,9606.ENSP00000324173,9606.ENSP00000336829,9606.ENSP00000338345,9606.ENSP00000354837,9606.ENSP00000358727,9606.ENSP00000359258,9606.ENSP00000361405,9606.ENSP00000362680,9606.ENSP00000364801,9606.ENSP00000382941,9606.ENSP00000428924,…	CEACAM1,GCLC,LTF,PRDX2,CD14,FGB,FGA,ADRBK1,HSPA5,FGG,SNCA,ARHGEF2,GSTO1,GCLM,MMP9,SRC,HSPA1B,SIRPA,LYN,PSMD9
GO:0051128	Regulation of cellular component organization	31	2402	0.26	0.0343	9606.ENSP00000161559,9606.ENSP00000229416,9606.ENSP00000259365,9606.ENSP00000264436,9606.ENSP00000265709,9606.ENSP00000266087,9606.ENSP00000304236,9606.ENSP00000324173,9606.ENSP00000327116,9606.ENSP00000338345,9606.ENSP00000343158,9606.ENSP00000354837,9606.ENSP00000357129,9606.ENSP00000357722,9606.ENSP00000357727,9606.ENSP00000361405,9606.ENSP00000362108,9606.ENSP00000362680,9606.ENSP00000364801,…	CEACAM1,GCLC,TMOD1,ADD2,ANK1,FBXO7,CD14,HSPA5,EHD3,SNCA,EPB41L3,ARHGEF2,SPTA1,S100A8,S100A9,MMP9,LCN2,SRC,HSPA1B,FLOT1,GRIPAP1,HSPA2,DIAPH1,DMTN,LYN,STMN2,HSPA8,HCK,SPTB,ITGB3,EHD1
GO:0045595	Regulation of cell differentiation	26	1874	0.29	0.0349	9606.ENSP00000008938,9606.ENSP00000161559,9606.ENSP00000207549,9606.ENSP00000221992,9606.ENSP00000231751,9606.ENSP00000266087,9606.ENSP00000270142,9606.ENSP00000285379,9606.ENSP00000301522,9606.ENSP00000306099,9606.ENSP00000306361,9606.ENSP00000324173,9606.ENSP00000336829,9606.ENSP00000354837,9606.ENSP00000357727,9606.ENSP00000361405,9606.ENSP00000364801,9606.ENSP00000365569,9606.ENSP00000378368,…	PGLYRP1,CEACAM1,UNC13D,CEACAM5,LTF,FBXO7,SOD1,CA2,PRDX2,FGB,FGA,HSPA5,FGG,ARHGEF2,S100A9,MMP9,HSPA1B,FLOT1,FLOT2,PLA2G2A,DMTN,LYN,STMN2,PSMD9,ITGB3,EHD1
GO:0022898	Regulation of transmembrane transporter activity	8	269	0.62	0.0351	9606.ENSP00000280772,9606.ENSP00000286713,9606.ENSP00000327116,9606.ENSP00000338345,9606.ENSP00000349588,9606.ENSP00000358727,9606.ENSP00000361405,9606.ENSP00000378199	ANK3,STOM,EHD3,SNCA,ANK2,GSTO1,MMP9,HSPA2
GO:0045597	Positive regulation of cell differentiation	17	993	0.38	0.0351	9606.ENSP00000161559,9606.ENSP00000207549,9606.ENSP00000231751,9606.ENSP00000285379,9606.ENSP00000306099,9606.ENSP00000306361,9606.ENSP00000324173,9606.ENSP00000336829,9606.ENSP00000354837,9606.ENSP00000357727,9606.ENSP00000364801,9606.ENSP00000365569,9606.ENSP00000383364,9606.ENSP00000427866,9606.ENSP00000428924,9606.ENSP00000429243,9606.ENSP00000479153	CEACAM1,UNC13D,LTF,CA2,FGB,FGA,HSPA5,FGG,ARHGEF2,S100A9,HSPA1B,FLOT1,PLA2G2A,DMTN,LYN,STMN2,EHD1
GO:0034764	Positive regulation of transmembrane transport	7	208	0.67	0.0371	9606.ENSP00000280772,9606.ENSP00000285379,9606.ENSP00000327116,9606.ENSP00000338345,9606.ENSP00000349588,9606.ENSP00000358727,9606.ENSP00000378199	ANK3,CA2,EHD3,SNCA,ANK2,GSTO1,HSPA2
GO:0042267	Natural killer cell mediated cytotoxicity	3	24	1.24	0.038	9606.ENSP00000207549,9606.ENSP00000262746,9606.ENSP00000379601	UNC13D,PRDX1,RAB27A
GO:0007568	Aging	8	274	0.61	0.039	9606.ENSP00000221515,9606.ENSP00000222553,9606.ENSP00000225275,9606.ENSP00000229416,9606.ENSP00000241052,9606.ENSP00000270142,9606.ENSP00000359258,9606.ENSP00000434024	RETN,NAMPT,MPO,GCLC,CAT,SOD1,GCLM,H2AFX
GO:0032680	Regulation of tumor necrosis factor production	6	152	0.74	0.039	9606.ENSP00000231751,9606.ENSP00000233997,9606.ENSP00000262865,9606.ENSP00000304236,9606.ENSP00000354837,9606.ENSP00000382941	LTF,AZU1,BPI,CD14,ARHGEF2,SIRPA
GO:0044281	Small molecule metabolic process	24	1684	0.3	0.039	9606.ENSP00000075120,9606.ENSP00000222553,9606.ENSP00000225275,9606.ENSP00000229416,9606.ENSP00000236959,9606.ENSP00000241052,9606.ENSP00000283646,9606.ENSP00000285379,9606.ENSP00000292432,9606.ENSP00000298556,9606.ENSP00000300784,9606.ENSP00000304229,9606.ENSP00000355493,9606.ENSP00000358547,9606.ENSP00000358727,9606.ENSP00000359258,9606.ENSP00000361512,9606.ENSP00000376840,9606.ENSP00000380514,…	SLC2A3,NAMPT,MPO,GCLC,ATIC,CAT,RPIA,CA2,HK3,HPRT1,FN3K,HINT1,ADSS,MPP1,GSTO1,GCLM,PRPS1,BPGM,HAGH,NAPRT,SLC2A1,CA1,RAN,ADSL
GO:0065003	Protein-containing complex assembly	20	1293	0.33	0.041	9606.ENSP00000216554,9606.ENSP00000252244,9606.ENSP00000264436,9606.ENSP00000269576,9606.ENSP00000298556,9606.ENSP00000306099,9606.ENSP00000306361,9606.ENSP00000327116,9606.ENSP00000336829,9606.ENSP00000338345,9606.ENSP00000345259,9606.ENSP00000362680,9606.ENSP00000381565,9606.ENSP00000386284,9606.ENSP00000416066,9606.ENSP00000416293,9606.ENSP00000427866,9606.ENSP00000434024,9606.ENSP00000440485,…	EIF5,KRT1,ADD2,KRT10,HPRT1,FGB,FGA,EHD3,FGG,SNCA,EPB41,SRC,DIAPH1,ALAD,SERPINA1,SLC2A1,DMTN,H2AFX,PSMD9,EHD1
GO:0072657	Protein localization to membrane	11	495	0.49	0.041	9606.ENSP00000262418,9606.ENSP00000265709,9606.ENSP00000280772,9606.ENSP00000324173,9606.ENSP00000327116,9606.ENSP00000343158,9606.ENSP00000349588,9606.ENSP00000365569,9606.ENSP00000365606,9606.ENSP00000378368,9606.ENSP00000479153	SLC4A1,ANK1,ANK3,HSPA5,EHD3,EPB41L3,ANK2,FLOT1,GRIPAP1,FLOT2,EHD1
GO:0043320	Natural killer cell degranulation	2	5	1.75	0.0424	9606.ENSP00000207549,9606.ENSP00000379601	UNC13D,RAB27A
GO:0098708	Glucose import across plasma membrane	2	5	1.75	0.0424	9606.ENSP00000075120,9606.ENSP00000416293	SLC2A3,SLC2A1
GO:0009116	Nucleoside metabolic process	5	104	0.83	0.0441	9606.ENSP00000236959,9606.ENSP00000298556,9606.ENSP00000358547,9606.ENSP00000361512,9606.ENSP00000446215	ATIC,HPRT1,MPP1,PRPS1,RAN
GO:1902531	Regulation of intracellular signal transduction	25	1807	0.29	0.0442	9606.ENSP00000161559,9606.ENSP00000231751,9606.ENSP00000241052,9606.ENSP00000262746,9606.ENSP00000270142,9606.ENSP00000301522,9606.ENSP00000304229,9606.ENSP00000304236,9606.ENSP00000306099,9606.ENSP00000306361,9606.ENSP00000336829,9606.ENSP00000354837,9606.ENSP00000357705,9606.ENSP00000357722,9606.ENSP00000357726,9606.ENSP00000357727,9606.ENSP00000358727,9606.ENSP00000361405,9606.ENSP00000362680,…	CEACAM1,LTF,CAT,PRDX1,SOD1,PRDX2,HINT1,CD14,FGB,FGA,FGG,ARHGEF2,S100A4,S100A8,S100A12,S100A9,GSTO1,MMP9,SRC,HSPA1B,FLOT1,SIRPA,PLA2G2A,LYN,ELANE
GO:0045454	Cell redox homeostasis	4	60	0.97	0.0449	9606.ENSP00000225275,9606.ENSP00000229416,9606.ENSP00000262746,9606.ENSP00000301522	MPO,GCLC,PRDX1,PRDX2
GO:0002227	Innate immune response in mucosa	3	26	1.21	0.045	9606.ENSP00000231751,9606.ENSP00000328359,9606.ENSP00000372139	LTF,DEFA3,DEFA1
GO:0032414	Positive regulation of ion transmembrane transporter activity	5	105	0.82	0.045	9606.ENSP00000280772,9606.ENSP00000327116,9606.ENSP00000349588,9606.ENSP00000358727,9606.ENSP00000378199	ANK3,EHD3,ANK2,GSTO1,HSPA2
GO:0051222	Positive regulation of protein transport	9	352	0.55	0.045	9606.ENSP00000280772,9606.ENSP00000286713,9606.ENSP00000304236,9606.ENSP00000306099,9606.ENSP00000306361,9606.ENSP00000336829,9606.ENSP00000362680,9606.ENSP00000440485,9606.ENSP00000446215	ANK3,STOM,CD14,FGB,FGA,FGG,SRC,PSMD9,RAN
GO:0072378	Blood coagulation, fibrin clot formation	3	26	1.21	0.045	9606.ENSP00000306099,9606.ENSP00000306361,9606.ENSP00000336829	FGB,FGA,FGG
GO:0001894	Tissue homeostasis	7	219	0.65	0.0466	9606.ENSP00000231751,9606.ENSP00000252244,9606.ENSP00000261267,9606.ENSP00000262746,9606.ENSP00000270142,9606.ENSP00000362680,9606.ENSP00000376793	LTF,KRT1,LYZ,PRDX1,SOD1,SRC,GIG25
GO:0032880	Regulation of protein localization	16	934	0.38	0.0467	9606.ENSP00000280772,9606.ENSP00000286713,9606.ENSP00000304236,9606.ENSP00000306099,9606.ENSP00000306361,9606.ENSP00000336829,9606.ENSP00000345259,9606.ENSP00000362680,9606.ENSP00000365606,9606.ENSP00000416293,9606.ENSP00000427866,9606.ENSP00000428924,9606.ENSP00000432083,9606.ENSP00000440485,9606.ENSP00000446215,9606.ENSP00000452786	ANK3,STOM,CD14,FGB,FGA,FGG,EPB41,SRC,GRIPAP1,SLC2A1,DMTN,LYN,HSPA8,PSMD9,RAN,ITGB3
GO:0060341	Regulation of cellular localization	17	1027	0.36	0.0469	9606.ENSP00000161559,9606.ENSP00000207549,9606.ENSP00000280772,9606.ENSP00000286713,9606.ENSP00000338345,9606.ENSP00000345259,9606.ENSP00000349588,9606.ENSP00000358727,9606.ENSP00000362680,9606.ENSP00000365606,9606.ENSP00000381565,9606.ENSP00000413606,9606.ENSP00000427866,9606.ENSP00000428924,9606.ENSP00000446215,9606.ENSP00000452786,9606.ENSP00000479153	CEACAM1,UNC13D,ANK3,STOM,SNCA,EPB41,ANK2,GSTO1,SRC,GRIPAP1,DIAPH1,STXBP2,DMTN,LYN,RAN,ITGB3,EHD1
GO:1902105	Regulation of leukocyte differentiation	8	285	0.59	0.0469	9606.ENSP00000008938,9606.ENSP00000161559,9606.ENSP00000231751,9606.ENSP00000266087,9606.ENSP00000270142,9606.ENSP00000285379,9606.ENSP00000301522,9606.ENSP00000428924	PGLYRP1,CEACAM1,LTF,FBXO7,SOD1,CA2,PRDX2,LYN
GO:0006779	Porphyrin-containing compound biosynthetic process	3	27	1.19	0.0483	9606.ENSP00000278715,9606.ENSP00000357129,9606.ENSP00000386284	HMBS,SPTA1,ALAD
GO:0071705	Nitrogen compound transport	25	1823	0.28	0.0483	9606.ENSP00000241052,9606.ENSP00000264954,9606.ENSP00000266087,9606.ENSP00000280772,9606.ENSP00000294413,9606.ENSP00000324173,9606.ENSP00000327116,9606.ENSP00000333994,9606.ENSP00000336829,9606.ENSP00000338345,9606.ENSP00000339577,9606.ENSP00000349588,9606.ENSP00000354837,9606.ENSP00000357726,9606.ENSP00000360217,9606.ENSP00000365569,9606.ENSP00000365606,9606.ENSP00000367123,9606.ENSP00000379601,…	CAT,GRPEL1,FBXO7,ANK3,RHCE,HSPA5,EHD3,HBB,FGG,SNCA,RHD,ANK2,ARHGEF2,S100A12,RHAG,FLOT1,GRIPAP1,SLC3A2,RAB27A,STXBP2,DMTN,LYN,HSPA8,RAN,EHD1
GO:0032103	Positive regulation of response to external stimulus	11	511	0.48	0.0492	9606.ENSP00000233997,9606.ENSP00000338345,9606.ENSP00000357123,9606.ENSP00000357722,9606.ENSP00000357726,9606.ENSP00000357727,9606.ENSP00000362680,9606.ENSP00000383364,9606.ENSP00000428924,9606.ENSP00000440485,9606.ENSP00000444986	AZU1,SNCA,MNDA,S100A8,S100A12,S100A9,SRC,PLA2G2A,LYN,PSMD9,HCK
GO:0046916	Cellular transition metal ion homeostasis	5	108	0.81	0.0493	9606.ENSP00000231751,9606.ENSP00000270142,9606.ENSP00000357722,9606.ENSP00000357727,9606.ENSP00000362108	LTF,SOD1,S100A8,S100A9,LCN2

## Sheet: GOBP_String_UpinDAD_ARDS
#term ID	term description	observed gene count	background gene count	strength	false discovery rate	matching proteins in your network (IDs)	matching proteins in your network (labels)
GO:0030029	Actin filament-based process	24	592	0.87	3.9e-10	9606.ENSP00000246069,9606.ENSP00000252456,9606.ENSP00000263277,9606.ENSP00000284770,9606.ENSP00000298316,9606.ENSP00000300574,9606.ENSP00000307280,9606.ENSP00000310901,9606.ENSP00000339740,9606.ENSP00000345230,9606.ENSP00000351022,9606.ENSP00000353590,9606.ENSP00000354251,9606.ENSP00000357516,9606.ENSP00000363071,9606.ENSP00000367542,9606.ENSP00000376132,9606.ENSP00000379616,9606.ENSP00000416706,…	DSTN,CNN1,EHD2,PDLIM3,ARF6,CRK,MYL1,CSRP2,CAMK2D,TPM4,TPM1,MYH10,NCKAP1,TPM3,DES,TPM2,MYO1B,MYH11,ACTBL2,PALLD,VIM,MYL6,KRT8,MYH14
GO:0007010	Cytoskeleton organization	31	1126	0.7	4.4e-10	9606.ENSP00000246069,9606.ENSP00000248437,9606.ENSP00000252456,9606.ENSP00000263277,9606.ENSP00000284240,9606.ENSP00000284770,9606.ENSP00000298316,9606.ENSP00000299633,9606.ENSP00000300574,9606.ENSP00000310901,9606.ENSP00000318697,9606.ENSP00000320295,9606.ENSP00000333326,9606.ENSP00000345230,9606.ENSP00000351022,9606.ENSP00000353099,9606.ENSP00000353590,9606.ENSP00000354251,9606.ENSP00000357283,…	DSTN,TUBA4A,CNN1,EHD2,THY1,PDLIM3,ARF6,HDGFRP3,CRK,CSRP2,TUBB6,TUBB3,TUBA8,TPM4,TPM1,HLA-DRB1,MYH10,NCKAP1,LMNA,TPM3,DES,TPM2,MYO1B,MYH11,ACTBL2,PALLD,DAG1,VIM,KRT8,TPPP3,MYH14
GO:0030048	Actin filament-based movement	12	121	1.26	4.37e-08	9606.ENSP00000307280,9606.ENSP00000339740,9606.ENSP00000345230,9606.ENSP00000351022,9606.ENSP00000353590,9606.ENSP00000357516,9606.ENSP00000363071,9606.ENSP00000367542,9606.ENSP00000376132,9606.ENSP00000446007,9606.ENSP00000446955,9606.ENSP00000470298	MYL1,CAMK2D,TPM4,TPM1,MYH10,TPM3,DES,TPM2,MYO1B,VIM,MYL6,MYH14
GO:0071840	Cellular component organization or biogenesis	65	5633	0.32	4.37e-08	9606.ENSP00000009530,9606.ENSP00000215375,9606.ENSP00000215829,9606.ENSP00000216286,9606.ENSP00000219070,9606.ENSP00000220325,9606.ENSP00000243077,9606.ENSP00000246069,9606.ENSP00000248437,9606.ENSP00000252456,9606.ENSP00000261978,9606.ENSP00000262225,9606.ENSP00000263277,9606.ENSP00000264187,9606.ENSP00000264893,9606.ENSP00000268150,9606.ENSP00000268668,9606.ENSP00000284240,9606.ENSP00000284770,…	CD74,ATP5D,SNRPD3,NID2,MMP2,EHD4,LRP1,DSTN,TUBA4A,CNN1,LTBP2,TMED2,EHD2,NID1,SEPT11,MFGE8,NDUFB10,THY1,PDLIM3,ARF6,HDGFRP3,CRK,CSRP2,TUBB6,TUBB3,PPP1CA,LIMS2,FLNC,TUBA8,NEXN,SEPT6,TPM4,TPM1,HLA-DRB1,MYH10,NCKAP1,TROVE2,DPT,LMNA,TPM3,HTRA1,CTSS,DES,MFAP2,TPM2,PSIP1,NOP56,THUMPD1,SEC13,MYO1B,DYNLL1,MYH11,FBLN2,TGFBI,ACTBL2,VWA1,PALLD,DAG1,VIM,LIMS1,KRT8,TPPP3,APOC1,MYH14,DYNLL2
GO:0016043	Cellular component organization	63	5447	0.33	7.66e-08	9606.ENSP00000009530,9606.ENSP00000215375,9606.ENSP00000215829,9606.ENSP00000216286,9606.ENSP00000219070,9606.ENSP00000220325,9606.ENSP00000243077,9606.ENSP00000246069,9606.ENSP00000248437,9606.ENSP00000252456,9606.ENSP00000261978,9606.ENSP00000262225,9606.ENSP00000263277,9606.ENSP00000264187,9606.ENSP00000264893,9606.ENSP00000268150,9606.ENSP00000268668,9606.ENSP00000284240,9606.ENSP00000284770,…	CD74,ATP5D,SNRPD3,NID2,MMP2,EHD4,LRP1,DSTN,TUBA4A,CNN1,LTBP2,TMED2,EHD2,NID1,SEPT11,MFGE8,NDUFB10,THY1,PDLIM3,ARF6,HDGFRP3,CRK,CSRP2,TUBB6,TUBB3,PPP1CA,LIMS2,FLNC,TUBA8,NEXN,SEPT6,TPM4,TPM1,HLA-DRB1,MYH10,NCKAP1,TROVE2,DPT,LMNA,TPM3,HTRA1,CTSS,DES,MFAP2,TPM2,PSIP1,SEC13,MYO1B,DYNLL1,MYH11,FBLN2,TGFBI,ACTBL2,VWA1,PALLD,DAG1,VIM,LIMS1,KRT8,TPPP3,APOC1,MYH14,DYNLL2
GO:0030036	Actin cytoskeleton organization	19	516	0.83	2.26e-07	9606.ENSP00000246069,9606.ENSP00000252456,9606.ENSP00000263277,9606.ENSP00000284770,9606.ENSP00000298316,9606.ENSP00000300574,9606.ENSP00000310901,9606.ENSP00000345230,9606.ENSP00000351022,9606.ENSP00000353590,9606.ENSP00000354251,9606.ENSP00000357516,9606.ENSP00000367542,9606.ENSP00000376132,9606.ENSP00000379616,9606.ENSP00000416706,9606.ENSP00000425556,9606.ENSP00000449404,9606.ENSP00000470298	DSTN,CNN1,EHD2,PDLIM3,ARF6,CRK,CSRP2,TPM4,TPM1,MYH10,NCKAP1,TPM3,TPM2,MYO1B,MYH11,ACTBL2,PALLD,KRT8,MYH14
GO:0006936	Muscle contraction	14	248	1.01	3.23e-07	9606.ENSP00000226207,9606.ENSP00000307280,9606.ENSP00000339740,9606.ENSP00000345230,9606.ENSP00000351022,9606.ENSP00000354826,9606.ENSP00000357516,9606.ENSP00000363071,9606.ENSP00000367542,9606.ENSP00000379616,9606.ENSP00000386857,9606.ENSP00000446007,9606.ENSP00000446955,9606.ENSP00000470298	MYH1,MYL1,CAMK2D,TPM4,TPM1,CALD1,TPM3,DES,TPM2,MYH11,ACTG2,VIM,MYL6,MYH14
GO:0030049	Muscle filament sliding	8	38	1.59	3.23e-07	9606.ENSP00000307280,9606.ENSP00000345230,9606.ENSP00000351022,9606.ENSP00000357516,9606.ENSP00000363071,9606.ENSP00000367542,9606.ENSP00000446007,9606.ENSP00000446955	MYL1,TPM4,TPM1,TPM3,DES,TPM2,VIM,MYL6
GO:0070252	Actin-mediated cell contraction	9	90	1.26	5.43e-06	9606.ENSP00000307280,9606.ENSP00000339740,9606.ENSP00000345230,9606.ENSP00000351022,9606.ENSP00000357516,9606.ENSP00000363071,9606.ENSP00000367542,9606.ENSP00000446007,9606.ENSP00000446955	MYL1,CAMK2D,TPM4,TPM1,TPM3,DES,TPM2,VIM,MYL6
GO:0097435	Supramolecular fiber organization	16	480	0.78	1.61e-05	9606.ENSP00000246069,9606.ENSP00000261978,9606.ENSP00000284770,9606.ENSP00000299633,9606.ENSP00000345230,9606.ENSP00000351022,9606.ENSP00000353590,9606.ENSP00000356791,9606.ENSP00000357516,9606.ENSP00000363071,9606.ENSP00000367542,9606.ENSP00000376132,9606.ENSP00000379616,9606.ENSP00000446007,9606.ENSP00000449404,9606.ENSP00000462435	DSTN,LTBP2,PDLIM3,HDGFRP3,TPM4,TPM1,MYH10,DPT,TPM3,DES,TPM2,MYO1B,MYH11,VIM,KRT8,TPPP3
GO:0015980	Energy derivation by oxidation of organic compounds	11	223	0.96	8.16e-05	9606.ENSP00000215375,9606.ENSP00000222673,9606.ENSP00000268668,9606.ENSP00000307241,9606.ENSP00000309565,9606.ENSP00000326031,9606.ENSP00000341779,9606.ENSP00000363216,9606.ENSP00000367923,9606.ENSP00000369134,9606.ENSP00000378769	ATP5D,OGDH,NDUFB10,PDHB,UQCRH,PPP1CA,PPP1CC,OGDHL,SUCLA2,PDHA1,PPP1CB
GO:0006996	Organelle organization	41	3450	0.34	0.00048	9606.ENSP00000215375,9606.ENSP00000220325,9606.ENSP00000246069,9606.ENSP00000248437,9606.ENSP00000252456,9606.ENSP00000262225,9606.ENSP00000263277,9606.ENSP00000264893,9606.ENSP00000268668,9606.ENSP00000284240,9606.ENSP00000284770,9606.ENSP00000298316,9606.ENSP00000299633,9606.ENSP00000300574,9606.ENSP00000310901,9606.ENSP00000318697,9606.ENSP00000320295,9606.ENSP00000333326,9606.ENSP00000341524,…	ATP5D,EHD4,DSTN,TUBA4A,CNN1,TMED2,EHD2,SEPT11,NDUFB10,THY1,PDLIM3,ARF6,HDGFRP3,CRK,CSRP2,TUBB6,TUBB3,TUBA8,SEPT6,TPM4,TPM1,HLA-DRB1,MYH10,NCKAP1,TROVE2,LMNA,TPM3,DES,TPM2,SEC13,MYO1B,DYNLL1,MYH11,ACTBL2,PALLD,DAG1,VIM,KRT8,TPPP3,MYH14,DYNLL2
GO:0009060	Aerobic respiration	7	79	1.21	0.00051	9606.ENSP00000215375,9606.ENSP00000222673,9606.ENSP00000307241,9606.ENSP00000309565,9606.ENSP00000363216,9606.ENSP00000367923,9606.ENSP00000369134	ATP5D,OGDH,PDHB,UQCRH,OGDHL,SUCLA2,PDHA1
GO:0030198	Extracellular matrix organization	12	338	0.81	0.00051	9606.ENSP00000216286,9606.ENSP00000219070,9606.ENSP00000264187,9606.ENSP00000356791,9606.ENSP00000357980,9606.ENSP00000357981,9606.ENSP00000364685,9606.ENSP00000379616,9606.ENSP00000384169,9606.ENSP00000416330,9606.ENSP00000417185,9606.ENSP00000442600	NID2,MMP2,NID1,DPT,HTRA1,CTSS,MFAP2,MYH11,FBLN2,TGFBI,VWA1,DAG1
GO:0019886	Antigen processing and presentation of exogenous peptide antigen via mhc class ii	7	96	1.12	0.0014	9606.ENSP00000009530,9606.ENSP00000353099,9606.ENSP00000357981,9606.ENSP00000364114,9606.ENSP00000373312,9606.ENSP00000376297,9606.ENSP00000477310	CD74,HLA-DRB1,CTSS,HLA-DRB5,SEC13,DYNLL1,DYNLL2
GO:0006099	Tricarboxylic acid cycle	5	34	1.43	0.0018	9606.ENSP00000222673,9606.ENSP00000307241,9606.ENSP00000363216,9606.ENSP00000367923,9606.ENSP00000369134	OGDH,PDHB,OGDHL,SUCLA2,PDHA1
GO:0006091	Generation of precursor metabolites and energy	12	405	0.73	0.0023	9606.ENSP00000215375,9606.ENSP00000222673,9606.ENSP00000268668,9606.ENSP00000296424,9606.ENSP00000307241,9606.ENSP00000309565,9606.ENSP00000326031,9606.ENSP00000341779,9606.ENSP00000363216,9606.ENSP00000367923,9606.ENSP00000369134,9606.ENSP00000378769	ATP5D,OGDH,NDUFB10,BDH2,PDHB,UQCRH,PPP1CA,PPP1CC,OGDHL,SUCLA2,PDHA1,PPP1CB
GO:0045333	Cellular respiration	8	158	0.97	0.0027	9606.ENSP00000215375,9606.ENSP00000222673,9606.ENSP00000268668,9606.ENSP00000307241,9606.ENSP00000309565,9606.ENSP00000363216,9606.ENSP00000367923,9606.ENSP00000369134	ATP5D,OGDH,NDUFB10,PDHB,UQCRH,OGDHL,SUCLA2,PDHA1
GO:0009987	Cellular process	100	15024	0.09	0.0031	9606.ENSP00000009530,9606.ENSP00000215375,9606.ENSP00000215829,9606.ENSP00000215882,9606.ENSP00000216286,9606.ENSP00000219070,9606.ENSP00000220325,9606.ENSP00000222673,9606.ENSP00000224807,9606.ENSP00000228318,9606.ENSP00000228506,9606.ENSP00000243077,9606.ENSP00000246069,9606.ENSP00000247665,9606.ENSP00000248437,9606.ENSP00000252456,9606.ENSP00000253719,9606.ENSP00000261366,9606.ENSP00000261978,…	CD74,ATP5D,SNRPD3,SLC25A1,NID2,MMP2,EHD4,OGDH,SFXN3,SLC25A3,MLEC,LRP1,DSTN,PHPT1,TUBA4A,CNN1,NAPSA,LMNB1,LTBP2,TMED2,EHD2,NID1,SEPT11,PRKAR2A,MFGE8,NDUFB10,THY1,PDLIM3,BDH2,ARF6,HDGFRP3,CRK,PDHB,MYL1,MRC2,UQCRH,CSRP2,AHCYL2,TUBB6,TUBB3,PPP1CA,LIMS2,FLNC,KRT7,TUBA8,NEXN,CAMK2D,SEPT6,PPP1CC,TPM4,HNRNPH1,TPM1,HLA-DRB1,MYH10,NCKAP1,TROVE2,DPT,HDGF,LMNA,TPM3,S100A13,HTRA1,CTSS,AHCYL1,HNRNPH2,DES,OGDHL…
GO:0044085	Cellular component biogenesis	32	2583	0.36	0.0038	9606.ENSP00000009530,9606.ENSP00000215375,9606.ENSP00000215829,9606.ENSP00000220325,9606.ENSP00000248437,9606.ENSP00000262225,9606.ENSP00000263277,9606.ENSP00000264893,9606.ENSP00000268668,9606.ENSP00000284240,9606.ENSP00000298316,9606.ENSP00000299633,9606.ENSP00000326888,9606.ENSP00000327145,9606.ENSP00000341524,9606.ENSP00000351022,9606.ENSP00000353099,9606.ENSP00000353590,9606.ENSP00000354251,…	CD74,ATP5D,SNRPD3,EHD4,TUBA4A,TMED2,EHD2,SEPT11,NDUFB10,THY1,ARF6,HDGFRP3,LIMS2,FLNC,SEPT6,TPM1,HLA-DRB1,MYH10,NCKAP1,TROVE2,PSIP1,NOP56,THUMPD1,SEC13,MYO1B,DYNLL1,MYH11,LIMS1,KRT8,TPPP3,APOC1,DYNLL2
GO:0006928	Movement of cell or subcellular component	23	1501	0.45	0.004	9606.ENSP00000009530,9606.ENSP00000243077,9606.ENSP00000246069,9606.ENSP00000300574,9606.ENSP00000307280,9606.ENSP00000320295,9606.ENSP00000333938,9606.ENSP00000339740,9606.ENSP00000345230,9606.ENSP00000351022,9606.ENSP00000353590,9606.ENSP00000354251,9606.ENSP00000357516,9606.ENSP00000363071,9606.ENSP00000367542,9606.ENSP00000376132,9606.ENSP00000376297,9606.ENSP00000425556,9606.ENSP00000442600,…	CD74,LRP1,DSTN,CRK,MYL1,TUBB3,NEXN,CAMK2D,TPM4,TPM1,MYH10,NCKAP1,TPM3,DES,TPM2,MYO1B,DYNLL1,PALLD,DAG1,VIM,MYL6,MYH14,DYNLL2
GO:0010811	Positive regulation of cell-substrate adhesion	7	124	1.01	0.0046	9606.ENSP00000264187,9606.ENSP00000284240,9606.ENSP00000300574,9606.ENSP00000326888,9606.ENSP00000384169,9606.ENSP00000442600,9606.ENSP00000446121	NID1,THY1,CRK,LIMS2,FBLN2,DAG1,LIMS1
GO:0022607	Cellular component assembly	30	2359	0.37	0.0046	9606.ENSP00000009530,9606.ENSP00000215375,9606.ENSP00000215829,9606.ENSP00000220325,9606.ENSP00000248437,9606.ENSP00000262225,9606.ENSP00000263277,9606.ENSP00000264893,9606.ENSP00000268668,9606.ENSP00000284240,9606.ENSP00000298316,9606.ENSP00000299633,9606.ENSP00000326888,9606.ENSP00000327145,9606.ENSP00000341524,9606.ENSP00000351022,9606.ENSP00000353099,9606.ENSP00000353590,9606.ENSP00000354251,…	CD74,ATP5D,SNRPD3,EHD4,TUBA4A,TMED2,EHD2,SEPT11,NDUFB10,THY1,ARF6,HDGFRP3,LIMS2,FLNC,SEPT6,TPM1,HLA-DRB1,MYH10,NCKAP1,TROVE2,PSIP1,SEC13,MYO1B,DYNLL1,MYH11,LIMS1,KRT8,TPPP3,APOC1,DYNLL2
GO:0120036	Plasma membrane bounded cell projection organization	19	1122	0.49	0.0069	9606.ENSP00000220325,9606.ENSP00000243077,9606.ENSP00000248437,9606.ENSP00000263277,9606.ENSP00000264893,9606.ENSP00000298316,9606.ENSP00000299633,9606.ENSP00000300574,9606.ENSP00000320295,9606.ENSP00000333938,9606.ENSP00000341524,9606.ENSP00000351022,9606.ENSP00000353590,9606.ENSP00000354251,9606.ENSP00000356416,9606.ENSP00000376297,9606.ENSP00000425556,9606.ENSP00000442600,9606.ENSP00000477310	EHD4,LRP1,TUBA4A,EHD2,SEPT11,ARF6,HDGFRP3,CRK,TUBB3,NEXN,SEPT6,TPM1,MYH10,NCKAP1,TROVE2,DYNLL1,PALLD,DAG1,DYNLL2
GO:0071711	Basement membrane organization	4	25	1.47	0.0103	9606.ENSP00000216286,9606.ENSP00000264187,9606.ENSP00000357981,9606.ENSP00000442600	NID2,NID1,CTSS,DAG1
GO:0006637	acyl-CoA metabolic process	6	95	1.06	0.0106	9606.ENSP00000215882,9606.ENSP00000222673,9606.ENSP00000307241,9606.ENSP00000367923,9606.ENSP00000368605,9606.ENSP00000369134	SLC25A1,OGDH,PDHB,SUCLA2,ACOT9,PDHA1
GO:0010810	Regulation of cell-substrate adhesion	8	212	0.84	0.014	9606.ENSP00000243077,9606.ENSP00000264187,9606.ENSP00000284240,9606.ENSP00000300574,9606.ENSP00000326888,9606.ENSP00000384169,9606.ENSP00000442600,9606.ENSP00000446121	LRP1,NID1,THY1,CRK,LIMS2,FBLN2,DAG1,LIMS1
GO:0030031	Cell projection assembly	11	450	0.65	0.0213	9606.ENSP00000220325,9606.ENSP00000248437,9606.ENSP00000263277,9606.ENSP00000264893,9606.ENSP00000298316,9606.ENSP00000341524,9606.ENSP00000353590,9606.ENSP00000354251,9606.ENSP00000356416,9606.ENSP00000376297,9606.ENSP00000477310	EHD4,TUBA4A,EHD2,SEPT11,ARF6,SEPT6,MYH10,NCKAP1,TROVE2,DYNLL1,DYNLL2
GO:0031032	Actomyosin structure organization	6	111	0.99	0.0213	9606.ENSP00000252456,9606.ENSP00000351022,9606.ENSP00000353590,9606.ENSP00000379616,9606.ENSP00000449404,9606.ENSP00000470298	CNN1,TPM1,MYH10,MYH11,KRT8,MYH14
GO:0061061	Muscle structure development	11	479	0.62	0.0339	9606.ENSP00000284770,9606.ENSP00000327145,9606.ENSP00000351022,9606.ENSP00000353590,9606.ENSP00000357283,9606.ENSP00000379616,9606.ENSP00000432282,9606.ENSP00000442600,9606.ENSP00000446955,9606.ENSP00000449404,9606.ENSP00000470298	PDLIM3,FLNC,TPM1,MYH10,LMNA,MYH11,TAGLN,DAG1,MYL6,KRT8,MYH14
GO:0055002	Striated muscle cell development	6	132	0.92	0.043	9606.ENSP00000327145,9606.ENSP00000351022,9606.ENSP00000353590,9606.ENSP00000357283,9606.ENSP00000379616,9606.ENSP00000449404	FLNC,TPM1,MYH10,LMNA,MYH11,KRT8
